# Supplementary material for: Genetic Separation of Listeria monocytogenes Causing Central Nervous System Infections in Animals
Source: Front Cell Infect Microbiol. 2018 Feb 5;8:20. doi: 10.3389/fcimb.2018.00020 (PMC5807335; doi:10.3389/fcimb.2018.00020)
Supplement: Supplementary file 2 [file Table2.XLSX]

## Sheet: Sheet1
Table S2. The 40 selected Listeria monocytogenes strains for the core- pan-genome analysis performed with the MicroScope platform (Vallenet et al., 2013).
Listeria monocytogenes strains in the analyzed set		Listeria monocytogenes strains in the excluded set
Strain name	RefSeq Accession number or FTP	Strain name	RefSeq Accession number or FTP
Listeria monocytogenes 07PF0776	NC_017728.1	Listeria monocytogenes 08-5578	NC_013766.2
Listeria monocytogenes ATCC 19117	NC_018584.1	Listeria monocytogenes 08-5923	NC_013768.1
Listeria monocytogenes FSL J1-175	ftp://ftp.ncbi.nlm.nih.gov/genomes/all/GCF/000/168/415/GCF_000168415.1_ASM16841v1	Listeria monocytogenes 10403S	NC_017544.1
Listeria monocytogenes FSL J1-194	ftp://ftp.ncbi.nlm.nih.gov/genomes/all/GCF/000/168/395/GCF_000168395.1_ASM16839v1	Listeria monocytogenes EGD-e	NC_003210.1
Listeria monocytogenes FSL J2-064	ftp://ftp.ncbi.nlm.nih.gov/genomes/all/GCF/000/168/495/GCF_000168495.1_ASM16849v1	Listeria monocytogenes F6900	ftp://ftp.ncbi.nlm.nih.gov/genomes/all/GCF/000/168/615/GCF_000168615.1_ASM16861v1
Listeria monocytogenes FSL N1-017	ftp://ftp.ncbi.nlm.nih.gov/genomes/all/GCF/000/168/515/GCF_000168515.1_ASM16851v1	Listeria monocytogenes FSL F2-515	ftp://ftp.ncbi.nlm.nih.gov/genomes/all/GCF/000/168/375/GCF_000168375.1_ASM16837v1
Listeria monocytogenes FSL R2-503	ftp://ftp.ncbi.nlm.nih.gov/genomes/all/GCF/000/168/555/GCF_000168555.1_ASM16855v1	Listeria monocytogenes FSL J2-003	ftp://ftp.ncbi.nlm.nih.gov/genomes/all/GCF/000/168/455/GCF_000168455.1_ASM16845v1
Listeria monocytogenes HPB2262	ftp://ftp.ncbi.nlm.nih.gov/genomes/all/GCF/000/168/815/GCF_000168815.1_ASM16881v1	Listeria monocytogenes FSL N3-165	ftp://ftp.ncbi.nlm.nih.gov/genomes/all/GCF/000/168/535/GCF_000168535.1_ASM16853v1
Listeria monocytogenes J1-220	NC_021829.3	Listeria monocytogenes FSL R2-561	NC_017546.1
Listeria monocytogenes J1816	NC_021830.2	Listeria monocytogenes J0161	NC_017545.1
Listeria monocytogenes JF5203	ERS1939667 (SAMEA104314689) *	Listeria monocytogenes J2818	ftp://ftp.ncbi.nlm.nih.gov/genomes/all/GCF/000/168/655/GCF_000168655.1_ASM16865v1
Listeria monocytogenes JF5861	ERS1939668 (SAMEA104314690) *	Listeria monocytogenes JF4839	ERS1939665 (SAMEA104314687) *
Listeria monocytogenes L312	NC_018642.1	Listeria monocytogenes JF5171	JWLP00000000 ***
Listeria monocytogenes str. Scott A	NZ_CM001159.1	Listeria monocytogenes JF5590**	ERS1939669 (SAMEA104314691) *
Listeria monocytogenes serotype 4b str. F2365	NC_002973.6	Listeria monocytogenes LO28	ftp://ftp.ncbi.nlm.nih.gov/genomes/all/GCF/000/168/675/GCF_000168675.1_ASM16867v1
Listeria monocytogenes serotype 4b str. H7858	ftp://ftp.ncbi.nlm.nih.gov/genomes/all/GCF/000/167/155/GCF_000167155.1_ASM16715v1	Listeria monocytogenes serotype 1/2a str. F6854	ftp://ftp.ncbi.nlm.nih.gov/genomes/all/GCF/000/167/135/GCF_000167135.1_ASM16713v1
Listeria monocytogenes serotype 4b str. LL195	NC_019556.1	Listeria monocytogenes SLCC2372	NC_018588.1
Listeria monocytogenes serotype 7 str. SLCC2482	NC_018591.1	Listeria monocytogenes SLCC2479	NC_018589.1
Listeria monocytogenes SLCC2378	NC_018585.1	Listeria monocytogenes SLCC5850	NC_018592.1
Listeria monocytogenes SLCC2755	NC_018587.1	Listeria monocytogenes SLCC7179	NC_018593.1
	* ENA Accession numbers
	** correspond to LMNC088 strain
	*** GenBank Accession Number
