# Supplementary material for: Genetic Separation of Listeria monocytogenes Causing Central Nervous System Infections in Animals
Source: Front Cell Infect Microbiol. 2018 Feb 5;8:20. doi: 10.3389/fcimb.2018.00020 (PMC5807335; doi:10.3389/fcimb.2018.00020)
Supplement: Supplementary file 4 [file Table4.XLSX]

## Sheet: Sheet1
Table S4. Number of SNVs found in the 225 strains after mapping to the JF4839 reference genome.
Lineage	Strain_number	SNV_number
Lineage_I	JF4939	123376
Lineage_I	JF4907	124206
Lineage_I	JF4904	124400
Lineage_I	JF4902	124923
Lineage_I	JF5210	125263
Lineage_I	JF4901	125267
Lineage_I	JF4908	125396
Lineage_I	JF4906	125646
Lineage_I	JF5159	126334
Lineage_I	JF5199	126512
Lineage_I	JF4927	126556
Lineage_I	JF5203	126616
Lineage_I	JF5181	126852
Lineage_I	JF5208	126976
Lineage_I	JF5182	127157
Lineage_I	JF4978	127287
Lineage_I	LMNC265	127322
Lineage_I	JF5201	127430
Lineage_I	JF5591	127722
Lineage_I	JF5588	127859
Lineage_I	JF4974	128201
Lineage_I	LMNC409	128253
Lineage_I	JF5594	128362
Lineage_I	LMNC381	128384
Lineage_I	LMNC306	128616
Lineage_I	LMNC357	128856
Lineage_I	LMNC328	128918
Lineage_I	LMNC109	129004
Lineage_I	LMNC062	129149
Lineage_I	LMNC060	129162
Lineage_I	LMNC047	129184
Lineage_I	LMNC419	129200
Lineage_I	LMNC542	129349
Lineage_I	LMNC378	129640
Lineage_I	LMNC329	129727
Lineage_I	LMNC427	129741
Lineage_I	LMNC300	129742
Lineage_I	LMNC414	129770
Lineage_I	LMNC281	129797
Lineage_I	LMNC436	129846
Lineage_I	LMNC271	129849
Lineage_I	LMNC447	129851
Lineage_I	LMNC331	129852
Lineage_I	LMNC428	129898
Lineage_I	LMNC448	129909
Lineage_I	LMNC446	129914
Lineage_I	LMNC382	129924
Lineage_I	LMNC169	129958
Lineage_I	LMNC168	129994
Lineage_I	LMNC416	130006
Lineage_I	LMNC108	130036
Lineage_I	LMNC274	130066
Lineage_I	LMNC061	130069
Lineage_I	LMNC304	130127
Lineage_I	JF5833	130149
Lineage_I	LMNC429	130167
Lineage_I	LMNC413	130169
Lineage_I	LMNC380	130177
Lineage_I	LMNC434	130180
Lineage_I	JF5519	130209
Lineage_I	LMNC064	130242
Lineage_I	LMNC421	130245
Lineage_I	LMNC067	130263
Lineage_I	JF4934	130269
Lineage_I	LMNC336	130281
Lineage_I	JF4987	130283
Lineage_I	LMNC146	130285
Lineage_I	LMNC445	130311
Lineage_I	LMNC432	130314
Lineage_I	LMNC167	130329
Lineage_I	LMNC320	130334
Lineage_I	JF4975	130345
Lineage_I	LMNC305	130346
Lineage_I	JF5207	130352
Lineage_I	JF4899	130363
Lineage_I	LMNC162	130377
Lineage_I	LMNC423	130378
Lineage_I	JF5183	130379
Lineage_I	LMNC433	130420
Lineage_I	LMNC097	130423
Lineage_I	LMNC096	130429
Lineage_I	LMNC425	130432
Lineage_I	LMNC086	130472
Lineage_I	JF4936	130476
Lineage_I	LMNC081	130477
Lineage_I	LMNC411	130477
Lineage_I	LMNC337	130485
Lineage_I	LMNC079	130499
Lineage_I	LMNC424	130509
Lineage_I	LMNC418	130554
Lineage_I	LMNC303	130563
Lineage_I	JF5186	130595
Lineage_I	LMNC383	130602
Lineage_I	LMNC302	130606
Lineage_I	LMNC160	130610
Lineage_I	JF4990	130660
Lineage_I	LMNC384	130661
Lineage_I	JF5191	130685
Lineage_I	LMNC420	130687
Lineage_I	JF4909	130691
Lineage_I	LMNC275	130693
Lineage_I	LMNC316	130715
Lineage_I	JF5822	130772
Lineage_I	JF5196	130784
Lineage_I	JF4929	130811
Lineage_I	LMNC284	130813
Lineage_I	JF4918	130843
Lineage_I	LMNC155	130844
Lineage_I	LMNC358	130852
Lineage_I	JF5861	130874
Lineage_I	LMNC152	130904
Lineage_I	LMNC278	130918
Lineage_I	LMNC142	131783
Lineage_I	LMNC277	131981
Lineage_I	JF5824	132044
Lineage_I	JF5829	132242
Lineage_I	LMNC119	132250
Lineage_I	LMNC104	132411
Lineage_I	JF5592	132414
Lineage_I	LMNC426	132795
Lineage_I	LMNC112	133460
Lineage_II	LMNC087	13001
Lineage_II	LMNC325	13085
Lineage_II	LMNC080	20483
Lineage_II	LMNC121	20634
Lineage_II	JF4982	22143
Lineage_II	JF5830	22899
Lineage_II	JF5336	23257
Lineage_II	LMNC410	23277
Lineage_II	LMNC078	23326
Lineage_II	LMNC301	23669
Lineage_II	JF5194	23852
Lineage_II	JF4935	23889
Lineage_II	JF5052	23892
Lineage_II	JF5171	23918
Lineage_II	JF5810	24035
Lineage_II	JF5593	24076
Lineage_II	JF5337	24174
Lineage_II	LMNC477	24217
Lineage_II	JF5577	24275
Lineage_II	JF5213	24297
Lineage_II	LMNC250	24353
Lineage_II	LMNC422	24364
Lineage_II	JF5576	24377
Lineage_II	LMNC085	24491
Lineage_II	LMNC322	24525
Lineage_II	JF4920	24530
Lineage_II	LMNC055	24572
Lineage_II	JF4991	24654
Lineage_II	LMNC283	24688
Lineage_II	LMNC321	24870
Lineage_II	LMNC083	24940
Lineage_II	JF5541	24949
Lineage_II	LMNC319	24951
Lineage_II	LMNC327	24977
Lineage_II	LMNC088	25074
Lineage_II	LMNC150	25134
Lineage_II	LMNC314	25193
Lineage_II	JF5172	25302
Lineage_II	LMNC339	25347
Lineage_II	LMNC374	25356
Lineage_II	JF4914	25381
Lineage_II	LMNC297	25385
Lineage_II	JF5794	25466
Lineage_II	LMNC154	25513
Lineage_II	LMNC323	25564
Lineage_II	LMNC368	25604
Lineage_II	LMNC369	25619
Lineage_II	LMNC148	25813
Lineage_II	LMNC361	25901
Lineage_II	JF4981	26233
Lineage_II	JF5825	26351
Lineage_II	LMNC379	26481
Lineage_II	LMNC051	26594
Lineage_II	LMNC264	26618
Lineage_II	JF4913	26653
Lineage_II	LMNC239	26798
Lineage_II	LMNC359	26839
Lineage_II	JF5828	26987
Lineage_II	LMNC266	26991
Lineage_II	LMNC431	27006
Lineage_II	LMNC412	27083
Lineage_II	JF5761	27088
Lineage_II	LMNC241	27089
Lineage_II	LMNC236	27255
Lineage_II	LMNC415	27282
Lineage_II	JF5809	27361
Lineage_II	LMNC156	27367
Lineage_II	LMNC255	27367
Lineage_II	JF5827	27369
Lineage_II	JF4931	27428
Lineage_II	LMNC317	27484
Lineage_II	JF5823	27551
Lineage_II	LMNC356	27635
Lineage_II	JF5832	27766
Lineage_II	LMNC270	27810
Lineage_II	LMNC332	28177
Lineage_II	LMNC333	28320
Lineage_II	LMNC287	28391
Lineage_II	JF5788	28567
Lineage_II	LMNC354	28582
Lineage_II	LMNC159	28660
Lineage_II	JF4976	28728
Lineage_II	LMNC273	28739
Lineage_II	LMNC269	28788
Lineage_II	JF5831	29216
Lineage_II	LMNC288	29450
Lineage_II	LMNC340	32562
Lineage_II	LMNC344	32621
Lineage_II	LMNC347	32678
Lineage_II	LMNC259	33021
Lineage_II	LMNC253	33190
Lineage_II	JF4941	33212
Lineage_II	LMNC065	33394
Lineage_II	LMNC244	33419
Lineage_II	LMNC351	33420
Lineage_II	LMNC247	33440
Lineage_II	JF4930	33537
Lineage_II	LMNC257	33653
Lineage_II	LMNC309	33698
Lineage_II	JF5164	33819
Lineage_II	LMNC307	34025
Lineage_II	LMNC476	34439
Lineage_II	JF5826	35588
