# Supplementary material for: Genetic Separation of Listeria monocytogenes Causing Central Nervous System Infections in Animals
Source: Front Cell Infect Microbiol. 2018 Feb 5;8:20. doi: 10.3389/fcimb.2018.00020 (PMC5807335; doi:10.3389/fcimb.2018.00020)
Supplement: Supplementary file 6 [file Table6.XLSX]

## Sheet: LineageI vs LineageII
Table S6. Prokka annotation and Blast2GO enrichment of the selected genes during the comparison between lineages I and II.
Locus tag	Prokka annotation	Blast2GO Description	Length	Blast2GO GO IDs	Blast2GO GO Names	Enzyme Codes	Enzyme Names	InterPro IDs	InterPro GO IDs	InterPro GO Names
LMJF5203_00013 *	hypothetical protein	Uncharacterized	64	C:GO:0016021	C:integral component of membrane			TMhelix (TMHMM); TMhelix (TMHMM)	no GO terms	no GO terms
LMJF5203_00014 *	cell wall surface anchor protein	cell surface	432					IPR025987 (PFAM); G3DSA:2.30.30.170 (GENE3D); G3DSA:2.30.30.170 (GENE3D); IPR025987 (PROSITE_PROFILES); SSF82057 (SUPERFAMILY); SSF82057 (SUPERFAMILY); SSF82057 (SUPERFAMILY)	no GO terms	no GO terms
LMJF5203_00015 *	autolysin	autolysin	118					G3DSA:2.30.30.170 (GENE3D); IPR025987 (PFAM); IPR025987 (PROSITE_PROFILES); SignalP-TM (SIGNALP_GRAM_POSITIVE); SSF82057 (SUPERFAMILY); TMhelix (TMHMM)	no GO terms	no GO terms
LMJF5203_00031	LD-carboxypeptidase	family	291					IPR027461 (G3DSA:3.50.30.GENE3D); IPR027478 (G3DSA:3.40.50.GENE3D); IPR003507 (PFAM); IPR003507 (PIRSF); PTHR30237 (PANTHER); PTHR30237:SF9 (PANTHER); cd07062 (CDD); IPR029062 (SUPERFAMILY); IPR027461 (SUPERFAMILY)	no GO terms	no GO terms
LMJF5203_00033	hypothetical protein	Uncharacterized	206	C:GO:0016021	C:integral component of membrane			TMhelix (TMHMM)	no GO terms	no GO terms
LMJF5203_00034	ABC transporter ATP-binding protein	multidrug ABC transporter ATP-binding	194	F:GO:0016887; F:GO:0005524	F:ATPase activity; F:ATP binding	EC:3.6.1.3; EC:3.6.1.15	Adenosinetriphosphatase; Nucleoside-triphosphate phosphatase	IPR003593 (SMART); G3DSA:3.40.50.300 (GENE3D); IPR003439 (PFAM); PTHR43158:SF5 (PANTHER); PTHR43158 (PANTHER); IPR003439 (PROSITE_PROFILES); IPR027417 (SUPERFAMILY)	F:GO:0016887; F:GO:0005524	F:ATPase activity; F:ATP binding
LMJF5203_00035	membrane protein	membrane	240	C:GO:0016021	C:integral component of membrane			IPR024295 (PFAM); IPR024295 (PRODOM); TMhelix (TMHMM); TMhelix (TMHMM); TMhelix (TMHMM); TMhelix (TMHMM); TMhelix (TMHMM); TMhelix (TMHMM)	no GO terms	no GO terms
LMJF5203_00036	hypothetical protein	membrane	237	C:GO:0016021	C:integral component of membrane			TMhelix (TMHMM); TMhelix (TMHMM); TMhelix (TMHMM); TMhelix (TMHMM); TMhelix (TMHMM); TMhelix (TMHMM)	no GO terms	no GO terms
LMJF5203_00037	hypothetical protein	ABC-2 family transporter	254	C:GO:0016021	C:integral component of membrane			TMhelix (TMHMM); TMhelix (TMHMM); TMhelix (TMHMM); TMhelix (TMHMM); TMhelix (TMHMM); TMhelix (TMHMM)	no GO terms	no GO terms
LMJF5203_00038	hypothetical protein	of uncharacterized function (DUF2712)	134					IPR020208 (PFAM); IPR020208 (PRODOM); SignalP-noTM (SIGNALP_EUK); SignalP-noTM (SIGNALP_GRAM_NEGATIVE); SignalP-TM (SIGNALP_GRAM_POSITIVE)	no GO terms	no GO terms
LMJF5203_00082	Antitoxin YxxD	SMI1 KNR4 family	144					IPR018958 (SMART); IPR018958 (PFAM); G3DSA:3.40.1580.10 (GENE3D); SSF160631 (SUPERFAMILY)	no GO terms	no GO terms
LMJF5203_00083	toxin	Uncharacterized	238					IPR025331 (PFAM)	no GO terms	no GO terms
LMJF5203_00084	hypothetical protein	Uncharacterized	107					IPR028954 (PFAM)	no GO terms	no GO terms
LMJF5203_00085	hypothetical protein	Uncharacterized	97					no IPS match	no IPS match	no IPS match
LMJF5203_00086	membrane protein	membrane	240	C:GO:0016021	C:integral component of membrane			TMhelix (TMHMM); TMhelix (TMHMM); TMhelix (TMHMM); TMhelix (TMHMM); TMhelix (TMHMM); TMhelix (TMHMM)	no GO terms	no GO terms
LMJF5203_00087	membrane protein	Uncharacterized	94	C:GO:0016021	C:integral component of membrane			TMhelix (TMHMM); TMhelix (TMHMM)	no GO terms	no GO terms
LMJF5203_00088 *	membrane protein	Uncharacterized	145	C:GO:0016021	C:integral component of membrane			TMhelix (TMHMM); TMhelix (TMHMM); TMhelix (TMHMM)	no GO terms	no GO terms
LMJF5203_00095	hypothetical protein	Uncharacterized	125					no IPS match	no IPS match	no IPS match
LMJF5203_00116	pyruvyl transferase	pyruvyl-transferase	514	F:GO:0016740	F:transferase activity			IPR007345 (PFAM); G3DSA:1.20.1000.10 (GENE3D)	no GO terms	no GO terms
LMJF5203_00154	hypothetical protein	Domain of uncharacterized function (DUF1871)	80					G3DSA:1.10.340.20 (GENE3D); IPR015053 (PFAM); IPR023162 (SUPERFAMILY)	no GO terms	no GO terms
LMJF5203_00155	hypothetical protein	Uncharacterized	147					no IPS match	no IPS match	no IPS match
LMJF5203_00156	hypothetical protein	Uncharacterized	78					SSF52309 (SUPERFAMILY)	no GO terms	no GO terms
LMJF5203_00157	hypothetical protein	Uncharacterized	77					IPR028148 (PFAM)	no GO terms	no GO terms
LMJF5203_00234 *	Lhrc (ncRNA)
LMJF5203_00293 *	hypothetical protein	Uncharacterized	147	C:GO:0016021	C:integral component of membrane			TMhelix (TMHMM)	no GO terms	no GO terms
LMJF5203_00294 *	antibiotic ABC transporter ATP-binding protein	ABC transporter ATPase	553	F:GO:0016887; F:GO:0005524	F:ATPase activity; F:ATP binding			IPR003593 (SMART); IPR003439 (PFAM); G3DSA:3.40.50.300 (GENE3D); PTHR43553 (PANTHER); IPR003439 (PROSITE_PROFILES); cd00267 (CDD); IPR027417 (SUPERFAMILY); TMhelix (TMHMM); TMhelix (TMHMM); TMhelix (TMHMM); TMhelix (TMHMM)	F:GO:0016887; F:GO:0005524	F:ATPase activity; F:ATP binding
LMJF5203_00295 *	ABC transporter ATP-binding protein	ABC transporter ATPase	591	F:GO:0016887; F:GO:0005524; C:GO:0016021	F:ATPase activity; F:ATP binding; C:integral component of membrane	EC:3.6.1.3; EC:3.6.1.15	Adenosinetriphosphatase; Nucleoside-triphosphate phosphatase	IPR003593 (SMART); G3DSA:3.40.50.300 (GENE3D); IPR003439 (PFAM); G3DSA:3.40.50.300 (GENE3D); PTHR43850 (PANTHER); PTHR43850:SF2 (PANTHER); IPR003439 (PROSITE_PROFILES); IPR027417 (SUPERFAMILY); TMhelix (TMHMM); TMhelix (TMHMM); TMhelix (TMHMM); TMhelix (TMHMM)	F:GO:0016887; F:GO:0005524	F:ATPase activity; F:ATP binding
LMJF5203_00296 *	hypothetical protein	Uncharacterized	134	C:GO:0016021	C:integral component of membrane			TMhelix (TMHMM); TMhelix (TMHMM); TMhelix (TMHMM)	no GO terms	no GO terms
LMJF5203_00305	cell wall surface anchor protein	Internalin-A precursor	361	F:GO:0005515	F:protein binding			PR00019 (PRINTS); IPR003591 (SMART); SM00365 (SMART); SM00364 (SMART); IPR025875 (PFAM); IPR032675 (G3DSA:3.80.10.GENE3D); G3DSA:2.60.40.1220 (GENE3D); IPR032675 (G3DSA:3.80.10.GENE3D); PTHR24365 (PANTHER); PTHR24365:SF388 (PANTHER); IPR001611 (PROSITE_PROFILES); SignalP-noTM (SIGNALP_EUK); SignalP-noTM (SIGNALP_GRAM_NEGATIVE); SignalP-TM (SIGNALP_GRAM_POSITIVE); IPR032675 (SUPERFAMILY)	F:GO:0005515	F:protein binding
LMJF5203_00340	transciptional regulator	transcriptional regulator	68	F:GO:0043565	F:sequence-specific DNA binding			IPR001387 (SMART); G3DSA:1.10.260.40 (GENE3D); IPR001387 (PFAM); IPR001387 (PROSITE_PROFILES); cd00093 (CDD); IPR010982 (SUPERFAMILY)	F:GO:0003677; F:GO:0043565	F:DNA binding; F:sequence-specific DNA binding
LMJF5203_00345	peptidase M48	peptidase M48	306	P:GO:0006508; C:GO:0016021; F:GO:0004222	P:proteolysis; C:integral component of membrane; F:metalloendopeptidase activity	EC:3.4.24	Acting on peptide bonds (peptidases)	IPR001915 (PFAM); G3DSA:3.30.2010.10 (GENE3D); PTHR43221 (PANTHER); PTHR43221:SF2 (PANTHER); TMhelix (TMHMM); TMhelix (TMHMM); TMhelix (TMHMM); TMhelix (TMHMM)	P:GO:0006508; F:GO:0004222	P:proteolysis; F:metalloendopeptidase activity
LMJF5203_00353	cell invasion LPXTG protein Vip	cell surface	418					IPR019948 (PFAM); TIGR01167 (TIGRFAM); mobidb-lite (MOBIDB_LITE); SignalP-TM (SIGNALP_GRAM_POSITIVE); SignalP-noTM (SIGNALP_EUK); SignalP-noTM (SIGNALP_GRAM_NEGATIVE); TMhelix (TMHMM)	no GO terms	no GO terms
LMJF5203_00363	cell wall anchor	cell wall anchor	1073	F:GO:0005515; C:GO:0016021	F:protein binding; C:integral component of membrane			SM00364 (SMART); SM00365 (SMART); IPR003591 (SMART); IPR013783 (G3DSA:2.60.40.GENE3D); TIGR01167 (TIGRFAM); IPR012569 (PFAM); IPR025875 (PFAM); IPR013783 (G3DSA:2.60.40.GENE3D); IPR032675 (G3DSA:3.80.10.GENE3D); IPR013378 (PFAM); IPR013378 (TIGRFAM); G3DSA:2.60.40.1220 (GENE3D); mobidb-lite (MOBIDB_LITE); PTHR24365:SF388 (PANTHER); PTHR24365 (PANTHER); IPR001611 (PROSITE_PROFILES); PS50847 (PROSI…	F:GO:0005515	F:protein binding
LMJF5203_00364	rli49 (ncRNA)
LMJF5203_00370 *	hypothetical protein	Uncharacterized	131					IPR016767 (PIRSF)	no GO terms	no GO terms
LMJF5203_00371 *	hypothetical protein	Uncharacterized	39					no IPS match	no IPS match	no IPS match
LMJF5203_00372	glycosyl transferase	glycosyltransferase	76					IPR025983 (PFAM)	no GO terms	no GO terms
LMJF5203_00373	hypothetical protein	Uncharacterized	75					no IPS match	no IPS match	no IPS match
LMJF5203_00374 *	hypothetical protein	Uncharacterized	86					no IPS match	no IPS match	no IPS match
LMJF5203_00387	N-acetyltransferase	GNAT family acetyltraansferase	136	P:GO:0042967; F:GO:0008080	P:acyl-carrier-protein biosynthetic process; F:N-acetyltransferase activity			IPR000182 (PFAM); G3DSA:3.40.630.30 (GENE3D); PTHR13355 (PANTHER); PTHR13355:SF18 (PANTHER); IPR000182 (PROSITE_PROFILES); cd04301 (CDD); IPR016181 (SUPERFAMILY)	F:GO:0008080	F:N-acetyltransferase activity
LMJF5203_00388	internalin	internalin	589	F:GO:0005515; C:GO:0016021	F:protein binding; C:integral component of membrane			IPR003591 (SMART); SM00365 (SMART); IPR032675 (G3DSA:3.80.10.GENE3D); IPR012569 (PFAM); IPR025875 (PFAM); IPR024634 (PFAM); IPR032675 (G3DSA:3.80.10.GENE3D); G3DSA:2.60.40.1220 (GENE3D); TIGR01167 (TIGRFAM); G3DSA:2.60.40.1220 (GENE3D); IPR013378 (PFAM); IPR013378 (TIGRFAM); mobidb-lite (MOBIDB_LITE); PTHR24365:SF388 (PANTHER); PTHR24365 (PANTHER); IPR001611 (PROSITE_PROFILES); SignalP-TM (SIGNAL…	F:GO:0005515	F:protein binding
LMJF5203_00425 *	hypothetical protein	Uncharacterized	33					no IPS match	no IPS match	no IPS match
LMJF5203_00426 *	hypothetical protein	Uncharacterized	33					no IPS match	no IPS match	no IPS match
LMJF5203_00427 *	hypothetical protein	Uncharacterized	33					no IPS match	no IPS match	no IPS match
LMJF5203_00428	cell surface protein	cell surface	407	C:GO:0016021	C:integral component of membrane			IPR013783 (G3DSA:2.60.40.GENE3D); TIGR01167 (TIGRFAM); IPR032179 (PFAM); IPR008979 (G3DSA:2.60.120.GENE3D); mobidb-lite (MOBIDB_LITE); SignalP-TM (SIGNALP_GRAM_POSITIVE); SignalP-noTM (SIGNALP_GRAM_NEGATIVE); TMhelix (TMHMM); TMhelix (TMHMM)	no GO terms	no GO terms
LMJF5203_00429 *	GntR family transcriptional regulator	family transcriptional regulator	216	F:GO:0003677; C:GO:0005667; F:GO:0003700; P:GO:0006355; P:GO:0006355	F:DNA binding; C:transcription factor complex; F:transcription factor activity, sequence-specific DNA binding; P:regulation of transcription, DNA-templated; P:regulation of transcription, DNA-templated			IPR000524 (SMART); IPR000524 (PFAM); IPR011991 (G3DSA:1.10.10.GENE3D); PTHR43537:SF10 (PANTHER); PTHR43537 (PANTHER); IPR000524 (PROSITE_PROFILES); IPR011991 (SUPERFAMILY)	F:GO:0003700; P:GO:0006355	F:transcription factor activity, sequence-specific DNA binding; P:regulation of transcription, DNA-templated
LMJF5203_00430	hemolysin D	macrolide transporter subunit	208	C:GO:0016021	C:integral component of membrane			PTHR32347 (PANTHER); PTHR32347:SF18 (PANTHER); SignalP-TM (SIGNALP_EUK); TMhelix (TMHMM)	no GO terms	no GO terms
LMJF5203_00431	ABC transporter ATP-binding protein	macrolide ABC transporter ATP-binding	224	F:GO:0016887; F:GO:0005524	F:ATPase activity; F:ATP binding	EC:3.6.1.3; EC:3.6.1.15	Adenosinetriphosphatase; Nucleoside-triphosphate phosphatase	IPR003593 (SMART); IPR003439 (PFAM); G3DSA:3.40.50.300 (GENE3D); PTHR24220 (PANTHER); PTHR24220:SF607 (PANTHER); IPR003439 (PROSITE_PROFILES); cd03255 (CDD); IPR027417 (SUPERFAMILY)	F:GO:0016887; F:GO:0005524	F:ATPase activity; F:ATP binding
LMJF5203_00432	ABC transporter permesase	ABC transporter permease	392	F:GO:0005524; C:GO:0016021; C:GO:0005886; F:GO:0016787	F:ATP binding; C:integral component of membrane; C:plasma membrane; F:hydrolase activity			IPR003838 (PFAM); IPR025857 (PFAM); G3DSA:3.30.930.10 (GENE3D); PTHR30572 (PANTHER); PTHR30572:SF14 (PANTHER); TMhelix (TMHMM); TMhelix (TMHMM); TMhelix (TMHMM); TMhelix (TMHMM)	C:GO:0016020	C:membrane
LMJF5203_00433	hypothetical protein	Uncharacterized	47					no IPS match	no IPS match	no IPS match
LMJF5203_00467	hypothetical protein	Uncharacterized	141					no IPS match	no IPS match	no IPS match
LMJF5203_00468	tRNA(Glu)-specific nuclease WapA	wall-associated RHS family	2195	P:GO:0097264; F:GO:0005515	P:self proteolysis; F:protein binding			IPR003961 (SMART); IPR006530 (TIGRFAM); IPR022385 (TIGRFAM); IPR031325 (PFAM); IPR013783 (G3DSA:2.60.40.GENE3D); IPR008979 (G3DSA:2.60.120.GENE3D); mobidb-lite (MOBIDB_LITE); PTHR32305 (PANTHER); PTHR32305:SF14 (PANTHER); PD039135 (PRODOM); SignalP-TM (SIGNALP_GRAM_POSITIVE); SignalP-noTM (SIGNALP_EUK); IPR003961 (SUPERFAMILY); IPR008979 (SUPERFAMILY); TMhelix (TMHMM)	P:GO:0097264; F:GO:0005515	P:self proteolysis; F:protein binding
LMJF5203_00469 *	hypothetical protein	Uncharacterized	160					no IPS match	no IPS match	no IPS match
LMJF5203_00470 *	hypothetical protein	Uncharacterized	54	C:GO:0016021	C:integral component of membrane			TMhelix (TMHMM); TMhelix (TMHMM)	no GO terms	no GO terms
LMJF5203_00471	hypothetical protein	Uncharacterized	67	F:GO:0016829	F:lyase activity			no IPS match	no IPS match	no IPS match
LMJF5203_00472	hypothetical protein	Uncharacterized	196					IPR028951 (PFAM)	no GO terms	no GO terms
LMJF5203_00473	hypothetical protein	Uncharacterized	148					no IPS match	no IPS match	no IPS match
LMJF5203_00474	hypothetical protein	Uncharacterized	202					no IPS match	no IPS match	no IPS match
LMJF5203_00475	hypothetical protein	membrane	118	C:GO:0016021	C:integral component of membrane			SignalP-TM (SIGNALP_EUK); TMhelix (TMHMM); TMhelix (TMHMM); TMhelix (TMHMM); TMhelix (TMHMM)	no GO terms	no GO terms
LMJF5203_00476 *	hypothetical protein	Uncharacterized	118	C:GO:0016021	C:integral component of membrane			TMhelix (TMHMM); TMhelix (TMHMM); TMhelix (TMHMM); TMhelix (TMHMM)	no GO terms	no GO terms
LMJF5203_00477	hypothetical protein	Uncharacterized	55	C:GO:0016021	C:integral component of membrane			TMhelix (TMHMM); TMhelix (TMHMM)	no GO terms	no GO terms
LMJF5203_00478	hypothetical protein	Uncharacterized	164					no IPS match	no IPS match	no IPS match
LMJF5203_00479	hypothetical protein	Uncharacterized	99					no IPS match	no IPS match	no IPS match
LMJF5203_00480	hypothetical protein	Uncharacterized	262					no IPS match	no IPS match	no IPS match
LMJF5203_00481	hypothetical protein	Uncharacterized	221					no IPS match	no IPS match	no IPS match
LMJF5203_00482	hypothetical protein	Uncharacterized	58	C:GO:0016021	C:integral component of membrane			TMhelix (TMHMM); TMhelix (TMHMM)	no GO terms	no GO terms
LMJF5203_00483	hypothetical protein	Uncharacterized	60	C:GO:0016021	C:integral component of membrane			TMhelix (TMHMM); TMhelix (TMHMM)	no GO terms	no GO terms
LMJF5203_00484 *	hypothetical protein	Uncharacterized	195					no IPS match	no IPS match	no IPS match
LMJF5203_00485 *	hypothetical protein	Uncharacterized	48	F:GO:0016829	F:lyase activity			no IPS match	no IPS match	no IPS match
LMJF5203_00486 *	PBS lyase	PBS lyase	191	F:GO:0016829; F:GO:0005488	F:lyase activity; F:binding			PF13646 (PFAM); IPR011989 (G3DSA:1.25.10.GENE3D); IPR016024 (SUPERFAMILY)	F:GO:0005488	F:binding
LMJF5203_00508 *	transcriptional regulator	transcriptional regulator	512					IPR011991 (G3DSA:1.10.10.GENE3D); IPR007737 (PFAM); PTHR42275 (PANTHER); PTHR42275:SF3 (PANTHER)	no GO terms	no GO terms
LMJF5203_00509 *	BspA family leucine-rich repeat surface protein	membrane	717					IPR005046 (PFAM); IPR013378 (TIGRFAM); IPR013378 (PFAM); IPR032675 (G3DSA:3.80.10.GENE3D); IPR011889 (TIGRFAM); IPR032675 (G3DSA:3.80.10.GENE3D); PTHR24369 (PANTHER); PTHR24369:SF125 (PANTHER); SignalP-TM (SIGNALP_GRAM_POSITIVE); SignalP-noTM (SIGNALP_EUK); SignalP-noTM (SIGNALP_GRAM_NEGATIVE); IPR032675 (SUPERFAMILY); TMhelix (TMHMM)	no GO terms	no GO terms
LMJF5203_00510	hypothetical protein	tRNA (uracil-5-)-methyltransferase	157					SignalP-TM (SIGNALP_GRAM_POSITIVE); TMhelix (TMHMM)	no GO terms	no GO terms
LMJF5203_00511 *	hypothetical protein	Uncharacterized	161					SignalP-noTM (SIGNALP_GRAM_NEGATIVE); SignalP-TM (SIGNALP_GRAM_POSITIVE); SignalP-noTM (SIGNALP_EUK); TMhelix (TMHMM)	no GO terms	no GO terms
LMJF5203_00512 *	cell wall surface anchor protein	cell surface	101	C:GO:0016021	C:integral component of membrane			TIGR01167 (TIGRFAM); SignalP-noTM (SIGNALP_EUK); SignalP-noTM (SIGNALP_GRAM_NEGATIVE); SignalP-TM (SIGNALP_GRAM_POSITIVE); TMhelix (TMHMM); TMhelix (TMHMM)	no GO terms	no GO terms
LMJF5203_00513 *	transposase	transposase	88	F:GO:0003677	F:DNA binding			G3DSA:1.10.10.60 (GENE3D); IPR009057 (SUPERFAMILY)	F:GO:0003677	F:DNA binding
LMJF5203_00514	hypothetical protein	Uncharacterized	58	C:GO:0016021	C:integral component of membrane			TMhelix (TMHMM); TMhelix (TMHMM)	no GO terms	no GO terms
LMJF5203_00515	hypothetical protein	Uncharacterized	205	C:GO:0016021	C:integral component of membrane			SignalP-noTM (SIGNALP_EUK); TMhelix (TMHMM)	no GO terms	no GO terms
LMJF5203_00527	hypothetical protein	DNA double-strand break repair Rad50 ATPase	66					no IPS match	no IPS match	no IPS match
LMJF5203_00528	hypothetical protein	Bacillus transposase	433					IPR006829 (PFAM); G3DSA:1.10.287.850 (GENE3D); G3DSA:1.10.287.1060 (GENE3D); mobidb-lite (MOBIDB_LITE); PTHR34976 (PANTHER); PTHR34976:SF3 (PANTHER); IPR006829 (PROSITE_PROFILES)	no GO terms	no GO terms
LMJF5203_00529 *	hypothetical protein	Uncharacterized	125					no IPS match	no IPS match	no IPS match
LMJF5203_00688	hypothetical protein	Uncharacterized	223	C:GO:0016021	C:integral component of membrane			SignalP-TM (SIGNALP_GRAM_POSITIVE); SignalP-noTM (SIGNALP_EUK); SignalP-noTM (SIGNALP_GRAM_NEGATIVE); TMhelix (TMHMM)	no GO terms	no GO terms
LMJF5203_00689	hypothetical protein	Uncharacterized	61	C:GO:0016021	C:integral component of membrane			TMhelix (TMHMM); TMhelix (TMHMM)	no GO terms	no GO terms
LMJF5203_00713	cell surface anchor protein	cell surface	824					TIGR01167 (TIGRFAM); IPR013783 (G3DSA:2.60.40.GENE3D); IPR013783 (G3DSA:2.60.40.GENE3D); SignalP-TM (SIGNALP_GRAM_POSITIVE); SignalP-noTM (SIGNALP_EUK); TMhelix (TMHMM)	no GO terms	no GO terms
LMJF5203_00714	Crp/Fnr family transcriptional regulator	DNA-binding	217	F:GO:0003677	F:DNA binding			IPR014710 (G3DSA:2.60.120.GENE3D); IPR011991 (G3DSA:1.10.10.GENE3D); IPR011991 (SUPERFAMILY); IPR018490 (SUPERFAMILY)	no GO terms	no GO terms
LMJF5203_00715	cell surface anchor protein	cell surface	538	C:GO:0005618; C:GO:0016021	C:cell wall; C:integral component of membrane			G3DSA:3.10.20.320 (GENE3D); TIGR01167 (TIGRFAM); IPR009459 (PFAM); IPR019948 (PFAM); mobidb-lite (MOBIDB_LITE); PTHR24365 (PANTHER); PTHR24365:SF444 (PANTHER); PS50847 (PROSITE_PROFILES); SignalP-noTM (SIGNALP_GRAM_NEGATIVE); SignalP-noTM (SIGNALP_EUK); SignalP-TM (SIGNALP_GRAM_POSITIVE); TMhelix (TMHMM)	no GO terms	no GO terms
LMJF5203_00829	cell wall surface anchor protein	cell surface	657					SM00364 (SMART); IPR009459 (PFAM); TIGR01167 (TIGRFAM); G3DSA:3.10.20.320 (GENE3D); IPR032675 (G3DSA:3.80.10.GENE3D); PTHR24365 (PANTHER); PTHR24365:SF444 (PANTHER); SignalP-noTM (SIGNALP_GRAM_NEGATIVE); SignalP-noTM (SIGNALP_EUK); SignalP-TM (SIGNALP_GRAM_POSITIVE); IPR032675 (SUPERFAMILY)	no GO terms	no GO terms
LMJF5203_00856 *	TIGR04197 family type VII secretion effector	type VII secretion effector	94					IPR021477 (TIGRFAM); IPR021477 (PFAM)	no GO terms	no GO terms
LMJF5203_00857	hypothetical protein	ribonuclease P	122					no IPS match	no IPS match	no IPS match
LMJF5203_00858	Ribonuclease	Bacillus transposase	491					IPR006829 (PFAM); PTHR34976 (PANTHER); PTHR34976:SF3 (PANTHER); IPR006829 (PROSITE_PROFILES)	no GO terms	no GO terms
LMJF5203_00859 *	hypothetical protein	Uncharacterized	143					no IPS match	no IPS match	no IPS match
LMJF5203_00860 *	hypothetical protein	Uncharacterized	90					no IPS match	no IPS match	no IPS match
LMJF5203_00948	N-glycosidase YbiA	Swarming motility	146					IPR012816 (TIGRFAM); IPR012816 (PFAM); PTHR11079 (PANTHER); PTHR11079:SF101 (PANTHER); IPR012816 (CDD); SSF143990 (SUPERFAMILY)	no GO terms	no GO terms
LMJF5203_00985	mannosyltransferase	mannosyltransferase	685	F:GO:0016757; C:GO:0016021	F:transferase activity, transferring glycosyl groups; C:integral component of membrane			PF13231 (PFAM); mobidb-lite (MOBIDB_LITE); mobidb-lite (MOBIDB_LITE); PTHR33908:SF6 (PANTHER); PTHR33908 (PANTHER); TMhelix (TMHMM); TMhelix (TMHMM); TMhelix (TMHMM); TMhelix (TMHMM); TMhelix (TMHMM); TMhelix (TMHMM); TMhelix (TMHMM); TMhelix (TMHMM); TMhelix (TMHMM); TMhelix (TMHMM); TMhelix (TMHMM); TMhelix (TMHMM); TMhelix (TMHMM)	no GO terms	no GO terms
LMJF5203_01112 *	hypothetical protein	---NA---	31					no IPS match	no IPS match	no IPS match
LMJF5203_01121	hypothetical protein	DUF5068 domain-containing	292					IPR031888 (PFAM); IPR029050 (G3DSA:2.60.40.GENE3D); mobidb-lite (MOBIDB_LITE); SignalP-TM (SIGNALP_EUK); SignalP-TM (SIGNALP_GRAM_POSITIVE); TMhelix (TMHMM)	no GO terms	no GO terms
LMJF5203_01127	teichoic acid ABC transporter permease	teichoic acid translocation permease	267	C:GO:0016021; P:GO:0006810; C:GO:0005886	C:integral component of membrane; P:transport; C:plasma membrane			IPR013525 (PFAM); PTHR30413 (PANTHER); PTHR30413:SF11 (PANTHER); IPR000412 (PROSITE_PROFILES); TMhelix (TMHMM); TMhelix (TMHMM); TMhelix (TMHMM); TMhelix (TMHMM); TMhelix (TMHMM); TMhelix (TMHMM)	C:GO:0016020; P:GO:0006810	C:membrane; P:transport
LMJF5203_01128 *	teichoic acids export ATP-binding protein TagH	sugar ABC transporter ATP-binding	335	F:GO:0005524; P:GO:0055085; F:GO:0015438; C:GO:0043190; P:GO:0015777	F:ATP binding; P:transmembrane transport; F:teichoic-acid-transporting ATPase activity; C:ATP-binding cassette (ABC) transporter complex; P:teichoic acid transport	EC:3.6.1.3; EC:3.6.3.40; EC:3.6.1.15	Adenosinetriphosphatase; Teichoic-acid-transporting ATPase; Nucleoside-triphosphate phosphatase	IPR003593 (SMART); IPR003439 (PFAM); G3DSA:3.40.50.300 (GENE3D); PTHR24220:SF626 (PANTHER); PTHR24220 (PANTHER); IPR003439 (PROSITE_PROFILES); IPR015860 (PROSITE_PROFILES); cd03220 (CDD); IPR027417 (SUPERFAMILY); TMhelix (TMHMM)	F:GO:0016887; F:GO:0005524; C:GO:0016020; F:GO:0015438; P:GO:0015777	F:ATPase activity; F:ATP binding; C:membrane; F:teichoic-acid-transporting ATPase activity; P:teichoic acid transport
LMJF5203_01129	N-acetylmuramoyl-L-alanine amidase	N-acetylmuramoyl-L-alanine amidase	774	P:GO:0042207; P:GO:0006525; P:GO:0006558; P:GO:0006560; P:GO:0044650; F:GO:0004040; P:GO:0006568; P:GO:0018874	P:styrene catabolic process; P:arginine metabolic process; P:L-phenylalanine metabolic process; P:proline metabolic process; P:adhesion of symbiont to host cell; F:amidase activity; P:tryptophan metabolic process; P:benzoate metabolic process	EC:3.5.1.4	Amidase	PR01002 (PRINTS); IPR002901 (SMART); IPR002901 (PFAM); G3DSA:2.30.30.170 (GENE3D); G3DSA:1.10.530.10 (GENE3D); IPR025987 (PFAM); PTHR33308:SF5 (PANTHER); PTHR33308 (PANTHER); IPR025987 (PROSITE_PROFILES); SignalP-noTM (SIGNALP_GRAM_NEGATIVE); SignalP-noTM (SIGNALP_EUK); SSF82057 (SUPERFAMILY); SSF82057 (SUPERFAMILY); SSF82057 (SUPERFAMILY); SSF82057 (SUPERFAMILY); SSF82057 (SUPERFAMILY); SSF82057…	F:GO:0004040	F:amidase activity
LMJF5203_01130 *	hypothetical protein	teichoic acid biosynthesis	668					no IPS match	no IPS match	no IPS match
LMJF5203_01131	glycosyltransferase	glycosyltransferase	329	F:GO:0016757; C:GO:0016021	F:transferase activity, transferring glycosyl groups; C:integral component of membrane			IPR029044 (G3DSA:3.90.550.GENE3D); IPR001173 (PFAM); PTHR42992 (PANTHER); PTHR42992:SF2 (PANTHER); cd04187 (CDD); IPR029044 (SUPERFAMILY); TMhelix (TMHMM); TMhelix (TMHMM)	no GO terms	no GO terms
LMJF5203_01132 *	membrane protein	membrane	700					PF13231 (PFAM); TMhelix (TMHMM); TMhelix (TMHMM); TMhelix (TMHMM); TMhelix (TMHMM); TMhelix (TMHMM); TMhelix (TMHMM); TMhelix (TMHMM); TMhelix (TMHMM); TMhelix (TMHMM); TMhelix (TMHMM); TMhelix (TMHMM); TMhelix (TMHMM); TMhelix (TMHMM); TMhelix (TMHMM)	no GO terms	no GO terms
LMJF5203_01133	CDP-glycerol:glycerophosphate glycerophosphotransferase	glycosyltransferase	774	F:GO:0047356; F:GO:0047355; C:GO:0016020	F:CDP-ribitol ribitolphosphotransferase activity; F:CDP-glycerol glycerophosphotransferase activity; C:membrane	EC:2.7.8.12; EC:2.7.8.14	CDP-glycerol glycerophosphotransferase; CDP-ribitol ribitolphosphotransferase	IPR007554 (PFAM); IPR001173 (PFAM); IPR029044 (G3DSA:3.90.550.GENE3D); PTHR37316 (PANTHER); PTHR37316:SF3 (PANTHER); cd00761 (CDD); IPR029044 (SUPERFAMILY); SSF53756 (SUPERFAMILY)	F:GO:0047355; C:GO:0016020	F:CDP-glycerol glycerophosphotransferase activity; C:membrane
LMJF5203_01134 *	hypothetical protein	Uncharacterized	336					no IPS match	no IPS match	no IPS match
LMJF5203_01135 *	UTP--glucose-1-phosphate uridylyltransferase	UTP--glucose-1-phosphate uridylyltransferase	295	P:GO:0006011; P:GO:0009058; P:GO:0006012; P:GO:0005982; P:GO:0005985; F:GO:0003983; P:GO:0009117	P:UDP-glucose metabolic process; P:biosynthetic process; P:galactose metabolic process; P:starch metabolic process; P:sucrose metabolic process; F:UTP:glucose-1-phosphate uridylyltransferase activity; P:nucleotide metabolic process	EC:2.7.7.64; EC:2.7.7.9	UTP-monosaccharide-1-phosphate uridylyltransferase; UTP--glucose-1-phosphate uridylyltransferase	IPR005835 (PFAM); IPR005771 (TIGRFAM); IPR029044 (G3DSA:3.90.550.GENE3D); PTHR43197:SF2 (PANTHER); PTHR43197 (PANTHER); cd02541 (CDD); IPR029044 (SUPERFAMILY)	F:GO:0016779; P:GO:0006011; P:GO:0009058; F:GO:0003983	F:nucleotidyltransferase activity; P:UDP-glucose metabolic process; P:biosynthetic process; F:UTP:glucose-1-phosphate uridylyltransferase activity
LMJF5203_01136	2-C-methyl-D-erythritol 4-phosphate cytidylyltransferase	2-C-methyl-D-erythritol 4-phosphate cytidylyltransferase	237	F:GO:0047349; F:GO:0050518; P:GO:0019288; P:GO:0006694; P:GO:0016114	F:D-ribitol-5-phosphate cytidylyltransferase activity; F:2-C-methyl-D-erythritol 4-phosphate cytidylyltransferase activity; P:isopentenyl diphosphate biosynthetic process, methylerythritol 4-phosphate pathway; P:steroid biosynthetic process; P:terpenoid biosynthetic process	EC:2.7.7.60	2-C-methyl-D-erythritol 4-phosphate cytidylyltransferase	IPR034683 (PFAM); IPR029044 (G3DSA:3.90.550.GENE3D); PTHR32125:SF8 (PANTHER); PTHR32125 (PANTHER); IPR034709 (HAMAP); IPR034683 (CDD); IPR029044 (SUPERFAMILY)	F:GO:0047349; F:GO:0070567	F:D-ribitol-5-phosphate cytidylyltransferase activity; F:cytidylyltransferase activity
LMJF5203_01137	ribitol-5-phosphate dehydrogenase	ribitol-5-phosphate dehydrogenase	341	F:GO:0008270; F:GO:0050256; P:GO:0055114	F:zinc ion binding; F:ribitol-5-phosphate 2-dehydrogenase activity; P:oxidation-reduction process	EC:1.1.1.137	Ribitol-5-phosphate 2-dehydrogenase	G3DSA:3.40.50.720 (GENE3D); IPR013154 (PFAM); G3DSA:3.90.180.10 (GENE3D); IPR031640 (PFAM); PTHR43350:SF4 (PANTHER); PTHR43350 (PANTHER); IPR034710 (HAMAP); cd08237 (CDD); IPR011032 (SUPERFAMILY); IPR016040 (SUPERFAMILY)	F:GO:0050256; P:GO:0055114	F:ribitol-5-phosphate 2-dehydrogenase activity; P:oxidation-reduction process
LMJF5203_01138	glycosyl transferase	glycosyltransferase	459	F:GO:0016740	F:transferase activity			IPR029044 (G3DSA:3.90.550.GENE3D); IPR001173 (PFAM); PTHR22916 (PANTHER); PTHR22916:SF40 (PANTHER); cd00761 (CDD); IPR029044 (SUPERFAMILY)	no GO terms	no GO terms
LMJF5203_01139	CDP-glycerol--glycerophosphate glycerophosphotransferase	CDP-glycerol--glycerophosphate glycerophosphotransferase	384	F:GO:0047355; C:GO:0016020	F:CDP-glycerol glycerophosphotransferase activity; C:membrane	EC:2.7.8.12	CDP-glycerol glycerophosphotransferase	IPR007554 (PFAM); G3DSA:3.40.50.2000 (GENE3D); PTHR22916:SF46 (PANTHER); PTHR22916 (PANTHER); SSF53756 (SUPERFAMILY)	F:GO:0047355; C:GO:0016020	F:CDP-glycerol glycerophosphotransferase activity; C:membrane
LMJF5203_01140	CDP-glycerol glycerophosphotransferase family protein	teichoic acid biosynthesis B	383	F:GO:0047355; C:GO:0016020	F:CDP-glycerol glycerophosphotransferase activity; C:membrane	EC:2.7.8.12	CDP-glycerol glycerophosphotransferase	IPR007554 (PFAM); G3DSA:3.40.50.2000 (GENE3D); PTHR37316 (PANTHER); PTHR37316:SF4 (PANTHER); SSF53756 (SUPERFAMILY)	F:GO:0047355; C:GO:0016020	F:CDP-glycerol glycerophosphotransferase activity; C:membrane
LMJF5203_01141	glycerol-3-phosphate cytidylyltransferase	glycerol-3-phosphate cytidylyltransferase	127	P:GO:0046486; C:GO:0005737; F:GO:0046872; P:GO:0019350; F:GO:0047348	P:glycerolipid metabolic process; C:cytoplasm; F:metal ion binding; P:teichoic acid biosynthetic process; F:glycerol-3-phosphate cytidylyltransferase activity	EC:2.7.7.39	Glycerol-3-phosphate cytidylyltransferase	IPR006409 (TIGRFAM); IPR014729 (G3DSA:3.40.50.GENE3D); IPR004821 (PFAM); IPR004821 (TIGRFAM); PTHR10739:SF42 (PANTHER); PTHR10739 (PANTHER); cd02171 (CDD); SSF52374 (SUPERFAMILY)	F:GO:0046872; P:GO:0019350; C:GO:0005737; F:GO:0003824; F:GO:0047348; P:GO:0009058	F:metal ion binding; P:teichoic acid biosynthetic process; C:cytoplasm; F:catalytic activity; F:glycerol-3-phosphate cytidylyltransferase activity; P:biosynthetic process
LMJF5203_01148 *	glyoxalase/bleomycin resistance/dioxygenase family protein	glyoxalase	118					IPR029068 (G3DSA:3.10.180.GENE3D); IPR029068 (G3DSA:3.10.180.GENE3D); cd06587 (CDD); IPR029068 (SUPERFAMILY)	no GO terms	no GO terms
LMJF5203_01149 *	ABC transporter ATP-binding protein	ABC transporter ATP-binding	295	F:GO:0016887; F:GO:0005524	F:ATPase activity; F:ATP binding	EC:3.6.1.3; EC:3.6.1.15	Adenosinetriphosphatase; Nucleoside-triphosphate phosphatase	IPR003593 (SMART); G3DSA:3.40.50.300 (GENE3D); IPR003439 (PFAM); PTHR43582 (PANTHER); IPR003439 (PROSITE_PROFILES); IPR027417 (SUPERFAMILY)	F:GO:0016887; F:GO:0005524	F:ATPase activity; F:ATP binding
LMJF5203_01150 *	ABC transporter permease	ABC transporter permease	249	C:GO:0016021	C:integral component of membrane			IPR013525 (PFAM); PTHR43077 (PANTHER); PTHR43077:SF5 (PANTHER); TMhelix (TMHMM); TMhelix (TMHMM); TMhelix (TMHMM); TMhelix (TMHMM); TMhelix (TMHMM); TMhelix (TMHMM)	C:GO:0016020	C:membrane
LMJF5203_01151 *	hypothetical protein	Uncharacterized	105	C:GO:0016021	C:integral component of membrane			G3DSA:1.20.5.900 (GENE3D); TMhelix (TMHMM); TMhelix (TMHMM)	no GO terms	no GO terms
LMJF5203_01152 *	dehydrogenase	dehydrogenase	291	F:GO:0016491; P:GO:0055114	F:oxidoreductase activity; P:oxidation-reduction process			IPR000415 (G3DSA:3.40.109.GENE3D); IPR020051 (TIGRFAM); IPR029479 (PFAM); PTHR43745 (PANTHER); cd02142 (CDD); IPR000415 (SUPERFAMILY)	F:GO:0016491	F:oxidoreductase activity
LMJF5203_01153 *	hypothetical protein	bacteriocin biosynthesis cyclodehydratase	305					IPR019892 (TIGRFAM)	no GO terms	no GO terms
LMJF5203_01154 *	streptolysin associated protein SagD	streptolysin associated	437					IPR027624 (TIGRFAM); IPR003776 (PFAM); PTHR37809 (PANTHER); IPR003776 (PROSITE_PROFILES)	no GO terms	no GO terms
LMJF5203_01155 *	rli38 (ncRNA)
LMJF5203_01156 *	regulatory protein	family transcriptional regulator	257	C:GO:0005667; F:GO:0003700; P:GO:0006355; F:GO:0043565; P:GO:0006355	C:transcription factor complex; F:transcription factor activity, sequence-specific DNA binding; P:regulation of transcription, DNA-templated; F:sequence-specific DNA binding; P:regulation of transcription, DNA-templated			IPR018060 (SMART); IPR014710 (G3DSA:2.60.120.GENE3D); IPR018060 (PFAM); G3DSA:1.10.10.60 (GENE3D); PTHR11019:SF182 (PANTHER); PTHR11019 (PANTHER); IPR018060 (PROSITE_PROFILES); IPR009057 (SUPERFAMILY); IPR009057 (SUPERFAMILY)	F:GO:0003677; F:GO:0003700; P:GO:0006355; F:GO:0043565	F:DNA binding; F:transcription factor activity, sequence-specific DNA binding; P:regulation of transcription, DNA-templated; F:sequence-specific DNA binding
LMJF5203_01158	hypothetical protein	Uncharacterized	270					no IPS match	no IPS match	no IPS match
LMJF5203_01166	hypothetical protein	membrane	112	C:GO:0016021	C:integral component of membrane			TMhelix (TMHMM); TMhelix (TMHMM); TMhelix (TMHMM)	no GO terms	no GO terms
LMJF5203_01177	N-acetyltransferase	GNAT family N-acetyltransferase	156	P:GO:0042967; F:GO:0008080	P:acyl-carrier-protein biosynthetic process; F:N-acetyltransferase activity			G3DSA:3.40.630.30 (GENE3D); IPR000182 (PFAM); IPR000182 (PROSITE_PROFILES); IPR016181 (SUPERFAMILY)	F:GO:0008080	F:N-acetyltransferase activity
LMJF5203_01178	hypothetical protein	Uncharacterized	96					IPR025983 (PFAM)	no GO terms	no GO terms
LMJF5203_01289 *	hypothetical protein	Uncharacterized	157					no IPS match	no IPS match	no IPS match
LMJF5203_01290 *	hypothetical protein	Uncharacterized	120					IPR028956 (PFAM)	no GO terms	no GO terms
LMJF5203_01291	cell wall surface anchor protein	cell surface	1229	F:GO:0005515	F:protein binding			PR00019 (PRINTS); IPR003591 (SMART); SM00365 (SMART); IPR032675 (G3DSA:3.80.10.GENE3D); IPR012569 (PFAM); IPR001611 (PFAM); G3DSA:3.10.20.320 (GENE3D); IPR032675 (G3DSA:3.80.10.GENE3D); IPR032675 (G3DSA:3.80.10.GENE3D); IPR009459 (PFAM); G3DSA:2.60.40.1220 (GENE3D); PTHR24365:SF444 (PANTHER); PTHR24365 (PANTHER); PS50847 (PROSITE_PROFILES); IPR001611 (PROSITE_PROFILES); SignalP-TM (SIGNALP_GRAM_P…	F:GO:0005515	F:protein binding
LMJF5203_01730 *	transcriptional regulator	family transcriptional regulator	55					IPR006524 (TIGRFAM)	no GO terms	no GO terms
LMJF5203_01731	permease	permease	482	P:GO:0006508; F:GO:0004252; P:GO:0009401; C:GO:0009357; F:GO:0008982; P:GO:0016310; P:GO:0034219; F:GO:0016301; C:GO:0005886; F:GO:0103111	P:proteolysis; F:serine-type endopeptidase activity; P:phosphoenolpyruvate-dependent sugar phosphotransferase system; C:protein-N(PI)-phosphohistidine-sugar phosphotransferase complex; F:protein-N(PI)-phosphohistidine-sugar phosphotransferase activity; P:phosphorylation; P:carbohydrate transmembrane transport; F:kinase activity; C:plasma membrane; F:D-glucosamine PTS permease activity	EC:3.4.21; EC:2.7.1.69	Acting on peptide bonds (peptidases); Transferring phosphorus-containing groups	IPR003352 (PFAM); IPR001996 (G3DSA:3.30.1360.GENE3D); IPR018113 (PFAM); PTHR30175 (PANTHER); PTHR30175:SF13 (PANTHER); IPR013013 (PROSITE_PROFILES); IPR001996 (PROSITE_PROFILES); IPR018113 (CDD); IPR001996 (SUPERFAMILY); TMhelix (TMHMM); TMhelix (TMHMM); TMhelix (TMHMM); TMhelix (TMHMM); TMhelix (TMHMM); TMhelix (TMHMM); TMhelix (TMHMM); TMhelix (TMHMM); TMhelix (TMHMM); TMhelix (TMHMM)	C:GO:0016020; P:GO:0009401; F:GO:0008982	C:membrane; P:phosphoenolpyruvate-dependent sugar phosphotransferase system; F:protein-N(PI)-phosphohistidine-sugar phosphotransferase activity
LMJF5203_01732	N-acetylmuramic acid 6-phosphate etherase	N-acetylmuramic acid 6-phosphate etherase	296	P:GO:0005975; F:GO:0016835; F:GO:0097367; F:GO:0030246; P:GO:0097173	P:carbohydrate metabolic process; F:carbon-oxygen lyase activity; F:carbohydrate derivative binding; F:carbohydrate binding; P:N-acetylmuramic acid catabolic process			G3DSA:1.10.8.10 (GENE3D); G3DSA:3.40.50.10490 (GENE3D); IPR001347 (PFAM); IPR005488 (TIGRFAM); PTHR10088 (PANTHER); IPR005488 (PTHR10088:PANTHER); IPR001347 (PROSITE_PROFILES); IPR005488 (HAMAP); IPR005488 (CDD); SSF53697 (SUPERFAMILY)	F:GO:0016835; F:GO:0097367; P:GO:1901135; P:GO:0046348	F:carbon-oxygen lyase activity; F:carbohydrate derivative binding; P:carbohydrate derivative metabolic process; P:amino sugar catabolic process
LMJF5203_01733	MurR/RpiR family transcriptional regulator	family transcriptional regulator	283	F:GO:0003677; P:GO:0005975; C:GO:0005667; F:GO:0003700; F:GO:0097367; P:GO:0006355; P:GO:1901135; F:GO:0030246; P:GO:0006355	F:DNA binding; P:carbohydrate metabolic process; C:transcription factor complex; F:transcription factor activity, sequence-specific DNA binding; F:carbohydrate derivative binding; P:regulation of transcription, DNA-templated; P:carbohydrate derivative metabolic process; F:carbohydrate binding; P:regulation of transcription, DNA-templated			IPR001347 (PFAM); IPR011991 (G3DSA:1.10.10.GENE3D); G3DSA:3.40.50.10490 (GENE3D); IPR000281 (PFAM); PTHR30514 (PANTHER); PTHR30514:SF10 (PANTHER); IPR001347 (PROSITE_PROFILES); IPR000281 (PROSITE_PROFILES); IPR035472 (CDD); IPR009057 (SUPERFAMILY); SSF53697 (SUPERFAMILY)	F:GO:0003677; F:GO:0003700; F:GO:0097367; P:GO:1901135; P:GO:0006355	F:DNA binding; F:transcription factor activity, sequence-specific DNA binding; F:carbohydrate derivative binding; P:carbohydrate derivative metabolic process; P:regulation of transcription, DNA-templated
LMJF5203_01816	hypothetical protein	Uncharacterized	190					no IPS match	no IPS match	no IPS match
LMJF5203_01978	serine protease	serine protease	450	P:GO:0006508; F:GO:0004252	P:proteolysis; F:serine-type endopeptidase activity	EC:3.4.21	Acting on peptide bonds (peptidases)	IPR008256 (PRINTS); IPR006637 (SMART); IPR001254 (PFAM); G3DSA:2.40.10.10 (GENE3D); G3DSA:2.40.10.10 (GENE3D); IPR006637 (PFAM); G3DSA:2.40.10.10 (GENE3D); PTHR15462 (PANTHER); PTHR15462:SF11 (PANTHER); IPR001254 (PROSITE_PROFILES); SignalP-noTM (SIGNALP_EUK); SignalP-TM (SIGNALP_GRAM_POSITIVE); SignalP-noTM (SIGNALP_GRAM_NEGATIVE); IPR009003 (SUPERFAMILY); TMhelix (TMHMM)	P:GO:0006508; F:GO:0008236; F:GO:0004252	P:proteolysis; F:serine-type peptidase activity; F:serine-type endopeptidase activity
LMJF5203_02058	cell wall surface anchor protein	cell surface	2003	C:GO:0016021	C:integral component of membrane			IPR013783 (G3DSA:2.60.40.GENE3D); IPR013783 (G3DSA:2.60.40.GENE3D); IPR013783 (G3DSA:2.60.40.GENE3D); TIGR01167 (TIGRFAM); IPR022038 (PFAM); mobidb-lite (MOBIDB_LITE); PTHR27000:SF371 (PANTHER); PTHR27000 (PANTHER); SignalP-TM (SIGNALP_GRAM_POSITIVE); SignalP-noTM (SIGNALP_EUK); SignalP-noTM (SIGNALP_GRAM_NEGATIVE); SSF117074 (SUPERFAMILY); TMhelix (TMHMM)	no GO terms	no GO terms
LMJF5203_02142 *	hypothetical protein	tRNA (uracil-5-)-methyltransferase	157	C:GO:0016021	C:integral component of membrane			SignalP-TM (SIGNALP_GRAM_POSITIVE); TMhelix (TMHMM)	no GO terms	no GO terms
LMJF5203_02143 *	membrane protein	bacterial surface 26-residue repeat	664					IPR011889 (TIGRFAM); IPR013378 (TIGRFAM); IPR032675 (G3DSA:3.80.10.GENE3D); IPR032675 (G3DSA:3.80.10.GENE3D); IPR013378 (PFAM); IPR005046 (PFAM); PTHR24369:SF125 (PANTHER); PTHR24369 (PANTHER); SignalP-noTM (SIGNALP_GRAM_NEGATIVE); SignalP-TM (SIGNALP_GRAM_POSITIVE); SignalP-noTM (SIGNALP_EUK); IPR032675 (SUPERFAMILY); TMhelix (TMHMM)	no GO terms	no GO terms
LMJF5203_02144 *	BspA family leucine-rich repeat surface protein	bacterial surface 26-residue repeat	693					IPR013378 (PFAM); IPR032675 (G3DSA:3.80.10.GENE3D); IPR011889 (TIGRFAM); IPR005046 (PFAM); IPR032675 (G3DSA:3.80.10.GENE3D); IPR032675 (G3DSA:3.80.10.GENE3D); IPR013378 (TIGRFAM); PTHR24112:SF61 (PANTHER); PTHR24112 (PANTHER); SignalP-TM (SIGNALP_GRAM_POSITIVE); SignalP-noTM (SIGNALP_EUK); SignalP-noTM (SIGNALP_GRAM_NEGATIVE); IPR032675 (SUPERFAMILY); TMhelix (TMHMM)	no GO terms	no GO terms
LMJF5203_02146	SAM-dependent methyltransferase	SAM-dependent methyltransferase	259	F:GO:0008168; P:GO:0032259	F:methyltransferase activity; P:methylation			IPR025714 (PFAM); G3DSA:3.40.50.150 (GENE3D); PTHR43464 (PANTHER); PTHR43464:SF8 (PANTHER); cd02440 (CDD); IPR029063 (SUPERFAMILY)	no GO terms	no GO terms
LMJF5203_02147	TetR family transcriptional regulator	family transcriptional regulator	197	F:GO:0003677; P:GO:0006351; P:GO:0006355	F:DNA binding; P:transcription, DNA-templated; P:regulation of transcription, DNA-templated			IPR001647 (PFAM); G3DSA:1.10.10.60 (GENE3D); G3DSA:1.10.10.60 (GENE3D); PTHR43479 (PANTHER); IPR009057 (SUPERFAMILY)	F:GO:0003677	F:DNA binding
LMJF5203_02148 *	hypothetical protein	---NA---	53					TMhelix (TMHMM)	no GO terms	no GO terms
LMJF5203_02149	rli28 (ncRNA)
LMJF5203_02248	hypothetical protein	teichoic acid biosynthesis	431					no IPS match	no IPS match	no IPS match
LMJF5203_02312	cell surface protein	cell surface	1529	F:GO:0005518; C:GO:0005581; C:GO:0005618; C:GO:0016021; P:GO:0007155	F:collagen binding; C:collagen trimer; C:cell wall; C:integral component of membrane; P:cell adhesion			TIGR01167 (TIGRFAM); IPR013783 (G3DSA:2.60.40.GENE3D); IPR009459 (PFAM); G3DSA:2.60.40.810 (GENE3D); IPR013783 (G3DSA:2.60.40.GENE3D); G3DSA:2.60.40.740 (GENE3D); IPR019948 (PFAM); IPR008456 (PFAM); G3DSA:2.60.40.740 (GENE3D); G3DSA:3.10.20.320 (GENE3D); IPR011252 (G3DSA:2.60.40.GENE3D); mobidb-lite (MOBIDB_LITE); mobidb-lite (MOBIDB_LITE); PTHR36108 (PANTHER); PS50847 (PROSITE_PROFILES); SignalP…	F:GO:0005518; C:GO:0005618; P:GO:0007155	F:collagen binding; C:cell wall; P:cell adhesion
LMJF5203_02467	hypothetical protein	Uncharacterized	130					no IPS match	no IPS match	no IPS match
LMJF5203_02468 *	RNA-directed DNA polymerase	RNA-dependent DNA polymerase	456					IPR000477 (PFAM); G3DSA:3.30.70.270 (GENE3D); IPR000477 (PROSITE_PROFILES); cd01651 (CDD); SSF56672 (SUPERFAMILY)	no GO terms	no GO terms
LMJF5203_02469 *	hypothetical protein	Uncharacterized	92					SignalP-noTM (SIGNALP_EUK)	no GO terms	no GO terms
LMJF5203_02482 *	Crp/Fnr family transcriptional regulator	transcriptional regulator	209					IPR014710 (G3DSA:2.60.120.GENE3D); IPR018490 (SUPERFAMILY)	no GO terms	no GO terms
LMJF5203_02537	internalin	Leucine Rich repeats (2 copies)	353					IPR024634 (PFAM); IPR032675 (G3DSA:3.80.10.GENE3D); SignalP-noTM (SIGNALP_EUK); SignalP-TM (SIGNALP_GRAM_POSITIVE); IPR032675 (SUPERFAMILY); TMhelix (TMHMM)	no GO terms	no GO terms
LMJF5203_02755 *	hypothetical protein	Uncharacterized	160					TMhelix (TMHMM)	no GO terms	no GO terms
LMJF5203_02756 *	ABC transporter ATP-binding protein	multidrug ABC transporter ATP-binding	214	F:GO:0016887; F:GO:0005524	F:ATPase activity; F:ATP binding	EC:3.6.1.3; EC:3.6.1.15	Adenosinetriphosphatase; Nucleoside-triphosphate phosphatase	IPR003593 (SMART); G3DSA:3.40.50.300 (GENE3D); IPR003439 (PFAM); PTHR43335 (PANTHER); PTHR43335:SF5 (PANTHER); IPR003439 (PROSITE_PROFILES); IPR027417 (SUPERFAMILY)	F:GO:0016887; F:GO:0005524	F:ATPase activity; F:ATP binding
LMJF5203_02757 *	hypothetical protein	membrane	249	C:GO:0016021	C:integral component of membrane			TMhelix (TMHMM); TMhelix (TMHMM); TMhelix (TMHMM); TMhelix (TMHMM); TMhelix (TMHMM); TMhelix (TMHMM)	no GO terms	no GO terms
LMJF5203_02758 *	hypothetical protein	Uncharacterized	232	C:GO:0016021	C:integral component of membrane			TMhelix (TMHMM); TMhelix (TMHMM); TMhelix (TMHMM); TMhelix (TMHMM); TMhelix (TMHMM); TMhelix (TMHMM)	no GO terms	no GO terms
LMJF5203_02759 *	membrane protein	ABC-type transport system involved in multi-copper enzyme maturation%2C permease component	261	C:GO:0016021	C:integral component of membrane			TMhelix (TMHMM); TMhelix (TMHMM); TMhelix (TMHMM); TMhelix (TMHMM); TMhelix (TMHMM); TMhelix (TMHMM)	no GO terms	no GO terms
LMJF5203_02760 *	hypothetical protein	DUF2712 domain-containing	135					IPR020208 (PFAM); SignalP-TM (SIGNALP_GRAM_POSITIVE); TMhelix (TMHMM)	no GO terms	no GO terms
LMJF5203_02767	cell wall anchor	cell wall anchor	489	C:GO:0005618; C:GO:0016021	C:cell wall; C:integral component of membrane			IPR032675 (G3DSA:3.80.10.GENE3D); G3DSA:3.10.20.320 (GENE3D); IPR009459 (PFAM); IPR019948 (PFAM); TIGR01167 (TIGRFAM); IPR026906 (PFAM); PTHR24365:SF444 (PANTHER); PTHR24365 (PANTHER); PS50847 (PROSITE_PROFILES); SignalP-TM (SIGNALP_GRAM_NEGATIVE); SignalP-TM (SIGNALP_GRAM_POSITIVE); SignalP-noTM (SIGNALP_EUK); TMhelix (TMHMM); TMhelix (TMHMM)	no GO terms	no GO terms
LMJF5203_02810	NUDIX pyrophosphatase	NUDIX pyrophosphatase	148	F:GO:0016787	F:hydrolase activity			G3DSA:3.90.79.10 (GENE3D); IPR000086 (PFAM); IPR000086 (PROSITE_PROFILES); cd04664 (CDD); IPR015797 (SUPERFAMILY)	F:GO:0016787	F:hydrolase activity
LMJF5203_02835	hypothetical protein	Uncharacterized	210					no IPS match	no IPS match	no IPS match
LMJF5203_02838	hypothetical protein	Uncharacterized	99	C:GO:0016021	C:integral component of membrane			TMhelix (TMHMM)	no GO terms	no GO terms
LMJF5203_02839	hypothetical protein	Uncharacterized	119	C:GO:0016021	C:integral component of membrane			TMhelix (TMHMM)	no GO terms	no GO terms
LMJF5203_02840	hypothetical protein	membrane	257	C:GO:0016021	C:integral component of membrane			TMhelix (TMHMM); TMhelix (TMHMM); TMhelix (TMHMM); TMhelix (TMHMM); TMhelix (TMHMM); TMhelix (TMHMM)	no GO terms	no GO terms
LMJF5203_02874 *	hypothetical protein	membrane	617	C:GO:0016021	C:integral component of membrane			TMhelix (TMHMM); TMhelix (TMHMM); TMhelix (TMHMM); TMhelix (TMHMM); TMhelix (TMHMM); TMhelix (TMHMM); TMhelix (TMHMM); TMhelix (TMHMM); TMhelix (TMHMM); TMhelix (TMHMM); TMhelix (TMHMM); TMhelix (TMHMM); TMhelix (TMHMM); TMhelix (TMHMM)	no GO terms	no GO terms
LMJF5203_02875	glycosyl transferase	glycosyl transferase	315	C:GO:0016021; F:GO:0016740	C:integral component of membrane; F:transferase activity			IPR029044 (G3DSA:3.90.550.GENE3D); IPR001173 (PFAM); PTHR43121 (PANTHER); cd04179 (CDD); IPR029044 (SUPERFAMILY); TMhelix (TMHMM); TMhelix (TMHMM)	no GO terms	no GO terms
LMJF5203_02899	ABC transporter ATP-binding protein	ABC transporter ATP-binding	207	F:GO:0016887; F:GO:0005524	F:ATPase activity; F:ATP binding	EC:3.6.1.3; EC:3.6.1.15	Adenosinetriphosphatase; Nucleoside-triphosphate phosphatase	IPR003593 (SMART); G3DSA:3.40.50.300 (GENE3D); IPR003439 (PFAM); PTHR24220 (PANTHER); PTHR24220:SF621 (PANTHER); IPR003439 (PROSITE_PROFILES); IPR027417 (SUPERFAMILY)	F:GO:0016887; F:GO:0005524	F:ATPase activity; F:ATP binding
LMJF5203_02900	bacteriocin transporter	bacteriocin immunity	722	C:GO:0016021	C:integral component of membrane			IPR006541 (PFAM); IPR006541 (TIGRFAM); IPR016976 (PIRSF); TMhelix (TMHMM); TMhelix (TMHMM); TMhelix (TMHMM); TMhelix (TMHMM); TMhelix (TMHMM); TMhelix (TMHMM); TMhelix (TMHMM); TMhelix (TMHMM)	no GO terms	no GO terms
LMJF5203_02901	lactococcin 972 family bacteriocin	bacteriocin	131					IPR006540 (TIGRFAM); SignalP-noTM (SIGNALP_GRAM_NEGATIVE); SignalP-noTM (SIGNALP_EUK); SignalP-TM (SIGNALP_GRAM_POSITIVE); TMhelix (TMHMM)	no GO terms	no GO terms
LMJF5203_02932	hypothetical protein	Uncharacterized	41					no IPS match	no IPS match	no IPS match
LMJF5203_02933	transcriptional regulator	DNA-binding	276	F:GO:0043565	F:sequence-specific DNA binding			IPR001387 (SMART); G3DSA:1.10.260.40 (GENE3D); IPR001387 (PFAM); IPR001387 (PROSITE_PROFILES); cd00093 (CDD); IPR010982 (SUPERFAMILY)	F:GO:0003677; F:GO:0043565	F:DNA binding; F:sequence-specific DNA binding
ncRNA	Uncharacterized/hypothetical proteins	proteins with assigned or putative function
