# Supplementary material for: Genetic Separation of Listeria monocytogenes Causing Central Nervous System Infections in Animals
Source: Front Cell Infect Microbiol. 2018 Feb 5;8:20. doi: 10.3389/fcimb.2018.00020 (PMC5807335; doi:10.3389/fcimb.2018.00020)
Supplement: Supplementary file 7 [file Table7.XLSX]

## Sheet: CNS vs non-CNS
Table S7. Prokka annotation and Blast2GO enrichment of the selected genes during the comparison between CNS infection associated strains and non-CNS infection associated.
Locus tag	Prokka annotation	Blast2GO Description	Length	Blast2GO GO IDs	Blast2GO GO Names	Enzyme Codes	Enzyme Names	InterPro IDs	InterPro GO IDs	InterPro GO Names
LMJF5203_00013	hypothetical protein	Uncharacterised	64	C:GO:0016021	C:integral component of membrane			TMhelix (TMHMM); TMhelix (TMHMM)	no GO terms	no GO terms
LMJF5203_00014	cell wall surface anchor protein	cell surface	432					IPR025987 (PFAM); G3DSA:2.30.30.170 (GENE3D); G3DSA:2.30.30.170 (GENE3D); IPR025987 (PROSITE_PROFILES); SSF82057 (SUPERFAMILY); SSF82057 (SUPERFAMILY); SSF82057 (SUPERFAMILY)	no GO terms	no GO terms
LMJF5203_00015	autolysin	autolysin	118					G3DSA:2.30.30.170 (GENE3D); IPR025987 (PFAM); IPR025987 (PROSITE_PROFILES); SignalP-TM (SIGNALP_GRAM_POSITIVE); SSF82057 (SUPERFAMILY); TMhelix (TMHMM)	no GO terms	no GO terms
LMJF5203_00081	toxin	NAD+--asparagine ADP-ribosyltransferase	565	C:GO:0016021	C:integral component of membrane			IPR016136 (G3DSA:1.10.860.GENE3D); G3DSA:1.20.58.70 (GENE3D); mobidb-lite (MOBIDB_LITE); PTHR34976 (PANTHER); PTHR34976:SF4 (PANTHER); TMhelix (TMHMM)	no GO terms	no GO terms
LMJF5203_00088	membrane protein	Uncharacterised	145	C:GO:0016021	C:integral component of membrane			TMhelix (TMHMM); TMhelix (TMHMM); TMhelix (TMHMM)	no GO terms	no GO terms
LMJF5203_00093	tRNA-Lys(ctt)
LMJF5203_00159	hypothetical protein	Uncharacterised	49					no IPS match	no IPS match	no IPS match
LMJF5203_00160	hypothetical protein	Uncharacterised	123					no IPS match	no IPS match	no IPS match
LMJF5203_00161	hypothetical protein	Uncharacterised	103					no IPS match	no IPS match	no IPS match
LMJF5203_00234	LhrC (ncRNA)
LMJF5203_00293	hypothetical protein	Uncharacterised	147	C:GO:0016021	C:integral component of membrane			TMhelix (TMHMM)	no GO terms	no GO terms
LMJF5203_00294	antibiotic ABC transporter ATP-binding protein	ABC transporter ATPase	553	F:GO:0016887; F:GO:0005524	F:ATPase activity; F:ATP binding			IPR003593 (SMART); IPR003439 (PFAM); G3DSA:3.40.50.300 (GENE3D); PTHR43553 (PANTHER); IPR003439 (PROSITE_PROFILES); cd00267 (CDD); IPR027417 (SUPERFAMILY); TMhelix (TMHMM); TMhelix (TMHMM); TMhelix (TMHMM); TMhelix (TMHMM)	F:GO:0016887; F:GO:0005524	F:ATPase activity; F:ATP binding
LMJF5203_00295	ABC transporter ATP-binding protein	ABC transporter ATPase	591	F:GO:0016887; F:GO:0005524; C:GO:0016021	F:ATPase activity; F:ATP binding; C:integral component of membrane	EC:3.6.1.3; EC:3.6.1.15	Adenosinetriphosphatase; Nucleoside-triphosphate phosphatase	IPR003593 (SMART); G3DSA:3.40.50.300 (GENE3D); IPR003439 (PFAM); G3DSA:3.40.50.300 (GENE3D); PTHR43850 (PANTHER); PTHR43850:SF2 (PANTHER); IPR003439 (PROSITE_PROFILES); IPR027417 (SUPERFAMILY); TMhelix (TMHMM); TMhelix (TMHMM); TMhelix (TMHMM); TMhelix (TMHMM)	F:GO:0016887; F:GO:0005524	F:ATPase activity; F:ATP binding
LMJF5203_00296	hypothetical protein	Uncharacterised	134	C:GO:0016021	C:integral component of membrane			TMhelix (TMHMM); TMhelix (TMHMM); TMhelix (TMHMM)	no GO terms	no GO terms
LMJF5203_00370	hypothetical protein	Uncharacterised	131					IPR016767 (PIRSF)	no GO terms	no GO terms
LMJF5203_00371	hypothetical protein	Uncharacterised	39					no IPS match	no IPS match	no IPS match
LMJF5203_00373	hypothetical protein	Uncharacterised	75					no IPS match	no IPS match	no IPS match
LMJF5203_00374	hypothetical protein	Uncharacterised	86					no IPS match	no IPS match	no IPS match
LMJF5203_00398	peptidase	peptidase	205	P:GO:0006508; F:GO:0008236	P:proteolysis; F:serine-type peptidase activity			IPR005320 (PFAM); IPR029062 (G3DSA:3.40.50.GENE3D); PTHR20842 (PANTHER); PTHR20842:SF5 (PANTHER); IPR029062 (SUPERFAMILY)	P:GO:0006508; F:GO:0008236	P:proteolysis; F:serine-type peptidase activity
LMJF5203_00425	hypothetical protein	Uncharacterised	33					no IPS match	no IPS match	no IPS match
LMJF5203_00426	hypothetical protein	Uncharacterised	33					no IPS match	no IPS match	no IPS match
LMJF5203_00427	hypothetical protein	Uncharacterised	33					no IPS match	no IPS match	no IPS match
LMJF5203_00429	GntR family transcriptional regulator	family transcriptional regulator	216	F:GO:0003677; C:GO:0005667; F:GO:0003700; P:GO:0006355; P:GO:0006355	F:DNA binding; C:transcription factor complex; F:transcription factor activity, sequence-specific DNA binding; P:regulation of transcription, DNA-templated; P:regulation of transcription, DNA-templated			IPR000524 (SMART); IPR000524 (PFAM); IPR011991 (G3DSA:1.10.10.GENE3D); PTHR43537:SF10 (PANTHER); PTHR43537 (PANTHER); IPR000524 (PROSITE_PROFILES); IPR011991 (SUPERFAMILY)	F:GO:0003700; P:GO:0006355	F:transcription factor activity, sequence-specific DNA binding; P:regulation of transcription, DNA-templated
LMJF5203_00469	hypothetical protein	Uncharacterised	160					no IPS match	no IPS match	no IPS match
LMJF5203_00470	hypothetical protein	Uncharacterised	54	C:GO:0016021	C:integral component of membrane			TMhelix (TMHMM); TMhelix (TMHMM)	no GO terms	no GO terms
LMJF5203_00476	hypothetical protein	Uncharacterised	118	C:GO:0016021	C:integral component of membrane			TMhelix (TMHMM); TMhelix (TMHMM); TMhelix (TMHMM); TMhelix (TMHMM)	no GO terms	no GO terms
LMJF5203_00484	hypothetical protein	Uncharacterised	195					no IPS match	no IPS match	no IPS match
LMJF5203_00485	hypothetical protein	Uncharacterised	48	F:GO:0016829	F:lyase activity			no IPS match	no IPS match	no IPS match
LMJF5203_00486	PBS lyase	PBS lyase	191	F:GO:0016829; F:GO:0005488	F:lyase activity; F:binding			PF13646 (PFAM); IPR011989 (G3DSA:1.25.10.GENE3D); IPR016024 (SUPERFAMILY)	F:GO:0005488	F:binding
LMJF5203_00508	transcriptional regulator	transcriptional regulator	512					IPR011991 (G3DSA:1.10.10.GENE3D); IPR007737 (PFAM); PTHR42275 (PANTHER); PTHR42275:SF3 (PANTHER)	no GO terms	no GO terms
LMJF5203_00509	BspA family leucine-rich repeat surface protein	membrane	717					IPR005046 (PFAM); IPR013378 (TIGRFAM); IPR013378 (PFAM); IPR032675 (G3DSA:3.80.10.GENE3D); IPR011889 (TIGRFAM); IPR032675 (G3DSA:3.80.10.GENE3D); PTHR24369 (PANTHER); PTHR24369:SF125 (PANTHER); SignalP-noTM (SIGNALP_GRAM_NEGATIVE); SignalP-noTM (SIGNALP_EUK); SignalP-TM (SIGNALP_GRAM_POSITIVE); IPR032675 (SUPERFAMILY); TMhelix (TMHMM)	no GO terms	no GO terms
LMJF5203_00511	hypothetical protein	Uncharacterised	161					SignalP-TM (SIGNALP_GRAM_POSITIVE); SignalP-noTM (SIGNALP_EUK); SignalP-noTM (SIGNALP_GRAM_NEGATIVE); TMhelix (TMHMM)	no GO terms	no GO terms
LMJF5203_00512	cell wall surface anchor protein	cell surface	101	C:GO:0016021	C:integral component of membrane			TIGR01167 (TIGRFAM); SignalP-noTM (SIGNALP_EUK); SignalP-noTM (SIGNALP_GRAM_NEGATIVE); SignalP-TM (SIGNALP_GRAM_POSITIVE); TMhelix (TMHMM); TMhelix (TMHMM)	no GO terms	no GO terms
LMJF5203_00513	transposase	transposase	88	F:GO:0003677	F:DNA binding			G3DSA:1.10.10.60 (GENE3D); IPR009057 (SUPERFAMILY)	F:GO:0003677	F:DNA binding
LMJF5203_00519	hydantoinase	Uncharacterised	111					PTHR11365:SF15 (PANTHER); PTHR11365 (PANTHER)	no GO terms	no GO terms
LMJF5203_00529	hypothetical protein	Uncharacterised	125					no IPS match	no IPS match	no IPS match
LMJF5203_00712	transposase	transposase	93	F:GO:0003677; F:GO:0004803; P:GO:0006313	F:DNA binding; F:transposase activity; P:transposition, DNA-mediated			IPR002514 (PFAM); IPR011991 (G3DSA:1.10.10.GENE3D); IPR009057 (SUPERFAMILY)	F:GO:0003677; F:GO:0004803; P:GO:0006313	F:DNA binding; F:transposase activity; P:transposition, DNA-mediated
LMJF5203_00856	TIGR04197 family type VII secretion effector	type VII secretion effector	94					IPR021477 (TIGRFAM); IPR021477 (PFAM)	no GO terms	no GO terms
LMJF5203_00859	hypothetical protein	Uncharacterised	143					no IPS match	no IPS match	no IPS match
LMJF5203_00860	hypothetical protein	Uncharacterised	90					no IPS match	no IPS match	no IPS match
LMJF5203_01112	hypothetical protein	---NA---	31					no IPS match	no IPS match	no IPS match
LMJF5203_01128	teichoic acids export ATP-binding protein TagH	sugar ABC transporter ATP-binding	335	F:GO:0005524; P:GO:0055085; F:GO:0015438; C:GO:0043190; P:GO:0015777	F:ATP binding; P:transmembrane transport; F:teichoic-acid-transporting ATPase activity; C:ATP-binding cassette (ABC) transporter complex; P:teichoic acid transport	EC:3.6.1.3; EC:3.6.3.40; EC:3.6.1.15	Adenosinetriphosphatase; Teichoic-acid-transporting ATPase; Nucleoside-triphosphate phosphatase	IPR003593 (SMART); IPR003439 (PFAM); G3DSA:3.40.50.300 (GENE3D); PTHR24220:SF626 (PANTHER); PTHR24220 (PANTHER); IPR003439 (PROSITE_PROFILES); IPR015860 (PROSITE_PROFILES); cd03220 (CDD); IPR027417 (SUPERFAMILY); TMhelix (TMHMM)	F:GO:0016887; F:GO:0005524; C:GO:0016020; F:GO:0015438; P:GO:0015777	F:ATPase activity; F:ATP binding; C:membrane; F:teichoic-acid-transporting ATPase activity; P:teichoic acid transport
LMJF5203_01130	hypothetical protein	teichoic acid biosynthesis	668					no IPS match	no IPS match	no IPS match
LMJF5203_01132	membrane protein	membrane	700					PF13231 (PFAM); TMhelix (TMHMM); TMhelix (TMHMM); TMhelix (TMHMM); TMhelix (TMHMM); TMhelix (TMHMM); TMhelix (TMHMM); TMhelix (TMHMM); TMhelix (TMHMM); TMhelix (TMHMM); TMhelix (TMHMM); TMhelix (TMHMM); TMhelix (TMHMM); TMhelix (TMHMM); TMhelix (TMHMM)	no GO terms	no GO terms
LMJF5203_01134	hypothetical protein	Uncharacterised	336					no IPS match	no IPS match	no IPS match
LMJF5203_01135	UTP--glucose-1-phosphate uridylyltransferase	UTP--glucose-1-phosphate uridylyltransferase	295	P:GO:0006011; P:GO:0009058; P:GO:0006012; P:GO:0005982; P:GO:0005985; F:GO:0003983; P:GO:0009117	P:UDP-glucose metabolic process; P:biosynthetic process; P:galactose metabolic process; P:starch metabolic process; P:sucrose metabolic process; F:UTP:glucose-1-phosphate uridylyltransferase activity; P:nucleotide metabolic process	EC:2.7.7.64; EC:2.7.7.9	UTP-monosaccharide-1-phosphate uridylyltransferase; UTP--glucose-1-phosphate uridylyltransferase	IPR005835 (PFAM); IPR005771 (TIGRFAM); IPR029044 (G3DSA:3.90.550.GENE3D); PTHR43197:SF2 (PANTHER); PTHR43197 (PANTHER); cd02541 (CDD); IPR029044 (SUPERFAMILY)	F:GO:0016779; P:GO:0006011; P:GO:0009058; F:GO:0003983	F:nucleotidyltransferase activity; P:UDP-glucose metabolic process; P:biosynthetic process; F:UTP:glucose-1-phosphate uridylyltransferase activity
LMJF5203_01147	rli38 (ncRNA)
LMJF5203_01148	glyoxalase/bleomycin resistance/dioxygenase family protein	glyoxalase	118					IPR029068 (G3DSA:3.10.180.GENE3D); IPR029068 (G3DSA:3.10.180.GENE3D); cd06587 (CDD); IPR029068 (SUPERFAMILY)	no GO terms	no GO terms
LMJF5203_01149	ABC transporter ATP-binding protein	ABC transporter ATP-binding	295	F:GO:0016887; F:GO:0005524	F:ATPase activity; F:ATP binding	EC:3.6.1.3; EC:3.6.1.15	Adenosinetriphosphatase; Nucleoside-triphosphate phosphatase	IPR003593 (SMART); G3DSA:3.40.50.300 (GENE3D); IPR003439 (PFAM); PTHR43582 (PANTHER); IPR003439 (PROSITE_PROFILES); IPR027417 (SUPERFAMILY)	F:GO:0016887; F:GO:0005524	F:ATPase activity; F:ATP binding
LMJF5203_01150	ABC transporter permease	ABC transporter permease	249	C:GO:0016021	C:integral component of membrane			IPR013525 (PFAM); PTHR43077 (PANTHER); PTHR43077:SF5 (PANTHER); TMhelix (TMHMM); TMhelix (TMHMM); TMhelix (TMHMM); TMhelix (TMHMM); TMhelix (TMHMM); TMhelix (TMHMM)	C:GO:0016020	C:membrane
LMJF5203_01151	hypothetical protein	Uncharacterised	105	C:GO:0016021	C:integral component of membrane			G3DSA:1.20.5.900 (GENE3D); TMhelix (TMHMM); TMhelix (TMHMM)	no GO terms	no GO terms
LMJF5203_01152	dehydrogenase	dehydrogenase	291	F:GO:0016491; P:GO:0055114	F:oxidoreductase activity; P:oxidation-reduction process			IPR000415 (G3DSA:3.40.109.GENE3D); IPR020051 (TIGRFAM); IPR029479 (PFAM); PTHR43745 (PANTHER); cd02142 (CDD); IPR000415 (SUPERFAMILY)	F:GO:0016491	F:oxidoreductase activity
LMJF5203_01153	hypothetical protein	bacteriocin biosynthesis cyclodehydratase	305					IPR019892 (TIGRFAM)	no GO terms	no GO terms
LMJF5203_01154	streptolysin associated protein SagD	streptolysin associated	437					IPR027624 (TIGRFAM); IPR003776 (PFAM); PTHR37809 (PANTHER); IPR003776 (PROSITE_PROFILES)	no GO terms	no GO terms
LMJF5203_01155	rli38 (ncRNA)
LMJF5203_01156	regulatory protein	family transcriptional regulator	257	C:GO:0005667; F:GO:0003700; P:GO:0006355; F:GO:0043565; P:GO:0006355	C:transcription factor complex; F:transcription factor activity, sequence-specific DNA binding; P:regulation of transcription, DNA-templated; F:sequence-specific DNA binding; P:regulation of transcription, DNA-templated			IPR018060 (SMART); IPR014710 (G3DSA:2.60.120.GENE3D); IPR018060 (PFAM); G3DSA:1.10.10.60 (GENE3D); PTHR11019:SF182 (PANTHER); PTHR11019 (PANTHER); IPR018060 (PROSITE_PROFILES); IPR009057 (SUPERFAMILY); IPR009057 (SUPERFAMILY)	F:GO:0003677; F:GO:0003700; P:GO:0006355; F:GO:0043565	F:DNA binding; F:transcription factor activity, sequence-specific DNA binding; P:regulation of transcription, DNA-templated; F:sequence-specific DNA binding
LMJF5203_01289	hypothetical protein	Uncharacterised	157					no IPS match	no IPS match	no IPS match
LMJF5203_01290	hypothetical protein	Uncharacterised	120					IPR028956 (PFAM)	no GO terms	no GO terms
LMJF5203_01730	transcriptional regulator	family transcriptional regulator	55					IPR006524 (TIGRFAM)	no GO terms	no GO terms
LMJF5203_02142	hypothetical protein	tRNA (uracil-5-)-methyltransferase	157	C:GO:0016021	C:integral component of membrane			SignalP-TM (SIGNALP_GRAM_POSITIVE); TMhelix (TMHMM)	no GO terms	no GO terms
LMJF5203_02143	membrane protein	bacterial surface 26-residue repeat	664					IPR011889 (TIGRFAM); IPR013378 (TIGRFAM); IPR032675 (G3DSA:3.80.10.GENE3D); IPR032675 (G3DSA:3.80.10.GENE3D); IPR013378 (PFAM); IPR005046 (PFAM); PTHR24369:SF125 (PANTHER); PTHR24369 (PANTHER); SignalP-TM (SIGNALP_GRAM_POSITIVE); SignalP-noTM (SIGNALP_GRAM_NEGATIVE); SignalP-noTM (SIGNALP_EUK); IPR032675 (SUPERFAMILY); TMhelix (TMHMM)	no GO terms	no GO terms
LMJF5203_02144	BspA family leucine-rich repeat surface protein	bacterial surface 26-residue repeat	693					IPR013378 (PFAM); IPR032675 (G3DSA:3.80.10.GENE3D); IPR011889 (TIGRFAM); IPR005046 (PFAM); IPR032675 (G3DSA:3.80.10.GENE3D); IPR032675 (G3DSA:3.80.10.GENE3D); IPR013378 (TIGRFAM); PTHR24112:SF61 (PANTHER); PTHR24112 (PANTHER); SignalP-TM (SIGNALP_GRAM_POSITIVE); SignalP-noTM (SIGNALP_EUK); SignalP-noTM (SIGNALP_GRAM_NEGATIVE); IPR032675 (SUPERFAMILY); TMhelix (TMHMM)	no GO terms	no GO terms
LMJF5203_02148	hypothetical protein	---NA---	53					TMhelix (TMHMM)	no GO terms	no GO terms
LMJF5203_02259	tRNA-Glu(ttc)
LMJF5203_02311	membrane protein	membrane	115	C:GO:0016021	C:integral component of membrane			IPR019109 (PFAM); PTHR41276 (PANTHER); PD070949 (PRODOM); TMhelix (TMHMM); TMhelix (TMHMM); TMhelix (TMHMM)	no GO terms	no GO terms
LMJF5203_02467	hypothetical protein	Uncharacterised	130					no IPS match	no IPS match	no IPS match
LMJF5203_02468	RNA-directed DNA polymerase	RNA-dependent DNA polymerase	456					IPR000477 (PFAM); G3DSA:3.30.70.270 (GENE3D); IPR000477 (PROSITE_PROFILES); cd01651 (CDD); SSF56672 (SUPERFAMILY)	no GO terms	no GO terms
LMJF5203_02469	hypothetical protein	Uncharacterised	92					SignalP-noTM (SIGNALP_EUK)	no GO terms	no GO terms
LMJF5203_02482	Crp/Fnr family transcriptional regulator	transcriptional regulator	209					IPR014710 (G3DSA:2.60.120.GENE3D); IPR018490 (SUPERFAMILY)	no GO terms	no GO terms
LMJF5203_02755	hypothetical protein	Uncharacterised	160					TMhelix (TMHMM)	no GO terms	no GO terms
LMJF5203_02756	ABC transporter ATP-binding protein	multidrug ABC transporter ATP-binding	214	F:GO:0016887; F:GO:0005524	F:ATPase activity; F:ATP binding	EC:3.6.1.3; EC:3.6.1.15	Adenosinetriphosphatase; Nucleoside-triphosphate phosphatase	IPR003593 (SMART); G3DSA:3.40.50.300 (GENE3D); IPR003439 (PFAM); PTHR43335 (PANTHER); PTHR43335:SF5 (PANTHER); IPR003439 (PROSITE_PROFILES); IPR027417 (SUPERFAMILY)	F:GO:0016887; F:GO:0005524	F:ATPase activity; F:ATP binding
LMJF5203_02757	hypothetical protein	membrane	249	C:GO:0016021	C:integral component of membrane			TMhelix (TMHMM); TMhelix (TMHMM); TMhelix (TMHMM); TMhelix (TMHMM); TMhelix (TMHMM); TMhelix (TMHMM)	no GO terms	no GO terms
LMJF5203_02758	hypothetical protein	Uncharacterised	232	C:GO:0016021	C:integral component of membrane			TMhelix (TMHMM); TMhelix (TMHMM); TMhelix (TMHMM); TMhelix (TMHMM); TMhelix (TMHMM); TMhelix (TMHMM)	no GO terms	no GO terms
LMJF5203_02759	membrane protein	ABC-type transport system involved in multi-copper enzyme maturation%2C permease component	261	C:GO:0016021	C:integral component of membrane			TMhelix (TMHMM); TMhelix (TMHMM); TMhelix (TMHMM); TMhelix (TMHMM); TMhelix (TMHMM); TMhelix (TMHMM)	no GO terms	no GO terms
LMJF5203_02760	hypothetical protein	DUF2712 domain-containing	135					IPR020208 (PFAM); SignalP-TM (SIGNALP_GRAM_POSITIVE); TMhelix (TMHMM)	no GO terms	no GO terms
LMJF5203_02874	hypothetical protein	membrane	617	C:GO:0016021	C:integral component of membrane			TMhelix (TMHMM); TMhelix (TMHMM); TMhelix (TMHMM); TMhelix (TMHMM); TMhelix (TMHMM); TMhelix (TMHMM); TMhelix (TMHMM); TMhelix (TMHMM); TMhelix (TMHMM); TMhelix (TMHMM); TMhelix (TMHMM); TMhelix (TMHMM); TMhelix (TMHMM); TMhelix (TMHMM)	no GO terms	no GO terms
LMJF5203_02930	hypothetical protein	of uncharacterised function (DUF1310)	117	C:GO:0016021	C:integral component of membrane			IPR010738 (PFAM); G3DSA:3.10.450.130 (GENE3D)	no GO terms	no GO terms
ncRNA	Uncharacterized/hypothetical proteins	proteins with assigned or putative function
