# Supplementary material for: Genetic Separation of Listeria monocytogenes Causing Central Nervous System Infections in Animals
Source: Front Cell Infect Microbiol. 2018 Feb 5;8:20. doi: 10.3389/fcimb.2018.00020 (PMC5807335; doi:10.3389/fcimb.2018.00020)
Supplement: Supplementary file 8 [file Table8.XLSX]

## Sheet: clinical vs non-clinical
Table S8. Prokka annotation and Blast2GO enrichment of the selected genes during the comparison between strains that belong to our defined clinical and non-clinical groups.
Locus tag	Prokka annotation	Blast2GO Description	Length	Blast2GO GO IDs	Blast2GO GO Names	InterPro IDs	InterPro GO IDs	InterPro GO Names
LMJF5203_00013	hypothetical protein	Uncharacterised	64	C:GO:0016021	C:integral component of membrane	TMhelix (TMHMM); TMhelix (TMHMM)	no GO terms	no GO terms
LMJF5203_00035	membrane protein	membrane	240	C:GO:0016021	C:integral component of membrane	IPR024295 (PFAM); IPR024295 (PRODOM); TMhelix (TMHMM); TMhelix (TMHMM); TMhelix (TMHMM); TMhelix (TMHMM); TMhelix (TMHMM); TMhelix (TMHMM)	no GO terms	no GO terms
LMJF5203_00059	cyclic lactone autoinducer peptide	accessory regulator	53			IPR009229 (TIGRFAM)	no GO terms	no GO terms
LMJF5203_00096	hypothetical protein	Uncharacterised	114			no IPS match	no IPS match	no IPS match
LMJF5203_00154	hypothetical protein	Domain of uncharacterised function (DUF1871)	80			G3DSA:1.10.340.20 (GENE3D); IPR015053 (PFAM); IPR023162 (SUPERFAMILY)	no GO terms	no GO terms
LMJF5203_00155	hypothetical protein	Uncharacterised	147			no IPS match	no IPS match	no IPS match
LMJF5203_00159	hypothetical protein	Uncharacterised	49			no IPS match	no IPS match	no IPS match
LMJF5203_00160	hypothetical protein	Uncharacterised	123			no IPS match	no IPS match	no IPS match
LMJF5203_00161	hypothetical protein	Uncharacterised	103			no IPS match	no IPS match	no IPS match
LMJF5203_00210	rli51
LMJF5203_00294	antibiotic ABC transporter ATP-binding protein	ABC transporter ATPase	553	F:GO:0016887; F:GO:0005524	F:ATPase activity; F:ATP binding	IPR003593 (SMART); IPR003439 (PFAM); G3DSA:3.40.50.300 (GENE3D); PTHR43553 (PANTHER); IPR003439 (PROSITE_PROFILES); cd00267 (CDD); IPR027417 (SUPERFAMILY); TMhelix (TMHMM); TMhelix (TMHMM); TMhelix (TMHMM); TMhelix (TMHMM)	F:GO:0016887; F:GO:0005524	F:ATPase activity; F:ATP binding
LMJF5203_00322	SAM
LMJF5203_00370	hypothetical protein	Uncharacterised	131			IPR016767 (PIRSF)	no GO terms	no GO terms
LMJF5203_00396	hypothetical protein	Undefined function	75	C:GO:0016021	C:integral component of membrane	TMhelix (TMHMM); TMhelix (TMHMM)	no GO terms	no GO terms
LMJF5203_00397	rli26
LMJF5203_00448	rli27
LMJF5203_00470	hypothetical protein	Uncharacterised	54	C:GO:0016021	C:integral component of membrane	TMhelix (TMHMM); TMhelix (TMHMM)	no GO terms	no GO terms
LMJF5203_00516	hypothetical protein	Uncharacterised	114			no IPS match	no IPS match	no IPS match
LMJF5203_00541	hypothetical protein	DUF896 domain-containing	74	C:GO:0005737	C:cytoplasm	IPR009242 (PFAM); G3DSA:1.10.287.540 (GENE3D); PTHR37300:SF4 (PANTHER); PTHR37300 (PANTHER); IPR009242 (HAMAP); SSF158221 (SUPERFAMILY)	no GO terms	no GO terms
LMJF5203_00604	rli31
LMJF5203_00621	Purine
LMJF5203_00712	transposase	transposase	93	F:GO:0003677; F:GO:0004803; P:GO:0006313	F:DNA binding; F:transposase activity; P:transposition, DNA-mediated	IPR002514 (PFAM); IPR011991 (G3DSA:1.10.10.GENE3D); IPR009057 (SUPERFAMILY)	F:GO:0003677; F:GO:0004803; P:GO:0006313	F:DNA binding; F:transposase activity; P:transposition, DNA-mediated
LMJF5203_00818	rli34
LMJF5203_00875	transposase	transposase	94	F:GO:0003677	F:DNA binding	IPR011991 (G3DSA:1.10.10.GENE3D); IPR009057 (SUPERFAMILY)	F:GO:0003677	F:DNA binding
LMJF5203_00894	hypothetical protein	Uncharacterised	59			no IPS match	no IPS match	no IPS match
LMJF5203_00953	tRNA-Glu(ttc)
LMJF5203_00954	tRNA-Asp(gtc)
LMJF5203_01028	teichoic acid D-Ala incorporation-associated protein DltX	cytochrome C	48	C:GO:0016021	C:integral component of membrane	IPR021008 (PFAM); TMhelix (TMHMM)	no GO terms	no GO terms
LMJF5203_01155	rli38
LMJF5203_01164	hypothetical protein	Uncharacterised	157			no IPS match	no IPS match	no IPS match
LMJF5203_01307	hypothetical protein	Undefined function	35	C:GO:0016021	C:integral component of membrane	TMhelix (TMHMM)	no GO terms	no GO terms
LMJF5203_02259	tRNA-Glu(ttc)
LMJF5203_02260	tRNA-Thr(cgt)
LMJF5203_02263	tRNA-Lys(ttt)
LMJF5203_02290	hypothetical protein	secreted	113			IPR006542 (TIGRFAM); IPR006542 (PFAM); SignalP-TM (SIGNALP_GRAM_POSITIVE); SignalP-noTM (SIGNALP_GRAM_NEGATIVE); SignalP-noTM (SIGNALP_EUK); IPR006542 (SUPERFAMILY); TMhelix (TMHMM)	no GO terms	no GO terms
LMJF5203_02315	hypothetical protein	Siphovirus Gp157	158			IPR008840 (PFAM)	no GO terms	no GO terms
LMJF5203_02482	Crp/Fnr family transcriptional regulator	transcriptional regulator	209			IPR014710 (G3DSA:2.60.120.GENE3D); IPR018490 (SUPERFAMILY)	no GO terms	no GO terms
LMJF5203_02898	hypothetical protein	Uncharacterised	67	C:GO:0016021	C:integral component of membrane	TMhelix (TMHMM); TMhelix (TMHMM)	no GO terms	no GO terms
LMJF5203_02903	hypothetical protein	Uncharacterised	169	C:GO:0016021	C:integral component of membrane	SignalP-noTM (SIGNALP_EUK); TMhelix (TMHMM); TMhelix (TMHMM); TMhelix (TMHMM)	no GO terms	no GO terms
ncRNA	Uncharacterized/hypothetical proteins	proteins with assigned or putative function
