# Supplementary material for: Genetic Separation of Listeria monocytogenes Causing Central Nervous System Infections in Animals
Source: Front Cell Infect Microbiol. 2018 Feb 5;8:20. doi: 10.3389/fcimb.2018.00020 (PMC5807335; doi:10.3389/fcimb.2018.00020)
Supplement: Supplementary file 17 [file DataSheet1.ZIP › SNPs80_LinI_LinIIref.vcf]

##fileformat=VCFv4.2
##samtoolsVersion=0.1.19-44428cd
##reference=file://../JF4839chromosome.fasta
##contig=<ID=JF4839_chromosome,length=2961674>
##filter="QUAL > 30"
##INFO=<ID=DP,Number=1,Type=Integer,Description="Raw read depth">
##INFO=<ID=DP4,Number=4,Type=Integer,Description="# high-quality ref-forward bases, ref-reverse, alt-forward and alt-reverse bases">
##INFO=<ID=MQ,Number=1,Type=Integer,Description="Root-mean-square mapping quality of covering reads">
##INFO=<ID=FQ,Number=1,Type=Float,Description="Phred probability of all samples being the same">
##INFO=<ID=AF1,Number=1,Type=Float,Description="Max-likelihood estimate of the first ALT allele frequency (assuming HWE)">
##INFO=<ID=AC1,Number=1,Type=Float,Description="Max-likelihood estimate of the first ALT allele count (no HWE assumption)">
##INFO=<ID=IS,Number=2,Type=Float,Description="Maximum number of reads supporting an indel and fraction of indel reads">
##INFO=<ID=G3,Number=3,Type=Float,Description="ML estimate of genotype frequencies">
##INFO=<ID=HWE,Number=1,Type=Float,Description="Chi^2 based HWE test P-value based on G3">
##INFO=<ID=CLR,Number=1,Type=Integer,Description="Log ratio of genotype likelihoods with and without the constraint">
##INFO=<ID=UGT,Number=1,Type=String,Description="The most probable unconstrained genotype configuration in the trio">
##INFO=<ID=CGT,Number=1,Type=String,Description="The most probable constrained genotype configuration in the trio">
##INFO=<ID=PV4,Number=4,Type=Float,Description="P-values for strand bias, baseQ bias, mapQ bias and tail distance bias">
##INFO=<ID=INDEL,Number=0,Type=Flag,Description="Indicates that the variant is an INDEL.">
##INFO=<ID=PC2,Number=2,Type=Integer,Description="Phred probability of the nonRef allele frequency in group1 samples being larger (,smaller) than in group2.">
##INFO=<ID=PCHI2,Number=1,Type=Float,Description="Posterior weighted chi^2 P-value for testing the association between group1 and group2 samples.">
##INFO=<ID=QCHI2,Number=1,Type=Integer,Description="Phred scaled PCHI2.">
##INFO=<ID=QBD,Number=1,Type=Float,Description="Quality by Depth: QUAL/#reads">
##INFO=<ID=RPB,Number=1,Type=Float,Description="Read Position Bias">
##INFO=<ID=MDV,Number=1,Type=Integer,Description="Maximum number of high-quality nonRef reads in samples">
##INFO=<ID=VDB,Number=1,Type=Float,Description="Variant Distance Bias (v2) for filtering splice-site artefacts in RNA-seq data. Note: this version may be broken.">
##FORMAT=<ID=GT,Number=1,Type=String,Description="Genotype">
##FORMAT=<ID=GQ,Number=1,Type=Integer,Description="Genotype Quality">
##FORMAT=<ID=GL,Number=3,Type=Float,Description="Likelihoods for RR,RA,AA genotypes (R=ref,A=alt)">
##FORMAT=<ID=DP,Number=1,Type=Integer,Description="# high-quality bases">
##FORMAT=<ID=DV,Number=1,Type=Integer,Description="# high-quality non-reference bases">
##FORMAT=<ID=SP,Number=1,Type=Integer,Description="Phred-scaled strand bias P-value">
##FORMAT=<ID=PL,Number=G,Type=Integer,Description="List of Phred-scaled genotype likelihoods">
##INFO=<ID=PR,Number=1,Type=Integer,Description="# permutations yielding a smaller PCHI2.">
##source_20170528.1=vcf-merge(r953) LinIILM_JF4913JF4839chromosome.fasta.snp.flt3-10000.vcf.gz LinIILM_JF4914JF4839chromosome.fasta.snp.flt3-10000.vcf.gz LinIILM_JF4920JF4839chromosome.fasta.snp.flt3-10000.vcf.gz LinIILM_JF4930JF4839chromosome.fasta.snp.flt3-10000.vcf.gz LinIILM_JF4931JF4839chromosome.fasta.snp.flt3-10000.vcf.gz LinIILM_JF4935JF4839chromosome.fasta.snp.flt3-10000.vcf.gz LinIILM_JF4941JF4839chromosome.fasta.snp.flt3-10000.vcf.gz LinIILM_JF4976JF4839chromosome.fasta.snp.flt3-10000.vcf.gz LinIILM_JF4981JF4839chromosome.fasta.snp.flt3-10000.vcf.gz LinIILM_JF4982JF4839chromosome.fasta.snp.flt3-10000.vcf.gz LinIILM_JF4991JF4839chromosome.fasta.snp.flt3-10000.vcf.gz LinIILM_JF5052JF4839chromosome.fasta.snp.flt3-10000.vcf.gz LinIILM_JF5164JF4839chromosome.fasta.snp.flt3-10000.vcf.gz LinIILM_JF5171JF4839chromosome.fasta.snp.flt3-10000.vcf.gz LinIILM_JF5172JF4839chromosome.fasta.snp.flt3-10000.vcf.gz LinIILM_JF5194JF4839chromosome.fasta.snp.flt3-10000.vcf.gz LinIILM_JF5213JF4839chromosome.fasta.snp.flt3-10000.vcf.gz LinIILM_JF5336JF4839chromosome.fasta.snp.flt3-10000.vcf.gz LinIILM_JF5337JF4839chromosome.fasta.snp.flt3-10000.vcf.gz LinIILM_JF5541JF4839chromosome.fasta.snp.flt3-10000.vcf.gz LinIILM_JF5576JF4839chromosome.fasta.snp.flt3-10000.vcf.gz LinIILM_JF5577JF4839chromosome.fasta.snp.flt3-10000.vcf.gz LinIILM_JF5593JF4839chromosome.fasta.snp.flt3-10000.vcf.gz LinIILM_JF5761JF4839chromosome.fasta.snp.flt3-10000.vcf.gz LinIILM_JF5788JF4839chromosome.fasta.snp.flt3-10000.vcf.gz LinIILM_JF5794JF4839chromosome.fasta.snp.flt3-10000.vcf.gz LinIILM_JF5809JF4839chromosome.fasta.snp.flt3-10000.vcf.gz LinIILM_JF5810JF4839chromosome.fasta.snp.flt3-10000.vcf.gz LinIILM_JF5823JF4839chromosome.fasta.snp.flt3-10000.vcf.gz LinIILM_JF5825JF4839chromosome.fasta.snp.flt3-10000.vcf.gz LinIILM_JF5826JF4839chromosome.fasta.snp.flt3-10000.vcf.gz LinIILM_JF5827JF4839chromosome.fasta.snp.flt3-10000.vcf.gz LinIILM_JF5828JF4839chromosome.fasta.snp.flt3-10000.vcf.gz LinIILM_JF5830JF4839chromosome.fasta.snp.flt3-10000.vcf.gz LinIILM_JF5831JF4839chromosome.fasta.snp.flt3-10000.vcf.gz LinIILM_JF5832JF4839chromosome.fasta.snp.flt3-10000.vcf.gz LinIILM_LMNC051JF4839chromosome.fasta.snp.flt3-10000.vcf.gz LinIILM_LMNC055JF4839chromosome.fasta.snp.flt3-10000.vcf.gz LinIILM_LMNC065JF4839chromosome.fasta.snp.flt3-10000.vcf.gz LinIILM_LMNC078JF4839chromosome.fasta.snp.flt3-10000.vcf.gz LinIILM_LMNC080JF4839chromosome.fasta.snp.flt3-10000.vcf.gz LinIILM_LMNC083JF4839chromosome.fasta.snp.flt3-10000.vcf.gz LinIILM_LMNC085JF4839chromosome.fasta.snp.flt3-10000.vcf.gz LinIILM_LMNC087JF4839chromosome.fasta.snp.flt3-10000.vcf.gz LinIILM_LMNC088JF4839chromosome.fasta.snp.flt3-10000.vcf.gz LinIILM_LMNC121JF4839chromosome.fasta.snp.flt3-10000.vcf.gz LinIILM_LMNC148JF4839chromosome.fasta.snp.flt3-10000.vcf.gz LinIILM_LMNC150JF4839chromosome.fasta.snp.flt3-10000.vcf.gz LinIILM_LMNC154JF4839chromosome.fasta.snp.flt3-10000.vcf.gz LinIILM_LMNC156JF4839chromosome.fasta.snp.flt3-10000.vcf.gz LinIILM_LMNC159JF4839chromosome.fasta.snp.flt3-10000.vcf.gz LinIILM_LMNC236JF4839chromosome.fasta.snp.flt3-10000.vcf.gz LinIILM_LMNC239JF4839chromosome.fasta.snp.flt3-10000.vcf.gz LinIILM_LMNC241JF4839chromosome.fasta.snp.flt3-10000.vcf.gz LinIILM_LMNC244JF4839chromosome.fasta.snp.flt3-10000.vcf.gz LinIILM_LMNC247JF4839chromosome.fasta.snp.flt3-10000.vcf.gz LinIILM_LMNC250JF4839chromosome.fasta.snp.flt3-10000.vcf.gz LinIILM_LMNC253JF4839chromosome.fasta.snp.flt3-10000.vcf.gz LinIILM_LMNC255JF4839chromosome.fasta.snp.flt3-10000.vcf.gz LinIILM_LMNC257JF4839chromosome.fasta.snp.flt3-10000.vcf.gz LinIILM_LMNC259JF4839chromosome.fasta.snp.flt3-10000.vcf.gz LinIILM_LMNC264JF4839chromosome.fasta.snp.flt3-10000.vcf.gz LinIILM_LMNC266JF4839chromosome.fasta.snp.flt3-10000.vcf.gz LinIILM_LMNC269JF4839chromosome.fasta.snp.flt3-10000.vcf.gz LinIILM_LMNC270JF4839chromosome.fasta.snp.flt3-10000.vcf.gz LinIILM_LMNC273JF4839chromosome.fasta.snp.flt3-10000.vcf.gz LinIILM_LMNC283JF4839chromosome.fasta.snp.flt3-10000.vcf.gz LinIILM_LMNC287JF4839chromosome.fasta.snp.flt3-10000.vcf.gz LinIILM_LMNC288JF4839chromosome.fasta.snp.flt3-10000.vcf.gz LinIILM_LMNC297JF4839chromosome.fasta.snp.flt3-10000.vcf.gz LinIILM_LMNC301JF4839chromosome.fasta.snp.flt3-10000.vcf.gz LinIILM_LMNC307JF4839chromosome.fasta.snp.flt3-10000.vcf.gz LinIILM_LMNC309JF4839chromosome.fasta.snp.flt3-10000.vcf.gz LinIILM_LMNC314JF4839chromosome.fasta.snp.flt3-10000.vcf.gz LinIILM_LMNC317JF4839chromosome.fasta.snp.flt3-10000.vcf.gz LinIILM_LMNC319JF4839chromosome.fasta.snp.flt3-10000.vcf.gz LinIILM_LMNC321JF4839chromosome.fasta.snp.flt3-10000.vcf.gz LinIILM_LMNC322JF4839chromosome.fasta.snp.flt3-10000.vcf.gz LinIILM_LMNC323JF4839chromosome.fasta.snp.flt3-10000.vcf.gz LinIILM_LMNC325JF4839chromosome.fasta.snp.flt3-10000.vcf.gz LinIILM_LMNC327JF4839chromosome.fasta.snp.flt3-10000.vcf.gz LinIILM_LMNC332JF4839chromosome.fasta.snp.flt3-10000.vcf.gz LinIILM_LMNC333JF4839chromosome.fasta.snp.flt3-10000.vcf.gz LinIILM_LMNC339JF4839chromosome.fasta.snp.flt3-10000.vcf.gz LinIILM_LMNC340JF4839chromosome.fasta.snp.flt3-10000.vcf.gz LinIILM_LMNC344JF4839chromosome.fasta.snp.flt3-10000.vcf.gz LinIILM_LMNC347JF4839chromosome.fasta.snp.flt3-10000.vcf.gz LinIILM_LMNC351JF4839chromosome.fasta.snp.flt3-10000.vcf.gz LinIILM_LMNC354JF4839chromosome.fasta.snp.flt3-10000.vcf.gz LinIILM_LMNC356JF4839chromosome.fasta.snp.flt3-10000.vcf.gz LinIILM_LMNC359JF4839chromosome.fasta.snp.flt3-10000.vcf.gz LinIILM_LMNC361JF4839chromosome.fasta.snp.flt3-10000.vcf.gz LinIILM_LMNC368JF4839chromosome.fasta.snp.flt3-10000.vcf.gz LinIILM_LMNC369JF4839chromosome.fasta.snp.flt3-10000.vcf.gz LinIILM_LMNC374JF4839chromosome.fasta.snp.flt3-10000.vcf.gz LinIILM_LMNC379JF4839chromosome.fasta.snp.flt3-10000.vcf.gz LinIILM_LMNC410JF4839chromosome.fasta.snp.flt3-10000.vcf.gz LinIILM_LMNC412JF4839chromosome.fasta.snp.flt3-10000.vcf.gz LinIILM_LMNC415JF4839chromosome.fasta.snp.flt3-10000.vcf.gz LinIILM_LMNC422JF4839chromosome.fasta.snp.flt3-10000.vcf.gz LinIILM_LMNC431JF4839chromosome.fasta.snp.flt3-10000.vcf.gz LinIILM_LMNC476JF4839chromosome.fasta.snp.flt3-10000.vcf.gz LinIILM_LMNC477JF4839chromosome.fasta.snp.flt3-10000.vcf.gz LinILM_JF4899JF4839chromosome.fasta.snp.flt3-10000.vcf.gz LinILM_JF4901JF4839chromosome.fasta.snp.flt3-10000.vcf.gz LinILM_JF4902JF4839chromosome.fasta.snp.flt3-10000.vcf.gz LinILM_JF4904JF4839chromosome.fasta.snp.flt3-10000.vcf.gz LinILM_JF4906JF4839chromosome.fasta.snp.flt3-10000.vcf.gz LinILM_JF4907JF4839chromosome.fasta.snp.flt3-10000.vcf.gz LinILM_JF4908JF4839chromosome.fasta.snp.flt3-10000.vcf.gz LinILM_JF4909JF4839chromosome.fasta.snp.flt3-10000.vcf.gz LinILM_JF4918JF4839chromosome.fasta.snp.flt3-10000.vcf.gz LinILM_JF4927JF4839chromosome.fasta.snp.flt3-10000.vcf.gz LinILM_JF4929JF4839chromosome.fasta.snp.flt3-10000.vcf.gz LinILM_JF4934JF4839chromosome.fasta.snp.flt3-10000.vcf.gz LinILM_JF4936JF4839chromosome.fasta.snp.flt3-10000.vcf.gz LinILM_JF4939JF4839chromosome.fasta.snp.flt3-10000.vcf.gz LinILM_JF4974JF4839chromosome.fasta.snp.flt3-10000.vcf.gz LinILM_JF4975JF4839chromosome.fasta.snp.flt3-10000.vcf.gz LinILM_JF4978JF4839chromosome.fasta.snp.flt3-10000.vcf.gz LinILM_JF4987JF4839chromosome.fasta.snp.flt3-10000.vcf.gz LinILM_JF4990JF4839chromosome.fasta.snp.flt3-10000.vcf.gz LinILM_JF5159JF4839chromosome.fasta.snp.flt3-10000.vcf.gz LinILM_JF5181JF4839chromosome.fasta.snp.flt3-10000.vcf.gz LinILM_JF5182JF4839chromosome.fasta.snp.flt3-10000.vcf.gz LinILM_JF5183JF4839chromosome.fasta.snp.flt3-10000.vcf.gz LinILM_JF5186JF4839chromosome.fasta.snp.flt3-10000.vcf.gz LinILM_JF5191JF4839chromosome.fasta.snp.flt3-10000.vcf.gz LinILM_JF5196JF4839chromosome.fasta.snp.flt3-10000.vcf.gz LinILM_JF5199JF4839chromosome.fasta.snp.flt3-10000.vcf.gz LinILM_JF5201JF4839chromosome.fasta.snp.flt3-10000.vcf.gz LinILM_JF5203JF4839chromosome.fasta.snp.flt3-10000.vcf.gz LinILM_JF5207JF4839chromosome.fasta.snp.flt3-10000.vcf.gz LinILM_JF5208JF4839chromosome.fasta.snp.flt3-10000.vcf.gz LinILM_JF5210JF4839chromosome.fasta.snp.flt3-10000.vcf.gz LinILM_JF5519JF4839chromosome.fasta.snp.flt3-10000.vcf.gz LinILM_JF5588JF4839chromosome.fasta.snp.flt3-10000.vcf.gz LinILM_JF5591JF4839chromosome.fasta.snp.flt3-10000.vcf.gz LinILM_JF5592JF4839chromosome.fasta.snp.flt3-10000.vcf.gz LinILM_JF5594JF4839chromosome.fasta.snp.flt3-10000.vcf.gz LinILM_JF5822JF4839chromosome.fasta.snp.flt3-10000.vcf.gz LinILM_JF5824JF4839chromosome.fasta.snp.flt3-10000.vcf.gz LinILM_JF5829JF4839chromosome.fasta.snp.flt3-10000.vcf.gz LinILM_JF5833JF4839chromosome.fasta.snp.flt3-10000.vcf.gz LinILM_JF5861JF4839chromosome.fasta.snp.flt3-10000.vcf.gz LinILM_LMNC047JF4839chromosome.fasta.snp.flt3-10000.vcf.gz LinILM_LMNC060JF4839chromosome.fasta.snp.flt3-10000.vcf.gz LinILM_LMNC061JF4839chromosome.fasta.snp.flt3-10000.vcf.gz LinILM_LMNC062JF4839chromosome.fasta.snp.flt3-10000.vcf.gz LinILM_LMNC064JF4839chromosome.fasta.snp.flt3-10000.vcf.gz LinILM_LMNC067JF4839chromosome.fasta.snp.flt3-10000.vcf.gz LinILM_LMNC079JF4839chromosome.fasta.snp.flt3-10000.vcf.gz LinILM_LMNC081JF4839chromosome.fasta.snp.flt3-10000.vcf.gz LinILM_LMNC086JF4839chromosome.fasta.snp.flt3-10000.vcf.gz LinILM_LMNC096JF4839chromosome.fasta.snp.flt3-10000.vcf.gz LinILM_LMNC097JF4839chromosome.fasta.snp.flt3-10000.vcf.gz LinILM_LMNC104JF4839chromosome.fasta.snp.flt3-10000.vcf.gz LinILM_LMNC108JF4839chromosome.fasta.snp.flt3-10000.vcf.gz LinILM_LMNC109JF4839chromosome.fasta.snp.flt3-10000.vcf.gz LinILM_LMNC112JF4839chromosome.fasta.snp.flt3-10000.vcf.gz LinILM_LMNC119JF4839chromosome.fasta.snp.flt3-10000.vcf.gz LinILM_LMNC142JF4839chromosome.fasta.snp.flt3-10000.vcf.gz LinILM_LMNC146JF4839chromosome.fasta.snp.flt3-10000.vcf.gz LinILM_LMNC152JF4839chromosome.fasta.snp.flt3-10000.vcf.gz LinILM_LMNC155JF4839chromosome.fasta.snp.flt3-10000.vcf.gz LinILM_LMNC160JF4839chromosome.fasta.snp.flt3-10000.vcf.gz LinILM_LMNC162JF4839chromosome.fasta.snp.flt3-10000.vcf.gz LinILM_LMNC167JF4839chromosome.fasta.snp.flt3-10000.vcf.gz LinILM_LMNC168JF4839chromosome.fasta.snp.flt3-10000.vcf.gz LinILM_LMNC169JF4839chromosome.fasta.snp.flt3-10000.vcf.gz LinILM_LMNC265JF4839chromosome.fasta.snp.flt3-10000.vcf.gz LinILM_LMNC271JF4839chromosome.fasta.snp.flt3-10000.vcf.gz LinILM_LMNC274JF4839chromosome.fasta.snp.flt3-10000.vcf.gz LinILM_LMNC275JF4839chromosome.fasta.snp.flt3-10000.vcf.gz LinILM_LMNC277JF4839chromosome.fasta.snp.flt3-10000.vcf.gz LinILM_LMNC278JF4839chromosome.fasta.snp.flt3-10000.vcf.gz LinILM_LMNC281JF4839chromosome.fasta.snp.flt3-10000.vcf.gz LinILM_LMNC284JF4839chromosome.fasta.snp.flt3-10000.vcf.gz LinILM_LMNC300JF4839chromosome.fasta.snp.flt3-10000.vcf.gz LinILM_LMNC302JF4839chromosome.fasta.snp.flt3-10000.vcf.gz LinILM_LMNC303JF4839chromosome.fasta.snp.flt3-10000.vcf.gz LinILM_LMNC304JF4839chromosome.fasta.snp.flt3-10000.vcf.gz LinILM_LMNC305JF4839chromosome.fasta.snp.flt3-10000.vcf.gz LinILM_LMNC306JF4839chromosome.fasta.snp.flt3-10000.vcf.gz LinILM_LMNC316JF4839chromosome.fasta.snp.flt3-10000.vcf.gz LinILM_LMNC320JF4839chromosome.fasta.snp.flt3-10000.vcf.gz LinILM_LMNC328JF4839chromosome.fasta.snp.flt3-10000.vcf.gz LinILM_LMNC329JF4839chromosome.fasta.snp.flt3-10000.vcf.gz LinILM_LMNC331JF4839chromosome.fasta.snp.flt3-10000.vcf.gz LinILM_LMNC336JF4839chromosome.fasta.snp.flt3-10000.vcf.gz LinILM_LMNC337JF4839chromosome.fasta.snp.flt3-10000.vcf.gz LinILM_LMNC357JF4839chromosome.fasta.snp.flt3-10000.vcf.gz LinILM_LMNC358JF4839chromosome.fasta.snp.flt3-10000.vcf.gz LinILM_LMNC378JF4839chromosome.fasta.snp.flt3-10000.vcf.gz LinILM_LMNC380JF4839chromosome.fasta.snp.flt3-10000.vcf.gz LinILM_LMNC381JF4839chromosome.fasta.snp.flt3-10000.vcf.gz LinILM_LMNC382JF4839chromosome.fasta.snp.flt3-10000.vcf.gz LinILM_LMNC383JF4839chromosome.fasta.snp.flt3-10000.vcf.gz LinILM_LMNC384JF4839chromosome.fasta.snp.flt3-10000.vcf.gz LinILM_LMNC409JF4839chromosome.fasta.snp.flt3-10000.vcf.gz LinILM_LMNC411JF4839chromosome.fasta.snp.flt3-10000.vcf.gz LinILM_LMNC413JF4839chromosome.fasta.snp.flt3-10000.vcf.gz LinILM_LMNC414JF4839chromosome.fasta.snp.flt3-10000.vcf.gz LinILM_LMNC416JF4839chromosome.fasta.snp.flt3-10000.vcf.gz LinILM_LMNC418JF4839chromosome.fasta.snp.flt3-10000.vcf.gz LinILM_LMNC419JF4839chromosome.fasta.snp.flt3-10000.vcf.gz LinILM_LMNC420JF4839chromosome.fasta.snp.flt3-10000.vcf.gz LinILM_LMNC421JF4839chromosome.fasta.snp.flt3-10000.vcf.gz LinILM_LMNC423JF4839chromosome.fasta.snp.flt3-10000.vcf.gz LinILM_LMNC424JF4839chromosome.fasta.snp.flt3-10000.vcf.gz LinILM_LMNC425JF4839chromosome.fasta.snp.flt3-10000.vcf.gz LinILM_LMNC426JF4839chromosome.fasta.snp.flt3-10000.vcf.gz LinILM_LMNC427JF4839chromosome.fasta.snp.flt3-10000.vcf.gz LinILM_LMNC428JF4839chromosome.fasta.snp.flt3-10000.vcf.gz LinILM_LMNC429JF4839chromosome.fasta.snp.flt3-10000.vcf.gz LinILM_LMNC432JF4839chromosome.fasta.snp.flt3-10000.vcf.gz LinILM_LMNC433JF4839chromosome.fasta.snp.flt3-10000.vcf.gz LinILM_LMNC434JF4839chromosome.fasta.snp.flt3-10000.vcf.gz LinILM_LMNC436JF4839chromosome.fasta.snp.flt3-10000.vcf.gz LinILM_LMNC445JF4839chromosome.fasta.snp.flt3-10000.vcf.gz LinILM_LMNC446JF4839chromosome.fasta.snp.flt3-10000.vcf.gz LinILM_LMNC447JF4839chromosome.fasta.snp.flt3-10000.vcf.gz LinILM_LMNC448JF4839chromosome.fasta.snp.flt3-10000.vcf.gz LinILM_LMNC542JF4839chromosome.fasta.snp.flt3-10000.vcf.gz
##sourceFiles_20170528.1=0:LinIILM_JF4913JF4839chromosome.fasta.snp.flt3-10000.vcf.gz,1:LinIILM_JF4914JF4839chromosome.fasta.snp.flt3-10000.vcf.gz,2:LinIILM_JF4920JF4839chromosome.fasta.snp.flt3-10000.vcf.gz,3:LinIILM_JF4930JF4839chromosome.fasta.snp.flt3-10000.vcf.gz,4:LinIILM_JF4931JF4839chromosome.fasta.snp.flt3-10000.vcf.gz,5:LinIILM_JF4935JF4839chromosome.fasta.snp.flt3-10000.vcf.gz,6:LinIILM_JF4941JF4839chromosome.fasta.snp.flt3-10000.vcf.gz,7:LinIILM_JF4976JF4839chromosome.fasta.snp.flt3-10000.vcf.gz,8:LinIILM_JF4981JF4839chromosome.fasta.snp.flt3-10000.vcf.gz,9:LinIILM_JF4982JF4839chromosome.fasta.snp.flt3-10000.vcf.gz,10:LinIILM_JF4991JF4839chromosome.fasta.snp.flt3-10000.vcf.gz,11:LinIILM_JF5052JF4839chromosome.fasta.snp.flt3-10000.vcf.gz,12:LinIILM_JF5164JF4839chromosome.fasta.snp.flt3-10000.vcf.gz,13:LinIILM_JF5171JF4839chromosome.fasta.snp.flt3-10000.vcf.gz,14:LinIILM_JF5172JF4839chromosome.fasta.snp.flt3-10000.vcf.gz,15:LinIILM_JF5194JF4839chromosome.fasta.snp.flt3-10000.vcf.gz,16:LinIILM_JF5213JF4839chromosome.fasta.snp.flt3-10000.vcf.gz,17:LinIILM_JF5336JF4839chromosome.fasta.snp.flt3-10000.vcf.gz,18:LinIILM_JF5337JF4839chromosome.fasta.snp.flt3-10000.vcf.gz,19:LinIILM_JF5541JF4839chromosome.fasta.snp.flt3-10000.vcf.gz,20:LinIILM_JF5576JF4839chromosome.fasta.snp.flt3-10000.vcf.gz,21:LinIILM_JF5577JF4839chromosome.fasta.snp.flt3-10000.vcf.gz,22:LinIILM_JF5593JF4839chromosome.fasta.snp.flt3-10000.vcf.gz,23:LinIILM_JF5761JF4839chromosome.fasta.snp.flt3-10000.vcf.gz,24:LinIILM_JF5788JF4839chromosome.fasta.snp.flt3-10000.vcf.gz,25:LinIILM_JF5794JF4839chromosome.fasta.snp.flt3-10000.vcf.gz,26:LinIILM_JF5809JF4839chromosome.fasta.snp.flt3-10000.vcf.gz,27:LinIILM_JF5810JF4839chromosome.fasta.snp.flt3-10000.vcf.gz,28:LinIILM_JF5823JF4839chromosome.fasta.snp.flt3-10000.vcf.gz,29:LinIILM_JF5825JF4839chromosome.fasta.snp.flt3-10000.vcf.gz,30:LinIILM_JF5826JF4839chromosome.fasta.snp.flt3-10000.vcf.gz,31:LinIILM_JF5827JF4839chromosome.fasta.snp.flt3-10000.vcf.gz,32:LinIILM_JF5828JF4839chromosome.fasta.snp.flt3-10000.vcf.gz,33:LinIILM_JF5830JF4839chromosome.fasta.snp.flt3-10000.vcf.gz,34:LinIILM_JF5831JF4839chromosome.fasta.snp.flt3-10000.vcf.gz,35:LinIILM_JF5832JF4839chromosome.fasta.snp.flt3-10000.vcf.gz,36:LinIILM_LMNC051JF4839chromosome.fasta.snp.flt3-10000.vcf.gz,37:LinIILM_LMNC055JF4839chromosome.fasta.snp.flt3-10000.vcf.gz,38:LinIILM_LMNC065JF4839chromosome.fasta.snp.flt3-10000.vcf.gz,39:LinIILM_LMNC078JF4839chromosome.fasta.snp.flt3-10000.vcf.gz,40:LinIILM_LMNC080JF4839chromosome.fasta.snp.flt3-10000.vcf.gz,41:LinIILM_LMNC083JF4839chromosome.fasta.snp.flt3-10000.vcf.gz,42:LinIILM_LMNC085JF4839chromosome.fasta.snp.flt3-10000.vcf.gz,43:LinIILM_LMNC087JF4839chromosome.fasta.snp.flt3-10000.vcf.gz,44:LinIILM_LMNC088JF4839chromosome.fasta.snp.flt3-10000.vcf.gz,45:LinIILM_LMNC121JF4839chromosome.fasta.snp.flt3-10000.vcf.gz,46:LinIILM_LMNC148JF4839chromosome.fasta.snp.flt3-10000.vcf.gz,47:LinIILM_LMNC150JF4839chromosome.fasta.snp.flt3-10000.vcf.gz,48:LinIILM_LMNC154JF4839chromosome.fasta.snp.flt3-10000.vcf.gz,49:LinIILM_LMNC156JF4839chromosome.fasta.snp.flt3-10000.vcf.gz,50:LinIILM_LMNC159JF4839chromosome.fasta.snp.flt3-10000.vcf.gz,51:LinIILM_LMNC236JF4839chromosome.fasta.snp.flt3-10000.vcf.gz,52:LinIILM_LMNC239JF4839chromosome.fasta.snp.flt3-10000.vcf.gz,53:LinIILM_LMNC241JF4839chromosome.fasta.snp.flt3-10000.vcf.gz,54:LinIILM_LMNC244JF4839chromosome.fasta.snp.flt3-10000.vcf.gz,55:LinIILM_LMNC247JF4839chromosome.fasta.snp.flt3-10000.vcf.gz,56:LinIILM_LMNC250JF4839chromosome.fasta.snp.flt3-10000.vcf.gz,57:LinIILM_LMNC253JF4839chromosome.fasta.snp.flt3-10000.vcf.gz,58:LinIILM_LMNC255JF4839chromosome.fasta.snp.flt3-10000.vcf.gz,59:LinIILM_LMNC257JF4839chromosome.fasta.snp.flt3-10000.vcf.gz,60:LinIILM_LMNC259JF4839chromosome.fasta.snp.flt3-10000.vcf.gz,61:LinIILM_LMNC264JF4839chromosome.fasta.snp.flt3-10000.vcf.gz,62:LinIILM_LMNC266JF4839chromosome.fasta.snp.flt3-10000.vcf.gz,63:LinIILM_LMNC269JF4839chromosome.fasta.snp.flt3-10000.vcf.gz,64:LinIILM_LMNC270JF4839chromosome.fasta.snp.flt3-10000.vcf.gz,65:LinIILM_LMNC273JF4839chromosome.fasta.snp.flt3-10000.vcf.gz,66:LinIILM_LMNC283JF4839chromosome.fasta.snp.flt3-10000.vcf.gz,67:LinIILM_LMNC287JF4839chromosome.fasta.snp.flt3-10000.vcf.gz,68:LinIILM_LMNC288JF4839chromosome.fasta.snp.flt3-10000.vcf.gz,69:LinIILM_LMNC297JF4839chromosome.fasta.snp.flt3-10000.vcf.gz,70:LinIILM_LMNC301JF4839chromosome.fasta.snp.flt3-10000.vcf.gz,71:LinIILM_LMNC307JF4839chromosome.fasta.snp.flt3-10000.vcf.gz,72:LinIILM_LMNC309JF4839chromosome.fasta.snp.flt3-10000.vcf.gz,73:LinIILM_LMNC314JF4839chromosome.fasta.snp.flt3-10000.vcf.gz,74:LinIILM_LMNC317JF4839chromosome.fasta.snp.flt3-10000.vcf.gz,75:LinIILM_LMNC319JF4839chromosome.fasta.snp.flt3-10000.vcf.gz,76:LinIILM_LMNC321JF4839chromosome.fasta.snp.flt3-10000.vcf.gz,77:LinIILM_LMNC322JF4839chromosome.fasta.snp.flt3-10000.vcf.gz,78:LinIILM_LMNC323JF4839chromosome.fasta.snp.flt3-10000.vcf.gz,79:LinIILM_LMNC325JF4839chromosome.fasta.snp.flt3-10000.vcf.gz,80:LinIILM_LMNC327JF4839chromosome.fasta.snp.flt3-10000.vcf.gz,81:LinIILM_LMNC332JF4839chromosome.fasta.snp.flt3-10000.vcf.gz,82:LinIILM_LMNC333JF4839chromosome.fasta.snp.flt3-10000.vcf.gz,83:LinIILM_LMNC339JF4839chromosome.fasta.snp.flt3-10000.vcf.gz,84:LinIILM_LMNC340JF4839chromosome.fasta.snp.flt3-10000.vcf.gz,85:LinIILM_LMNC344JF4839chromosome.fasta.snp.flt3-10000.vcf.gz,86:LinIILM_LMNC347JF4839chromosome.fasta.snp.flt3-10000.vcf.gz,87:LinIILM_LMNC351JF4839chromosome.fasta.snp.flt3-10000.vcf.gz,88:LinIILM_LMNC354JF4839chromosome.fasta.snp.flt3-10000.vcf.gz,89:LinIILM_LMNC356JF4839chromosome.fasta.snp.flt3-10000.vcf.gz,90:LinIILM_LMNC359JF4839chromosome.fasta.snp.flt3-10000.vcf.gz,91:LinIILM_LMNC361JF4839chromosome.fasta.snp.flt3-10000.vcf.gz,92:LinIILM_LMNC368JF4839chromosome.fasta.snp.flt3-10000.vcf.gz,93:LinIILM_LMNC369JF4839chromosome.fasta.snp.flt3-10000.vcf.gz,94:LinIILM_LMNC374JF4839chromosome.fasta.snp.flt3-10000.vcf.gz,95:LinIILM_LMNC379JF4839chromosome.fasta.snp.flt3-10000.vcf.gz,96:LinIILM_LMNC410JF4839chromosome.fasta.snp.flt3-10000.vcf.gz,97:LinIILM_LMNC412JF4839chromosome.fasta.snp.flt3-10000.vcf.gz,98:LinIILM_LMNC415JF4839chromosome.fasta.snp.flt3-10000.vcf.gz,99:LinIILM_LMNC422JF4839chromosome.fasta.snp.flt3-10000.vcf.gz,100:LinIILM_LMNC431JF4839chromosome.fasta.snp.flt3-10000.vcf.gz,101:LinIILM_LMNC476JF4839chromosome.fasta.snp.flt3-10000.vcf.gz,102:LinIILM_LMNC477JF4839chromosome.fasta.snp.flt3-10000.vcf.gz,103:LinILM_JF4899JF4839chromosome.fasta.snp.flt3-10000.vcf.gz,104:LinILM_JF4901JF4839chromosome.fasta.snp.flt3-10000.vcf.gz,105:LinILM_JF4902JF4839chromosome.fasta.snp.flt3-10000.vcf.gz,106:LinILM_JF4904JF4839chromosome.fasta.snp.flt3-10000.vcf.gz,107:LinILM_JF4906JF4839chromosome.fasta.snp.flt3-10000.vcf.gz,108:LinILM_JF4907JF4839chromosome.fasta.snp.flt3-10000.vcf.gz,109:LinILM_JF4908JF4839chromosome.fasta.snp.flt3-10000.vcf.gz,110:LinILM_JF4909JF4839chromosome.fasta.snp.flt3-10000.vcf.gz,111:LinILM_JF4918JF4839chromosome.fasta.snp.flt3-10000.vcf.gz,112:LinILM_JF4927JF4839chromosome.fasta.snp.flt3-10000.vcf.gz,113:LinILM_JF4929JF4839chromosome.fasta.snp.flt3-10000.vcf.gz,114:LinILM_JF4934JF4839chromosome.fasta.snp.flt3-10000.vcf.gz,115:LinILM_JF4936JF4839chromosome.fasta.snp.flt3-10000.vcf.gz,116:LinILM_JF4939JF4839chromosome.fasta.snp.flt3-10000.vcf.gz,117:LinILM_JF4974JF4839chromosome.fasta.snp.flt3-10000.vcf.gz,118:LinILM_JF4975JF4839chromosome.fasta.snp.flt3-10000.vcf.gz,119:LinILM_JF4978JF4839chromosome.fasta.snp.flt3-10000.vcf.gz,120:LinILM_JF4987JF4839chromosome.fasta.snp.flt3-10000.vcf.gz,121:LinILM_JF4990JF4839chromosome.fasta.snp.flt3-10000.vcf.gz,122:LinILM_JF5159JF4839chromosome.fasta.snp.flt3-10000.vcf.gz,123:LinILM_JF5181JF4839chromosome.fasta.snp.flt3-10000.vcf.gz,124:LinILM_JF5182JF4839chromosome.fasta.snp.flt3-10000.vcf.gz,125:LinILM_JF5183JF4839chromosome.fasta.snp.flt3-10000.vcf.gz,126:LinILM_JF5186JF4839chromosome.fasta.snp.flt3-10000.vcf.gz,127:LinILM_JF5191JF4839chromosome.fasta.snp.flt3-10000.vcf.gz,128:LinILM_JF5196JF4839chromosome.fasta.snp.flt3-10000.vcf.gz,129:LinILM_JF5199JF4839chromosome.fasta.snp.flt3-10000.vcf.gz,130:LinILM_JF5201JF4839chromosome.fasta.snp.flt3-10000.vcf.gz,131:LinILM_JF5203JF4839chromosome.fasta.snp.flt3-10000.vcf.gz,132:LinILM_JF5207JF4839chromosome.fasta.snp.flt3-10000.vcf.gz,133:LinILM_JF5208JF4839chromosome.fasta.snp.flt3-10000.vcf.gz,134:LinILM_JF5210JF4839chromosome.fasta.snp.flt3-10000.vcf.gz,135:LinILM_JF5519JF4839chromosome.fasta.snp.flt3-10000.vcf.gz,136:LinILM_JF5588JF4839chromosome.fasta.snp.flt3-10000.vcf.gz,137:LinILM_JF5591JF4839chromosome.fasta.snp.flt3-10000.vcf.gz,138:LinILM_JF5592JF4839chromosome.fasta.snp.flt3-10000.vcf.gz,139:LinILM_JF5594JF4839chromosome.fasta.snp.flt3-10000.vcf.gz,140:LinILM_JF5822JF4839chromosome.fasta.snp.flt3-10000.vcf.gz,141:LinILM_JF5824JF4839chromosome.fasta.snp.flt3-10000.vcf.gz,142:LinILM_JF5829JF4839chromosome.fasta.snp.flt3-10000.vcf.gz,143:LinILM_JF5833JF4839chromosome.fasta.snp.flt3-10000.vcf.gz,144:LinILM_JF5861JF4839chromosome.fasta.snp.flt3-10000.vcf.gz,145:LinILM_LMNC047JF4839chromosome.fasta.snp.flt3-10000.vcf.gz,146:LinILM_LMNC060JF4839chromosome.fasta.snp.flt3-10000.vcf.gz,147:LinILM_LMNC061JF4839chromosome.fasta.snp.flt3-10000.vcf.gz,148:LinILM_LMNC062JF4839chromosome.fasta.snp.flt3-10000.vcf.gz,149:LinILM_LMNC064JF4839chromosome.fasta.snp.flt3-10000.vcf.gz,150:LinILM_LMNC067JF4839chromosome.fasta.snp.flt3-10000.vcf.gz,151:LinILM_LMNC079JF4839chromosome.fasta.snp.flt3-10000.vcf.gz,152:LinILM_LMNC081JF4839chromosome.fasta.snp.flt3-10000.vcf.gz,153:LinILM_LMNC086JF4839chromosome.fasta.snp.flt3-10000.vcf.gz,154:LinILM_LMNC096JF4839chromosome.fasta.snp.flt3-10000.vcf.gz,155:LinILM_LMNC097JF4839chromosome.fasta.snp.flt3-10000.vcf.gz,156:LinILM_LMNC104JF4839chromosome.fasta.snp.flt3-10000.vcf.gz,157:LinILM_LMNC108JF4839chromosome.fasta.snp.flt3-10000.vcf.gz,158:LinILM_LMNC109JF4839chromosome.fasta.snp.flt3-10000.vcf.gz,159:LinILM_LMNC112JF4839chromosome.fasta.snp.flt3-10000.vcf.gz,160:LinILM_LMNC119JF4839chromosome.fasta.snp.flt3-10000.vcf.gz,161:LinILM_LMNC142JF4839chromosome.fasta.snp.flt3-10000.vcf.gz,162:LinILM_LMNC146JF4839chromosome.fasta.snp.flt3-10000.vcf.gz,163:LinILM_LMNC152JF4839chromosome.fasta.snp.flt3-10000.vcf.gz,164:LinILM_LMNC155JF4839chromosome.fasta.snp.flt3-10000.vcf.gz,165:LinILM_LMNC160JF4839chromosome.fasta.snp.flt3-10000.vcf.gz,166:LinILM_LMNC162JF4839chromosome.fasta.snp.flt3-10000.vcf.gz,167:LinILM_LMNC167JF4839chromosome.fasta.snp.flt3-10000.vcf.gz,168:LinILM_LMNC168JF4839chromosome.fasta.snp.flt3-10000.vcf.gz,169:LinILM_LMNC169JF4839chromosome.fasta.snp.flt3-10000.vcf.gz,170:LinILM_LMNC265JF4839chromosome.fasta.snp.flt3-10000.vcf.gz,171:LinILM_LMNC271JF4839chromosome.fasta.snp.flt3-10000.vcf.gz,172:LinILM_LMNC274JF4839chromosome.fasta.snp.flt3-10000.vcf.gz,173:LinILM_LMNC275JF4839chromosome.fasta.snp.flt3-10000.vcf.gz,174:LinILM_LMNC277JF4839chromosome.fasta.snp.flt3-10000.vcf.gz,175:LinILM_LMNC278JF4839chromosome.fasta.snp.flt3-10000.vcf.gz,176:LinILM_LMNC281JF4839chromosome.fasta.snp.flt3-10000.vcf.gz,177:LinILM_LMNC284JF4839chromosome.fasta.snp.flt3-10000.vcf.gz,178:LinILM_LMNC300JF4839chromosome.fasta.snp.flt3-10000.vcf.gz,179:LinILM_LMNC302JF4839chromosome.fasta.snp.flt3-10000.vcf.gz,180:LinILM_LMNC303JF4839chromosome.fasta.snp.flt3-10000.vcf.gz,181:LinILM_LMNC304JF4839chromosome.fasta.snp.flt3-10000.vcf.gz,182:LinILM_LMNC305JF4839chromosome.fasta.snp.flt3-10000.vcf.gz,183:LinILM_LMNC306JF4839chromosome.fasta.snp.flt3-10000.vcf.gz,184:LinILM_LMNC316JF4839chromosome.fasta.snp.flt3-10000.vcf.gz,185:LinILM_LMNC320JF4839chromosome.fasta.snp.flt3-10000.vcf.gz,186:LinILM_LMNC328JF4839chromosome.fasta.snp.flt3-10000.vcf.gz,187:LinILM_LMNC329JF4839chromosome.fasta.snp.flt3-10000.vcf.gz,188:LinILM_LMNC331JF4839chromosome.fasta.snp.flt3-10000.vcf.gz,189:LinILM_LMNC336JF4839chromosome.fasta.snp.flt3-10000.vcf.gz,190:LinILM_LMNC337JF4839chromosome.fasta.snp.flt3-10000.vcf.gz,191:LinILM_LMNC357JF4839chromosome.fasta.snp.flt3-10000.vcf.gz,192:LinILM_LMNC358JF4839chromosome.fasta.snp.flt3-10000.vcf.gz,193:LinILM_LMNC378JF4839chromosome.fasta.snp.flt3-10000.vcf.gz,194:LinILM_LMNC380JF4839chromosome.fasta.snp.flt3-10000.vcf.gz,195:LinILM_LMNC381JF4839chromosome.fasta.snp.flt3-10000.vcf.gz,196:LinILM_LMNC382JF4839chromosome.fasta.snp.flt3-10000.vcf.gz,197:LinILM_LMNC383JF4839chromosome.fasta.snp.flt3-10000.vcf.gz,198:LinILM_LMNC384JF4839chromosome.fasta.snp.flt3-10000.vcf.gz,199:LinILM_LMNC409JF4839chromosome.fasta.snp.flt3-10000.vcf.gz,200:LinILM_LMNC411JF4839chromosome.fasta.snp.flt3-10000.vcf.gz,201:LinILM_LMNC413JF4839chromosome.fasta.snp.flt3-10000.vcf.gz,202:LinILM_LMNC414JF4839chromosome.fasta.snp.flt3-10000.vcf.gz,203:LinILM_LMNC416JF4839chromosome.fasta.snp.flt3-10000.vcf.gz,204:LinILM_LMNC418JF4839chromosome.fasta.snp.flt3-10000.vcf.gz,205:LinILM_LMNC419JF4839chromosome.fasta.snp.flt3-10000.vcf.gz,206:LinILM_LMNC420JF4839chromosome.fasta.snp.flt3-10000.vcf.gz,207:LinILM_LMNC421JF4839chromosome.fasta.snp.flt3-10000.vcf.gz,208:LinILM_LMNC423JF4839chromosome.fasta.snp.flt3-10000.vcf.gz,209:LinILM_LMNC424JF4839chromosome.fasta.snp.flt3-10000.vcf.gz,210:LinILM_LMNC425JF4839chromosome.fasta.snp.flt3-10000.vcf.gz,211:LinILM_LMNC426JF4839chromosome.fasta.snp.flt3-10000.vcf.gz,212:LinILM_LMNC427JF4839chromosome.fasta.snp.flt3-10000.vcf.gz,213:LinILM_LMNC428JF4839chromosome.fasta.snp.flt3-10000.vcf.gz,214:LinILM_LMNC429JF4839chromosome.fasta.snp.flt3-10000.vcf.gz,215:LinILM_LMNC432JF4839chromosome.fasta.snp.flt3-10000.vcf.gz,216:LinILM_LMNC433JF4839chromosome.fasta.snp.flt3-10000.vcf.gz,217:LinILM_LMNC434JF4839chromosome.fasta.snp.flt3-10000.vcf.gz,218:LinILM_LMNC436JF4839chromosome.fasta.snp.flt3-10000.vcf.gz,219:LinILM_LMNC445JF4839chromosome.fasta.snp.flt3-10000.vcf.gz,220:LinILM_LMNC446JF4839chromosome.fasta.snp.flt3-10000.vcf.gz,221:LinILM_LMNC447JF4839chromosome.fasta.snp.flt3-10000.vcf.gz,222:LinILM_LMNC448JF4839chromosome.fasta.snp.flt3-10000.vcf.gz,223:LinILM_LMNC542JF4839chromosome.fasta.snp.flt3-10000.vcf.gz
##INFO=<ID=SF,Number=.,Type=String,Description="Source File (index to sourceFiles, f when filtered)">
##INFO=<ID=AC,Number=.,Type=Integer,Description="Allele count in genotypes">
##INFO=<ID=AN,Number=1,Type=Integer,Description="Total number of alleles in called genotypes">
##SnpEffVersion="4.3i (build 2016-12-15 22:33), by Pablo Cingolani"
##SnpEffCmd="SnpEff  -no-downstream -no-upstream -i vcf -o vcf JF4839 LinII-LinI-snps-merged.vcf "
##INFO=<ID=ANN,Number=.,Type=String,Description="Functional annotations: 'Allele | Annotation | Annotation_Impact | Gene_Name | Gene_ID | Feature_Type | Feature_ID | Transcript_BioType | Rank | HGVS.c | HGVS.p | cDNA.pos / cDNA.length | CDS.pos / CDS.length | AA.pos / AA.length | Distance | ERRORS / WARNINGS / INFO' ">
##INFO=<ID=LOF,Number=.,Type=String,Description="Predicted loss of function effects for this variant. Format: 'Gene_Name | Gene_ID | Number_of_transcripts_in_gene | Percent_of_transcripts_affected' ">
##INFO=<ID=NMD,Number=.,Type=String,Description="Predicted nonsense mediated decay effects for this variant. Format: 'Gene_Name | Gene_ID | Number_of_transcripts_in_gene | Percent_of_transcripts_affected' ">
##SnpSiftVersion="SnpSift 4.3i (build 2016-12-15 22:33), by Pablo Cingolani"
##SnpSiftCmd="SnpSift casecontrol -tfam LinIvsLinII.tfam snpEff_output_nodown_noup.vcf"
##INFO=<ID=Cases,Number=3,Type=Integer,Description="Number of variants in cases: Hom, Het, Count">
##INFO=<ID=Controls,Number=3,Type=Integer,Description="Number of variants in controls: Hom, Het, Count">
##INFO=<ID=CC_DOM,Number=1,Type=Float,Description="p-value using dominant model (Fisher exact test)">
##INFO=<ID=CC_REC,Number=1,Type=Float,Description="p-value using recessive model (Fisher exact test)">
##INFO=<ID=CC_ALL,Number=1,Type=Float,Description="p-value using allele count model (Fisher exact test)">
##INFO=<ID=CC_GENO,Number=1,Type=Float,Description="p-value using genotypic model (ChiSquare)">
##INFO=<ID=CC_TREND,Number=1,Type=Float,Description="p-value using trend model (CochranArmitage)">
##INFO=<ID=Private,Number=1,Type=String,Description="If the variant is private (i.e. belongs only to one group or family) the group name is shown. Groups from file = 'LinIvsLinII.tfam'">
#CHROM	POS	ID	REF	ALT	QUAL	FILTER	INFO	FORMAT	LinIILM_JF4913JF4839chromosome.fastaq20.sorted.bam	LinIILM_JF4914JF4839chromosome.fastaq20.sorted.bam	LinIILM_JF4920JF4839chromosome.fastaq20.sorted.bam	LinIILM_JF4930JF4839chromosome.fastaq20.sorted.bam	LinIILM_JF4931JF4839chromosome.fastaq20.sorted.bam	LinIILM_JF4935JF4839chromosome.fastaq20.sorted.bam	LinIILM_JF4941JF4839chromosome.fastaq20.sorted.bam	LinIILM_JF4976JF4839chromosome.fastaq20.sorted.bam	LinIILM_JF4981JF4839chromosome.fastaq20.sorted.bam	LinIILM_JF4982JF4839chromosome.fastaq20.sorted.bam	LinIILM_JF4991JF4839chromosome.fastaq20.sorted.bam	LinIILM_JF5052JF4839chromosome.fastaq20.sorted.bam	LinIILM_JF5164JF4839chromosome.fastaq20.sorted.bam	LinIILM_JF5171JF4839chromosome.fastaq20.sorted.bam	LinIILM_JF5172JF4839chromosome.fastaq20.sorted.bam	LinIILM_JF5194JF4839chromosome.fastaq20.sorted.bam	LinIILM_JF5213JF4839chromosome.fastaq20.sorted.bam	LinIILM_JF5336JF4839chromosome.fastaq20.sorted.bam	LinIILM_JF5337JF4839chromosome.fastaq20.sorted.bam	LinIILM_JF5541JF4839chromosome.fastaq20.sorted.bam	LinIILM_JF5576JF4839chromosome.fastaq20.sorted.bam	LinIILM_JF5577JF4839chromosome.fastaq20.sorted.bam	LinIILM_JF5593JF4839chromosome.fastaq20.sorted.bam	LinIILM_JF5761JF4839chromosome.fastaq20.sorted.bam	LinIILM_JF5788JF4839chromosome.fastaq20.sorted.bam	LinIILM_JF5794JF4839chromosome.fastaq20.sorted.bam	LinIILM_JF5809JF4839chromosome.fastaq20.sorted.bam	LinIILM_JF5810JF4839chromosome.fastaq20.sorted.bam	LinIILM_JF5823JF4839chromosome.fastaq20.sorted.bam	LinIILM_JF5825JF4839chromosome.fastaq20.sorted.bam	LinIILM_JF5826JF4839chromosome.fastaq20.sorted.bam	LinIILM_JF5827JF4839chromosome.fastaq20.sorted.bam	LinIILM_JF5828JF4839chromosome.fastaq20.sorted.bam	LinIILM_JF5830JF4839chromosome.fastaq20.sorted.bam	LinIILM_JF5831JF4839chromosome.fastaq20.sorted.bam	LinIILM_JF5832JF4839chromosome.fastaq20.sorted.bam	LinIILM_LMNC051JF4839chromosome.fastaq20.sorted.bam	LinIILM_LMNC055JF4839chromosome.fastaq20.sorted.bam	LinIILM_LMNC065JF4839chromosome.fastaq20.sorted.bam	LinIILM_LMNC078JF4839chromosome.fastaq20.sorted.bam	LinIILM_LMNC080JF4839chromosome.fastaq20.sorted.bam	LinIILM_LMNC083JF4839chromosome.fastaq20.sorted.bam	LinIILM_LMNC085JF4839chromosome.fastaq20.sorted.bam	LinIILM_LMNC087JF4839chromosome.fastaq20.sorted.bam	LinIILM_LMNC088JF4839chromosome.fastaq20.sorted.bam	LinIILM_LMNC121JF4839chromosome.fastaq20.sorted.bam	LinIILM_LMNC148JF4839chromosome.fastaq20.sorted.bam	LinIILM_LMNC150JF4839chromosome.fastaq20.sorted.bam	LinIILM_LMNC154JF4839chromosome.fastaq20.sorted.bam	LinIILM_LMNC156JF4839chromosome.fastaq20.sorted.bam	LinIILM_LMNC159JF4839chromosome.fastaq20.sorted.bam	LinIILM_LMNC236JF4839chromosome.fastaq20.sorted.bam	LinIILM_LMNC239JF4839chromosome.fastaq20.sorted.bam	LinIILM_LMNC241JF4839chromosome.fastaq20.sorted.bam	LinIILM_LMNC244JF4839chromosome.fastaq20.sorted.bam	LinIILM_LMNC247JF4839chromosome.fastaq20.sorted.bam	LinIILM_LMNC250JF4839chromosome.fastaq20.sorted.bam	LinIILM_LMNC253JF4839chromosome.fastaq20.sorted.bam	LinIILM_LMNC255JF4839chromosome.fastaq20.sorted.bam	LinIILM_LMNC257JF4839chromosome.fastaq20.sorted.bam	LinIILM_LMNC259JF4839chromosome.fastaq20.sorted.bam	LinIILM_LMNC264JF4839chromosome.fastaq20.sorted.bam	LinIILM_LMNC266JF4839chromosome.fastaq20.sorted.bam	LinIILM_LMNC269JF4839chromosome.fastaq20.sorted.bam	LinIILM_LMNC270JF4839chromosome.fastaq20.sorted.bam	LinIILM_LMNC273JF4839chromosome.fastaq20.sorted.bam	LinIILM_LMNC283JF4839chromosome.fastaq20.sorted.bam	LinIILM_LMNC287JF4839chromosome.fastaq20.sorted.bam	LinIILM_LMNC288JF4839chromosome.fastaq20.sorted.bam	LinIILM_LMNC297JF4839chromosome.fastaq20.sorted.bam	LinIILM_LMNC301JF4839chromosome.fastaq20.sorted.bam	LinIILM_LMNC307JF4839chromosome.fastaq20.sorted.bam	LinIILM_LMNC309JF4839chromosome.fastaq20.sorted.bam	LinIILM_LMNC314JF4839chromosome.fastaq20.sorted.bam	LinIILM_LMNC317JF4839chromosome.fastaq20.sorted.bam	LinIILM_LMNC319JF4839chromosome.fastaq20.sorted.bam	LinIILM_LMNC321JF4839chromosome.fastaq20.sorted.bam	LinIILM_LMNC322JF4839chromosome.fastaq20.sorted.bam	LinIILM_LMNC323JF4839chromosome.fastaq20.sorted.bam	LinIILM_LMNC325JF4839chromosome.fastaq20.sorted.bam	LinIILM_LMNC327JF4839chromosome.fastaq20.sorted.bam	LinIILM_LMNC332JF4839chromosome.fastaq20.sorted.bam	LinIILM_LMNC333JF4839chromosome.fastaq20.sorted.bam	LinIILM_LMNC339JF4839chromosome.fastaq20.sorted.bam	LinIILM_LMNC340JF4839chromosome.fastaq20.sorted.bam	LinIILM_LMNC344JF4839chromosome.fastaq20.sorted.bam	LinIILM_LMNC347JF4839chromosome.fastaq20.sorted.bam	LinIILM_LMNC351JF4839chromosome.fastaq20.sorted.bam	LinIILM_LMNC354JF4839chromosome.fastaq20.sorted.bam	LinIILM_LMNC356JF4839chromosome.fastaq20.sorted.bam	LinIILM_LMNC359JF4839chromosome.fastaq20.sorted.bam	LinIILM_LMNC361JF4839chromosome.fastaq20.sorted.bam	LinIILM_LMNC368JF4839chromosome.fastaq20.sorted.bam	LinIILM_LMNC369JF4839chromosome.fastaq20.sorted.bam	LinIILM_LMNC374JF4839chromosome.fastaq20.sorted.bam	LinIILM_LMNC379JF4839chromosome.fastaq20.sorted.bam	LinIILM_LMNC410JF4839chromosome.fastaq20.sorted.bam	LinIILM_LMNC412JF4839chromosome.fastaq20.sorted.bam	LinIILM_LMNC415JF4839chromosome.fastaq20.sorted.bam	LinIILM_LMNC422JF4839chromosome.fastaq20.sorted.bam	LinIILM_LMNC431JF4839chromosome.fastaq20.sorted.bam	LinIILM_LMNC476JF4839chromosome.fastaq20.sorted.bam	LinIILM_LMNC477JF4839chromosome.fastaq20.sorted.bam	LinILM_JF4899JF4839chromosome.fastaq20.sorted.bam	LinILM_JF4901JF4839chromosome.fastaq20.sorted.bam	LinILM_JF4902JF4839chromosome.fastaq20.sorted.bam	LinILM_JF4904JF4839chromosome.fastaq20.sorted.bam	LinILM_JF4906JF4839chromosome.fastaq20.sorted.bam	LinILM_JF4907JF4839chromosome.fastaq20.sorted.bam	LinILM_JF4908JF4839chromosome.fastaq20.sorted.bam	LinILM_JF4909JF4839chromosome.fastaq20.sorted.bam	LinILM_JF4918JF4839chromosome.fastaq20.sorted.bam	LinILM_JF4927JF4839chromosome.fastaq20.sorted.bam	LinILM_JF4929JF4839chromosome.fastaq20.sorted.bam	LinILM_JF4934JF4839chromosome.fastaq20.sorted.bam	LinILM_JF4936JF4839chromosome.fastaq20.sorted.bam	LinILM_JF4939JF4839chromosome.fastaq20.sorted.bam	LinILM_JF4974JF4839chromosome.fastaq20.sorted.bam	LinILM_JF4975JF4839chromosome.fastaq20.sorted.bam	LinILM_JF4978JF4839chromosome.fastaq20.sorted.bam	LinILM_JF4987JF4839chromosome.fastaq20.sorted.bam	LinILM_JF4990JF4839chromosome.fastaq20.sorted.bam	LinILM_JF5159JF4839chromosome.fastaq20.sorted.bam	LinILM_JF5181JF4839chromosome.fastaq20.sorted.bam	LinILM_JF5182JF4839chromosome.fastaq20.sorted.bam	LinILM_JF5183JF4839chromosome.fastaq20.sorted.bam	LinILM_JF5186JF4839chromosome.fastaq20.sorted.bam	LinILM_JF5191JF4839chromosome.fastaq20.sorted.bam	LinILM_JF5196JF4839chromosome.fastaq20.sorted.bam	LinILM_JF5199JF4839chromosome.fastaq20.sorted.bam	LinILM_JF5201JF4839chromosome.fastaq20.sorted.bam	LinILM_JF5203JF4839chromosome.fastaq20.sorted.bam	LinILM_JF5207JF4839chromosome.fastaq20.sorted.bam	LinILM_JF5208JF4839chromosome.fastaq20.sorted.bam	LinILM_JF5210JF4839chromosome.fastaq20.sorted.bam	LinILM_JF5519JF4839chromosome.fastaq20.sorted.bam	LinILM_JF5588JF4839chromosome.fastaq20.sorted.bam	LinILM_JF5591JF4839chromosome.fastaq20.sorted.bam	LinILM_JF5592JF4839chromosome.fastaq20.sorted.bam	LinILM_JF5594JF4839chromosome.fastaq20.sorted.bam	LinILM_JF5822JF4839chromosome.fastaq20.sorted.bam	LinILM_JF5824JF4839chromosome.fastaq20.sorted.bam	LinILM_JF5829JF4839chromosome.fastaq20.sorted.bam	LinILM_JF5833JF4839chromosome.fastaq20.sorted.bam	LinILM_JF5861JF4839chromosome.fastaq20.sorted.bam	LinILM_LMNC047JF4839chromosome.fastaq20.sorted.bam	LinILM_LMNC060JF4839chromosome.fastaq20.sorted.bam	LinILM_LMNC061JF4839chromosome.fastaq20.sorted.bam	LinILM_LMNC062JF4839chromosome.fastaq20.sorted.bam	LinILM_LMNC064JF4839chromosome.fastaq20.sorted.bam	LinILM_LMNC067JF4839chromosome.fastaq20.sorted.bam	LinILM_LMNC079JF4839chromosome.fastaq20.sorted.bam	LinILM_LMNC081JF4839chromosome.fastaq20.sorted.bam	LinILM_LMNC086JF4839chromosome.fastaq20.sorted.bam	LinILM_LMNC096JF4839chromosome.fastaq20.sorted.bam	LinILM_LMNC097JF4839chromosome.fastaq20.sorted.bam	LinILM_LMNC104JF4839chromosome.fastaq20.sorted.bam	LinILM_LMNC108JF4839chromosome.fastaq20.sorted.bam	LinILM_LMNC109JF4839chromosome.fastaq20.sorted.bam	LinILM_LMNC112JF4839chromosome.fastaq20.sorted.bam	LinILM_LMNC119JF4839chromosome.fastaq20.sorted.bam	LinILM_LMNC142JF4839chromosome.fastaq20.sorted.bam	LinILM_LMNC146JF4839chromosome.fastaq20.sorted.bam	LinILM_LMNC152JF4839chromosome.fastaq20.sorted.bam	LinILM_LMNC155JF4839chromosome.fastaq20.sorted.bam	LinILM_LMNC160JF4839chromosome.fastaq20.sorted.bam	LinILM_LMNC162JF4839chromosome.fastaq20.sorted.bam	LinILM_LMNC167JF4839chromosome.fastaq20.sorted.bam	LinILM_LMNC168JF4839chromosome.fastaq20.sorted.bam	LinILM_LMNC169JF4839chromosome.fastaq20.sorted.bam	LinILM_LMNC265JF4839chromosome.fastaq20.sorted.bam	LinILM_LMNC271JF4839chromosome.fastaq20.sorted.bam	LinILM_LMNC274JF4839chromosome.fastaq20.sorted.bam	LinILM_LMNC275JF4839chromosome.fastaq20.sorted.bam	LinILM_LMNC277JF4839chromosome.fastaq20.sorted.bam	LinILM_LMNC278JF4839chromosome.fastaq20.sorted.bam	LinILM_LMNC281JF4839chromosome.fastaq20.sorted.bam	LinILM_LMNC284JF4839chromosome.fastaq20.sorted.bam	LinILM_LMNC300JF4839chromosome.fastaq20.sorted.bam	LinILM_LMNC302JF4839chromosome.fastaq20.sorted.bam	LinILM_LMNC303JF4839chromosome.fastaq20.sorted.bam	LinILM_LMNC304JF4839chromosome.fastaq20.sorted.bam	LinILM_LMNC305JF4839chromosome.fastaq20.sorted.bam	LinILM_LMNC306JF4839chromosome.fastaq20.sorted.bam	LinILM_LMNC316JF4839chromosome.fastaq20.sorted.bam	LinILM_LMNC320JF4839chromosome.fastaq20.sorted.bam	LinILM_LMNC328JF4839chromosome.fastaq20.sorted.bam	LinILM_LMNC329JF4839chromosome.fastaq20.sorted.bam	LinILM_LMNC331JF4839chromosome.fastaq20.sorted.bam	LinILM_LMNC336JF4839chromosome.fastaq20.sorted.bam	LinILM_LMNC337JF4839chromosome.fastaq20.sorted.bam	LinILM_LMNC357JF4839chromosome.fastaq20.sorted.bam	LinILM_LMNC358JF4839chromosome.fastaq20.sorted.bam	LinILM_LMNC378JF4839chromosome.fastaq20.sorted.bam	LinILM_LMNC380JF4839chromosome.fastaq20.sorted.bam	LinILM_LMNC381JF4839chromosome.fastaq20.sorted.bam	LinILM_LMNC382JF4839chromosome.fastaq20.sorted.bam	LinILM_LMNC383JF4839chromosome.fastaq20.sorted.bam	LinILM_LMNC384JF4839chromosome.fastaq20.sorted.bam	LinILM_LMNC409JF4839chromosome.fastaq20.sorted.bam	LinILM_LMNC411JF4839chromosome.fastaq20.sorted.bam	LinILM_LMNC413JF4839chromosome.fastaq20.sorted.bam	LinILM_LMNC414JF4839chromosome.fastaq20.sorted.bam	LinILM_LMNC416JF4839chromosome.fastaq20.sorted.bam	LinILM_LMNC418JF4839chromosome.fastaq20.sorted.bam	LinILM_LMNC419JF4839chromosome.fastaq20.sorted.bam	LinILM_LMNC420JF4839chromosome.fastaq20.sorted.bam	LinILM_LMNC421JF4839chromosome.fastaq20.sorted.bam	LinILM_LMNC423JF4839chromosome.fastaq20.sorted.bam	LinILM_LMNC424JF4839chromosome.fastaq20.sorted.bam	LinILM_LMNC425JF4839chromosome.fastaq20.sorted.bam	LinILM_LMNC426JF4839chromosome.fastaq20.sorted.bam	LinILM_LMNC427JF4839chromosome.fastaq20.sorted.bam	LinILM_LMNC428JF4839chromosome.fastaq20.sorted.bam	LinILM_LMNC429JF4839chromosome.fastaq20.sorted.bam	LinILM_LMNC432JF4839chromosome.fastaq20.sorted.bam	LinILM_LMNC433JF4839chromosome.fastaq20.sorted.bam	LinILM_LMNC434JF4839chromosome.fastaq20.sorted.bam	LinILM_LMNC436JF4839chromosome.fastaq20.sorted.bam	LinILM_LMNC445JF4839chromosome.fastaq20.sorted.bam	LinILM_LMNC446JF4839chromosome.fastaq20.sorted.bam	LinILM_LMNC447JF4839chromosome.fastaq20.sorted.bam	LinILM_LMNC448JF4839chromosome.fastaq20.sorted.bam	LinILM_LMNC542JF4839chromosome.fastaq20.sorted.bam
JF4839_chromosome	111	.	G	T	217.91	.	AC1=2;AC=246;AF1=1;AN=246;DP4=57,4,15698,1744;DP=18256;FQ=-90;MQ=60;PV4=1,0.33,1,1;RPB=-1.200071e+00;SF=2,78,103,104,105,106,107,108,109,110,111,112,113,114,115,116,117,118,119,120,121,122,123,124,125,126,127,128,129,130,131,132,133,134,135,136,137,138,139,140,141,142,143,144,145,146,147,148,149,150,151,152,153,154,155,156,157,158,159,160,161,162,163,164,165,166,167,168,169,170,171,172,173,174,175,176,177,178,179,180,181,182,183,184,185,186,187,188,189,190,191,192,193,194,195,196,197,198,199,200,201,202,203,204,205,206,207,208,209,210,211,212,213,214,215,216,217,218,219,220,221,222,223;VDB=1.845396e-01;ANN=T|intergenic_region|MODIFIER|dnaA_1|LMJF4839_00001|intergenic_region|LMJF4839_00001|||n.111G>T||||||;Cases=121,0,242;Controls=2,0,4;CC_TREND=NaN;CC_GENO=NaN;CC_ALL=1.000e+00;CC_DOM=1.000e+00;CC_REC=1.000e+00	GT:PL:GQ	.	.	1/1:255,63,0:99	.	.	.	.	.	.	.	.	.	.	.	.	.	.	.	.	.	.	.	.	.	.	.	.	.	.	.	.	.	.	.	.	.	.	.	.	.	.	.	.	.	.	.	.	.	.	.	.	.	.	.	.	.	.	.	.	.	.	.	.	.	.	.	.	.	.	.	.	.	.	.	.	.	.	.	1/1:255,178,0:99	.	.	.	.	.	.	.	.	.	.	.	.	.	.	.	.	.	.	.	.	.	.	.	.	1/1:255,255,0:99	1/1:221,126,0:99	1/1:214,81,0:99	1/1:255,72,0:99	1/1:253,114,0:99	1/1:255,84,0:99	1/1:255,102,0:99	1/1:255,255,0:99	1/1:255,255,0:99	1/1:255,193,0:99	1/1:255,255,0:99	1/1:255,255,0:99	1/1:255,255,0:99	1/1:245,63,0:99	1/1:227,63,0:99	1/1:255,255,0:99	1/1:255,255,0:99	1/1:255,255,0:99	1/1:255,255,0:99	1/1:247,250,0:99	1/1:255,202,0:99	1/1:255,255,0:99	1/1:255,255,0:99	1/1:255,255,0:99	1/1:255,255,0:99	1/1:255,255,0:99	1/1:255,181,0:99	1/1:255,255,0:99	1/1:255,255,0:99	1/1:255,255,0:99	1/1:255,255,0:99	1/1:215,87,0:99	1/1:255,255,0:99	1/1:255,84,0:99	1/1:254,81,0:99	1/1:255,255,0:99	1/1:164,6,0:10	1/1:255,255,0:99	1/1:255,255,0:99	1/1:255,255,0:99	1/1:255,255,0:99	1/1:255,255,0:99	1/1:193,37,0:71	1/1:255,255,0:99	1/1:255,255,0:99	1/1:255,8,0:14	1/1:255,255,0:99	1/1:255,255,0:99	1/1:255,255,0:99	1/1:255,255,0:99	1/1:255,255,0:99	1/1:255,255,0:99	1/1:255,255,0:99	1/1:255,255,0:99	1/1:255,69,0:99	1/1:254,48,0:93	1/1:255,255,0:99	1/1:255,255,0:99	1/1:255,255,0:99	1/1:255,36,0:69	1/1:255,255,0:99	1/1:255,255,0:99	1/1:255,199,0:99	1/1:255,255,0:99	1/1:255,255,0:99	1/1:207,86,0:99	1/1:255,255,0:99	1/1:255,99,0:99	1/1:255,172,0:99	1/1:255,144,0:99	1/1:255,255,0:99	1/1:255,181,0:99	1/1:255,255,0:99	1/1:255,238,0:99	1/1:255,226,0:99	1/1:255,123,0:99	1/1:255,229,0:99	1/1:255,217,0:99	1/1:255,187,0:99	1/1:255,202,0:99	1/1:255,60,0:99	1/1:255,238,0:99	1/1:255,105,0:99	1/1:234,114,0:99	1/1:255,255,0:99	1/1:255,255,0:99	1/1:255,255,0:99	1/1:255,255,0:99	1/1:244,92,0:99	1/1:255,255,0:99	1/1:255,255,0:99	1/1:255,255,0:99	1/1:255,117,0:99	1/1:255,255,0:99	1/1:255,255,0:99	1/1:255,255,0:99	1/1:229,13,0:23	1/1:255,255,0:99	1/1:255,255,0:99	1/1:255,255,0:99	1/1:255,255,0:99	1/1:255,255,0:99	1/1:255,113,0:99	1/1:255,255,0:99	1/1:255,255,0:99	1/1:255,255,0:99	1/1:255,255,0:99	1/1:255,255,0:99	1/1:255,255,0:99	1/1:222,69,0:99	1/1:255,255,0:99	1/1:255,255,0:99	1/1:255,255,0:99	1/1:255,255,0:99	1/1:255,255,0:99	1/1:255,255,0:99	1/1:255,255,0:99	1/1:255,255,0:99	1/1:255,255,0:99	1/1:255,255,0:99	1/1:206,106,0:99
JF4839_chromosome	253	.	A	G	222.01	.	AC1=2;AC=244;AF1=1;AN=246;DP4=69,33,17923,8512;DP=27722;FQ=-41;MQ=60;PV4=1,0.28,1,0.42;RPB=5.838742e-01;SF=2,78,103,104,105,106,107,108,109,110,111,112,113,114,115,116,117,118,119,120,121,122,123,124,125,126,127,128,129,130,131,132,133,134,135,136,137,138,139,140,141,142,143,144,145,146,147,148,149,150,151,152,153,154,155,156,157,158,159,160,161,162,163,164,165,166,167,168,169,170,171,172,173,174,175,176,177,178,179,180,181,182,183,184,185,186,187,188,189,190,191,192,193,194,195,196,197,198,199,200,201,202,203,204,205,206,207,208,209,210,211,212,213,214,215,216,217,218,219,220,221,222,223;VDB=2.459000e-01;ANN=G|intergenic_region|MODIFIER|dnaA_1|LMJF4839_00001|intergenic_region|LMJF4839_00001|||n.253A>G||||||;Cases=119,2,240;Controls=2,0,4;CC_TREND=8.546e-01;CC_GENO=NaN;CC_ALL=9.677e-01;CC_DOM=9.676e-01;CC_REC=1.000e+00	GT:GQ:PL	.	.	1/1:25:255,14,0	.	.	.	.	.	.	.	.	.	.	.	.	.	.	.	.	.	.	.	.	.	.	.	.	.	.	.	.	.	.	.	.	.	.	.	.	.	.	.	.	.	.	.	.	.	.	.	.	.	.	.	.	.	.	.	.	.	.	.	.	.	.	.	.	.	.	.	.	.	.	.	.	.	.	.	1/1:99:255,232,0	.	.	.	.	.	.	.	.	.	.	.	.	.	.	.	.	.	.	.	.	.	.	.	.	1/1:99:255,255,0	1/1:99:255,187,0	1/1:99:255,154,0	1/1:99:255,129,0	1/1:99:255,208,0	1/1:99:255,108,0	1/1:99:255,214,0	1/1:99:255,255,0	1/1:99:255,255,0	1/1:99:255,255,0	1/1:99:255,255,0	1/1:99:255,255,0	1/1:99:255,255,0	1/1:99:250,66,0	1/1:99:255,144,0	1/1:99:255,255,0	1/1:99:255,255,0	1/1:99:255,255,0	1/1:99:255,255,0	1/1:99:255,255,0	1/1:99:255,255,0	1/1:99:255,255,0	1/1:99:255,255,0	1/1:99:255,255,0	1/1:99:255,255,0	1/1:99:255,255,0	1/1:99:255,255,0	1/1:99:255,255,0	1/1:99:255,255,0	1/1:99:255,255,0	1/1:99:255,255,0	1/1:99:255,202,0	1/1:99:255,255,0	1/1:99:255,138,0	1/1:99:255,138,0	1/1:99:255,255,0	1/1:95:255,49,0	1/1:99:255,255,0	1/1:99:255,255,0	1/1:99:255,255,0	1/1:99:255,255,0	1/1:99:255,255,0	1/1:99:255,129,0	1/1:99:255,255,0	1/1:99:255,255,0	1/1:99:255,73,0	1/1:99:255,255,0	1/1:99:255,255,0	1/1:99:255,255,0	1/1:99:255,255,0	1/1:99:255,255,0	1/1:99:255,255,0	1/1:99:255,255,0	1/1:99:255,255,0	1/1:99:255,72,0	1/1:99:255,72,0	1/1:99:255,255,0	1/1:99:255,255,0	1/1:99:255,255,0	0/1:39:255,0,36	1/1:99:255,255,0	1/1:99:255,255,0	1/1:99:255,255,0	1/1:99:255,255,0	1/1:99:255,255,0	1/1:99:255,222,0	1/1:99:255,255,0	1/1:99:255,126,0	1/1:99:255,163,0	1/1:99:255,208,0	1/1:99:255,255,0	1/1:99:255,253,0	1/1:99:255,255,0	1/1:99:255,255,0	1/1:99:255,247,0	1/1:99:255,160,0	1/1:99:255,255,0	1/1:99:255,238,0	1/1:99:255,250,0	1/1:99:255,241,0	1/1:99:255,84,0	1/1:99:255,247,0	1/1:99:255,102,0	1/1:99:255,169,0	1/1:99:255,255,0	1/1:99:255,255,0	1/1:99:255,255,0	1/1:99:255,255,0	1/1:99:255,160,0	1/1:99:255,255,0	1/1:99:255,255,0	1/1:99:255,255,0	1/1:99:255,139,0	1/1:99:255,255,0	1/1:99:255,255,0	1/1:99:255,255,0	1/1:99:255,72,0	1/1:99:255,255,0	1/1:99:255,255,0	1/1:99:255,255,0	1/1:99:255,255,0	1/1:99:255,255,0	1/1:99:255,255,0	1/1:99:255,255,0	1/1:99:255,255,0	1/1:99:255,255,0	1/1:99:255,255,0	1/1:99:255,255,0	1/1:99:255,255,0	0/1:37:255,0,34	1/1:99:255,255,0	1/1:99:255,255,0	1/1:99:255,255,0	1/1:99:255,255,0	1/1:99:255,255,0	1/1:99:255,255,0	1/1:99:255,255,0	1/1:99:255,255,0	1/1:99:255,255,0	1/1:99:255,255,0	1/1:99:255,220,0
JF4839_chromosome	1745	.	C	T,A	221.96	.	AC1=2;AC=252,42;AF1=1;AN=294;DP4=53,46,20620,20169;DP=42104;FQ=-282;MQ=60;PV4=0.44,1,0.48,1;RPB=-1.523261e+00;SF=0,5,11,15,20,22,24,30,31,34,35,36,37,42,44,50,56,63,64,88,89,91,92,93,99,102,103,104,105,106,107,108,109,110,111,112,113,114,115,116,117,118,119,120,121,122,123,124,125,126,127,128,129,130,131,132,133,134,135,136,137,138,139,140,141,142,143,144,145,146,147,148,149,150,151,152,153,154,155,156,157,158,159,160,161,162,163,164,165,166,167,168,169,170,171,172,173,174,175,176,177,178,179,180,181,182,183,184,185,186,187,188,189,190,191,192,193,194,195,196,197,198,199,200,201,202,203,204,205,206,207,208,209,210,211,212,213,214,215,216,217,218,219,220,221,222,223;VDB=4.586708e-01;ANN=T|intergenic_region|MODIFIER|dnaA_1-dnaN|LMJF4839_00001-LMJF4839_00002|intergenic_region|LMJF4839_00001-LMJF4839_00002|||n.1745C>T||||||,A|intergenic_region|MODIFIER|dnaA_1-dnaN|LMJF4839_00001-LMJF4839_00002|intergenic_region|LMJF4839_00001-LMJF4839_00002|||n.1745C>A||||||;Cases=121,0,242;Controls=26,0,52;CC_TREND=NaN;CC_GENO=NaN;CC_ALL=1.000e+00;CC_DOM=1.000e+00;CC_REC=1.000e+00	GT:PL:GQ	2/2:255,.,.,255,.,0:99	.	.	.	.	2/2:255,.,.,255,.,0:99	.	.	.	.	.	2/2:255,.,.,255,.,0:99	.	.	.	2/2:255,.,.,255,.,0:99	.	.	.	.	2/2:255,.,.,255,.,0:99	.	2/2:255,.,.,108,.,0:99	.	1/1:255,255,0,.,.,.:99	.	.	.	.	.	2/2:255,.,.,71,.,0:99	2/2:255,.,.,255,.,0:99	.	.	2/2:255,.,.,255,.,0:99	2/2:255,.,.,255,.,0:99	2/2:255,.,.,255,.,0:99	2/2:255,.,.,61,.,0:99	.	.	.	.	2/2:255,.,.,255,.,0:99	.	2/2:255,.,.,255,.,0:99	.	.	.	.	.	1/1:255,255,0,.,.,.:99	.	.	.	.	.	2/2:255,.,.,253,.,0:99	.	.	.	.	.	.	2/2:255,.,.,199,.,0:99	1/1:255,187,0,.,.,.:99	.	.	.	.	.	.	.	.	.	.	.	.	.	.	.	.	.	.	.	.	.	.	.	1/1:255,25,6,.,.,.:35	1/1:255,230,0,.,.,.:99	.	2/2:255,.,.,255,.,0:99	2/2:255,.,.,255,.,0:99	2/2:255,.,.,255,.,0:99	.	.	.	.	.	2/2:255,.,.,255,.,0:99	.	.	2/2:255,.,.,184,.,0:99	1/1:255,255,0,.,.,.:99	1/1:255,193,0,.,.,.:99	1/1:255,169,0,.,.,.:99	1/1:255,126,0,.,.,.:99	1/1:255,163,0,.,.,.:99	1/1:255,84,0,.,.,.:99	1/1:255,178,0,.,.,.:99	1/1:255,255,0,.,.,.:99	1/1:255,255,0,.,.,.:99	1/1:255,255,0,.,.,.:99	1/1:255,255,0,.,.,.:99	1/1:255,255,0,.,.,.:99	1/1:255,255,0,.,.,.:99	1/1:255,135,0,.,.,.:99	1/1:255,166,0,.,.,.:99	1/1:255,255,0,.,.,.:99	1/1:255,255,0,.,.,.:99	1/1:255,255,0,.,.,.:99	1/1:255,255,0,.,.,.:99	1/1:255,255,0,.,.,.:99	1/1:255,255,0,.,.,.:99	1/1:255,255,0,.,.,.:99	1/1:255,255,0,.,.,.:99	1/1:255,255,0,.,.,.:99	1/1:255,255,0,.,.,.:99	1/1:255,255,0,.,.,.:99	1/1:255,255,0,.,.,.:99	1/1:255,255,0,.,.,.:99	1/1:255,255,0,.,.,.:99	1/1:255,255,0,.,.,.:99	1/1:255,255,0,.,.,.:99	1/1:255,157,0,.,.,.:99	1/1:255,255,0,.,.,.:99	1/1:255,160,0,.,.,.:99	1/1:255,154,0,.,.,.:99	1/1:255,255,0,.,.,.:99	1/1:255,135,0,.,.,.:99	1/1:255,255,0,.,.,.:99	1/1:255,255,0,.,.,.:99	1/1:255,255,0,.,.,.:99	1/1:255,255,0,.,.,.:99	1/1:255,255,0,.,.,.:99	1/1:255,238,0,.,.,.:99	1/1:255,255,0,.,.,.:99	1/1:255,255,0,.,.,.:99	1/1:255,140,0,.,.,.:99	1/1:255,255,0,.,.,.:99	1/1:255,255,0,.,.,.:99	1/1:255,255,0,.,.,.:99	1/1:255,255,0,.,.,.:99	1/1:255,255,0,.,.,.:99	1/1:255,255,0,.,.,.:99	1/1:255,255,0,.,.,.:99	1/1:255,255,0,.,.,.:99	1/1:255,169,0,.,.,.:99	1/1:255,123,0,.,.,.:99	1/1:255,255,0,.,.,.:99	1/1:255,255,0,.,.,.:99	1/1:255,255,0,.,.,.:99	1/1:255,120,0,.,.,.:99	1/1:255,255,0,.,.,.:99	1/1:255,255,0,.,.,.:99	1/1:255,255,0,.,.,.:99	1/1:255,255,0,.,.,.:99	1/1:255,255,0,.,.,.:99	1/1:255,255,0,.,.,.:99	1/1:255,255,0,.,.,.:99	1/1:255,78,0,.,.,.:99	1/1:255,126,0,.,.,.:99	1/1:255,160,0,.,.,.:99	1/1:255,255,0,.,.,.:99	1/1:255,255,0,.,.,.:99	1/1:255,255,0,.,.,.:99	1/1:255,255,0,.,.,.:99	1/1:255,184,0,.,.,.:99	1/1:255,114,0,.,.,.:99	1/1:255,129,0,.,.,.:99	1/1:255,190,0,.,.,.:99	1/1:255,208,0,.,.,.:99	1/1:255,205,0,.,.,.:99	1/1:255,81,0,.,.,.:99	1/1:255,178,0,.,.,.:99	1/1:255,23,0,.,.,.:43	1/1:255,255,0,.,.,.:99	1/1:255,255,0,.,.,.:99	1/1:255,255,0,.,.,.:99	1/1:255,255,0,.,.,.:99	1/1:255,255,0,.,.,.:99	1/1:255,235,0,.,.,.:99	1/1:255,255,0,.,.,.:99	1/1:255,255,0,.,.,.:99	1/1:255,255,0,.,.,.:99	1/1:255,148,0,.,.,.:99	1/1:255,255,0,.,.,.:99	1/1:255,255,0,.,.,.:99	1/1:255,255,0,.,.,.:99	1/1:255,141,0,.,.,.:99	1/1:255,255,0,.,.,.:99	1/1:255,255,0,.,.,.:99	1/1:255,255,0,.,.,.:99	1/1:255,255,0,.,.,.:99	1/1:255,255,0,.,.,.:99	1/1:255,255,0,.,.,.:99	1/1:255,255,0,.,.,.:99	1/1:255,255,0,.,.,.:99	1/1:255,255,0,.,.,.:99	1/1:255,255,0,.,.,.:99	1/1:255,255,0,.,.,.:99	1/1:255,255,0,.,.,.:99	1/1:255,30,0,.,.,.:57	1/1:255,255,0,.,.,.:99	1/1:255,255,0,.,.,.:99	1/1:255,255,0,.,.,.:99	1/1:255,255,0,.,.,.:99	1/1:255,255,0,.,.,.:99	1/1:255,255,0,.,.,.:99	1/1:255,255,0,.,.,.:99	1/1:255,255,0,.,.,.:99	1/1:255,255,0,.,.,.:99	1/1:255,255,0,.,.,.:99	1/1:255,247,0,.,.,.:99
JF4839_chromosome	1746	.	A	C	222.02	.	AC1=2;AC=251;AF1=1;AN=252;DP4=62,52,16871,16831;DP=34725;FQ=-282;MQ=60;PV4=1,1,1,1;RPB=1.481313e+00;SF=24,50,64,88,89,103,104,105,106,107,108,109,110,111,112,113,114,115,116,117,118,119,120,121,122,123,124,125,126,127,128,129,130,131,132,133,134,135,136,137,138,139,140,141,142,143,144,145,146,147,148,149,150,151,152,153,154,155,156,157,158,159,160,161,162,163,164,165,166,167,168,169,170,171,172,173,174,175,176,177,178,179,180,181,182,183,184,185,186,187,188,189,190,191,192,193,194,195,196,197,198,199,200,201,202,203,204,205,206,207,208,209,210,211,212,213,214,215,216,217,218,219,220,221,222,223;VDB=1.246203e-01;ANN=C|intergenic_region|MODIFIER|dnaA_1-dnaN|LMJF4839_00001-LMJF4839_00002|intergenic_region|LMJF4839_00001-LMJF4839_00002|||n.1746A>C||||||;Cases=121,0,242;Controls=4,1,9;CC_TREND=7.853e-07;CC_GENO=NaN;CC_ALL=3.968e-02;CC_DOM=3.968e-02;CC_REC=1.000e+00	GT:PL:GQ	.	.	.	.	.	.	.	.	.	.	.	.	.	.	.	.	.	.	.	.	.	.	.	.	1/1:255,255,0:99	.	.	.	.	.	.	.	.	.	.	.	.	.	.	.	.	.	.	.	.	.	.	.	.	.	1/1:255,255,0:99	.	.	.	.	.	.	.	.	.	.	.	.	.	1/1:255,171,0:99	.	.	.	.	.	.	.	.	.	.	.	.	.	.	.	.	.	.	.	.	.	.	.	0/1:255,0,71:74	1/1:255,218,0:99	.	.	.	.	.	.	.	.	.	.	.	.	.	1/1:255,255,0:99	1/1:255,193,0:99	1/1:255,169,0:99	1/1:255,126,0:99	1/1:255,163,0:99	1/1:255,84,0:99	1/1:255,181,0:99	1/1:255,255,0:99	1/1:255,255,0:99	1/1:255,255,0:99	1/1:255,255,0:99	1/1:255,255,0:99	1/1:255,255,0:99	1/1:255,135,0:99	1/1:255,160,0:99	1/1:255,255,0:99	1/1:255,255,0:99	1/1:255,255,0:99	1/1:255,255,0:99	1/1:255,255,0:99	1/1:255,255,0:99	1/1:255,255,0:99	1/1:255,255,0:99	1/1:255,255,0:99	1/1:255,255,0:99	1/1:255,255,0:99	1/1:255,255,0:99	1/1:255,255,0:99	1/1:255,255,0:99	1/1:255,255,0:99	1/1:255,255,0:99	1/1:255,157,0:99	1/1:255,255,0:99	1/1:255,163,0:99	1/1:255,172,0:99	1/1:255,255,0:99	1/1:255,129,0:99	1/1:255,255,0:99	1/1:255,255,0:99	1/1:255,255,0:99	1/1:255,255,0:99	1/1:255,255,0:99	1/1:255,241,0:99	1/1:255,255,0:99	1/1:255,255,0:99	1/1:255,144,0:99	1/1:255,255,0:99	1/1:255,255,0:99	1/1:255,255,0:99	1/1:255,255,0:99	1/1:255,255,0:99	1/1:255,255,0:99	1/1:255,255,0:99	1/1:255,255,0:99	1/1:255,169,0:99	1/1:255,102,0:99	1/1:255,255,0:99	1/1:255,255,0:99	1/1:255,255,0:99	1/1:255,98,0:99	1/1:255,255,0:99	1/1:255,255,0:99	1/1:255,255,0:99	1/1:255,255,0:99	1/1:255,255,0:99	1/1:255,240,0:99	1/1:255,255,0:99	1/1:255,69,0:99	1/1:255,126,0:99	1/1:255,160,0:99	1/1:255,255,0:99	1/1:255,255,0:99	1/1:255,255,0:99	1/1:255,255,0:99	1/1:255,184,0:99	1/1:255,117,0:99	1/1:255,129,0:99	1/1:255,187,0:99	1/1:255,205,0:99	1/1:255,205,0:99	1/1:255,78,0:99	1/1:255,172,0:99	1/1:255,18,0:33	1/1:255,255,0:99	1/1:255,255,0:99	1/1:255,255,0:99	1/1:255,255,0:99	1/1:255,255,0:99	1/1:255,235,0:99	1/1:255,255,0:99	1/1:255,255,0:99	1/1:255,255,0:99	1/1:255,148,0:99	1/1:255,255,0:99	1/1:255,255,0:99	1/1:255,255,0:99	1/1:255,103,0:99	1/1:255,255,0:99	1/1:255,255,0:99	1/1:255,255,0:99	1/1:255,255,0:99	1/1:255,255,0:99	1/1:255,255,0:99	1/1:255,255,0:99	1/1:255,255,0:99	1/1:255,255,0:99	1/1:255,255,0:99	1/1:255,255,0:99	1/1:255,255,0:99	1/1:255,30,0:57	1/1:255,255,0:99	1/1:255,255,0:99	1/1:255,255,0:99	1/1:255,255,0:99	1/1:255,255,0:99	1/1:255,255,0:99	1/1:255,255,0:99	1/1:255,255,0:99	1/1:255,255,0:99	1/1:255,255,0:99	1/1:255,247,0:99
JF4839_chromosome	1756	.	G	A	222.0	.	AC1=2;AC=372;AF1=1;AN=372;DP4=38,33,25985,25889;DP=53932;FQ=-282;MQ=60;PV4=0.45,1,1,1;RPB=-1.596416e+00;SF=1,2,3,4,6,7,8,9,10,12,13,16,17,19,21,23,25,26,27,28,29,32,33,38,39,47,48,49,51,52,53,54,55,57,58,59,60,61,62,65,66,67,68,69,70,71,72,73,74,78,81,82,83,84,85,86,87,90,94,95,96,97,98,100,101,103,104,105,106,107,108,109,110,111,112,113,114,115,116,117,118,119,120,121,122,123,124,125,126,127,128,129,130,131,132,133,134,135,136,137,138,139,140,141,142,143,144,145,146,147,148,149,150,151,152,153,154,155,156,157,158,159,160,161,162,163,164,165,166,167,168,169,170,171,172,173,174,175,176,177,178,179,180,181,182,183,184,185,186,187,188,189,190,191,192,193,194,195,196,197,198,199,200,201,202,203,204,205,206,207,208,209,210,211,212,213,214,215,216,217,218,219,220,221,222,223;VDB=4.996555e-01;ANN=A|intergenic_region|MODIFIER|dnaA_1-dnaN|LMJF4839_00001-LMJF4839_00002|intergenic_region|LMJF4839_00001-LMJF4839_00002|||n.1756G>A||||||;Cases=121,0,242;Controls=65,0,130;CC_TREND=NaN;CC_GENO=NaN;CC_ALL=1.000e+00;CC_DOM=1.000e+00;CC_REC=1.000e+00	GT:PL:GQ	.	1/1:255,255,0:99	1/1:255,114,0:99	1/1:255,255,0:99	1/1:255,255,0:99	.	1/1:255,202,0:99	1/1:255,33,0:63	1/1:255,255,0:99	1/1:255,255,0:99	1/1:255,223,0:99	.	1/1:255,255,0:99	1/1:255,255,0:99	.	.	1/1:255,255,0:99	1/1:255,255,0:99	.	1/1:255,255,0:99	.	1/1:255,255,0:99	.	1/1:255,255,0:99	.	1/1:255,255,0:99	1/1:255,255,0:99	1/1:255,163,0:99	1/1:255,255,0:99	1/1:255,255,0:99	.	.	1/1:255,255,0:99	1/1:255,255,0:99	.	.	.	.	1/1:255,255,0:99	1/1:255,255,0:99	.	.	.	.	.	.	.	1/1:255,255,0:99	1/1:255,255,0:99	1/1:255,255,0:99	.	1/1:255,229,0:99	1/1:255,105,0:99	1/1:255,117,0:99	1/1:255,66,0:99	1/1:255,151,0:99	.	1/1:255,135,0:99	1/1:255,241,0:99	1/1:255,255,0:99	1/1:255,148,0:99	1/1:255,175,0:99	1/1:255,141,0:99	.	.	1/1:255,213,0:99	1/1:255,126,0:99	1/1:255,129,0:99	1/1:255,96,0:99	1/1:255,105,0:99	1/1:255,255,0:99	1/1:255,255,0:99	1/1:255,196,0:99	1/1:255,255,0:99	1/1:255,255,0:99	.	.	.	1/1:255,181,0:99	.	.	1/1:255,255,0:99	1/1:255,255,0:99	1/1:255,255,0:99	1/1:255,255,0:99	1/1:255,255,0:99	1/1:255,255,0:99	1/1:255,255,0:99	.	.	1/1:255,255,0:99	.	.	.	1/1:255,187,0:99	1/1:255,217,0:99	1/1:255,255,0:99	1/1:255,255,0:99	1/1:255,255,0:99	.	1/1:255,255,0:99	1/1:255,255,0:99	.	1/1:255,255,0:99	1/1:255,217,0:99	1/1:255,190,0:99	1/1:255,154,0:99	1/1:255,184,0:99	1/1:255,105,0:99	1/1:255,175,0:99	1/1:255,255,0:99	1/1:255,255,0:99	1/1:255,255,0:99	1/1:255,255,0:99	1/1:255,255,0:99	1/1:255,255,0:99	1/1:255,141,0:99	1/1:255,190,0:99	1/1:255,255,0:99	1/1:255,255,0:99	1/1:255,255,0:99	1/1:255,255,0:99	1/1:255,255,0:99	1/1:255,255,0:99	1/1:255,255,0:99	1/1:255,255,0:99	1/1:255,255,0:99	1/1:255,255,0:99	1/1:255,255,0:99	1/1:255,255,0:99	1/1:255,255,0:99	1/1:255,255,0:99	1/1:255,255,0:99	1/1:255,255,0:99	1/1:255,172,0:99	1/1:255,255,0:99	1/1:255,166,0:99	1/1:255,181,0:99	1/1:255,255,0:99	1/1:255,141,0:99	1/1:255,255,0:99	1/1:255,255,0:99	1/1:255,255,0:99	1/1:255,255,0:99	1/1:255,255,0:99	1/1:255,235,0:99	1/1:255,255,0:99	1/1:255,255,0:99	1/1:255,144,0:99	1/1:255,255,0:99	1/1:255,255,0:99	1/1:255,255,0:99	1/1:255,255,0:99	1/1:255,255,0:99	1/1:255,255,0:99	1/1:255,255,0:99	1/1:255,255,0:99	1/1:255,175,0:99	1/1:255,123,0:99	1/1:255,255,0:99	1/1:255,255,0:99	1/1:255,255,0:99	1/1:255,195,0:99	1/1:255,255,0:99	1/1:255,255,0:99	1/1:255,255,0:99	1/1:255,255,0:99	1/1:255,255,0:99	1/1:255,255,0:99	1/1:255,255,0:99	1/1:255,78,0:99	1/1:255,151,0:99	1/1:255,184,0:99	1/1:255,255,0:99	1/1:255,255,0:99	1/1:255,255,0:99	1/1:255,255,0:99	1/1:255,193,0:99	1/1:255,120,0:99	1/1:255,138,0:99	1/1:255,196,0:99	1/1:255,217,0:99	1/1:255,211,0:99	1/1:255,87,0:99	1/1:255,179,0:99	1/1:255,81,0:99	1/1:255,255,0:99	1/1:255,255,0:99	1/1:255,255,0:99	1/1:255,255,0:99	1/1:255,255,0:99	1/1:255,210,0:99	1/1:255,255,0:99	1/1:255,255,0:99	1/1:255,255,0:99	1/1:255,135,0:99	1/1:255,255,0:99	1/1:255,255,0:99	1/1:255,255,0:99	1/1:255,125,0:99	1/1:255,255,0:99	1/1:255,255,0:99	1/1:255,255,0:99	1/1:255,255,0:99	1/1:255,255,0:99	1/1:255,255,0:99	1/1:255,255,0:99	1/1:255,255,0:99	1/1:255,255,0:99	1/1:255,255,0:99	1/1:255,255,0:99	1/1:255,255,0:99	1/1:255,187,0:99	1/1:255,255,0:99	1/1:255,255,0:99	1/1:255,255,0:99	1/1:255,255,0:99	1/1:255,255,0:99	1/1:255,255,0:99	1/1:255,255,0:99	1/1:255,255,0:99	1/1:255,255,0:99	1/1:255,255,0:99	1/1:255,255,0:99
JF4839_chromosome	3374	.	A	T	222.0	.	AC1=2;AC=242;AF1=1;AN=242;DP4=64,52,14542,15411;DP=31567;FQ=-282;MQ=60;PV4=1,0.32,1,0.42;RPB=-1.129233e+00;SF=103,104,105,106,107,108,109,110,111,112,113,114,115,116,117,118,119,120,121,122,123,124,125,126,127,128,129,130,131,132,133,134,135,136,137,138,139,140,141,142,143,144,145,146,147,148,149,150,151,152,153,154,155,156,157,158,159,160,161,162,163,164,165,166,167,168,169,170,171,172,173,174,175,176,177,178,179,180,181,182,183,184,185,186,187,188,189,190,191,192,193,194,195,196,197,198,199,200,201,202,203,204,205,206,207,208,209,210,211,212,213,214,215,216,217,218,219,220,221,222,223;VDB=3.369555e-01;ANN=T|missense_variant|MODERATE|LMJF4839_00003|LMJF4839_00003|transcript|LMJF4839_00003|protein_coding|1/1|c.254A>T|p.Tyr85Phe|254/1344|254/1344|85/447||;Cases=121,0,242;Controls=0,0,0;CC_TREND=NaN;CC_GENO=NaN;CC_ALL=1.000e+00;CC_DOM=1.000e+00;CC_REC=1.000e+00;Private=Lineage_01	GT:GQ:PL	.	.	.	.	.	.	.	.	.	.	.	.	.	.	.	.	.	.	.	.	.	.	.	.	.	.	.	.	.	.	.	.	.	.	.	.	.	.	.	.	.	.	.	.	.	.	.	.	.	.	.	.	.	.	.	.	.	.	.	.	.	.	.	.	.	.	.	.	.	.	.	.	.	.	.	.	.	.	.	.	.	.	.	.	.	.	.	.	.	.	.	.	.	.	.	.	.	.	.	.	.	.	.	1/1:99:255,255,0	1/1:99:255,193,0	1/1:99:255,123,0	1/1:99:255,163,0	1/1:99:255,157,0	1/1:99:255,120,0	1/1:99:255,214,0	1/1:99:255,255,0	1/1:99:255,255,0	1/1:99:255,255,0	1/1:99:255,255,0	1/1:99:255,255,0	1/1:99:255,255,0	1/1:99:255,141,0	1/1:99:255,220,0	1/1:99:255,255,0	1/1:99:255,255,0	1/1:99:255,255,0	1/1:99:255,255,0	1/1:99:255,255,0	1/1:99:255,255,0	1/1:99:255,255,0	1/1:99:255,255,0	1/1:99:255,255,0	1/1:99:255,255,0	1/1:99:255,255,0	1/1:99:255,255,0	1/1:99:255,255,0	1/1:99:255,255,0	1/1:99:255,255,0	1/1:99:255,255,0	1/1:99:255,163,0	1/1:99:255,255,0	1/1:99:255,114,0	1/1:99:255,116,0	1/1:99:255,255,0	1/1:77:255,40,0	1/1:99:255,255,0	1/1:99:255,255,0	1/1:99:255,255,0	1/1:99:255,255,0	1/1:99:255,255,0	1/1:99:255,192,0	1/1:99:255,255,0	1/1:99:255,255,0	1/1:47:255,25,0	1/1:99:255,255,0	1/1:99:255,255,0	1/1:99:255,255,0	1/1:99:255,255,0	1/1:99:255,255,0	1/1:99:255,255,0	1/1:99:255,255,0	1/1:99:255,255,0	1/1:99:255,83,0	1/1:99:255,54,0	1/1:99:255,255,0	1/1:99:255,255,0	1/1:99:255,255,0	1/1:99:255,56,0	1/1:99:255,255,0	1/1:99:255,255,0	1/1:99:255,255,0	1/1:99:255,255,0	1/1:99:255,255,0	1/1:99:255,255,0	1/1:99:255,255,0	1/1:93:255,48,0	1/1:99:255,84,0	1/1:99:255,184,0	1/1:99:255,255,0	1/1:99:255,255,0	1/1:99:255,255,0	1/1:99:255,255,0	1/1:99:255,163,0	1/1:99:255,141,0	1/1:99:255,211,0	1/1:99:255,253,0	1/1:99:255,214,0	1/1:99:255,229,0	1/1:69:255,36,0	1/1:99:255,193,0	1/1:99:255,154,0	1/1:99:255,255,0	1/1:99:255,255,0	1/1:99:255,255,0	1/1:99:255,255,0	1/1:99:255,255,0	1/1:99:255,88,0	1/1:99:255,255,0	1/1:99:255,255,0	1/1:99:255,255,0	1/1:99:255,63,0	1/1:99:255,255,0	1/1:99:255,255,0	1/1:99:255,255,0	1/1:99:255,157,0	1/1:99:255,255,0	1/1:99:255,255,0	1/1:99:255,255,0	1/1:99:255,255,0	1/1:99:255,255,0	1/1:99:255,255,0	1/1:99:255,255,0	1/1:99:255,255,0	1/1:99:255,255,0	1/1:99:255,255,0	1/1:99:255,255,0	1/1:99:255,255,0	1/1:89:255,46,0	1/1:99:255,255,0	1/1:99:255,255,0	1/1:99:255,255,0	1/1:99:255,255,0	1/1:99:255,255,0	1/1:99:255,255,0	1/1:99:255,255,0	1/1:99:255,255,0	1/1:99:255,255,0	1/1:99:255,255,0	1/1:99:255,190,0
JF4839_chromosome	3469	.	C	T	221.6	.	AC1=2;AC=201;AF1=1;AN=206;DP4=52,57,4276,4756;DP=9236;FQ=-282;MQ=60;PV4=1,0.34,1,1;RPB=3.757523e-01;SF=103,110,111,113,114,115,117,118,120,121,125,126,127,128,132,135,136,137,138,140,141,142,143,144,145,146,147,148,149,150,151,152,153,154,155,156,157,158,159,160,161,162,163,164,165,166,167,168,169,170,171,172,173,174,175,176,177,178,179,180,181,182,183,184,185,186,187,188,189,190,191,192,193,194,195,196,197,198,199,200,201,202,203,204,205,206,207,208,209,210,211,212,213,214,215,216,217,218,219,220,221,222,223;VDB=4.655322e-27;ANN=T|missense_variant|MODERATE|LMJF4839_00003|LMJF4839_00003|transcript|LMJF4839_00003|protein_coding|1/1|c.349C>T|p.Leu117Phe|349/1344|349/1344|117/447||;Cases=98,5,201;Controls=0,0,0;CC_TREND=NaN;CC_GENO=NaN;CC_ALL=1.000e+00;CC_DOM=1.000e+00;CC_REC=1.000e+00;Private=Lineage_01	GT:GQ:PL	.	.	.	.	.	.	.	.	.	.	.	.	.	.	.	.	.	.	.	.	.	.	.	.	.	.	.	.	.	.	.	.	.	.	.	.	.	.	.	.	.	.	.	.	.	.	.	.	.	.	.	.	.	.	.	.	.	.	.	.	.	.	.	.	.	.	.	.	.	.	.	.	.	.	.	.	.	.	.	.	.	.	.	.	.	.	.	.	.	.	.	.	.	.	.	.	.	.	.	.	.	.	.	1/1:99:255,255,0	.	.	.	.	.	.	1/1:99:255,255,0	1/1:99:255,255,0	.	1/1:99:255,255,0	1/1:99:255,255,0	1/1:99:255,255,0	.	1/1:99:255,54,0	1/1:99:255,255,0	.	1/1:99:255,165,0	1/1:99:255,255,0	.	.	.	1/1:99:255,255,0	1/1:99:255,255,0	1/1:99:255,255,0	1/1:99:255,255,0	.	.	.	1/1:99:255,255,0	.	.	1/1:99:255,208,0	1/1:75:255,39,0	1/1:47:255,25,0	1/1:99:255,221,0	.	1/1:99:255,163,0	1/1:99:255,216,0	1/1:99:255,235,0	1/1:99:255,229,0	1/1:99:255,255,0	0/1:40:229,0,37	1/1:99:255,105,0	1/1:99:255,255,0	0/1:57:255,0,54	1/1:99:255,203,0	1/1:99:255,167,0	1/1:99:255,255,0	1/1:99:255,255,0	1/1:99:255,89,0	1/1:99:255,224,0	1/1:99:255,211,0	1/1:99:255,255,0	1/1:67:255,35,0	1/1:99:255,57,0	1/1:99:255,253,0	1/1:99:255,255,0	1/1:99:255,255,0	0/1:78:255,0,75	1/1:99:255,255,0	1/1:99:255,255,0	1/1:99:255,83,0	1/1:99:255,225,0	1/1:99:255,253,0	1/1:99:255,53,0	1/1:99:255,212,0	1/1:69:255,36,0	1/1:87:255,45,0	1/1:99:255,151,0	1/1:99:255,237,0	1/1:99:255,148,0	1/1:99:255,84,0	1/1:99:255,57,0	1/1:99:255,105,0	1/1:99:255,87,0	1/1:99:255,99,0	1/1:99:255,160,0	1/1:99:255,126,0	1/1:99:255,169,0	1/1:99:255,54,0	1/1:99:255,114,0	1/1:99:255,99,0	1/1:99:255,81,0	1/1:99:255,151,0	1/1:99:255,214,0	1/1:99:255,177,0	1/1:99:255,209,0	1/1:14:255,8,0	1/1:99:255,255,0	1/1:99:255,138,0	1/1:99:255,255,0	1/1:69:255,36,0	1/1:99:255,184,0	1/1:99:255,181,0	1/1:99:255,255,0	0/1:37:224,0,34	1/1:99:255,255,0	1/1:99:255,255,0	1/1:99:255,223,0	1/1:99:255,230,0	1/1:99:255,255,0	1/1:99:255,135,0	1/1:99:255,255,0	1/1:99:255,255,0	1/1:99:255,255,0	1/1:99:255,255,0	1/1:99:255,255,0	1/1:99:255,148,0	0/1:51:255,0,48	1/1:99:255,253,0	1/1:99:255,213,0	1/1:99:255,231,0	1/1:99:255,192,0	1/1:99:255,209,0	1/1:99:255,253,0	1/1:99:255,177,0	1/1:99:255,110,0	1/1:99:255,255,0	1/1:99:255,255,0	1/1:55:255,29,0
JF4839_chromosome	3483	.	A	T	221.7	.	AC1=2;AC=201;AF1=1;AN=206;DP4=43,51,4293,4741;DP=9223;FQ=-282;MQ=60;PV4=1,0.3,1,1;RPB=3.415005e-01;SF=103,110,111,113,114,115,117,118,120,121,125,126,127,128,132,135,136,137,138,140,141,142,143,144,145,146,147,148,149,150,151,152,153,154,155,156,157,158,159,160,161,162,163,164,165,166,167,168,169,170,171,172,173,174,175,176,177,178,179,180,181,182,183,184,185,186,187,188,189,190,191,192,193,194,195,196,197,198,199,200,201,202,203,204,205,206,207,208,209,210,211,212,213,214,215,216,217,218,219,220,221,222,223;VDB=3.167260e-14;ANN=T|missense_variant|MODERATE|LMJF4839_00003|LMJF4839_00003|transcript|LMJF4839_00003|protein_coding|1/1|c.363A>T|p.Leu121Phe|363/1344|363/1344|121/447||;Cases=98,5,201;Controls=0,0,0;CC_TREND=NaN;CC_GENO=NaN;CC_ALL=1.000e+00;CC_DOM=1.000e+00;CC_REC=1.000e+00;Private=Lineage_01	GT:GQ:PL	.	.	.	.	.	.	.	.	.	.	.	.	.	.	.	.	.	.	.	.	.	.	.	.	.	.	.	.	.	.	.	.	.	.	.	.	.	.	.	.	.	.	.	.	.	.	.	.	.	.	.	.	.	.	.	.	.	.	.	.	.	.	.	.	.	.	.	.	.	.	.	.	.	.	.	.	.	.	.	.	.	.	.	.	.	.	.	.	.	.	.	.	.	.	.	.	.	.	.	.	.	.	.	1/1:99:255,255,0	.	.	.	.	.	.	1/1:99:255,255,0	1/1:99:255,255,0	.	1/1:99:255,255,0	1/1:99:255,255,0	1/1:99:255,255,0	.	1/1:99:255,54,0	1/1:99:255,255,0	.	1/1:99:255,168,0	1/1:99:255,255,0	.	.	.	1/1:99:255,255,0	1/1:99:255,255,0	1/1:99:255,255,0	1/1:99:255,255,0	.	.	.	1/1:99:255,255,0	.	.	1/1:99:255,208,0	1/1:75:255,39,0	1/1:85:255,44,0	1/1:99:255,224,0	.	1/1:99:255,169,0	1/1:99:255,212,0	1/1:99:255,235,0	1/1:99:255,232,0	1/1:99:255,255,0	0/1:11:231,0,8	1/1:99:255,105,0	1/1:99:255,255,0	0/1:19:255,0,16	1/1:99:255,212,0	1/1:99:255,170,0	1/1:99:255,255,0	1/1:99:255,255,0	1/1:99:255,83,0	1/1:99:255,218,0	1/1:99:255,245,0	1/1:99:255,255,0	1/1:27:255,15,0	1/1:99:255,57,0	1/1:99:255,255,0	1/1:99:255,255,0	1/1:99:255,255,0	0/1:71:255,0,68	1/1:99:255,255,0	1/1:99:255,255,0	1/1:99:255,69,0	1/1:99:255,224,0	1/1:99:255,253,0	1/1:83:255,43,0	1/1:99:255,215,0	1/1:69:255,36,0	1/1:87:255,45,0	1/1:99:255,151,0	1/1:99:255,255,0	1/1:99:255,148,0	1/1:99:255,123,0	1/1:99:255,107,0	1/1:99:255,105,0	1/1:99:255,67,0	1/1:99:255,99,0	1/1:99:255,160,0	1/1:99:255,126,0	1/1:99:255,172,0	1/1:99:255,54,0	1/1:99:255,117,0	1/1:99:255,99,0	1/1:99:255,87,0	1/1:99:255,153,0	1/1:99:255,217,0	1/1:99:255,141,0	1/1:99:255,189,0	1/1:81:255,42,0	1/1:99:255,255,0	1/1:99:255,138,0	1/1:99:255,255,0	1/1:99:255,60,0	1/1:99:255,184,0	1/1:99:255,187,0	1/1:99:255,255,0	0/1:29:233,0,26	1/1:99:255,255,0	1/1:99:255,255,0	1/1:99:255,229,0	1/1:99:255,234,0	1/1:99:255,255,0	1/1:99:255,135,0	1/1:99:255,255,0	1/1:99:255,255,0	1/1:99:255,255,0	1/1:99:255,255,0	1/1:99:255,255,0	1/1:99:255,188,0	0/1:60:255,0,57	1/1:99:255,253,0	1/1:99:255,213,0	1/1:99:255,228,0	1/1:99:255,226,0	1/1:99:255,206,0	1/1:99:255,247,0	1/1:99:255,206,0	1/1:99:255,178,0	1/1:99:255,255,0	1/1:99:255,255,0	1/1:99:255,114,0
JF4839_chromosome	3654	.	A	T	222.0	.	AC1=2;AC=242;AF1=1;AN=242;DP4=50,80,14589,14527;DP=30233;FQ=-282;MQ=60;PV4=1,0.37,1,0.26;RPB=7.644959e-01;SF=103,104,105,106,107,108,109,110,111,112,113,114,115,116,117,118,119,120,121,122,123,124,125,126,127,128,129,130,131,132,133,134,135,136,137,138,139,140,141,142,143,144,145,146,147,148,149,150,151,152,153,154,155,156,157,158,159,160,161,162,163,164,165,166,167,168,169,170,171,172,173,174,175,176,177,178,179,180,181,182,183,184,185,186,187,188,189,190,191,192,193,194,195,196,197,198,199,200,201,202,203,204,205,206,207,208,209,210,211,212,213,214,215,216,217,218,219,220,221,222,223;VDB=1.440336e-01;ANN=T|missense_variant|MODERATE|LMJF4839_00003|LMJF4839_00003|transcript|LMJF4839_00003|protein_coding|1/1|c.534A>T|p.Leu178Phe|534/1344|534/1344|178/447||;Cases=121,0,242;Controls=0,0,0;CC_TREND=NaN;CC_GENO=NaN;CC_ALL=1.000e+00;CC_DOM=1.000e+00;CC_REC=1.000e+00;Private=Lineage_01	GT:GQ:PL	.	.	.	.	.	.	.	.	.	.	.	.	.	.	.	.	.	.	.	.	.	.	.	.	.	.	.	.	.	.	.	.	.	.	.	.	.	.	.	.	.	.	.	.	.	.	.	.	.	.	.	.	.	.	.	.	.	.	.	.	.	.	.	.	.	.	.	.	.	.	.	.	.	.	.	.	.	.	.	.	.	.	.	.	.	.	.	.	.	.	.	.	.	.	.	.	.	.	.	.	.	.	.	1/1:99:255,255,0	1/1:99:255,169,0	1/1:99:255,129,0	1/1:99:255,135,0	1/1:99:255,208,0	1/1:99:255,105,0	1/1:99:255,187,0	1/1:99:255,255,0	1/1:99:255,255,0	1/1:99:255,255,0	1/1:99:255,255,0	1/1:99:255,255,0	1/1:99:255,255,0	1/1:99:255,169,0	1/1:99:255,181,0	1/1:99:255,255,0	1/1:99:255,255,0	1/1:99:255,255,0	1/1:99:255,255,0	1/1:99:255,255,0	1/1:99:255,255,0	1/1:99:255,255,0	1/1:99:255,255,0	1/1:99:255,255,0	1/1:99:255,255,0	1/1:99:255,255,0	1/1:99:255,255,0	1/1:99:255,255,0	1/1:99:255,255,0	1/1:99:255,255,0	1/1:99:255,255,0	1/1:99:255,175,0	1/1:99:255,255,0	1/1:99:255,105,0	1/1:99:255,126,0	1/1:99:255,255,0	1/1:99:255,69,0	1/1:99:255,255,0	1/1:99:255,255,0	1/1:99:255,255,0	1/1:99:255,255,0	1/1:99:255,255,0	1/1:99:255,184,0	1/1:99:255,255,0	1/1:99:255,255,0	1/1:99:255,113,0	1/1:99:255,255,0	1/1:99:255,255,0	1/1:99:255,255,0	1/1:99:255,255,0	1/1:99:255,255,0	1/1:99:255,255,0	1/1:99:255,255,0	1/1:99:255,255,0	1/1:99:255,78,0	1/1:57:255,30,0	1/1:99:255,255,0	1/1:99:255,255,0	1/1:99:255,255,0	1/1:99:255,147,0	1/1:99:255,255,0	1/1:99:255,255,0	1/1:99:255,255,0	1/1:99:255,255,0	1/1:99:255,255,0	1/1:99:255,149,0	1/1:99:255,255,0	1/1:93:255,48,0	1/1:99:255,151,0	1/1:99:255,187,0	1/1:99:255,255,0	1/1:99:255,255,0	1/1:99:255,255,0	1/1:99:255,255,0	1/1:99:255,208,0	1/1:99:255,99,0	1/1:99:255,208,0	1/1:99:255,193,0	1/1:99:255,187,0	1/1:99:255,235,0	1/1:99:255,81,0	1/1:99:255,199,0	1/1:99:255,129,0	1/1:99:255,255,0	1/1:99:255,255,0	1/1:99:255,255,0	1/1:99:255,255,0	1/1:99:255,255,0	1/1:99:255,182,0	1/1:99:255,255,0	1/1:99:255,255,0	1/1:99:255,255,0	1/1:99:255,96,0	1/1:99:255,255,0	1/1:99:255,255,0	1/1:99:255,255,0	1/1:99:255,120,0	1/1:99:255,255,0	1/1:99:255,255,0	1/1:99:255,255,0	1/1:99:255,255,0	1/1:99:255,255,0	1/1:99:255,255,0	1/1:99:255,255,0	1/1:99:255,255,0	1/1:99:255,255,0	1/1:99:255,255,0	1/1:99:255,255,0	1/1:99:255,255,0	1/1:65:255,34,0	1/1:99:255,255,0	1/1:99:255,255,0	1/1:99:255,255,0	1/1:99:255,255,0	1/1:99:255,255,0	1/1:99:255,255,0	1/1:99:255,255,0	1/1:99:255,255,0	1/1:99:255,255,0	1/1:99:255,255,0	1/1:99:255,255,0
JF4839_chromosome	3717	.	A	T	222.0	.	AC1=2;AC=280;AF1=1;AN=280;DP4=56,51,16032,14583;DP=31254;FQ=-282;MQ=60;PV4=1,0.35,1,1;RPB=1.929789e+00;SF=3,7,14,18,38,41,46,54,55,57,59,60,75,76,77,80,84,85,86,103,104,105,106,107,108,109,110,111,112,113,114,115,116,117,118,119,120,121,122,123,124,125,126,127,128,129,130,131,132,133,134,135,136,137,138,139,140,141,142,143,144,145,146,147,148,149,150,151,152,153,154,155,156,157,158,159,160,161,162,163,164,165,166,167,168,169,170,171,172,173,174,175,176,177,178,179,180,181,182,183,184,185,186,187,188,189,190,191,192,193,194,195,196,197,198,199,200,201,202,203,204,205,206,207,208,209,210,211,212,213,214,215,216,217,218,219,220,221,222,223;VDB=2.927927e-02;ANN=T|missense_variant|MODERATE|LMJF4839_00003|LMJF4839_00003|transcript|LMJF4839_00003|protein_coding|1/1|c.597A>T|p.Leu199Phe|597/1344|597/1344|199/447||;Cases=121,0,242;Controls=19,0,38;CC_TREND=NaN;CC_GENO=NaN;CC_ALL=1.000e+00;CC_DOM=1.000e+00;CC_REC=1.000e+00	GT:PL:GQ	.	.	.	1/1:255,255,0:99	.	.	.	1/1:255,66,0:99	.	.	.	.	.	.	1/1:255,255,0:99	.	.	.	1/1:255,255,0:99	.	.	.	.	.	.	.	.	.	.	.	.	.	.	.	.	.	.	.	1/1:255,255,0:99	.	.	1/1:255,255,0:99	.	.	.	.	1/1:255,255,0:99	.	.	.	.	.	.	.	1/1:255,160,0:99	1/1:255,126,0:99	.	1/1:255,115,0:99	.	1/1:255,211,0:99	1/1:255,84,0:99	.	.	.	.	.	.	.	.	.	.	.	.	.	.	1/1:255,199,0:99	1/1:255,99,0:99	1/1:255,123,0:99	.	.	1/1:255,172,0:99	.	.	.	1/1:255,255,0:99	1/1:255,255,0:99	1/1:255,255,0:99	.	.	.	.	.	.	.	.	.	.	.	.	.	.	.	.	1/1:255,255,0:99	1/1:255,181,0:99	1/1:255,111,0:99	1/1:255,129,0:99	1/1:255,181,0:99	1/1:255,105,0:99	1/1:255,205,0:99	1/1:255,255,0:99	1/1:255,255,0:99	1/1:255,255,0:99	1/1:255,255,0:99	1/1:255,255,0:99	1/1:255,255,0:99	1/1:255,157,0:99	1/1:255,135,0:99	1/1:255,255,0:99	1/1:255,255,0:99	1/1:255,255,0:99	1/1:255,255,0:99	1/1:255,255,0:99	1/1:255,255,0:99	1/1:255,255,0:99	1/1:255,255,0:99	1/1:255,255,0:99	1/1:255,255,0:99	1/1:255,255,0:99	1/1:255,255,0:99	1/1:255,255,0:99	1/1:255,255,0:99	1/1:255,255,0:99	1/1:255,255,0:99	1/1:255,157,0:99	1/1:255,255,0:99	1/1:255,111,0:99	1/1:255,111,0:99	1/1:255,255,0:99	1/1:255,90,0:99	1/1:255,255,0:99	1/1:255,255,0:99	1/1:255,255,0:99	1/1:255,255,0:99	1/1:255,255,0:99	1/1:255,163,0:99	1/1:255,255,0:99	1/1:255,255,0:99	1/1:255,133,0:99	1/1:255,255,0:99	1/1:255,255,0:99	1/1:255,255,0:99	1/1:255,255,0:99	1/1:255,255,0:99	1/1:255,255,0:99	1/1:255,255,0:99	1/1:255,255,0:99	1/1:255,102,0:99	1/1:255,81,0:99	1/1:255,255,0:99	1/1:255,255,0:99	1/1:255,255,0:99	1/1:255,158,0:99	1/1:255,255,0:99	1/1:255,255,0:99	1/1:255,255,0:99	1/1:255,255,0:99	1/1:255,255,0:99	1/1:255,212,0:99	1/1:255,255,0:99	1/1:255,78,0:99	1/1:255,154,0:99	1/1:255,190,0:99	1/1:255,255,0:99	1/1:255,221,0:99	1/1:255,255,0:99	1/1:255,255,0:99	1/1:255,205,0:99	1/1:255,141,0:99	1/1:255,223,0:99	1/1:255,175,0:99	1/1:255,187,0:99	1/1:255,204,0:99	1/1:255,87,0:99	1/1:255,205,0:99	1/1:255,151,0:99	1/1:255,229,0:99	1/1:255,255,0:99	1/1:255,255,0:99	1/1:255,255,0:99	1/1:255,255,0:99	1/1:255,166,0:99	1/1:255,255,0:99	1/1:255,255,0:99	1/1:255,255,0:99	1/1:255,129,0:99	1/1:255,255,0:99	1/1:255,255,0:99	1/1:255,255,0:99	1/1:255,111,0:99	1/1:255,255,0:99	1/1:255,255,0:99	1/1:255,255,0:99	1/1:255,255,0:99	1/1:255,255,0:99	1/1:255,255,0:99	1/1:255,255,0:99	1/1:255,255,0:99	1/1:255,255,0:99	1/1:255,255,0:99	1/1:255,255,0:99	1/1:255,255,0:99	1/1:255,35,0:67	1/1:255,255,0:99	1/1:255,255,0:99	1/1:255,255,0:99	1/1:255,255,0:99	1/1:255,255,0:99	1/1:255,255,0:99	1/1:255,255,0:99	1/1:255,255,0:99	1/1:255,255,0:99	1/1:255,255,0:99	1/1:255,250,0:99
JF4839_chromosome	4129	.	C	G	222.02	.	AC1=2;AC=241;AF1=1;AN=242;DP4=58,64,14491,16834;DP=32736;FQ=-282;MQ=60;PV4=0.48,0.21,1,1;RPB=-1.508757e+00;SF=103,104,105,106,107,108,109,110,111,112,113,114,115,116,117,118,119,120,121,122,123,124,125,126,127,128,129,130,131,132,133,134,135,136,137,138,139,140,141,142,143,144,145,146,147,148,149,150,151,152,153,154,155,156,157,158,159,160,161,162,163,164,165,166,167,168,169,170,171,172,173,174,175,176,177,178,179,180,181,182,183,184,185,186,187,188,189,190,191,192,193,194,195,196,197,198,199,200,201,202,203,204,205,206,207,208,209,210,211,212,213,214,215,216,217,218,219,220,221,222,223;VDB=3.435890e-01;ANN=G|missense_variant|MODERATE|LMJF4839_00003|LMJF4839_00003|transcript|LMJF4839_00003|protein_coding|1/1|c.1009C>G|p.Gln337Glu|1009/1344|1009/1344|337/447||;Cases=120,1,241;Controls=0,0,0;CC_TREND=NaN;CC_GENO=NaN;CC_ALL=1.000e+00;CC_DOM=1.000e+00;CC_REC=1.000e+00;Private=Lineage_01	GT:GQ:PL	.	.	.	.	.	.	.	.	.	.	.	.	.	.	.	.	.	.	.	.	.	.	.	.	.	.	.	.	.	.	.	.	.	.	.	.	.	.	.	.	.	.	.	.	.	.	.	.	.	.	.	.	.	.	.	.	.	.	.	.	.	.	.	.	.	.	.	.	.	.	.	.	.	.	.	.	.	.	.	.	.	.	.	.	.	.	.	.	.	.	.	.	.	.	.	.	.	.	.	.	.	.	.	1/1:99:255,255,0	1/1:99:255,187,0	1/1:99:255,147,0	1/1:99:255,157,0	1/1:99:255,244,0	1/1:99:255,129,0	1/1:99:255,233,0	1/1:99:255,255,0	1/1:99:255,255,0	1/1:99:255,255,0	1/1:99:255,255,0	1/1:99:255,255,0	1/1:99:255,255,0	1/1:99:255,138,0	1/1:99:255,160,0	1/1:99:255,255,0	1/1:99:255,255,0	1/1:99:255,255,0	1/1:99:255,255,0	1/1:99:255,255,0	1/1:99:255,255,0	1/1:99:255,255,0	1/1:99:255,255,0	1/1:99:255,255,0	1/1:99:255,255,0	1/1:99:255,255,0	1/1:99:255,255,0	1/1:99:255,255,0	1/1:99:255,255,0	1/1:99:255,255,0	1/1:99:255,255,0	1/1:99:255,255,0	1/1:99:255,255,0	1/1:99:255,144,0	1/1:99:255,117,0	1/1:99:255,255,0	1/1:83:255,43,0	1/1:99:255,255,0	1/1:99:255,255,0	1/1:99:255,255,0	1/1:99:255,255,0	1/1:99:255,255,0	1/1:99:255,184,0	1/1:99:255,255,0	1/1:99:255,255,0	1/1:99:255,153,0	1/1:99:255,255,0	1/1:99:255,255,0	1/1:99:255,255,0	1/1:99:255,255,0	1/1:99:255,255,0	1/1:99:255,255,0	1/1:99:255,255,0	1/1:99:255,255,0	1/1:99:255,157,0	1/1:99:255,69,0	1/1:99:255,255,0	1/1:99:255,255,0	1/1:99:255,255,0	1/1:99:255,116,0	1/1:99:255,255,0	1/1:99:255,255,0	1/1:99:255,255,0	1/1:99:255,255,0	1/1:99:255,255,0	1/1:99:255,185,0	1/1:99:255,255,0	1/1:99:255,93,0	1/1:99:255,75,0	1/1:99:255,103,0	1/1:99:255,255,0	1/1:99:255,255,0	1/1:99:255,255,0	1/1:99:255,255,0	1/1:99:255,175,0	1/1:99:255,141,0	1/1:99:255,241,0	1/1:99:255,235,0	1/1:99:255,232,0	1/1:99:255,232,0	1/1:99:255,83,0	1/1:99:255,175,0	1/1:99:255,114,0	1/1:99:255,255,0	1/1:99:255,255,0	1/1:99:255,255,0	1/1:99:255,255,0	1/1:99:255,255,0	1/1:63:255,33,0	1/1:99:255,255,0	1/1:99:255,255,0	1/1:99:255,255,0	1/1:99:255,154,0	1/1:99:255,255,0	1/1:99:255,255,0	1/1:99:255,255,0	1/1:79:255,41,0	1/1:99:255,255,0	1/1:99:255,255,0	1/1:99:255,255,0	1/1:99:255,255,0	1/1:99:255,255,0	1/1:99:255,255,0	1/1:99:255,255,0	1/1:99:255,255,0	1/1:99:255,255,0	1/1:99:255,255,0	1/1:99:255,255,0	1/1:99:255,255,0	0/1:61:255,0,58	1/1:99:255,255,0	1/1:99:255,255,0	1/1:99:255,255,0	1/1:99:255,255,0	1/1:99:255,255,0	1/1:99:255,255,0	1/1:99:255,255,0	1/1:99:255,255,0	1/1:99:255,255,0	1/1:99:255,255,0	1/1:99:255,217,0
JF4839_chromosome	4228	.	A	G	222.02	.	AC1=2;AC=241;AF1=1;AN=242;DP4=59,61,17318,15247;DP=33781;FQ=-282;MQ=60;PV4=0.37,1,1,0.19;RPB=-3.024597e-01;SF=103,104,105,106,107,108,109,110,111,112,113,114,115,116,117,118,119,120,121,122,123,124,125,126,127,128,129,130,131,132,133,134,135,136,137,138,139,140,141,142,143,144,145,146,147,148,149,150,151,152,153,154,155,156,157,158,159,160,161,162,163,164,165,166,167,168,169,170,171,172,173,174,175,176,177,178,179,180,181,182,183,184,185,186,187,188,189,190,191,192,193,194,195,196,197,198,199,200,201,202,203,204,205,206,207,208,209,210,211,212,213,214,215,216,217,218,219,220,221,222,223;VDB=3.172612e-01;ANN=G|missense_variant|MODERATE|LMJF4839_00003|LMJF4839_00003|transcript|LMJF4839_00003|protein_coding|1/1|c.1108A>G|p.Ile370Val|1108/1344|1108/1344|370/447||;Cases=120,1,241;Controls=0,0,0;CC_TREND=NaN;CC_GENO=NaN;CC_ALL=1.000e+00;CC_DOM=1.000e+00;CC_REC=1.000e+00;Private=Lineage_01	GT:PL:GQ	.	.	.	.	.	.	.	.	.	.	.	.	.	.	.	.	.	.	.	.	.	.	.	.	.	.	.	.	.	.	.	.	.	.	.	.	.	.	.	.	.	.	.	.	.	.	.	.	.	.	.	.	.	.	.	.	.	.	.	.	.	.	.	.	.	.	.	.	.	.	.	.	.	.	.	.	.	.	.	.	.	.	.	.	.	.	.	.	.	.	.	.	.	.	.	.	.	.	.	.	.	.	.	1/1:255,255,0:99	1/1:255,253,0:99	1/1:255,255,0:99	1/1:255,167,0:99	1/1:255,255,0:99	1/1:255,160,0:99	1/1:255,190,0:99	1/1:255,255,0:99	1/1:255,255,0:99	1/1:255,255,0:99	1/1:255,255,0:99	1/1:255,255,0:99	1/1:255,255,0:99	1/1:255,111,0:99	1/1:255,175,0:99	1/1:255,255,0:99	1/1:255,255,0:99	1/1:255,255,0:99	1/1:255,255,0:99	1/1:255,255,0:99	1/1:255,255,0:99	1/1:255,255,0:99	1/1:255,255,0:99	1/1:255,255,0:99	1/1:255,255,0:99	1/1:255,255,0:99	1/1:255,255,0:99	1/1:255,255,0:99	1/1:255,255,0:99	1/1:255,255,0:99	1/1:255,255,0:99	1/1:255,247,0:99	1/1:255,255,0:99	1/1:255,196,0:99	1/1:255,132,0:99	1/1:255,255,0:99	1/1:255,99,0:99	1/1:255,255,0:99	1/1:255,255,0:99	1/1:255,255,0:99	1/1:255,255,0:99	1/1:255,255,0:99	1/1:255,141,0:99	1/1:255,255,0:99	1/1:255,255,0:99	1/1:255,172,0:99	1/1:255,255,0:99	1/1:255,255,0:99	1/1:255,255,0:99	1/1:255,255,0:99	1/1:255,255,0:99	1/1:255,255,0:99	1/1:255,255,0:99	1/1:255,255,0:99	1/1:255,151,0:99	1/1:255,109,0:99	1/1:255,255,0:99	1/1:255,255,0:99	1/1:255,255,0:99	1/1:255,64,0:99	1/1:255,255,0:99	1/1:255,255,0:99	1/1:255,255,0:99	1/1:255,255,0:99	1/1:255,255,0:99	1/1:255,255,0:99	1/1:255,255,0:99	1/1:255,111,0:99	1/1:255,120,0:99	1/1:255,151,0:99	1/1:255,255,0:99	1/1:255,255,0:99	1/1:255,255,0:99	1/1:255,255,0:99	1/1:255,163,0:99	1/1:255,157,0:99	1/1:255,172,0:99	1/1:255,255,0:99	1/1:255,190,0:99	1/1:255,187,0:99	1/1:255,108,0:99	1/1:255,144,0:99	1/1:255,96,0:99	1/1:255,238,0:99	1/1:255,255,0:99	1/1:255,255,0:99	1/1:255,255,0:99	1/1:255,255,0:99	1/1:255,212,0:99	1/1:255,255,0:99	1/1:255,255,0:99	1/1:255,255,0:99	1/1:255,190,0:99	1/1:255,255,0:99	1/1:255,255,0:99	1/1:255,255,0:99	1/1:255,35,0:67	1/1:255,255,0:99	1/1:255,255,0:99	1/1:255,255,0:99	1/1:255,255,0:99	1/1:255,255,0:99	1/1:255,255,0:99	1/1:255,255,0:99	1/1:255,255,0:99	1/1:255,255,0:99	1/1:255,255,0:99	1/1:255,255,0:99	1/1:255,255,0:99	0/1:255,0,143:99	1/1:255,255,0:99	1/1:255,255,0:99	1/1:255,255,0:99	1/1:255,255,0:99	1/1:255,255,0:99	1/1:255,255,0:99	1/1:255,255,0:99	1/1:255,255,0:99	1/1:255,255,0:99	1/1:255,255,0:99	1/1:255,255,0:99
JF4839_chromosome	4254	.	G	C	221.65	.	AC1=2;AC=241;AF1=1;AN=242;DP4=68,50,12663,10605;DP=23682;FQ=-282;MQ=60;PV4=1,0.35,1,0.4;RPB=1.152850e+00;SF=103,104,105,106,107,108,109,110,111,112,113,114,115,116,117,118,119,120,121,122,123,124,125,126,127,128,129,130,131,132,133,134,135,136,137,138,139,140,141,142,143,144,145,146,147,148,149,150,151,152,153,154,155,156,157,158,159,160,161,162,163,164,165,166,167,168,169,170,171,172,173,174,175,176,177,178,179,180,181,182,183,184,185,186,187,188,189,190,191,192,193,194,195,196,197,198,199,200,201,202,203,204,205,206,207,208,209,210,211,212,213,214,215,216,217,218,219,220,221,222,223;VDB=1.451436e-04;ANN=C|missense_variant|MODERATE|LMJF4839_00003|LMJF4839_00003|transcript|LMJF4839_00003|protein_coding|1/1|c.1134G>C|p.Leu378Phe|1134/1344|1134/1344|378/447||;Cases=120,1,241;Controls=0,0,0;CC_TREND=NaN;CC_GENO=NaN;CC_ALL=1.000e+00;CC_DOM=1.000e+00;CC_REC=1.000e+00;Private=Lineage_01	GT:GQ:PL	.	.	.	.	.	.	.	.	.	.	.	.	.	.	.	.	.	.	.	.	.	.	.	.	.	.	.	.	.	.	.	.	.	.	.	.	.	.	.	.	.	.	.	.	.	.	.	.	.	.	.	.	.	.	.	.	.	.	.	.	.	.	.	.	.	.	.	.	.	.	.	.	.	.	.	.	.	.	.	.	.	.	.	.	.	.	.	.	.	.	.	.	.	.	.	.	.	.	.	.	.	.	.	1/1:99:255,255,0	1/1:99:255,178,0	1/1:99:255,172,0	1/1:99:255,87,0	1/1:99:255,169,0	1/1:99:255,75,0	1/1:99:255,114,0	1/1:99:255,255,0	1/1:99:255,255,0	1/1:99:255,232,0	1/1:99:255,255,0	1/1:99:255,255,0	1/1:99:255,255,0	1/1:99:255,66,0	1/1:99:255,132,0	1/1:99:255,255,0	1/1:99:255,255,0	1/1:99:255,255,0	1/1:99:255,255,0	1/1:99:255,223,0	1/1:99:255,255,0	1/1:99:255,255,0	1/1:99:255,255,0	1/1:99:255,255,0	1/1:99:255,255,0	1/1:99:255,255,0	1/1:99:255,220,0	1/1:99:255,255,0	1/1:99:255,255,0	1/1:99:255,255,0	1/1:99:255,255,0	1/1:99:255,160,0	1/1:99:255,255,0	1/1:99:255,117,0	1/1:99:255,114,0	1/1:99:255,255,0	1/1:99:255,78,0	1/1:99:255,255,0	1/1:99:255,255,0	1/1:99:255,255,0	1/1:99:255,255,0	1/1:99:255,255,0	1/1:99:255,93,0	1/1:99:255,255,0	1/1:99:255,255,0	1/1:99:255,133,0	1/1:99:255,255,0	1/1:99:255,255,0	1/1:99:255,255,0	1/1:99:255,255,0	1/1:99:255,255,0	1/1:99:255,255,0	1/1:99:255,255,0	1/1:99:255,255,0	1/1:99:255,99,0	1/1:99:255,66,0	1/1:99:255,255,0	1/1:99:255,255,0	1/1:99:255,255,0	1/1:77:255,40,0	1/1:99:255,255,0	1/1:99:255,255,0	1/1:99:255,222,0	1/1:99:255,255,0	1/1:99:255,255,0	1/1:99:255,190,0	1/1:99:255,255,0	1/1:99:255,90,0	1/1:99:255,96,0	1/1:99:255,105,0	1/1:99:255,255,0	1/1:99:255,255,0	1/1:99:255,255,0	1/1:99:255,255,0	1/1:99:255,141,0	1/1:99:255,114,0	1/1:99:255,126,0	1/1:99:255,208,0	1/1:99:255,157,0	1/1:99:255,169,0	1/1:99:255,90,0	1/1:99:255,108,0	1/1:99:255,90,0	1/1:99:255,175,0	1/1:99:255,255,0	1/1:99:255,255,0	1/1:99:255,255,0	1/1:99:255,255,0	1/1:99:255,134,0	1/1:99:255,255,0	1/1:99:255,255,0	1/1:99:255,255,0	1/1:99:255,169,0	1/1:99:255,255,0	1/1:99:255,255,0	1/1:99:255,255,0	1/1:73:255,38,0	1/1:99:255,255,0	1/1:99:255,255,0	1/1:99:255,255,0	1/1:99:255,255,0	1/1:99:255,255,0	1/1:99:255,255,0	1/1:99:255,255,0	1/1:99:255,255,0	1/1:99:255,255,0	1/1:99:255,255,0	1/1:99:255,255,0	1/1:99:255,255,0	0/1:99:210,0,135	1/1:99:255,255,0	1/1:99:255,255,0	1/1:99:255,255,0	1/1:99:255,255,0	1/1:99:255,255,0	1/1:99:255,255,0	1/1:99:255,255,0	1/1:99:255,255,0	1/1:99:255,255,0	1/1:99:255,255,0	1/1:99:255,168,0
JF4839_chromosome	4354	.	G	A	222.05	.	AC1=2;AC=240;AF1=1;AN=242;DP4=72,54,15339,12984;DP=30305;FQ=-282;MQ=60;PV4=1,1,1,1;RPB=-1.046302e+00;SF=103,104,105,106,107,108,109,110,111,112,113,114,115,116,117,118,119,120,121,122,123,124,125,126,127,128,129,130,131,132,133,134,135,136,137,138,139,140,141,142,143,144,145,146,147,148,149,150,151,152,153,154,155,156,157,158,159,160,161,162,163,164,165,166,167,168,169,170,171,172,173,174,175,176,177,178,179,180,181,182,183,184,185,186,187,188,189,190,191,192,193,194,195,196,197,198,199,200,201,202,203,204,205,206,207,208,209,210,211,212,213,214,215,216,217,218,219,220,221,222,223;VDB=5.163540e-01;ANN=A|missense_variant|MODERATE|LMJF4839_00003|LMJF4839_00003|transcript|LMJF4839_00003|protein_coding|1/1|c.1234G>A|p.Val412Ile|1234/1344|1234/1344|412/447||;Cases=119,2,240;Controls=0,0,0;CC_TREND=NaN;CC_GENO=NaN;CC_ALL=1.000e+00;CC_DOM=1.000e+00;CC_REC=1.000e+00;Private=Lineage_01	GT:GQ:PL	.	.	.	.	.	.	.	.	.	.	.	.	.	.	.	.	.	.	.	.	.	.	.	.	.	.	.	.	.	.	.	.	.	.	.	.	.	.	.	.	.	.	.	.	.	.	.	.	.	.	.	.	.	.	.	.	.	.	.	.	.	.	.	.	.	.	.	.	.	.	.	.	.	.	.	.	.	.	.	.	.	.	.	.	.	.	.	.	.	.	.	.	.	.	.	.	.	.	.	.	.	.	.	1/1:99:255,255,0	1/1:99:255,181,0	1/1:99:255,157,0	1/1:99:255,151,0	1/1:99:255,196,0	1/1:99:255,99,0	1/1:99:255,202,0	1/1:99:255,255,0	1/1:99:255,255,0	1/1:99:255,255,0	1/1:99:255,255,0	1/1:99:255,255,0	1/1:99:255,255,0	1/1:99:255,132,0	1/1:99:255,108,0	1/1:99:255,255,0	1/1:99:255,255,0	1/1:99:255,255,0	1/1:99:255,255,0	1/1:99:255,255,0	1/1:99:255,255,0	1/1:99:255,255,0	1/1:99:255,255,0	1/1:99:255,255,0	1/1:99:255,255,0	1/1:99:255,255,0	1/1:99:255,255,0	1/1:99:255,255,0	1/1:99:255,255,0	1/1:99:255,255,0	1/1:99:255,255,0	1/1:99:255,181,0	1/1:99:255,255,0	1/1:99:255,141,0	1/1:99:255,157,0	1/1:99:255,255,0	1/1:99:255,84,0	1/1:99:255,255,0	1/1:99:255,255,0	1/1:99:255,255,0	1/1:99:255,255,0	1/1:99:255,255,0	1/1:99:255,100,0	1/1:99:255,255,0	1/1:99:255,255,0	1/1:99:255,208,0	1/1:99:255,255,0	1/1:99:255,255,0	1/1:99:255,255,0	1/1:99:255,255,0	1/1:99:255,255,0	1/1:99:255,255,0	1/1:99:255,255,0	1/1:99:255,255,0	1/1:99:255,120,0	1/1:93:255,48,0	1/1:99:255,255,0	1/1:99:255,255,0	1/1:99:255,255,0	0/1:36:255,0,33	1/1:99:255,255,0	1/1:99:255,255,0	1/1:99:255,255,0	1/1:99:255,255,0	1/1:99:255,255,0	1/1:99:255,86,0	1/1:99:255,255,0	1/1:99:255,75,0	1/1:99:255,99,0	1/1:99:255,120,0	1/1:99:255,255,0	1/1:99:255,255,0	1/1:99:255,255,0	1/1:99:255,255,0	1/1:99:255,87,0	1/1:99:255,144,0	1/1:99:255,126,0	1/1:99:255,157,0	1/1:99:255,154,0	1/1:99:255,138,0	1/1:99:255,78,0	1/1:99:255,84,0	1/1:99:255,120,0	1/1:99:255,255,0	1/1:99:255,255,0	1/1:99:255,255,0	1/1:99:255,255,0	1/1:99:255,255,0	1/1:39:255,21,0	1/1:99:255,255,0	1/1:99:255,255,0	1/1:99:255,255,0	1/1:99:255,151,0	1/1:99:255,255,0	1/1:99:255,255,0	1/1:99:255,255,0	1/1:55:255,29,0	1/1:99:255,255,0	1/1:99:255,255,0	1/1:99:255,255,0	1/1:99:255,255,0	1/1:99:255,255,0	1/1:99:255,255,0	1/1:99:255,255,0	1/1:99:255,255,0	1/1:99:255,255,0	1/1:99:255,255,0	1/1:99:255,255,0	1/1:99:255,255,0	0/1:23:255,0,20	1/1:99:255,255,0	1/1:99:255,255,0	1/1:99:255,255,0	1/1:99:255,255,0	1/1:99:255,255,0	1/1:99:255,255,0	1/1:99:255,255,0	1/1:99:255,255,0	1/1:99:255,255,0	1/1:99:255,255,0	1/1:99:255,179,0
JF4839_chromosome	4401	.	A	G	222.0	.	AC1=2;AC=444;AF1=1;AN=444;DP4=8,7,26030,26792;DP=54981;FQ=-282;MQ=60;PV4=1,1,1,1;RPB=2.730274e-01;SF=0,1,2,3,4,5,6,7,8,9,10,11,12,13,14,15,16,17,18,19,20,21,22,23,24,25,26,27,28,29,30,31,32,33,34,35,36,37,38,39,40,41,42,44,45,46,47,48,49,50,51,52,53,54,55,56,57,58,59,60,61,62,63,64,65,66,67,68,69,70,71,72,73,74,75,76,77,78,80,81,82,83,84,85,86,87,88,89,90,91,92,93,94,95,96,97,98,99,100,101,102,103,104,105,106,107,108,109,110,111,112,113,114,115,116,117,118,119,120,121,122,123,124,125,126,127,128,129,130,131,132,133,134,135,136,137,138,139,140,141,142,143,144,145,146,147,148,149,150,151,152,153,154,155,156,157,158,159,160,161,162,163,164,165,166,167,168,169,170,171,172,173,174,175,176,177,178,179,180,181,182,183,184,185,186,187,188,189,190,191,192,193,194,195,196,197,198,199,200,201,202,203,204,205,206,207,208,209,210,211,212,213,214,215,216,217,218,219,220,221,222,223;VDB=5.239203e-01;ANN=G|missense_variant|MODERATE|LMJF4839_00003|LMJF4839_00003|transcript|LMJF4839_00003|protein_coding|1/1|c.1281A>G|p.Ile427Met|1281/1344|1281/1344|427/447||;Cases=121,0,242;Controls=101,0,202;CC_TREND=NaN;CC_GENO=NaN;CC_ALL=1.000e+00;CC_DOM=1.000e+00;CC_REC=1.000e+00	GT:PL:GQ	1/1:255,255,0:99	1/1:255,255,0:99	1/1:255,117,0:99	1/1:255,255,0:99	1/1:255,255,0:99	1/1:255,255,0:99	1/1:255,166,0:99	1/1:255,75,0:99	1/1:255,255,0:99	1/1:255,255,0:99	1/1:255,202,0:99	1/1:255,255,0:99	1/1:255,255,0:99	1/1:255,255,0:99	1/1:255,255,0:99	1/1:255,255,0:99	1/1:255,255,0:99	1/1:255,255,0:99	1/1:255,255,0:99	1/1:255,255,0:99	1/1:255,255,0:99	1/1:255,255,0:99	1/1:255,163,0:99	1/1:255,255,0:99	1/1:255,255,0:99	1/1:255,255,0:99	1/1:255,255,0:99	1/1:255,184,0:99	1/1:255,255,0:99	1/1:255,255,0:99	1/1:255,120,0:99	1/1:255,255,0:99	1/1:255,255,0:99	1/1:255,255,0:99	1/1:255,255,0:99	1/1:255,255,0:99	1/1:255,255,0:99	1/1:255,160,0:99	1/1:255,255,0:99	1/1:255,255,0:99	1/1:255,255,0:99	1/1:255,255,0:99	1/1:255,255,0:99	.	1/1:255,255,0:99	1/1:255,255,0:99	1/1:255,255,0:99	1/1:255,255,0:99	1/1:255,255,0:99	1/1:255,255,0:99	1/1:255,255,0:99	1/1:255,120,0:99	1/1:255,75,0:99	1/1:255,60,0:99	1/1:255,54,0:99	1/1:255,96,0:99	1/1:255,178,0:99	1/1:255,72,0:99	1/1:255,120,0:99	1/1:255,84,0:99	1/1:255,75,0:99	1/1:255,57,0:99	1/1:255,69,0:99	1/1:255,114,0:99	1/1:255,114,0:99	1/1:255,129,0:99	1/1:255,111,0:99	1/1:255,60,0:99	1/1:255,72,0:99	1/1:255,42,0:81	1/1:255,163,0:99	1/1:255,144,0:99	1/1:255,102,0:99	1/1:255,138,0:99	1/1:255,148,0:99	1/1:255,120,0:99	1/1:255,114,0:99	1/1:255,54,0:99	1/1:255,48,0:93	.	1/1:255,66,0:99	1/1:255,255,0:99	1/1:255,255,0:99	1/1:255,255,0:99	1/1:255,255,0:99	1/1:255,255,0:99	1/1:255,255,0:99	1/1:255,255,0:99	1/1:255,141,0:99	1/1:255,255,0:99	1/1:255,255,0:99	1/1:255,255,0:99	1/1:255,255,0:99	1/1:255,255,0:99	1/1:255,187,0:99	1/1:255,255,0:99	1/1:255,255,0:99	1/1:255,255,0:99	1/1:255,255,0:99	1/1:255,255,0:99	1/1:255,255,0:99	1/1:255,255,0:99	1/1:255,238,0:99	1/1:255,255,0:99	1/1:255,175,0:99	1/1:255,172,0:99	1/1:255,132,0:99	1/1:255,208,0:99	1/1:255,93,0:99	1/1:255,214,0:99	1/1:255,255,0:99	1/1:255,255,0:99	1/1:255,255,0:99	1/1:255,255,0:99	1/1:255,255,0:99	1/1:255,255,0:99	1/1:255,123,0:99	1/1:255,93,0:99	1/1:255,255,0:99	1/1:255,255,0:99	1/1:255,255,0:99	1/1:255,255,0:99	1/1:255,255,0:99	1/1:255,255,0:99	1/1:255,255,0:99	1/1:255,255,0:99	1/1:255,255,0:99	1/1:255,255,0:99	1/1:255,255,0:99	1/1:255,255,0:99	1/1:255,255,0:99	1/1:255,255,0:99	1/1:255,255,0:99	1/1:255,255,0:99	1/1:255,190,0:99	1/1:255,255,0:99	1/1:255,132,0:99	1/1:255,123,0:99	1/1:255,255,0:99	1/1:255,81,0:99	1/1:255,255,0:99	1/1:255,255,0:99	1/1:255,255,0:99	1/1:255,255,0:99	1/1:255,255,0:99	1/1:255,151,0:99	1/1:255,255,0:99	1/1:255,255,0:99	1/1:255,187,0:99	1/1:255,255,0:99	1/1:255,255,0:99	1/1:255,255,0:99	1/1:255,255,0:99	1/1:255,255,0:99	1/1:255,255,0:99	1/1:255,255,0:99	1/1:255,255,0:99	1/1:255,123,0:99	1/1:255,96,0:99	1/1:255,255,0:99	1/1:255,255,0:99	1/1:255,255,0:99	1/1:255,157,0:99	1/1:255,255,0:99	1/1:255,255,0:99	1/1:255,255,0:99	1/1:255,255,0:99	1/1:255,255,0:99	1/1:255,255,0:99	1/1:255,255,0:99	1/1:255,36,0:69	1/1:255,81,0:99	1/1:255,32,0:61	1/1:255,255,0:99	1/1:255,255,0:99	1/1:255,255,0:99	1/1:255,255,0:99	1/1:255,66,0:99	1/1:255,141,0:99	1/1:255,108,0:99	1/1:255,72,0:99	1/1:255,81,0:99	1/1:255,81,0:99	1/1:255,75,0:99	1/1:255,57,0:99	1/1:255,111,0:99	1/1:255,255,0:99	1/1:255,255,0:99	1/1:255,255,0:99	1/1:255,255,0:99	1/1:255,255,0:99	1/1:255,196,0:99	1/1:255,255,0:99	1/1:255,255,0:99	1/1:255,255,0:99	1/1:255,187,0:99	1/1:255,255,0:99	1/1:255,255,0:99	1/1:255,255,0:99	1/1:255,96,0:99	1/1:255,255,0:99	1/1:255,255,0:99	1/1:255,255,0:99	1/1:255,255,0:99	1/1:255,255,0:99	1/1:255,255,0:99	1/1:255,255,0:99	1/1:255,255,0:99	1/1:255,255,0:99	1/1:255,255,0:99	1/1:255,255,0:99	1/1:255,255,0:99	1/1:255,163,0:99	1/1:255,255,0:99	1/1:255,255,0:99	1/1:255,255,0:99	1/1:255,255,0:99	1/1:255,255,0:99	1/1:255,255,0:99	1/1:255,255,0:99	1/1:255,255,0:99	1/1:255,255,0:99	1/1:255,255,0:99	1/1:255,223,0:99
JF4839_chromosome	4511	.	G	T	220.53	.	AC1=1;AC=240;AF1=0.5;AN=242;DP4=68,68,14251,15366;DP=33120;FQ=44;MQ=60;PV4=1,1,1,1;RPB=0.000000e+00;SF=30,103,104,105,106,107,108,109,110,111,112,113,114,115,116,117,118,119,120,121,122,123,124,125,126,127,128,129,130,131,132,133,134,135,136,137,138,139,140,141,142,143,144,145,146,147,148,149,150,151,152,153,154,155,156,157,158,159,160,161,162,163,164,165,166,167,168,169,171,172,173,174,175,176,177,178,179,180,181,182,183,184,185,186,187,188,189,190,191,192,193,194,195,196,197,198,199,200,201,202,203,204,205,206,207,208,209,210,211,212,213,214,215,216,217,218,219,220,221,222,223;VDB=9.464066e-02;ANN=T|intergenic_region|MODIFIER|LMJF4839_00003-LMJF4839_00004|LMJF4839_00003-LMJF4839_00004|intergenic_region|LMJF4839_00003-LMJF4839_00004|||n.4511G>T||||||;Cases=119,1,239;Controls=0,1,1;CC_TREND=9.548e-15;CC_GENO=NaN;CC_ALL=1.649e-02;CC_DOM=1.653e-02;CC_REC=1.000e+00	GT:GQ:PL	.	.	.	.	.	.	.	.	.	.	.	.	.	.	.	.	.	.	.	.	.	.	.	.	.	.	.	.	.	.	0/1:74:71,0,255	.	.	.	.	.	.	.	.	.	.	.	.	.	.	.	.	.	.	.	.	.	.	.	.	.	.	.	.	.	.	.	.	.	.	.	.	.	.	.	.	.	.	.	.	.	.	.	.	.	.	.	.	.	.	.	.	.	.	.	.	.	.	.	.	.	.	.	.	.	.	.	.	1/1:99:255,255,0	1/1:99:255,214,0	1/1:99:255,255,0	1/1:99:255,166,0	1/1:99:255,255,0	1/1:99:255,217,0	1/1:99:255,255,0	1/1:99:255,255,0	1/1:99:255,255,0	1/1:99:255,255,0	1/1:99:255,255,0	1/1:99:255,255,0	1/1:99:255,255,0	1/1:99:255,120,0	1/1:99:255,157,0	1/1:99:255,255,0	1/1:99:255,255,0	1/1:99:255,255,0	1/1:99:255,255,0	1/1:99:255,255,0	1/1:99:255,255,0	1/1:99:255,255,0	1/1:99:255,255,0	1/1:99:255,255,0	1/1:99:255,255,0	1/1:99:255,255,0	1/1:99:255,255,0	1/1:99:255,255,0	1/1:99:255,255,0	1/1:99:255,255,0	1/1:99:255,255,0	1/1:99:255,255,0	1/1:99:255,255,0	1/1:99:255,151,0	1/1:99:255,111,0	1/1:99:255,255,0	1/1:99:255,93,0	1/1:99:255,255,0	1/1:99:255,255,0	1/1:99:255,255,0	1/1:99:255,255,0	1/1:99:255,255,0	1/1:99:255,166,0	1/1:99:255,255,0	1/1:99:255,255,0	1/1:99:255,202,0	1/1:99:255,255,0	1/1:99:255,255,0	1/1:99:255,255,0	1/1:99:255,255,0	1/1:99:255,255,0	1/1:99:255,255,0	1/1:99:255,255,0	1/1:99:255,255,0	1/1:99:255,132,0	1/1:99:255,117,0	1/1:99:255,255,0	1/1:99:255,255,0	1/1:99:255,255,0	1/1:99:255,81,0	1/1:99:255,255,0	1/1:99:255,255,0	1/1:99:255,255,0	1/1:99:255,255,0	1/1:99:255,255,0	1/1:99:255,196,0	1/1:99:255,255,0	.	1/1:69:255,36,0	1/1:93:255,48,0	1/1:99:255,255,0	1/1:99:255,255,0	1/1:99:255,255,0	1/1:99:255,255,0	1/1:87:255,45,0	1/1:99:255,117,0	1/1:87:255,45,0	1/1:87:255,45,0	1/1:87:255,45,0	1/1:81:255,42,0	1/1:63:255,33,0	1/1:69:255,36,0	1/1:99:255,75,0	1/1:99:255,253,0	1/1:99:255,255,0	1/1:99:255,255,0	1/1:99:255,255,0	1/1:99:255,255,0	1/1:99:255,143,0	1/1:99:255,255,0	1/1:99:255,255,0	1/1:99:255,255,0	1/1:99:255,135,0	1/1:99:255,255,0	1/1:99:255,255,0	1/1:99:255,255,0	1/1:99:255,82,0	1/1:99:255,255,0	1/1:99:255,255,0	1/1:99:255,255,0	1/1:99:255,255,0	1/1:99:255,255,0	1/1:99:255,255,0	1/1:99:255,255,0	1/1:99:255,255,0	1/1:99:255,255,0	1/1:99:255,255,0	1/1:99:255,255,0	1/1:99:255,255,0	0/1:55:255,0,52	1/1:99:255,255,0	1/1:99:255,255,0	1/1:99:255,255,0	1/1:99:255,255,0	1/1:99:255,255,0	1/1:99:255,255,0	1/1:99:255,255,0	1/1:99:255,255,0	1/1:99:255,255,0	1/1:99:255,255,0	1/1:99:255,238,0
JF4839_chromosome	8568	.	A	T	222.02	.	AC1=2;AC=242;AF1=1;AN=242;DP4=56,45,16320,14961;DP=32901;FQ=-282;MQ=60;PV4=0.48,0.33,0.48,1;RPB=1.670667e+00;SF=103,104,105,106,107,108,109,110,111,112,113,114,115,116,117,118,119,120,121,122,123,124,125,126,127,128,129,130,131,132,133,134,135,136,137,138,139,140,141,142,143,144,145,146,147,148,149,150,151,152,153,154,155,156,157,158,159,160,161,162,163,164,165,166,167,168,169,170,171,172,173,174,175,176,177,178,179,180,181,182,183,184,185,186,187,188,189,190,191,192,193,194,195,196,197,198,199,200,201,202,203,204,205,206,207,208,209,210,211,212,213,214,215,216,217,218,219,220,221,222,223;VDB=4.004933e-01;ANN=T|missense_variant|MODERATE|gyrA|LMJF4839_00007|transcript|LMJF4839_00007|protein_coding|1/1|c.504A>T|p.Leu168Phe|504/2529|504/2529|168/842||;Cases=121,0,242;Controls=0,0,0;CC_TREND=NaN;CC_GENO=NaN;CC_ALL=1.000e+00;CC_DOM=1.000e+00;CC_REC=1.000e+00;Private=Lineage_01	GT:GQ:PL	.	.	.	.	.	.	.	.	.	.	.	.	.	.	.	.	.	.	.	.	.	.	.	.	.	.	.	.	.	.	.	.	.	.	.	.	.	.	.	.	.	.	.	.	.	.	.	.	.	.	.	.	.	.	.	.	.	.	.	.	.	.	.	.	.	.	.	.	.	.	.	.	.	.	.	.	.	.	.	.	.	.	.	.	.	.	.	.	.	.	.	.	.	.	.	.	.	.	.	.	.	.	.	1/1:99:255,255,0	1/1:99:255,190,0	1/1:99:255,193,0	1/1:99:255,138,0	1/1:99:255,229,0	1/1:99:255,157,0	1/1:99:255,232,0	1/1:99:255,255,0	1/1:99:255,255,0	1/1:99:255,255,0	1/1:99:255,255,0	1/1:99:255,255,0	1/1:99:255,255,0	1/1:99:255,138,0	1/1:99:255,154,0	1/1:99:255,255,0	1/1:99:255,255,0	1/1:99:255,255,0	1/1:99:255,255,0	1/1:99:255,255,0	1/1:99:255,255,0	1/1:99:255,255,0	1/1:99:255,255,0	1/1:99:255,255,0	1/1:99:255,255,0	1/1:99:255,255,0	1/1:99:255,223,0	1/1:99:255,255,0	1/1:99:255,255,0	1/1:99:255,255,0	1/1:99:255,255,0	1/1:99:255,255,0	1/1:99:255,255,0	1/1:99:255,160,0	1/1:99:255,157,0	1/1:99:255,255,0	1/1:99:255,102,0	1/1:99:255,255,0	1/1:99:255,255,0	1/1:99:255,255,0	1/1:99:255,255,0	1/1:99:255,255,0	1/1:99:255,138,0	1/1:99:255,255,0	1/1:99:255,255,0	1/1:99:255,180,0	1/1:99:255,255,0	1/1:99:255,255,0	1/1:99:255,255,0	1/1:99:255,255,0	1/1:99:255,255,0	1/1:99:255,255,0	1/1:99:255,255,0	1/1:99:255,255,0	1/1:99:255,105,0	1/1:99:255,102,0	1/1:99:255,255,0	1/1:99:255,255,0	1/1:99:255,255,0	1/1:6:255,3,0	1/1:99:255,255,0	1/1:99:255,255,0	1/1:99:255,255,0	1/1:99:255,255,0	1/1:99:255,255,0	1/1:99:255,200,0	1/1:99:255,255,0	1/1:99:255,117,0	1/1:99:255,208,0	1/1:99:255,255,0	1/1:99:255,255,0	1/1:99:255,255,0	1/1:99:255,255,0	1/1:99:255,255,0	1/1:99:255,247,0	1/1:99:255,208,0	1/1:99:255,232,0	1/1:99:255,255,0	1/1:99:255,255,0	1/1:99:255,255,0	1/1:99:255,154,0	1/1:99:255,255,0	1/1:99:255,108,0	1/1:99:255,214,0	1/1:99:255,255,0	1/1:99:255,255,0	1/1:99:255,255,0	1/1:99:255,255,0	1/1:99:255,151,0	1/1:99:255,255,0	1/1:99:255,255,0	1/1:99:255,255,0	1/1:99:255,187,0	1/1:99:255,255,0	1/1:99:255,255,0	1/1:99:255,255,0	1/1:99:255,96,0	1/1:99:255,255,0	1/1:99:255,255,0	1/1:99:255,255,0	1/1:99:255,255,0	1/1:99:255,255,0	1/1:99:255,255,0	1/1:99:255,255,0	1/1:99:255,255,0	1/1:99:255,255,0	1/1:99:255,255,0	1/1:99:255,255,0	1/1:99:255,255,0	1/1:99:255,56,0	1/1:99:255,255,0	1/1:99:255,255,0	1/1:99:255,255,0	1/1:99:255,255,0	1/1:99:255,255,0	1/1:99:255,255,0	1/1:99:255,255,0	1/1:99:255,255,0	1/1:99:255,255,0	1/1:99:255,255,0	1/1:99:255,255,0
JF4839_chromosome	8673	.	A	T	222.0	.	AC1=2;AC=242;AF1=1;AN=242;DP4=55,60,13842,14746;DP=30021;FQ=-282;MQ=60;PV4=0.47,0.31,1,0.28;RPB=-2.138858e-01;SF=103,104,105,106,107,108,109,110,111,112,113,114,115,116,117,118,119,120,121,122,123,124,125,126,127,128,129,130,131,132,133,134,135,136,137,138,139,140,141,142,143,144,145,146,147,148,149,150,151,152,153,154,155,156,157,158,159,160,161,162,163,164,165,166,167,168,169,170,171,172,173,174,175,176,177,178,179,180,181,182,183,184,185,186,187,188,189,190,191,192,193,194,195,196,197,198,199,200,201,202,203,204,205,206,207,208,209,210,211,212,213,214,215,216,217,218,219,220,221,222,223;VDB=3.302201e-01;ANN=T|missense_variant|MODERATE|gyrA|LMJF4839_00007|transcript|LMJF4839_00007|protein_coding|1/1|c.609A>T|p.Glu203Asp|609/2529|609/2529|203/842||;Cases=121,0,242;Controls=0,0,0;CC_TREND=NaN;CC_GENO=NaN;CC_ALL=1.000e+00;CC_DOM=1.000e+00;CC_REC=1.000e+00;Private=Lineage_01	GT:GQ:PL	.	.	.	.	.	.	.	.	.	.	.	.	.	.	.	.	.	.	.	.	.	.	.	.	.	.	.	.	.	.	.	.	.	.	.	.	.	.	.	.	.	.	.	.	.	.	.	.	.	.	.	.	.	.	.	.	.	.	.	.	.	.	.	.	.	.	.	.	.	.	.	.	.	.	.	.	.	.	.	.	.	.	.	.	.	.	.	.	.	.	.	.	.	.	.	.	.	.	.	.	.	.	.	1/1:99:255,255,0	1/1:99:255,187,0	1/1:99:255,148,0	1/1:99:255,135,0	1/1:99:255,184,0	1/1:99:255,138,0	1/1:99:255,220,0	1/1:99:255,255,0	1/1:99:255,255,0	1/1:99:255,255,0	1/1:99:255,255,0	1/1:99:255,255,0	1/1:99:255,255,0	1/1:99:255,69,0	1/1:99:255,175,0	1/1:99:255,255,0	1/1:99:255,255,0	1/1:99:255,255,0	1/1:99:255,255,0	1/1:99:255,255,0	1/1:99:255,255,0	1/1:99:255,255,0	1/1:99:255,255,0	1/1:99:255,255,0	1/1:99:255,255,0	1/1:99:255,255,0	1/1:99:255,255,0	1/1:99:255,255,0	1/1:99:255,255,0	1/1:99:255,255,0	1/1:99:255,255,0	1/1:99:255,187,0	1/1:99:255,255,0	1/1:99:255,123,0	1/1:99:255,138,0	1/1:99:255,255,0	1/1:99:255,81,0	1/1:99:255,255,0	1/1:99:255,255,0	1/1:99:255,255,0	1/1:99:255,255,0	1/1:99:255,255,0	1/1:99:255,119,0	1/1:99:255,255,0	1/1:99:255,255,0	1/1:99:255,125,0	1/1:99:255,255,0	1/1:99:255,255,0	1/1:99:255,255,0	1/1:99:255,255,0	1/1:99:255,255,0	1/1:99:255,255,0	1/1:99:255,255,0	1/1:99:255,255,0	1/1:99:255,132,0	1/1:99:255,108,0	1/1:99:255,255,0	1/1:99:255,255,0	1/1:99:255,255,0	1/1:99:255,58,0	1/1:99:255,255,0	1/1:99:255,255,0	1/1:99:255,255,0	1/1:99:255,255,0	1/1:99:255,255,0	1/1:99:255,195,0	1/1:99:255,255,0	1/1:99:255,123,0	1/1:99:255,157,0	1/1:99:255,208,0	1/1:99:255,255,0	1/1:99:255,255,0	1/1:99:255,255,0	1/1:99:255,255,0	1/1:99:255,220,0	1/1:99:255,148,0	1/1:99:255,255,0	1/1:99:255,255,0	1/1:99:255,255,0	1/1:99:255,255,0	1/1:43:255,23,0	1/1:99:255,253,0	1/1:99:255,135,0	1/1:99:255,196,0	1/1:99:255,255,0	1/1:99:255,255,0	1/1:99:255,255,0	1/1:99:255,255,0	1/1:99:255,132,0	1/1:99:255,255,0	1/1:99:255,255,0	1/1:99:255,255,0	1/1:99:255,140,0	1/1:99:255,255,0	1/1:99:255,255,0	1/1:99:255,255,0	1/1:99:255,98,0	1/1:99:255,255,0	1/1:99:255,255,0	1/1:99:255,255,0	1/1:99:255,255,0	1/1:99:255,255,0	1/1:99:255,255,0	1/1:99:255,255,0	1/1:99:255,255,0	1/1:99:255,255,0	1/1:99:255,255,0	1/1:99:255,255,0	1/1:99:255,255,0	1/1:43:255,23,0	1/1:99:255,255,0	1/1:99:255,255,0	1/1:99:255,255,0	1/1:99:255,255,0	1/1:99:255,255,0	1/1:99:255,255,0	1/1:99:255,255,0	1/1:99:255,255,0	1/1:99:255,255,0	1/1:99:255,255,0	1/1:99:255,203,0
JF4839_chromosome	9121	.	T	C	220.52	.	AC1=1;AC=243;AF1=0.5;AN=244;DP4=93,70,17534,15833;DP=35131;FQ=44;MQ=60;PV4=0.66,1,1,1;RPB=6.663925e-02;SF=30,103,104,105,106,107,108,109,110,111,112,113,114,115,116,117,118,119,120,121,122,123,124,125,126,127,128,129,130,131,132,133,134,135,136,137,138,139,140,141,142,143,144,145,146,147,148,149,150,151,152,153,154,155,156,157,158,159,160,161,162,163,164,165,166,167,168,169,170,171,172,173,174,175,176,177,178,179,180,181,182,183,184,185,186,187,188,189,190,191,192,193,194,195,196,197,198,199,200,201,202,203,204,205,206,207,208,209,210,211,212,213,214,215,216,217,218,219,220,221,222,223;VDB=7.384172e-02;ANN=C|missense_variant|MODERATE|gyrA|LMJF4839_00007|transcript|LMJF4839_00007|protein_coding|1/1|c.1057T>C|p.Tyr353His|1057/2529|1057/2529|353/842||;Cases=121,0,242;Controls=0,1,1;CC_TREND=0.000e+00;CC_GENO=NaN;CC_ALL=8.197e-03;CC_DOM=8.197e-03;CC_REC=1.000e+00	GT:PL:GQ	.	.	.	.	.	.	.	.	.	.	.	.	.	.	.	.	.	.	.	.	.	.	.	.	.	.	.	.	.	.	0/1:71,0,255:74	.	.	.	.	.	.	.	.	.	.	.	.	.	.	.	.	.	.	.	.	.	.	.	.	.	.	.	.	.	.	.	.	.	.	.	.	.	.	.	.	.	.	.	.	.	.	.	.	.	.	.	.	.	.	.	.	.	.	.	.	.	.	.	.	.	.	.	.	.	.	.	.	1/1:255,255,0:99	1/1:255,223,0:99	1/1:255,184,0:99	1/1:255,141,0:99	1/1:255,163,0:99	1/1:255,157,0:99	1/1:255,255,0:99	1/1:255,255,0:99	1/1:255,255,0:99	1/1:255,255,0:99	1/1:255,255,0:99	1/1:255,255,0:99	1/1:255,255,0:99	1/1:255,99,0:99	1/1:255,126,0:99	1/1:255,255,0:99	1/1:255,255,0:99	1/1:255,255,0:99	1/1:255,255,0:99	1/1:255,255,0:99	1/1:255,255,0:99	1/1:255,255,0:99	1/1:255,255,0:99	1/1:255,255,0:99	1/1:255,255,0:99	1/1:255,255,0:99	1/1:255,255,0:99	1/1:255,255,0:99	1/1:255,255,0:99	1/1:255,255,0:99	1/1:255,255,0:99	1/1:255,229,0:99	1/1:255,255,0:99	1/1:255,196,0:99	1/1:255,160,0:99	1/1:255,255,0:99	1/1:255,111,0:99	1/1:255,255,0:99	1/1:255,255,0:99	1/1:255,255,0:99	1/1:255,255,0:99	1/1:255,255,0:99	1/1:255,85,0:99	1/1:255,255,0:99	1/1:255,255,0:99	1/1:255,53,0:99	1/1:255,255,0:99	1/1:255,255,0:99	1/1:255,255,0:99	1/1:255,255,0:99	1/1:255,255,0:99	1/1:255,255,0:99	1/1:255,255,0:99	1/1:255,255,0:99	1/1:255,190,0:99	1/1:255,59,0:99	1/1:255,255,0:99	1/1:255,255,0:99	1/1:255,255,0:99	1/1:255,161,0:99	1/1:255,255,0:99	1/1:255,255,0:99	1/1:255,255,0:99	1/1:255,255,0:99	1/1:255,255,0:99	1/1:255,164,0:99	1/1:255,255,0:99	1/1:255,72,0:99	1/1:255,114,0:99	1/1:255,105,0:99	1/1:255,255,0:99	1/1:255,255,0:99	1/1:255,255,0:99	1/1:255,255,0:99	1/1:255,169,0:99	1/1:255,55,0:99	1/1:255,163,0:99	1/1:255,175,0:99	1/1:255,166,0:99	1/1:255,102,0:99	1/1:255,66,0:99	1/1:255,163,0:99	1/1:255,144,0:99	1/1:255,241,0:99	1/1:255,255,0:99	1/1:255,255,0:99	1/1:255,255,0:99	1/1:255,255,0:99	1/1:255,169,0:99	1/1:255,255,0:99	1/1:255,255,0:99	1/1:255,255,0:99	1/1:255,131,0:99	1/1:255,255,0:99	1/1:255,255,0:99	1/1:255,255,0:99	1/1:255,45,0:87	1/1:255,255,0:99	1/1:255,255,0:99	1/1:255,255,0:99	1/1:255,255,0:99	1/1:255,255,0:99	1/1:255,255,0:99	1/1:255,255,0:99	1/1:255,255,0:99	1/1:255,255,0:99	1/1:255,255,0:99	1/1:255,255,0:99	1/1:255,255,0:99	1/1:255,90,0:99	1/1:255,255,0:99	1/1:255,255,0:99	1/1:255,255,0:99	1/1:255,255,0:99	1/1:255,255,0:99	1/1:255,255,0:99	1/1:255,255,0:99	1/1:255,255,0:99	1/1:255,255,0:99	1/1:255,255,0:99	1/1:255,108,0:99
JF4839_chromosome	10606	.	A	G	222.02	.	AC1=2;AC=241;AF1=1;AN=242;DP4=46,53,15311,15442;DP=32204;FQ=-282;MQ=60;PV4=0.49,1,1,1;RPB=1.354701e+00;SF=103,104,105,106,107,108,109,110,111,112,113,114,115,116,117,118,119,120,121,122,123,124,125,126,127,128,129,130,131,132,133,134,135,136,137,138,139,140,141,142,143,144,145,146,147,148,149,150,151,152,153,154,155,156,157,158,159,160,161,162,163,164,165,166,167,168,169,170,171,172,173,174,175,176,177,178,179,180,181,182,183,184,185,186,187,188,189,190,191,192,193,194,195,196,197,198,199,200,201,202,203,204,205,206,207,208,209,210,211,212,213,214,215,216,217,218,219,220,221,222,223;VDB=5.106742e-01;ANN=G|intergenic_region|MODIFIER|gyrA-LMJF4839_00008|LMJF4839_00007-LMJF4839_00008|intergenic_region|LMJF4839_00007-LMJF4839_00008|||n.10606A>G||||||;Cases=120,1,241;Controls=0,0,0;CC_TREND=NaN;CC_GENO=NaN;CC_ALL=1.000e+00;CC_DOM=1.000e+00;CC_REC=1.000e+00;Private=Lineage_01	GT:GQ:PL	.	.	.	.	.	.	.	.	.	.	.	.	.	.	.	.	.	.	.	.	.	.	.	.	.	.	.	.	.	.	.	.	.	.	.	.	.	.	.	.	.	.	.	.	.	.	.	.	.	.	.	.	.	.	.	.	.	.	.	.	.	.	.	.	.	.	.	.	.	.	.	.	.	.	.	.	.	.	.	.	.	.	.	.	.	.	.	.	.	.	.	.	.	.	.	.	.	.	.	.	.	.	.	1/1:99:255,255,0	1/1:99:255,190,0	1/1:99:255,154,0	1/1:99:255,166,0	1/1:99:255,187,0	1/1:99:255,141,0	1/1:99:255,223,0	1/1:99:255,255,0	1/1:99:255,255,0	1/1:99:255,255,0	1/1:99:255,255,0	1/1:99:255,255,0	1/1:99:255,255,0	1/1:99:255,120,0	1/1:99:255,135,0	1/1:99:255,255,0	1/1:99:255,255,0	1/1:99:255,255,0	1/1:99:255,255,0	1/1:99:255,255,0	1/1:99:255,255,0	1/1:99:255,255,0	1/1:99:255,255,0	1/1:99:255,255,0	1/1:99:255,255,0	1/1:99:255,255,0	1/1:99:255,255,0	1/1:99:255,255,0	1/1:99:255,255,0	1/1:99:255,255,0	1/1:99:255,255,0	1/1:99:255,217,0	1/1:99:255,255,0	1/1:99:255,120,0	1/1:99:255,135,0	1/1:99:255,255,0	1/1:99:255,67,0	1/1:99:255,255,0	1/1:99:255,255,0	1/1:99:255,255,0	1/1:99:255,255,0	1/1:99:255,255,0	1/1:99:255,103,0	1/1:99:255,255,0	1/1:99:255,255,0	1/1:99:255,73,0	1/1:99:255,255,0	1/1:99:255,255,0	1/1:99:255,255,0	1/1:99:255,255,0	1/1:99:255,255,0	1/1:99:255,255,0	1/1:99:255,255,0	1/1:99:255,255,0	1/1:99:255,120,0	1/1:99:255,102,0	1/1:99:255,255,0	1/1:99:255,255,0	1/1:99:255,255,0	1/1:99:255,83,0	1/1:99:255,255,0	1/1:99:255,255,0	1/1:99:255,255,0	1/1:99:255,255,0	1/1:99:255,255,0	1/1:99:255,255,0	1/1:99:255,255,0	1/1:99:255,96,0	1/1:99:255,123,0	1/1:99:255,175,0	1/1:99:255,255,0	1/1:99:255,255,0	1/1:99:255,255,0	1/1:99:255,255,0	1/1:99:255,211,0	1/1:99:255,138,0	1/1:99:255,160,0	1/1:99:255,238,0	1/1:99:255,232,0	1/1:99:255,238,0	1/1:99:255,67,0	1/1:99:255,175,0	1/1:99:255,160,0	1/1:99:255,241,0	1/1:99:255,255,0	1/1:99:255,255,0	1/1:99:255,255,0	1/1:99:255,255,0	1/1:99:255,166,0	1/1:99:255,255,0	1/1:99:255,255,0	1/1:99:255,255,0	1/1:99:255,102,0	1/1:99:255,255,0	1/1:99:255,255,0	1/1:99:255,255,0	1/1:99:255,77,0	1/1:99:255,255,0	1/1:99:255,255,0	1/1:99:255,255,0	1/1:99:255,255,0	1/1:99:255,255,0	1/1:99:255,255,0	1/1:99:255,255,0	1/1:99:255,255,0	1/1:99:255,255,0	1/1:99:255,255,0	1/1:99:255,255,0	1/1:99:255,255,0	0/1:99:255,0,187	1/1:99:255,255,0	1/1:99:255,255,0	1/1:99:255,255,0	1/1:99:255,255,0	1/1:99:255,255,0	1/1:99:255,255,0	1/1:99:255,255,0	1/1:99:255,255,0	1/1:99:255,255,0	1/1:99:255,255,0	1/1:99:255,207,0
JF4839_chromosome	10649	.	T	C	222.02	.	AC1=2;AC=241;AF1=1;AN=242;DP4=91,53,13766,16801;DP=33118;FQ=-282;MQ=60;PV4=1,1,1,0.39;RPB=-9.328153e-01;SF=103,104,105,106,107,108,109,110,111,112,113,114,115,116,117,118,119,120,121,122,123,124,125,126,127,128,129,130,131,132,133,134,135,136,137,138,139,140,141,142,143,144,145,146,147,148,149,150,151,152,153,154,155,156,157,158,159,160,161,162,163,164,165,166,167,168,169,170,171,172,173,174,175,176,177,178,179,180,181,182,183,184,185,186,187,188,189,190,191,192,193,194,195,196,197,198,199,200,201,202,203,204,205,206,207,208,209,210,211,212,213,214,215,216,217,218,219,220,221,222,223;VDB=3.208534e-01;ANN=C|intergenic_region|MODIFIER|gyrA-LMJF4839_00008|LMJF4839_00007-LMJF4839_00008|intergenic_region|LMJF4839_00007-LMJF4839_00008|||n.10649T>C||||||;Cases=120,1,241;Controls=0,0,0;CC_TREND=NaN;CC_GENO=NaN;CC_ALL=1.000e+00;CC_DOM=1.000e+00;CC_REC=1.000e+00;Private=Lineage_01	GT:PL:GQ	.	.	.	.	.	.	.	.	.	.	.	.	.	.	.	.	.	.	.	.	.	.	.	.	.	.	.	.	.	.	.	.	.	.	.	.	.	.	.	.	.	.	.	.	.	.	.	.	.	.	.	.	.	.	.	.	.	.	.	.	.	.	.	.	.	.	.	.	.	.	.	.	.	.	.	.	.	.	.	.	.	.	.	.	.	.	.	.	.	.	.	.	.	.	.	.	.	.	.	.	.	.	.	1/1:255,255,0:99	1/1:255,184,0:99	1/1:255,196,0:99	1/1:255,187,0:99	1/1:255,214,0:99	1/1:255,129,0:99	1/1:255,204,0:99	1/1:255,255,0:99	1/1:255,255,0:99	1/1:255,255,0:99	1/1:255,255,0:99	1/1:255,255,0:99	1/1:255,255,0:99	1/1:255,126,0:99	1/1:255,148,0:99	1/1:255,255,0:99	1/1:255,255,0:99	1/1:255,255,0:99	1/1:255,255,0:99	1/1:255,255,0:99	1/1:255,255,0:99	1/1:255,255,0:99	1/1:255,255,0:99	1/1:255,255,0:99	1/1:255,255,0:99	1/1:255,255,0:99	1/1:255,255,0:99	1/1:255,255,0:99	1/1:255,255,0:99	1/1:255,255,0:99	1/1:255,255,0:99	1/1:255,223,0:99	1/1:255,255,0:99	1/1:255,154,0:99	1/1:255,135,0:99	1/1:255,255,0:99	1/1:255,67,0:99	1/1:255,255,0:99	1/1:255,255,0:99	1/1:255,255,0:99	1/1:255,255,0:99	1/1:255,255,0:99	1/1:255,60,0:99	1/1:255,255,0:99	1/1:255,255,0:99	1/1:255,154,0:99	1/1:255,255,0:99	1/1:255,255,0:99	1/1:255,255,0:99	1/1:255,255,0:99	1/1:255,255,0:99	1/1:255,255,0:99	1/1:255,255,0:99	1/1:255,255,0:99	1/1:255,117,0:99	1/1:255,108,0:99	1/1:255,255,0:99	1/1:255,255,0:99	1/1:255,255,0:99	1/1:255,54,0:99	1/1:255,255,0:99	1/1:255,255,0:99	1/1:255,255,0:99	1/1:255,255,0:99	1/1:255,255,0:99	1/1:255,156,0:99	1/1:255,255,0:99	1/1:255,90,0:99	1/1:255,90,0:99	1/1:255,154,0:99	1/1:255,255,0:99	1/1:255,255,0:99	1/1:255,255,0:99	1/1:255,255,0:99	1/1:255,178,0:99	1/1:255,135,0:99	1/1:255,144,0:99	1/1:255,202,0:99	1/1:255,178,0:99	1/1:255,193,0:99	1/1:255,90,0:99	1/1:255,148,0:99	1/1:255,111,0:99	1/1:255,255,0:99	1/1:255,255,0:99	1/1:255,255,0:99	1/1:255,255,0:99	1/1:255,255,0:99	1/1:255,190,0:99	1/1:255,255,0:99	1/1:255,255,0:99	1/1:255,255,0:99	1/1:255,99,0:99	1/1:255,255,0:99	1/1:255,255,0:99	1/1:255,255,0:99	1/1:255,91,0:99	1/1:255,255,0:99	1/1:255,255,0:99	1/1:255,255,0:99	1/1:255,255,0:99	1/1:255,255,0:99	1/1:255,255,0:99	1/1:255,255,0:99	1/1:255,255,0:99	1/1:255,255,0:99	1/1:255,255,0:99	1/1:255,255,0:99	1/1:255,255,0:99	0/1:255,0,167:99	1/1:255,255,0:99	1/1:255,255,0:99	1/1:255,255,0:99	1/1:255,255,0:99	1/1:255,255,0:99	1/1:255,255,0:99	1/1:255,255,0:99	1/1:255,255,0:99	1/1:255,255,0:99	1/1:255,255,0:99	1/1:255,216,0:99
JF4839_chromosome	10673	.	A	T,C	220.83	.	AC1=2;AC=38,242;AF1=1;AN=280;DP4=52,35,15268,17999;DP=34767;FQ=-282;MQ=60;PV4=0.49,0.32,1,0.31;RPB=1.010212e+00;SF=9,17,23,26,32,33,35,39,47,51,52,53,58,61,62,70,73,74,95,103,104,105,106,107,108,109,110,111,112,113,114,115,116,117,118,119,120,121,122,123,124,125,126,127,128,129,130,131,132,133,134,135,136,137,138,139,140,141,142,143,144,145,146,147,148,149,150,151,152,153,154,155,156,157,158,159,160,161,162,163,164,165,166,167,168,169,170,171,172,173,174,175,176,177,178,179,180,181,182,183,184,185,186,187,188,189,190,191,192,193,194,195,196,197,198,199,200,201,202,203,204,205,206,207,208,209,210,211,212,213,214,215,216,217,218,219,220,221,222,223;VDB=3.993609e-02;ANN=T|intergenic_region|MODIFIER|gyrA-LMJF4839_00008|LMJF4839_00007-LMJF4839_00008|intergenic_region|LMJF4839_00007-LMJF4839_00008|||n.10673A>T||||||,C|intergenic_region|MODIFIER|gyrA-LMJF4839_00008|LMJF4839_00007-LMJF4839_00008|intergenic_region|LMJF4839_00007-LMJF4839_00008|||n.10673A>C||||||;Cases=121,0,242;Controls=19,0,38;CC_TREND=NaN;CC_GENO=NaN;CC_ALL=1.000e+00;CC_DOM=1.000e+00;CC_REC=1.000e+00	GT:PL:GQ	.	.	.	.	.	.	.	.	.	1/1:255,255,0,.,.,.:99	.	.	.	.	.	.	.	1/1:255,255,0,.,.,.:99	.	.	.	.	.	1/1:255,255,0,.,.,.:99	.	.	1/1:255,255,0,.,.,.:99	.	.	.	.	.	1/1:255,255,0,.,.,.:99	1/1:255,255,0,.,.,.:99	.	1/1:255,255,0,.,.,.:99	.	.	.	1/1:255,255,0,.,.,.:99	.	.	.	.	.	.	.	1/1:255,255,0,.,.,.:99	.	.	.	1/1:255,120,0,.,.,.:99	1/1:255,108,0,.,.,.:99	1/1:255,111,0,.,.,.:99	.	.	.	.	1/1:255,148,0,.,.,.:99	.	.	1/1:255,60,0,.,.,.:99	1/1:255,117,0,.,.,.:99	.	.	.	.	.	.	.	1/1:255,255,0,.,.,.:99	.	.	1/1:255,214,0,.,.,.:99	1/1:255,193,0,.,.,.:99	.	.	.	.	.	.	.	.	.	.	.	.	.	.	.	.	.	.	.	.	1/1:255,119,0,.,.,.:99	.	.	.	.	.	.	.	2/2:255,.,.,255,.,0:99	2/2:255,.,.,229,.,0:99	2/2:255,.,.,232,.,0:99	2/2:255,.,.,169,.,0:99	2/2:255,.,.,235,.,0:99	2/2:255,.,.,163,.,0:99	2/2:255,.,.,250,.,0:99	2/2:255,.,.,255,.,0:99	2/2:255,.,.,255,.,0:99	2/2:255,.,.,255,.,0:99	2/2:255,.,.,255,.,0:99	2/2:255,.,.,255,.,0:99	2/2:255,.,.,255,.,0:99	2/2:255,.,.,111,.,0:99	2/2:255,.,.,135,.,0:99	2/2:255,.,.,255,.,0:99	2/2:255,.,.,255,.,0:99	2/2:255,.,.,255,.,0:99	2/2:255,.,.,255,.,0:99	2/2:255,.,.,255,.,0:99	2/2:255,.,.,255,.,0:99	2/2:255,.,.,255,.,0:99	2/2:255,.,.,255,.,0:99	2/2:255,.,.,255,.,0:99	2/2:255,.,.,255,.,0:99	2/2:255,.,.,255,.,0:99	2/2:255,.,.,255,.,0:99	2/2:255,.,.,255,.,0:99	2/2:255,.,.,255,.,0:99	2/2:255,.,.,255,.,0:99	2/2:255,.,.,255,.,0:99	2/2:255,.,.,226,.,0:99	2/2:255,.,.,255,.,0:99	2/2:255,.,.,141,.,0:99	2/2:255,.,.,126,.,0:99	2/2:255,.,.,255,.,0:99	2/2:255,.,.,84,.,0:99	2/2:255,.,.,255,.,0:99	2/2:255,.,.,255,.,0:99	2/2:255,.,.,255,.,0:99	2/2:255,.,.,255,.,0:99	2/2:255,.,.,255,.,0:99	2/2:255,.,.,74,.,0:99	2/2:255,.,.,255,.,0:99	2/2:255,.,.,255,.,0:99	2/2:255,.,.,119,.,0:99	2/2:255,.,.,255,.,0:99	2/2:255,.,.,255,.,0:99	2/2:255,.,.,255,.,0:99	2/2:255,.,.,255,.,0:99	2/2:255,.,.,255,.,0:99	2/2:255,.,.,255,.,0:99	2/2:255,.,.,255,.,0:99	2/2:255,.,.,255,.,0:99	2/2:255,.,.,102,.,0:99	2/2:255,.,.,102,.,0:99	2/2:255,.,.,255,.,0:99	2/2:255,.,.,255,.,0:99	2/2:255,.,.,255,.,0:99	2/2:255,.,.,134,.,0:99	2/2:255,.,.,255,.,0:99	2/2:255,.,.,255,.,0:99	2/2:255,.,.,255,.,0:99	2/2:255,.,.,255,.,0:99	2/2:255,.,.,255,.,0:99	2/2:255,.,.,132,.,0:99	2/2:255,.,.,255,.,0:99	2/2:255,.,.,72,.,0:99	2/2:255,.,.,81,.,0:99	2/2:255,.,.,141,.,0:99	2/2:255,.,.,255,.,0:99	2/2:255,.,.,255,.,0:99	2/2:255,.,.,255,.,0:99	2/2:255,.,.,255,.,0:99	2/2:255,.,.,175,.,0:99	2/2:255,.,.,111,.,0:99	2/2:255,.,.,123,.,0:99	2/2:255,.,.,175,.,0:99	2/2:255,.,.,144,.,0:99	2/2:255,.,.,154,.,0:99	2/2:255,.,.,78,.,0:99	2/2:255,.,.,126,.,0:99	2/2:255,.,.,105,.,0:99	2/2:255,.,.,255,.,0:99	2/2:255,.,.,255,.,0:99	2/2:255,.,.,255,.,0:99	2/2:255,.,.,255,.,0:99	2/2:255,.,.,255,.,0:99	2/2:255,.,.,172,.,0:99	2/2:255,.,.,255,.,0:99	2/2:255,.,.,255,.,0:99	2/2:255,.,.,255,.,0:99	2/2:255,.,.,103,.,0:99	2/2:255,.,.,255,.,0:99	2/2:255,.,.,255,.,0:99	2/2:255,.,.,255,.,0:99	2/2:255,.,.,85,.,0:99	2/2:255,.,.,255,.,0:99	2/2:255,.,.,255,.,0:99	2/2:255,.,.,255,.,0:99	2/2:255,.,.,255,.,0:99	2/2:255,.,.,255,.,0:99	2/2:255,.,.,255,.,0:99	2/2:255,.,.,255,.,0:99	2/2:255,.,.,255,.,0:99	2/2:255,.,.,255,.,0:99	2/2:255,.,.,255,.,0:99	2/2:255,.,.,255,.,0:99	2/2:255,.,.,255,.,0:99	2/2:255,.,.,240,.,164:99	2/2:255,.,.,255,.,0:99	2/2:255,.,.,255,.,0:99	2/2:255,.,.,255,.,0:99	2/2:255,.,.,255,.,0:99	2/2:255,.,.,255,.,0:99	2/2:255,.,.,255,.,0:99	2/2:255,.,.,255,.,0:99	2/2:255,.,.,255,.,0:99	2/2:255,.,.,255,.,0:99	2/2:255,.,.,255,.,0:99	2/2:255,.,.,155,.,0:99
JF4839_chromosome	10675	.	G	A	222.02	.	AC1=2;AC=241;AF1=1;AN=242;DP4=61,47,13322,15899;DP=30030;FQ=-282;MQ=60;PV4=1,1,1,0.25;RPB=-6.871544e-01;SF=103,104,105,106,107,108,109,110,111,112,113,114,115,116,117,118,119,120,121,122,123,124,125,126,127,128,129,130,131,132,133,134,135,136,137,138,139,140,141,142,143,144,145,146,147,148,149,150,151,152,153,154,155,156,157,158,159,160,161,162,163,164,165,166,167,168,169,170,171,172,173,174,175,176,177,178,179,180,181,182,183,184,185,186,187,188,189,190,191,192,193,194,195,196,197,198,199,200,201,202,203,204,205,206,207,208,209,210,211,212,213,214,215,216,217,218,219,220,221,222,223;VDB=2.730481e-01;ANN=A|intergenic_region|MODIFIER|gyrA-LMJF4839_00008|LMJF4839_00007-LMJF4839_00008|intergenic_region|LMJF4839_00007-LMJF4839_00008|||n.10675G>A||||||;Cases=120,1,241;Controls=0,0,0;CC_TREND=NaN;CC_GENO=NaN;CC_ALL=1.000e+00;CC_DOM=1.000e+00;CC_REC=1.000e+00;Private=Lineage_01	GT:PL:GQ	.	.	.	.	.	.	.	.	.	.	.	.	.	.	.	.	.	.	.	.	.	.	.	.	.	.	.	.	.	.	.	.	.	.	.	.	.	.	.	.	.	.	.	.	.	.	.	.	.	.	.	.	.	.	.	.	.	.	.	.	.	.	.	.	.	.	.	.	.	.	.	.	.	.	.	.	.	.	.	.	.	.	.	.	.	.	.	.	.	.	.	.	.	.	.	.	.	.	.	.	.	.	.	1/1:255,255,0:99	1/1:255,223,0:99	1/1:255,232,0:99	1/1:255,169,0:99	1/1:255,235,0:99	1/1:255,163,0:99	1/1:255,253,0:99	1/1:255,255,0:99	1/1:255,255,0:99	1/1:255,255,0:99	1/1:255,255,0:99	1/1:255,255,0:99	1/1:255,255,0:99	1/1:255,111,0:99	1/1:255,135,0:99	1/1:255,255,0:99	1/1:255,255,0:99	1/1:255,255,0:99	1/1:255,255,0:99	1/1:255,255,0:99	1/1:255,255,0:99	1/1:255,255,0:99	1/1:255,255,0:99	1/1:255,255,0:99	1/1:255,255,0:99	1/1:255,255,0:99	1/1:255,255,0:99	1/1:255,255,0:99	1/1:255,255,0:99	1/1:255,255,0:99	1/1:255,255,0:99	1/1:255,226,0:99	1/1:255,255,0:99	1/1:255,151,0:99	1/1:255,129,0:99	1/1:255,255,0:99	1/1:255,84,0:99	1/1:255,255,0:99	1/1:255,255,0:99	1/1:255,255,0:99	1/1:255,255,0:99	1/1:255,255,0:99	1/1:255,94,0:99	1/1:255,255,0:99	1/1:255,255,0:99	1/1:255,112,0:99	1/1:255,255,0:99	1/1:255,255,0:99	1/1:255,255,0:99	1/1:255,255,0:99	1/1:255,255,0:99	1/1:255,255,0:99	1/1:255,255,0:99	1/1:255,255,0:99	1/1:255,108,0:99	1/1:255,102,0:99	1/1:255,255,0:99	1/1:255,255,0:99	1/1:255,255,0:99	1/1:255,60,0:99	1/1:255,255,0:99	1/1:255,255,0:99	1/1:255,255,0:99	1/1:255,255,0:99	1/1:255,255,0:99	1/1:255,146,0:99	1/1:255,255,0:99	1/1:255,72,0:99	1/1:255,81,0:99	1/1:255,141,0:99	1/1:255,255,0:99	1/1:255,255,0:99	1/1:255,255,0:99	1/1:255,255,0:99	1/1:255,172,0:99	1/1:255,114,0:99	1/1:255,126,0:99	1/1:255,172,0:99	1/1:255,144,0:99	1/1:255,160,0:99	1/1:255,81,0:99	1/1:255,135,0:99	1/1:255,105,0:99	1/1:255,255,0:99	1/1:255,255,0:99	1/1:255,255,0:99	1/1:255,255,0:99	1/1:255,255,0:99	1/1:255,130,0:99	1/1:255,255,0:99	1/1:255,255,0:99	1/1:255,255,0:99	1/1:255,138,0:99	1/1:255,255,0:99	1/1:255,255,0:99	1/1:255,255,0:99	1/1:255,85,0:99	1/1:255,255,0:99	1/1:255,255,0:99	1/1:255,255,0:99	1/1:255,255,0:99	1/1:255,255,0:99	1/1:255,255,0:99	1/1:255,255,0:99	1/1:255,255,0:99	1/1:255,255,0:99	1/1:255,255,0:99	1/1:255,255,0:99	1/1:255,255,0:99	0/1:255,0,173:99	1/1:255,255,0:99	1/1:255,255,0:99	1/1:255,255,0:99	1/1:255,255,0:99	1/1:255,255,0:99	1/1:255,255,0:99	1/1:255,255,0:99	1/1:255,255,0:99	1/1:255,255,0:99	1/1:255,255,0:99	1/1:255,158,0:99
JF4839_chromosome	10678	.	T	A	222.02	.	AC1=2;AC=241;AF1=1;AN=242;DP4=89,46,13448,15782;DP=30927;FQ=-282;MQ=60;PV4=1,1,1,0.26;RPB=-7.010180e-01;SF=103,104,105,106,107,108,109,110,111,112,113,114,115,116,117,118,119,120,121,122,123,124,125,126,127,128,129,130,131,132,133,134,135,136,137,138,139,140,141,142,143,144,145,146,147,148,149,150,151,152,153,154,155,156,157,158,159,160,161,162,163,164,165,166,167,168,169,170,171,172,173,174,175,176,177,178,179,180,181,182,183,184,185,186,187,188,189,190,191,192,193,194,195,196,197,198,199,200,201,202,203,204,205,206,207,208,209,210,211,212,213,214,215,216,217,218,219,220,221,222,223;VDB=3.035727e-01;ANN=A|intergenic_region|MODIFIER|gyrA-LMJF4839_00008|LMJF4839_00007-LMJF4839_00008|intergenic_region|LMJF4839_00007-LMJF4839_00008|||n.10678T>A||||||;Cases=120,1,241;Controls=0,0,0;CC_TREND=NaN;CC_GENO=NaN;CC_ALL=1.000e+00;CC_DOM=1.000e+00;CC_REC=1.000e+00;Private=Lineage_01	GT:PL:GQ	.	.	.	.	.	.	.	.	.	.	.	.	.	.	.	.	.	.	.	.	.	.	.	.	.	.	.	.	.	.	.	.	.	.	.	.	.	.	.	.	.	.	.	.	.	.	.	.	.	.	.	.	.	.	.	.	.	.	.	.	.	.	.	.	.	.	.	.	.	.	.	.	.	.	.	.	.	.	.	.	.	.	.	.	.	.	.	.	.	.	.	.	.	.	.	.	.	.	.	.	.	.	.	1/1:255,255,0:99	1/1:255,223,0:99	1/1:255,241,0:99	1/1:255,169,0:99	1/1:255,244,0:99	1/1:255,169,0:99	1/1:255,255,0:99	1/1:255,255,0:99	1/1:255,255,0:99	1/1:255,255,0:99	1/1:255,255,0:99	1/1:255,255,0:99	1/1:255,255,0:99	1/1:255,108,0:99	1/1:255,141,0:99	1/1:255,255,0:99	1/1:255,255,0:99	1/1:255,255,0:99	1/1:255,255,0:99	1/1:255,255,0:99	1/1:255,255,0:99	1/1:255,255,0:99	1/1:255,255,0:99	1/1:255,255,0:99	1/1:255,255,0:99	1/1:255,255,0:99	1/1:255,255,0:99	1/1:255,255,0:99	1/1:255,255,0:99	1/1:255,255,0:99	1/1:255,255,0:99	1/1:255,232,0:99	1/1:255,255,0:99	1/1:255,144,0:99	1/1:255,132,0:99	1/1:255,255,0:99	1/1:255,84,0:99	1/1:255,255,0:99	1/1:255,255,0:99	1/1:255,255,0:99	1/1:255,255,0:99	1/1:255,255,0:99	1/1:255,103,0:99	1/1:255,255,0:99	1/1:255,255,0:99	1/1:255,112,0:99	1/1:255,255,0:99	1/1:255,255,0:99	1/1:255,255,0:99	1/1:255,255,0:99	1/1:255,255,0:99	1/1:255,255,0:99	1/1:255,255,0:99	1/1:255,255,0:99	1/1:255,108,0:99	1/1:255,99,0:99	1/1:255,255,0:99	1/1:255,255,0:99	1/1:255,255,0:99	1/1:255,110,0:99	1/1:255,255,0:99	1/1:255,255,0:99	1/1:255,255,0:99	1/1:255,255,0:99	1/1:255,255,0:99	1/1:255,135,0:99	1/1:255,255,0:99	1/1:255,75,0:99	1/1:255,81,0:99	1/1:255,135,0:99	1/1:255,255,0:99	1/1:255,255,0:99	1/1:255,255,0:99	1/1:255,255,0:99	1/1:255,175,0:99	1/1:255,111,0:99	1/1:255,126,0:99	1/1:255,175,0:99	1/1:255,141,0:99	1/1:255,160,0:99	1/1:255,84,0:99	1/1:255,135,0:99	1/1:255,108,0:99	1/1:255,255,0:99	1/1:255,255,0:99	1/1:255,255,0:99	1/1:255,255,0:99	1/1:255,255,0:99	1/1:255,130,0:99	1/1:255,255,0:99	1/1:255,255,0:99	1/1:255,255,0:99	1/1:255,138,0:99	1/1:255,255,0:99	1/1:255,255,0:99	1/1:255,255,0:99	1/1:255,82,0:99	1/1:255,255,0:99	1/1:255,255,0:99	1/1:255,255,0:99	1/1:255,255,0:99	1/1:255,255,0:99	1/1:255,255,0:99	1/1:255,255,0:99	1/1:255,255,0:99	1/1:255,255,0:99	1/1:255,255,0:99	1/1:255,255,0:99	1/1:255,255,0:99	0/1:255,0,175:99	1/1:255,255,0:99	1/1:255,255,0:99	1/1:255,255,0:99	1/1:255,255,0:99	1/1:255,255,0:99	1/1:255,255,0:99	1/1:255,255,0:99	1/1:255,255,0:99	1/1:255,255,0:99	1/1:255,255,0:99	1/1:255,145,0:99
JF4839_chromosome	10706	.	A	T	222.02	.	AC1=2;AC=241;AF1=1;AN=242;DP4=64,89,15805,16200;DP=34786;FQ=-282;MQ=60;PV4=1,1,1,1;RPB=-1.749644e+00;SF=103,104,105,106,107,108,109,110,111,112,113,114,115,116,117,118,119,120,121,122,123,124,125,126,127,128,129,130,131,132,133,134,135,136,137,138,139,140,141,142,143,144,145,146,147,148,149,150,151,152,153,154,155,156,157,158,159,160,161,162,163,164,165,166,167,168,169,170,171,172,173,174,175,176,177,178,179,180,181,182,183,184,185,186,187,188,189,190,191,192,193,194,195,196,197,198,199,200,201,202,203,204,205,206,207,208,209,210,211,212,213,214,215,216,217,218,219,220,221,222,223;VDB=3.005577e-01;ANN=T|intergenic_region|MODIFIER|gyrA-LMJF4839_00008|LMJF4839_00007-LMJF4839_00008|intergenic_region|LMJF4839_00007-LMJF4839_00008|||n.10706A>T||||||;Cases=120,1,241;Controls=0,0,0;CC_TREND=NaN;CC_GENO=NaN;CC_ALL=1.000e+00;CC_DOM=1.000e+00;CC_REC=1.000e+00;Private=Lineage_01	GT:GQ:PL	.	.	.	.	.	.	.	.	.	.	.	.	.	.	.	.	.	.	.	.	.	.	.	.	.	.	.	.	.	.	.	.	.	.	.	.	.	.	.	.	.	.	.	.	.	.	.	.	.	.	.	.	.	.	.	.	.	.	.	.	.	.	.	.	.	.	.	.	.	.	.	.	.	.	.	.	.	.	.	.	.	.	.	.	.	.	.	.	.	.	.	.	.	.	.	.	.	.	.	.	.	.	.	1/1:99:255,255,0	1/1:99:255,255,0	1/1:99:255,223,0	1/1:99:255,199,0	1/1:99:255,241,0	1/1:99:255,184,0	1/1:99:255,255,0	1/1:99:255,255,0	1/1:99:255,255,0	1/1:99:255,255,0	1/1:99:255,255,0	1/1:99:255,255,0	1/1:99:255,255,0	1/1:99:255,129,0	1/1:99:255,135,0	1/1:99:255,255,0	1/1:99:255,255,0	1/1:99:255,255,0	1/1:99:255,255,0	1/1:99:255,255,0	1/1:99:255,255,0	1/1:99:255,255,0	1/1:99:255,255,0	1/1:99:255,255,0	1/1:99:255,255,0	1/1:99:255,255,0	1/1:99:255,255,0	1/1:99:255,255,0	1/1:99:255,255,0	1/1:99:255,255,0	1/1:99:255,255,0	1/1:99:255,255,0	1/1:99:255,255,0	1/1:99:255,132,0	1/1:99:255,175,0	1/1:99:255,255,0	1/1:99:255,81,0	1/1:99:255,255,0	1/1:99:255,255,0	1/1:99:255,255,0	1/1:99:255,255,0	1/1:99:255,255,0	1/1:99:255,121,0	1/1:99:255,255,0	1/1:99:255,255,0	1/1:99:255,182,0	1/1:99:255,255,0	1/1:99:255,255,0	1/1:99:255,255,0	1/1:99:255,255,0	1/1:99:255,255,0	1/1:99:255,255,0	1/1:99:255,255,0	1/1:99:255,255,0	1/1:99:255,126,0	1/1:99:255,99,0	1/1:99:255,255,0	1/1:99:255,255,0	1/1:99:255,255,0	1/1:99:255,70,0	1/1:99:255,255,0	1/1:99:255,255,0	1/1:99:255,255,0	1/1:99:255,255,0	1/1:99:255,255,0	1/1:99:255,159,0	1/1:99:255,255,0	1/1:99:255,90,0	1/1:99:255,129,0	1/1:99:255,132,0	1/1:99:255,255,0	1/1:99:255,255,0	1/1:99:255,255,0	1/1:99:255,255,0	1/1:99:255,166,0	1/1:99:255,123,0	1/1:99:255,135,0	1/1:99:255,148,0	1/1:99:255,108,0	1/1:99:255,123,0	1/1:99:255,87,0	1/1:99:255,111,0	1/1:99:255,105,0	1/1:99:255,255,0	1/1:99:255,255,0	1/1:99:255,255,0	1/1:99:255,255,0	1/1:99:255,255,0	1/1:99:255,158,0	1/1:99:255,255,0	1/1:99:255,255,0	1/1:99:255,255,0	1/1:99:255,103,0	1/1:99:255,255,0	1/1:99:255,255,0	1/1:99:255,255,0	1/1:99:255,87,0	1/1:99:255,255,0	1/1:99:255,255,0	1/1:99:255,255,0	1/1:99:255,255,0	1/1:99:255,255,0	1/1:99:255,255,0	1/1:99:255,255,0	1/1:99:255,255,0	1/1:99:255,255,0	1/1:99:255,255,0	1/1:99:255,255,0	1/1:99:255,255,0	0/1:84:255,0,81	1/1:99:255,255,0	1/1:99:255,255,0	1/1:99:255,255,0	1/1:99:255,255,0	1/1:99:255,255,0	1/1:99:255,255,0	1/1:99:255,255,0	1/1:99:255,255,0	1/1:99:255,255,0	1/1:99:255,255,0	1/1:99:255,199,0
JF4839_chromosome	10725	.	A	C	222.0	.	AC1=2;AC=242;AF1=1;AN=242;DP4=61,35,16118,16905;DP=35025;FQ=-282;MQ=60;PV4=0.47,1,1,1;RPB=-1.508331e+00;SF=103,104,105,106,107,108,109,110,111,112,113,114,115,116,117,118,119,120,121,122,123,124,125,126,127,128,129,130,131,132,133,134,135,136,137,138,139,140,141,142,143,144,145,146,147,148,149,150,151,152,153,154,155,156,157,158,159,160,161,162,163,164,165,166,167,168,169,170,171,172,173,174,175,176,177,178,179,180,181,182,183,184,185,186,187,188,189,190,191,192,193,194,195,196,197,198,199,200,201,202,203,204,205,206,207,208,209,210,211,212,213,214,215,216,217,218,219,220,221,222,223;VDB=2.201611e-01;ANN=C|intergenic_region|MODIFIER|gyrA-LMJF4839_00008|LMJF4839_00007-LMJF4839_00008|intergenic_region|LMJF4839_00007-LMJF4839_00008|||n.10725A>C||||||;Cases=121,0,242;Controls=0,0,0;CC_TREND=NaN;CC_GENO=NaN;CC_ALL=1.000e+00;CC_DOM=1.000e+00;CC_REC=1.000e+00;Private=Lineage_01	GT:GQ:PL	.	.	.	.	.	.	.	.	.	.	.	.	.	.	.	.	.	.	.	.	.	.	.	.	.	.	.	.	.	.	.	.	.	.	.	.	.	.	.	.	.	.	.	.	.	.	.	.	.	.	.	.	.	.	.	.	.	.	.	.	.	.	.	.	.	.	.	.	.	.	.	.	.	.	.	.	.	.	.	.	.	.	.	.	.	.	.	.	.	.	.	.	.	.	.	.	.	.	.	.	.	.	.	1/1:99:255,255,0	1/1:99:255,255,0	1/1:99:255,226,0	1/1:99:255,184,0	1/1:99:255,232,0	1/1:99:255,163,0	1/1:99:255,255,0	1/1:99:255,255,0	1/1:99:255,255,0	1/1:99:255,255,0	1/1:99:255,255,0	1/1:99:255,255,0	1/1:99:255,255,0	1/1:99:255,123,0	1/1:99:255,135,0	1/1:99:255,255,0	1/1:99:255,255,0	1/1:99:255,255,0	1/1:99:255,255,0	1/1:99:255,255,0	1/1:99:255,255,0	1/1:99:255,255,0	1/1:99:255,255,0	1/1:99:255,255,0	1/1:99:255,255,0	1/1:99:255,255,0	1/1:99:255,255,0	1/1:99:255,255,0	1/1:99:255,255,0	1/1:99:255,255,0	1/1:99:255,255,0	1/1:99:255,255,0	1/1:99:255,255,0	1/1:99:255,132,0	1/1:99:255,172,0	1/1:99:255,255,0	1/1:99:255,111,0	1/1:99:255,255,0	1/1:99:255,255,0	1/1:99:255,255,0	1/1:99:255,255,0	1/1:99:255,255,0	1/1:99:255,112,0	1/1:99:255,255,0	1/1:99:255,255,0	1/1:99:255,180,0	1/1:99:255,255,0	1/1:99:255,255,0	1/1:99:255,255,0	1/1:99:255,255,0	1/1:99:255,255,0	1/1:99:255,255,0	1/1:99:255,255,0	1/1:99:255,255,0	1/1:99:255,123,0	1/1:99:255,105,0	1/1:99:255,255,0	1/1:99:255,255,0	1/1:99:255,255,0	1/1:99:255,148,0	1/1:99:255,255,0	1/1:99:255,255,0	1/1:99:255,255,0	1/1:99:255,255,0	1/1:99:255,255,0	1/1:99:255,173,0	1/1:99:255,255,0	1/1:99:255,84,0	1/1:99:255,126,0	1/1:99:255,135,0	1/1:99:255,255,0	1/1:99:255,255,0	1/1:99:255,255,0	1/1:99:255,255,0	1/1:99:255,163,0	1/1:99:255,135,0	1/1:99:255,138,0	1/1:99:255,160,0	1/1:99:255,108,0	1/1:99:255,98,0	1/1:99:255,69,0	1/1:99:255,114,0	1/1:99:255,105,0	1/1:99:255,235,0	1/1:99:255,255,0	1/1:99:255,255,0	1/1:99:255,255,0	1/1:99:255,255,0	1/1:99:255,163,0	1/1:99:255,255,0	1/1:99:255,255,0	1/1:99:255,255,0	1/1:99:255,196,0	1/1:99:255,255,0	1/1:99:255,255,0	1/1:99:255,255,0	1/1:99:255,99,0	1/1:99:255,255,0	1/1:99:255,255,0	1/1:99:255,255,0	1/1:99:255,255,0	1/1:99:255,255,0	1/1:99:255,255,0	1/1:99:255,255,0	1/1:99:255,255,0	1/1:99:255,255,0	1/1:99:255,255,0	1/1:99:255,255,0	1/1:99:255,255,0	1/1:99:255,83,0	1/1:99:255,255,0	1/1:99:255,255,0	1/1:99:255,255,0	1/1:99:255,255,0	1/1:99:255,255,0	1/1:99:255,255,0	1/1:99:255,255,0	1/1:99:255,255,0	1/1:99:255,255,0	1/1:99:255,255,0	1/1:99:255,214,0
JF4839_chromosome	10785	.	G	T	222.0	.	AC1=2;AC=242;AF1=1;AN=242;DP4=58,42,16707,15179;DP=32799;FQ=-282;MQ=60;PV4=1,1,1,0.3;RPB=-4.911306e-02;SF=103,104,105,106,107,108,109,110,111,112,113,114,115,116,117,118,119,120,121,122,123,124,125,126,127,128,129,130,131,132,133,134,135,136,137,138,139,140,141,142,143,144,145,146,147,148,149,150,151,152,153,154,155,156,157,158,159,160,161,162,163,164,165,166,167,168,169,170,171,172,173,174,175,176,177,178,179,180,181,182,183,184,185,186,187,188,189,190,191,192,193,194,195,196,197,198,199,200,201,202,203,204,205,206,207,208,209,210,211,212,213,214,215,216,217,218,219,220,221,222,223;VDB=5.052330e-01;ANN=T|missense_variant|MODERATE|LMJF4839_00008|LMJF4839_00008|transcript|LMJF4839_00008|protein_coding|1/1|c.58G>T|p.Val20Phe|58/1515|58/1515|20/504||;Cases=121,0,242;Controls=0,0,0;CC_TREND=NaN;CC_GENO=NaN;CC_ALL=1.000e+00;CC_DOM=1.000e+00;CC_REC=1.000e+00;Private=Lineage_01	GT:PL:GQ	.	.	.	.	.	.	.	.	.	.	.	.	.	.	.	.	.	.	.	.	.	.	.	.	.	.	.	.	.	.	.	.	.	.	.	.	.	.	.	.	.	.	.	.	.	.	.	.	.	.	.	.	.	.	.	.	.	.	.	.	.	.	.	.	.	.	.	.	.	.	.	.	.	.	.	.	.	.	.	.	.	.	.	.	.	.	.	.	.	.	.	.	.	.	.	.	.	.	.	.	.	.	.	1/1:255,255,0:99	1/1:255,255,0:99	1/1:255,220,0:99	1/1:255,151,0:99	1/1:255,255,0:99	1/1:255,214,0:99	1/1:255,255,0:99	1/1:255,255,0:99	1/1:255,255,0:99	1/1:255,255,0:99	1/1:255,255,0:99	1/1:255,255,0:99	1/1:255,255,0:99	1/1:255,123,0:99	1/1:255,129,0:99	1/1:255,255,0:99	1/1:255,255,0:99	1/1:255,255,0:99	1/1:255,255,0:99	1/1:255,255,0:99	1/1:255,255,0:99	1/1:255,255,0:99	1/1:255,255,0:99	1/1:255,255,0:99	1/1:255,255,0:99	1/1:255,255,0:99	1/1:255,255,0:99	1/1:255,255,0:99	1/1:255,255,0:99	1/1:255,255,0:99	1/1:255,255,0:99	1/1:255,255,0:99	1/1:255,255,0:99	1/1:255,138,0:99	1/1:255,169,0:99	1/1:255,255,0:99	1/1:255,99,0:99	1/1:255,255,0:99	1/1:255,255,0:99	1/1:255,255,0:99	1/1:255,255,0:99	1/1:255,255,0:99	1/1:255,160,0:99	1/1:255,255,0:99	1/1:255,255,0:99	1/1:255,152,0:99	1/1:255,255,0:99	1/1:255,255,0:99	1/1:255,255,0:99	1/1:255,255,0:99	1/1:255,255,0:99	1/1:255,255,0:99	1/1:255,255,0:99	1/1:255,255,0:99	1/1:255,126,0:99	1/1:255,88,0:99	1/1:255,255,0:99	1/1:255,255,0:99	1/1:255,255,0:99	1/1:255,32,0:61	1/1:255,255,0:99	1/1:255,255,0:99	1/1:255,255,0:99	1/1:255,255,0:99	1/1:255,255,0:99	1/1:255,255,0:99	1/1:255,255,0:99	1/1:255,81,0:99	1/1:255,120,0:99	1/1:255,138,0:99	1/1:255,255,0:99	1/1:255,255,0:99	1/1:255,255,0:99	1/1:255,255,0:99	1/1:255,172,0:99	1/1:255,141,0:99	1/1:255,123,0:99	1/1:255,148,0:99	1/1:255,120,0:99	1/1:255,129,0:99	1/1:255,51,0:99	1/1:255,117,0:99	1/1:255,117,0:99	1/1:255,243,0:99	1/1:255,255,0:99	1/1:255,255,0:99	1/1:255,255,0:99	1/1:255,255,0:99	1/1:255,216,0:99	1/1:255,255,0:99	1/1:255,255,0:99	1/1:255,255,0:99	1/1:255,153,0:99	1/1:255,255,0:99	1/1:255,255,0:99	1/1:255,255,0:99	1/1:255,38,0:73	1/1:255,255,0:99	1/1:255,255,0:99	1/1:255,255,0:99	1/1:255,255,0:99	1/1:255,255,0:99	1/1:255,255,0:99	1/1:255,255,0:99	1/1:255,255,0:99	1/1:255,255,0:99	1/1:255,255,0:99	1/1:255,255,0:99	1/1:255,255,0:99	1/1:255,23,0:43	1/1:255,255,0:99	1/1:255,255,0:99	1/1:255,255,0:99	1/1:255,255,0:99	1/1:255,255,0:99	1/1:255,255,0:99	1/1:255,255,0:99	1/1:255,255,0:99	1/1:255,255,0:99	1/1:255,255,0:99	1/1:255,178,0:99
JF4839_chromosome	10830	.	A	C	222.02	.	AC1=2;AC=242;AF1=1;AN=242;DP4=58,42,16397,13430;DP=30322;FQ=-282;MQ=60;PV4=0.46,0.35,0.47,0.32;RPB=1.383152e+00;SF=103,104,105,106,107,108,109,110,111,112,113,114,115,116,117,118,119,120,121,122,123,124,125,126,127,128,129,130,131,132,133,134,135,136,137,138,139,140,141,142,143,144,145,146,147,148,149,150,151,152,153,154,155,156,157,158,159,160,161,162,163,164,165,166,167,168,169,170,171,172,173,174,175,176,177,178,179,180,181,182,183,184,185,186,187,188,189,190,191,192,193,194,195,196,197,198,199,200,201,202,203,204,205,206,207,208,209,210,211,212,213,214,215,216,217,218,219,220,221,222,223;VDB=3.643790e-01;ANN=C|missense_variant|MODERATE|LMJF4839_00008|LMJF4839_00008|transcript|LMJF4839_00008|protein_coding|1/1|c.103A>C|p.Ile35Leu|103/1515|103/1515|35/504||;Cases=121,0,242;Controls=0,0,0;CC_TREND=NaN;CC_GENO=NaN;CC_ALL=1.000e+00;CC_DOM=1.000e+00;CC_REC=1.000e+00;Private=Lineage_01	GT:PL:GQ	.	.	.	.	.	.	.	.	.	.	.	.	.	.	.	.	.	.	.	.	.	.	.	.	.	.	.	.	.	.	.	.	.	.	.	.	.	.	.	.	.	.	.	.	.	.	.	.	.	.	.	.	.	.	.	.	.	.	.	.	.	.	.	.	.	.	.	.	.	.	.	.	.	.	.	.	.	.	.	.	.	.	.	.	.	.	.	.	.	.	.	.	.	.	.	.	.	.	.	.	.	.	.	1/1:255,255,0:99	1/1:255,229,0:99	1/1:255,196,0:99	1/1:255,144,0:99	1/1:255,226,0:99	1/1:255,202,0:99	1/1:255,211,0:99	1/1:255,255,0:99	1/1:255,255,0:99	1/1:255,255,0:99	1/1:255,255,0:99	1/1:255,255,0:99	1/1:255,255,0:99	1/1:255,111,0:99	1/1:255,111,0:99	1/1:255,255,0:99	1/1:255,255,0:99	1/1:255,255,0:99	1/1:255,255,0:99	1/1:255,255,0:99	1/1:255,255,0:99	1/1:255,255,0:99	1/1:255,255,0:99	1/1:255,255,0:99	1/1:255,255,0:99	1/1:255,255,0:99	1/1:255,255,0:99	1/1:255,255,0:99	1/1:255,255,0:99	1/1:255,255,0:99	1/1:255,255,0:99	1/1:255,255,0:99	1/1:255,255,0:99	1/1:255,123,0:99	1/1:255,138,0:99	1/1:255,255,0:99	1/1:255,85,0:99	1/1:255,255,0:99	1/1:255,255,0:99	1/1:255,255,0:99	1/1:255,255,0:99	1/1:255,255,0:99	1/1:255,135,0:99	1/1:255,255,0:99	1/1:255,255,0:99	1/1:255,199,0:99	1/1:255,255,0:99	1/1:255,255,0:99	1/1:255,255,0:99	1/1:255,255,0:99	1/1:255,255,0:99	1/1:255,255,0:99	1/1:255,255,0:99	1/1:255,255,0:99	1/1:255,126,0:99	1/1:255,84,0:99	1/1:255,255,0:99	1/1:255,255,0:99	1/1:255,255,0:99	1/1:255,9,0:16	1/1:255,255,0:99	1/1:255,255,0:99	1/1:255,255,0:99	1/1:255,255,0:99	1/1:255,255,0:99	1/1:255,255,0:99	1/1:255,255,0:99	1/1:255,96,0:99	1/1:255,93,0:99	1/1:255,154,0:99	1/1:255,255,0:99	1/1:255,255,0:99	1/1:255,255,0:99	1/1:255,255,0:99	1/1:255,160,0:99	1/1:255,135,0:99	1/1:255,138,0:99	1/1:255,187,0:99	1/1:255,151,0:99	1/1:255,166,0:99	1/1:255,66,0:99	1/1:255,141,0:99	1/1:255,95,0:99	1/1:255,237,0:99	1/1:255,255,0:99	1/1:255,255,0:99	1/1:255,255,0:99	1/1:255,255,0:99	1/1:255,202,0:99	1/1:255,255,0:99	1/1:255,255,0:99	1/1:255,255,0:99	1/1:255,98,0:99	1/1:255,255,0:99	1/1:255,255,0:99	1/1:255,255,0:99	1/1:255,44,0:85	1/1:255,255,0:99	1/1:255,255,0:99	1/1:255,255,0:99	1/1:255,255,0:99	1/1:255,255,0:99	1/1:255,255,0:99	1/1:255,255,0:99	1/1:255,255,0:99	1/1:255,255,0:99	1/1:255,255,0:99	1/1:255,255,0:99	1/1:255,255,0:99	1/1:255,6,0:10	1/1:255,255,0:99	1/1:255,255,0:99	1/1:255,255,0:99	1/1:255,255,0:99	1/1:255,255,0:99	1/1:255,255,0:99	1/1:255,255,0:99	1/1:255,255,0:99	1/1:255,255,0:99	1/1:255,255,0:99	1/1:255,209,0:99
JF4839_chromosome	10848	.	G	T	222.07	.	AC1=2;AC=239;AF1=1;AN=242;DP4=55,40,9253,7077;DP=16710;FQ=-282;MQ=60;PV4=0.44,0.32,0.46,1;RPB=1.093189e+00;SF=103,104,105,106,107,108,109,110,111,112,113,114,115,116,117,118,119,120,121,122,123,124,125,126,127,128,129,130,131,132,133,134,135,136,137,138,139,140,141,142,143,144,145,146,147,148,149,150,151,152,153,154,155,156,157,158,159,160,161,162,163,164,165,166,167,168,169,170,171,172,173,174,175,176,177,178,179,180,181,182,183,184,185,186,187,188,189,190,191,192,193,194,195,196,197,198,199,200,201,202,203,204,205,206,207,208,209,210,211,212,213,214,215,216,217,218,219,220,221,222,223;VDB=2.577425e-12;ANN=T|missense_variant|MODERATE|LMJF4839_00008|LMJF4839_00008|transcript|LMJF4839_00008|protein_coding|1/1|c.121G>T|p.Val41Phe|121/1515|121/1515|41/504||;Cases=118,3,239;Controls=0,0,0;CC_TREND=NaN;CC_GENO=NaN;CC_ALL=1.000e+00;CC_DOM=1.000e+00;CC_REC=1.000e+00;Private=Lineage_01	GT:PL:GQ	.	.	.	.	.	.	.	.	.	.	.	.	.	.	.	.	.	.	.	.	.	.	.	.	.	.	.	.	.	.	.	.	.	.	.	.	.	.	.	.	.	.	.	.	.	.	.	.	.	.	.	.	.	.	.	.	.	.	.	.	.	.	.	.	.	.	.	.	.	.	.	.	.	.	.	.	.	.	.	.	.	.	.	.	.	.	.	.	.	.	.	.	.	.	.	.	.	.	.	.	.	.	.	1/1:255,255,0:99	1/1:255,66,0:99	1/1:255,60,0:99	1/1:255,33,0:63	1/1:255,36,0:69	1/1:255,63,0:99	1/1:255,66,0:99	1/1:255,255,0:99	1/1:255,255,0:99	1/1:255,129,0:99	1/1:255,255,0:99	1/1:255,255,0:99	1/1:255,255,0:99	1/1:255,36,0:69	1/1:255,60,0:99	1/1:255,255,0:99	1/1:255,160,0:99	1/1:255,255,0:99	1/1:255,255,0:99	1/1:255,78,0:99	1/1:255,178,0:99	1/1:255,193,0:99	1/1:255,255,0:99	1/1:255,255,0:99	1/1:255,255,0:99	1/1:255,255,0:99	1/1:255,108,0:99	1/1:255,193,0:99	1/1:255,148,0:99	1/1:255,255,0:99	1/1:255,255,0:99	1/1:255,102,0:99	1/1:255,255,0:99	1/1:255,66,0:99	1/1:255,87,0:99	1/1:255,255,0:99	1/1:255,34,0:65	1/1:255,255,0:99	1/1:255,255,0:99	1/1:255,255,0:99	1/1:255,255,0:99	1/1:255,255,0:99	1/1:255,93,0:99	1/1:255,214,0:99	1/1:255,255,0:99	1/1:255,135,0:99	1/1:255,255,0:99	1/1:255,250,0:99	1/1:255,255,0:99	1/1:255,255,0:99	1/1:255,255,0:99	1/1:255,255,0:99	1/1:255,255,0:99	1/1:255,255,0:99	1/1:255,69,0:99	1/1:255,33,0:63	1/1:255,255,0:99	1/1:255,255,0:99	1/1:255,255,0:99	0/1:255,0,34:37	1/1:255,255,0:99	1/1:255,255,0:99	1/1:255,231,0:99	1/1:255,255,0:99	1/1:255,255,0:99	1/1:255,134,0:99	1/1:255,255,0:99	1/1:255,69,0:99	1/1:255,57,0:99	1/1:255,84,0:99	1/1:255,255,0:99	1/1:255,163,0:99	1/1:255,242,0:99	1/1:255,163,0:99	1/1:255,126,0:99	1/1:255,102,0:99	1/1:255,90,0:99	1/1:255,163,0:99	1/1:255,120,0:99	1/1:255,129,0:99	1/1:255,60,0:99	1/1:255,108,0:99	1/1:255,111,0:99	1/1:255,184,0:99	1/1:255,255,0:99	1/1:255,255,0:99	1/1:255,255,0:99	1/1:255,255,0:99	1/1:255,105,0:99	1/1:255,255,0:99	1/1:255,255,0:99	1/1:255,255,0:99	1/1:255,39,0:75	1/1:255,255,0:99	1/1:255,255,0:99	1/1:255,255,0:99	0/1:255,0,7:10	1/1:255,255,0:99	1/1:255,255,0:99	1/1:255,255,0:99	1/1:255,255,0:99	1/1:255,255,0:99	1/1:255,190,0:99	1/1:255,255,0:99	1/1:255,255,0:99	1/1:255,255,0:99	1/1:255,255,0:99	1/1:255,255,0:99	1/1:255,247,0:99	0/1:255,0,66:69	1/1:255,255,0:99	1/1:255,255,0:99	1/1:255,255,0:99	1/1:255,255,0:99	1/1:255,222,0:99	1/1:255,255,0:99	1/1:255,255,0:99	1/1:255,255,0:99	1/1:255,255,0:99	1/1:255,255,0:99	1/1:255,116,0:99
JF4839_chromosome	10858	.	C	T	222.07	.	AC1=2;AC=239;AF1=1;AN=242;DP4=59,40,9378,7103;DP=16711;FQ=-282;MQ=60;PV4=1,1,0.48,1;RPB=1.719991e+00;SF=103,104,105,106,107,108,109,110,111,112,113,114,115,116,117,118,119,120,121,122,123,124,125,126,127,128,129,130,131,132,133,134,135,136,137,138,139,140,141,142,143,144,145,146,147,148,149,150,151,152,153,154,155,156,157,158,159,160,161,162,163,164,165,166,167,168,169,170,171,172,173,174,175,176,177,178,179,180,181,182,183,184,185,186,187,188,189,190,191,192,193,194,195,196,197,198,199,200,201,202,203,204,205,206,207,208,209,210,211,212,213,214,215,216,217,218,219,220,221,222,223;VDB=6.473375e-14;ANN=T|missense_variant|MODERATE|LMJF4839_00008|LMJF4839_00008|transcript|LMJF4839_00008|protein_coding|1/1|c.131C>T|p.Ala44Val|131/1515|131/1515|44/504||;Cases=118,3,239;Controls=0,0,0;CC_TREND=NaN;CC_GENO=NaN;CC_ALL=1.000e+00;CC_DOM=1.000e+00;CC_REC=1.000e+00;Private=Lineage_01	GT:PL:GQ	.	.	.	.	.	.	.	.	.	.	.	.	.	.	.	.	.	.	.	.	.	.	.	.	.	.	.	.	.	.	.	.	.	.	.	.	.	.	.	.	.	.	.	.	.	.	.	.	.	.	.	.	.	.	.	.	.	.	.	.	.	.	.	.	.	.	.	.	.	.	.	.	.	.	.	.	.	.	.	.	.	.	.	.	.	.	.	.	.	.	.	.	.	.	.	.	.	.	.	.	.	.	.	1/1:255,255,0:99	1/1:255,66,0:99	1/1:255,60,0:99	1/1:255,33,0:63	1/1:255,36,0:69	1/1:255,63,0:99	1/1:255,66,0:99	1/1:255,255,0:99	1/1:255,255,0:99	1/1:255,129,0:99	1/1:255,255,0:99	1/1:255,255,0:99	1/1:255,255,0:99	1/1:255,36,0:69	1/1:255,60,0:99	1/1:255,255,0:99	1/1:255,157,0:99	1/1:255,255,0:99	1/1:255,255,0:99	1/1:255,78,0:99	1/1:255,178,0:99	1/1:255,188,0:99	1/1:255,255,0:99	1/1:255,255,0:99	1/1:255,255,0:99	1/1:255,255,0:99	1/1:255,108,0:99	1/1:255,193,0:99	1/1:255,145,0:99	1/1:255,255,0:99	1/1:255,255,0:99	1/1:255,102,0:99	1/1:255,255,0:99	1/1:255,66,0:99	1/1:255,87,0:99	1/1:255,255,0:99	1/1:255,34,0:65	1/1:255,255,0:99	1/1:255,255,0:99	1/1:255,255,0:99	1/1:255,255,0:99	1/1:255,255,0:99	1/1:255,96,0:99	1/1:255,217,0:99	1/1:255,255,0:99	1/1:255,126,0:99	1/1:255,255,0:99	1/1:255,215,0:99	1/1:255,255,0:99	1/1:255,255,0:99	1/1:255,255,0:99	1/1:255,255,0:99	1/1:255,255,0:99	1/1:255,255,0:99	1/1:255,69,0:99	1/1:255,30,0:57	1/1:255,255,0:99	1/1:255,255,0:99	1/1:255,255,0:99	0/1:255,0,51:54	1/1:255,255,0:99	1/1:255,255,0:99	1/1:255,234,0:99	1/1:255,255,0:99	1/1:255,255,0:99	1/1:255,115,0:99	1/1:255,255,0:99	1/1:255,69,0:99	1/1:255,57,0:99	1/1:255,90,0:99	1/1:255,255,0:99	1/1:255,163,0:99	1/1:255,255,0:99	1/1:255,129,0:99	1/1:255,132,0:99	1/1:255,102,0:99	1/1:255,93,0:99	1/1:255,160,0:99	1/1:255,120,0:99	1/1:255,135,0:99	1/1:255,60,0:99	1/1:255,108,0:99	1/1:255,111,0:99	1/1:255,170,0:99	1/1:255,255,0:99	1/1:255,255,0:99	1/1:255,255,0:99	1/1:255,255,0:99	1/1:255,74,0:99	1/1:255,255,0:99	1/1:255,255,0:99	1/1:255,255,0:99	1/1:255,39,0:75	1/1:255,255,0:99	1/1:255,255,0:99	1/1:255,255,0:99	0/1:255,0,10:13	1/1:255,255,0:99	1/1:255,255,0:99	1/1:255,255,0:99	1/1:255,255,0:99	1/1:255,255,0:99	1/1:255,193,0:99	1/1:255,255,0:99	1/1:255,255,0:99	1/1:255,255,0:99	1/1:255,255,0:99	1/1:255,255,0:99	1/1:255,255,0:99	0/1:255,0,63:66	1/1:255,255,0:99	1/1:255,255,0:99	1/1:255,255,0:99	1/1:255,255,0:99	1/1:255,193,0:99	1/1:255,255,0:99	1/1:255,255,0:99	1/1:255,255,0:99	1/1:255,255,0:99	1/1:255,255,0:99	1/1:255,119,0:99
JF4839_chromosome	10911	.	G	A	220.91	.	AC1=1;AC=241;AF1=0.5;AN=244;DP4=71,62,16875,15202;DP=34076;FQ=86;MQ=60;PV4=1,0.45,1,0.35;RPB=-2.033397e+00;SF=30,103,104,105,106,107,108,109,110,111,112,113,114,115,116,117,118,119,120,121,122,123,124,125,126,127,128,129,130,131,132,133,134,135,136,137,138,139,140,141,142,143,144,145,146,147,148,149,150,151,152,153,154,155,156,157,158,159,160,161,162,163,164,165,166,167,168,169,170,171,172,173,174,175,176,177,178,179,180,181,182,183,184,185,186,187,188,189,190,191,192,193,194,195,196,197,198,199,200,201,202,203,204,205,206,207,208,209,210,211,212,213,214,215,216,217,218,219,220,221,222,223;VDB=1.048116e-01;ANN=A|missense_variant|MODERATE|LMJF4839_00008|LMJF4839_00008|transcript|LMJF4839_00008|protein_coding|1/1|c.184G>A|p.Val62Ile|184/1515|184/1515|62/504||;Cases=119,2,240;Controls=0,1,1;CC_TREND=2.547e-10;CC_GENO=NaN;CC_ALL=2.449e-02;CC_DOM=2.459e-02;CC_REC=1.000e+00	GT:PL:GQ	.	.	.	.	.	.	.	.	.	.	.	.	.	.	.	.	.	.	.	.	.	.	.	.	.	.	.	.	.	.	0/1:113,0,255:99	.	.	.	.	.	.	.	.	.	.	.	.	.	.	.	.	.	.	.	.	.	.	.	.	.	.	.	.	.	.	.	.	.	.	.	.	.	.	.	.	.	.	.	.	.	.	.	.	.	.	.	.	.	.	.	.	.	.	.	.	.	.	.	.	.	.	.	.	.	.	.	.	1/1:255,255,0:99	1/1:255,160,0:99	1/1:255,138,0:99	1/1:255,193,0:99	1/1:255,196,0:99	1/1:255,120,0:99	1/1:255,235,0:99	1/1:255,255,0:99	1/1:255,255,0:99	1/1:255,255,0:99	1/1:255,255,0:99	1/1:255,255,0:99	1/1:255,255,0:99	1/1:255,144,0:99	1/1:255,123,0:99	1/1:255,255,0:99	1/1:255,255,0:99	1/1:255,255,0:99	1/1:255,255,0:99	1/1:255,255,0:99	1/1:255,255,0:99	1/1:255,255,0:99	1/1:255,255,0:99	1/1:255,255,0:99	1/1:255,255,0:99	1/1:255,255,0:99	1/1:255,255,0:99	1/1:255,255,0:99	1/1:255,255,0:99	1/1:255,255,0:99	1/1:255,255,0:99	1/1:255,202,0:99	1/1:255,255,0:99	1/1:255,163,0:99	1/1:255,141,0:99	1/1:255,255,0:99	1/1:255,73,0:99	1/1:255,255,0:99	1/1:255,255,0:99	1/1:255,255,0:99	1/1:255,255,0:99	1/1:255,255,0:99	1/1:255,169,0:99	1/1:255,255,0:99	1/1:255,255,0:99	1/1:255,208,0:99	1/1:255,255,0:99	1/1:255,255,0:99	1/1:255,255,0:99	1/1:255,255,0:99	1/1:255,255,0:99	1/1:255,255,0:99	1/1:255,255,0:99	1/1:255,255,0:99	1/1:255,148,0:99	1/1:255,99,0:99	1/1:255,255,0:99	1/1:255,255,0:99	1/1:255,255,0:99	0/1:255,0,42:45	1/1:255,255,0:99	1/1:255,255,0:99	1/1:255,255,0:99	1/1:255,255,0:99	1/1:255,255,0:99	1/1:255,202,0:99	1/1:255,255,0:99	1/1:255,129,0:99	1/1:255,126,0:99	1/1:255,138,0:99	1/1:255,255,0:99	1/1:255,255,0:99	1/1:255,255,0:99	1/1:255,255,0:99	1/1:255,226,0:99	1/1:255,172,0:99	1/1:255,144,0:99	1/1:255,255,0:99	1/1:255,178,0:99	1/1:255,211,0:99	1/1:255,90,0:99	1/1:255,169,0:99	1/1:255,184,0:99	1/1:255,255,0:99	1/1:255,255,0:99	1/1:255,255,0:99	1/1:255,255,0:99	1/1:255,255,0:99	1/1:255,211,0:99	1/1:255,255,0:99	1/1:255,255,0:99	1/1:255,255,0:99	1/1:255,172,0:99	1/1:255,255,0:99	1/1:255,255,0:99	1/1:255,255,0:99	1/1:255,69,0:99	1/1:255,255,0:99	1/1:255,255,0:99	1/1:255,255,0:99	1/1:255,255,0:99	1/1:255,255,0:99	1/1:255,255,0:99	1/1:255,255,0:99	1/1:255,255,0:99	1/1:255,255,0:99	1/1:255,255,0:99	1/1:255,255,0:99	1/1:255,255,0:99	0/1:255,0,27:30	1/1:255,255,0:99	1/1:255,255,0:99	1/1:255,255,0:99	1/1:255,255,0:99	1/1:255,255,0:99	1/1:255,255,0:99	1/1:255,255,0:99	1/1:255,255,0:99	1/1:255,255,0:99	1/1:255,255,0:99	1/1:255,209,0:99
JF4839_chromosome	11008	.	A	T	220.89	.	AC1=1;AC=243;AF1=0.5;AN=244;DP4=51,119,15135,16431;DP=34134;FQ=89;MQ=60;PV4=0.64,0.26,1,0.42;RPB=7.750000e-01;SF=30,103,104,105,106,107,108,109,110,111,112,113,114,115,116,117,118,119,120,121,122,123,124,125,126,127,128,129,130,131,132,133,134,135,136,137,138,139,140,141,142,143,144,145,146,147,148,149,150,151,152,153,154,155,156,157,158,159,160,161,162,163,164,165,166,167,168,169,170,171,172,173,174,175,176,177,178,179,180,181,182,183,184,185,186,187,188,189,190,191,192,193,194,195,196,197,198,199,200,201,202,203,204,205,206,207,208,209,210,211,212,213,214,215,216,217,218,219,220,221,222,223;VDB=1.021485e-01;ANN=T|missense_variant|MODERATE|LMJF4839_00008|LMJF4839_00008|transcript|LMJF4839_00008|protein_coding|1/1|c.281A>T|p.Lys94Met|281/1515|281/1515|94/504||;Cases=121,0,242;Controls=0,1,1;CC_TREND=0.000e+00;CC_GENO=NaN;CC_ALL=8.197e-03;CC_DOM=8.197e-03;CC_REC=1.000e+00	GT:GQ:PL	.	.	.	.	.	.	.	.	.	.	.	.	.	.	.	.	.	.	.	.	.	.	.	.	.	.	.	.	.	.	0/1:99:116,0,255	.	.	.	.	.	.	.	.	.	.	.	.	.	.	.	.	.	.	.	.	.	.	.	.	.	.	.	.	.	.	.	.	.	.	.	.	.	.	.	.	.	.	.	.	.	.	.	.	.	.	.	.	.	.	.	.	.	.	.	.	.	.	.	.	.	.	.	.	.	.	.	.	1/1:99:255,255,0	1/1:99:255,169,0	1/1:99:255,148,0	1/1:99:255,123,0	1/1:99:255,181,0	1/1:99:255,126,0	1/1:99:255,202,0	1/1:99:255,255,0	1/1:99:255,255,0	1/1:99:255,255,0	1/1:99:255,255,0	1/1:99:255,255,0	1/1:99:255,255,0	1/1:99:255,105,0	1/1:99:255,166,0	1/1:99:255,255,0	1/1:99:255,255,0	1/1:99:255,255,0	1/1:99:255,255,0	1/1:99:255,255,0	1/1:99:255,255,0	1/1:99:255,255,0	1/1:99:255,255,0	1/1:99:255,255,0	1/1:99:255,255,0	1/1:99:255,255,0	1/1:99:255,255,0	1/1:99:255,255,0	1/1:99:255,255,0	1/1:99:255,255,0	1/1:99:255,255,0	1/1:99:255,202,0	1/1:99:255,255,0	1/1:99:255,148,0	1/1:99:255,166,0	1/1:99:255,255,0	1/1:99:255,117,0	1/1:99:255,255,0	1/1:99:255,255,0	1/1:99:255,255,0	1/1:99:255,255,0	1/1:99:255,255,0	1/1:99:255,135,0	1/1:99:255,255,0	1/1:99:255,255,0	1/1:99:255,202,0	1/1:99:255,255,0	1/1:99:255,255,0	1/1:99:255,255,0	1/1:99:255,255,0	1/1:99:255,255,0	1/1:99:255,255,0	1/1:99:255,255,0	1/1:99:255,255,0	1/1:99:255,151,0	1/1:99:255,102,0	1/1:99:255,255,0	1/1:99:255,255,0	1/1:99:255,255,0	1/1:33:255,18,0	1/1:99:255,255,0	1/1:99:255,255,0	1/1:99:255,251,0	1/1:99:255,255,0	1/1:99:255,255,0	1/1:99:255,188,0	1/1:99:255,255,0	1/1:99:255,108,0	1/1:99:255,128,0	1/1:99:255,129,0	1/1:99:255,255,0	1/1:99:255,255,0	1/1:99:255,255,0	1/1:99:255,255,0	1/1:99:255,238,0	1/1:99:255,193,0	1/1:99:255,154,0	1/1:99:255,255,0	1/1:99:255,187,0	1/1:99:255,255,0	1/1:99:255,114,0	1/1:99:255,211,0	1/1:99:255,151,0	1/1:99:255,238,0	1/1:99:255,255,0	1/1:99:255,255,0	1/1:99:255,255,0	1/1:99:255,255,0	1/1:99:255,237,0	1/1:99:255,255,0	1/1:99:255,255,0	1/1:99:255,255,0	1/1:99:255,199,0	1/1:99:255,255,0	1/1:99:255,255,0	1/1:99:255,255,0	1/1:99:255,77,0	1/1:99:255,255,0	1/1:99:255,255,0	1/1:99:255,255,0	1/1:99:255,255,0	1/1:99:255,255,0	1/1:99:255,255,0	1/1:99:255,255,0	1/1:99:255,255,0	1/1:99:255,255,0	1/1:99:255,255,0	1/1:99:255,255,0	1/1:99:255,255,0	1/1:55:255,29,0	1/1:99:255,255,0	1/1:99:255,255,0	1/1:99:255,255,0	1/1:99:255,255,0	1/1:99:255,255,0	1/1:99:255,255,0	1/1:99:255,255,0	1/1:99:255,255,0	1/1:99:255,255,0	1/1:99:255,255,0	1/1:99:255,94,0
JF4839_chromosome	11016	.	A	G	220.75	.	AC1=1;AC=243;AF1=0.5;AN=244;DP4=57,89,14572,16160;DP=32617;FQ=72;MQ=60;PV4=0.67,1,1,1;RPB=1.215526e+00;SF=30,103,104,105,106,107,108,109,110,111,112,113,114,115,116,117,118,119,120,121,122,123,124,125,126,127,128,129,130,131,132,133,134,135,136,137,138,139,140,141,142,143,144,145,146,147,148,149,150,151,152,153,154,155,156,157,158,159,160,161,162,163,164,165,166,167,168,169,170,171,172,173,174,175,176,177,178,179,180,181,182,183,184,185,186,187,188,189,190,191,192,193,194,195,196,197,198,199,200,201,202,203,204,205,206,207,208,209,210,211,212,213,214,215,216,217,218,219,220,221,222,223;VDB=8.593325e-02;ANN=G|missense_variant|MODERATE|LMJF4839_00008|LMJF4839_00008|transcript|LMJF4839_00008|protein_coding|1/1|c.289A>G|p.Thr97Ala|289/1515|289/1515|97/504||;Cases=121,0,242;Controls=0,1,1;CC_TREND=0.000e+00;CC_GENO=NaN;CC_ALL=8.197e-03;CC_DOM=8.197e-03;CC_REC=1.000e+00	GT:PL:GQ	.	.	.	.	.	.	.	.	.	.	.	.	.	.	.	.	.	.	.	.	.	.	.	.	.	.	.	.	.	.	0/1:99,0,255:99	.	.	.	.	.	.	.	.	.	.	.	.	.	.	.	.	.	.	.	.	.	.	.	.	.	.	.	.	.	.	.	.	.	.	.	.	.	.	.	.	.	.	.	.	.	.	.	.	.	.	.	.	.	.	.	.	.	.	.	.	.	.	.	.	.	.	.	.	.	.	.	.	1/1:255,255,0:99	1/1:255,166,0:99	1/1:255,132,0:99	1/1:255,111,0:99	1/1:255,154,0:99	1/1:255,126,0:99	1/1:255,208,0:99	1/1:255,255,0:99	1/1:255,255,0:99	1/1:255,255,0:99	1/1:255,255,0:99	1/1:255,255,0:99	1/1:255,255,0:99	1/1:255,108,0:99	1/1:255,151,0:99	1/1:255,255,0:99	1/1:255,255,0:99	1/1:255,255,0:99	1/1:255,255,0:99	1/1:255,255,0:99	1/1:255,255,0:99	1/1:255,255,0:99	1/1:255,255,0:99	1/1:255,255,0:99	1/1:255,255,0:99	1/1:255,255,0:99	1/1:255,255,0:99	1/1:255,255,0:99	1/1:255,255,0:99	1/1:255,255,0:99	1/1:255,255,0:99	1/1:255,193,0:99	1/1:255,255,0:99	1/1:255,126,0:99	1/1:255,160,0:99	1/1:255,255,0:99	1/1:255,117,0:99	1/1:255,255,0:99	1/1:255,255,0:99	1/1:255,255,0:99	1/1:255,255,0:99	1/1:255,255,0:99	1/1:255,142,0:99	1/1:255,255,0:99	1/1:255,255,0:99	1/1:255,202,0:99	1/1:255,255,0:99	1/1:255,255,0:99	1/1:255,255,0:99	1/1:255,255,0:99	1/1:255,255,0:99	1/1:255,255,0:99	1/1:255,255,0:99	1/1:255,255,0:99	1/1:255,141,0:99	1/1:255,102,0:99	1/1:255,255,0:99	1/1:255,255,0:99	1/1:255,255,0:99	1/1:255,30,0:57	1/1:255,255,0:99	1/1:255,255,0:99	1/1:255,232,0:99	1/1:255,255,0:99	1/1:255,255,0:99	1/1:255,200,0:99	1/1:255,255,0:99	1/1:255,108,0:99	1/1:255,151,0:99	1/1:255,129,0:99	1/1:255,255,0:99	1/1:255,255,0:99	1/1:255,255,0:99	1/1:255,231,0:99	1/1:255,232,0:99	1/1:255,181,0:99	1/1:255,148,0:99	1/1:255,255,0:99	1/1:255,196,0:99	1/1:255,255,0:99	1/1:255,117,0:99	1/1:255,197,0:99	1/1:255,148,0:99	1/1:255,205,0:99	1/1:255,255,0:99	1/1:255,255,0:99	1/1:255,255,0:99	1/1:255,255,0:99	1/1:255,226,0:99	1/1:255,255,0:99	1/1:255,255,0:99	1/1:255,255,0:99	1/1:255,202,0:99	1/1:255,255,0:99	1/1:255,255,0:99	1/1:255,255,0:99	1/1:255,79,0:99	1/1:255,255,0:99	1/1:255,255,0:99	1/1:255,255,0:99	1/1:255,255,0:99	1/1:255,255,0:99	1/1:255,255,0:99	1/1:255,255,0:99	1/1:255,255,0:99	1/1:255,255,0:99	1/1:255,255,0:99	1/1:255,255,0:99	1/1:255,255,0:99	1/1:255,53,0:99	1/1:255,255,0:99	1/1:255,255,0:99	1/1:255,255,0:99	1/1:255,255,0:99	1/1:255,255,0:99	1/1:255,255,0:99	1/1:255,255,0:99	1/1:255,255,0:99	1/1:255,255,0:99	1/1:255,255,0:99	1/1:255,142,0:99
JF4839_chromosome	11236	.	C	A	222.0	.	AC1=2;AC=242;AF1=1;AN=242;DP4=55,52,13969,14084;DP=28663;FQ=-282;MQ=60;PV4=0.49,0.36,0.47,1;RPB=-1.609876e+00;SF=103,104,105,106,107,108,109,110,111,112,113,114,115,116,117,118,119,120,121,122,123,124,125,126,127,128,129,130,131,132,133,134,135,136,137,138,139,140,141,142,143,144,145,146,147,148,149,150,151,152,153,154,155,156,157,158,159,160,161,162,163,164,165,166,167,168,169,170,171,172,173,174,175,176,177,178,179,180,181,182,183,184,185,186,187,188,189,190,191,192,193,194,195,196,197,198,199,200,201,202,203,204,205,206,207,208,209,210,211,212,213,214,215,216,217,218,219,220,221,222,223;VDB=3.831401e-04;ANN=A|missense_variant|MODERATE|LMJF4839_00008|LMJF4839_00008|transcript|LMJF4839_00008|protein_coding|1/1|c.509C>A|p.Ala170Glu|509/1515|509/1515|170/504||;Cases=121,0,242;Controls=0,0,0;CC_TREND=NaN;CC_GENO=NaN;CC_ALL=1.000e+00;CC_DOM=1.000e+00;CC_REC=1.000e+00;Private=Lineage_01	GT:PL:GQ	.	.	.	.	.	.	.	.	.	.	.	.	.	.	.	.	.	.	.	.	.	.	.	.	.	.	.	.	.	.	.	.	.	.	.	.	.	.	.	.	.	.	.	.	.	.	.	.	.	.	.	.	.	.	.	.	.	.	.	.	.	.	.	.	.	.	.	.	.	.	.	.	.	.	.	.	.	.	.	.	.	.	.	.	.	.	.	.	.	.	.	.	.	.	.	.	.	.	.	.	.	.	.	1/1:255,255,0:99	1/1:255,181,0:99	1/1:255,135,0:99	1/1:255,114,0:99	1/1:255,141,0:99	1/1:255,84,0:99	1/1:255,169,0:99	1/1:255,255,0:99	1/1:255,255,0:99	1/1:255,255,0:99	1/1:255,255,0:99	1/1:255,255,0:99	1/1:255,255,0:99	1/1:255,99,0:99	1/1:255,187,0:99	1/1:255,255,0:99	1/1:255,255,0:99	1/1:255,255,0:99	1/1:255,255,0:99	1/1:255,250,0:99	1/1:255,255,0:99	1/1:255,255,0:99	1/1:255,255,0:99	1/1:255,255,0:99	1/1:255,255,0:99	1/1:255,255,0:99	1/1:255,255,0:99	1/1:255,255,0:99	1/1:255,255,0:99	1/1:255,255,0:99	1/1:255,255,0:99	1/1:255,184,0:99	1/1:255,255,0:99	1/1:255,135,0:99	1/1:255,93,0:99	1/1:255,255,0:99	1/1:255,114,0:99	1/1:255,255,0:99	1/1:255,255,0:99	1/1:255,255,0:99	1/1:255,255,0:99	1/1:255,255,0:99	1/1:255,91,0:99	1/1:255,255,0:99	1/1:255,255,0:99	1/1:255,143,0:99	1/1:255,255,0:99	1/1:255,255,0:99	1/1:255,255,0:99	1/1:255,255,0:99	1/1:255,255,0:99	1/1:255,255,0:99	1/1:255,255,0:99	1/1:255,255,0:99	1/1:255,166,0:99	1/1:255,102,0:99	1/1:255,255,0:99	1/1:255,255,0:99	1/1:255,255,0:99	1/1:255,44,0:85	1/1:255,255,0:99	1/1:255,255,0:99	1/1:255,255,0:99	1/1:255,255,0:99	1/1:255,255,0:99	1/1:255,48,0:93	1/1:255,255,0:99	1/1:255,52,0:99	1/1:255,129,0:99	1/1:255,123,0:99	1/1:255,255,0:99	1/1:255,255,0:99	1/1:255,255,0:99	1/1:255,255,0:99	1/1:255,157,0:99	1/1:255,166,0:99	1/1:255,247,0:99	1/1:255,255,0:99	1/1:255,196,0:99	1/1:255,232,0:99	1/1:255,84,0:99	1/1:255,187,0:99	1/1:255,135,0:99	1/1:255,196,0:99	1/1:255,255,0:99	1/1:255,255,0:99	1/1:255,255,0:99	1/1:255,255,0:99	1/1:255,172,0:99	1/1:255,255,0:99	1/1:255,255,0:99	1/1:255,255,0:99	1/1:255,117,0:99	1/1:255,255,0:99	1/1:255,255,0:99	1/1:255,255,0:99	1/1:255,50,0:97	1/1:255,255,0:99	1/1:255,255,0:99	1/1:255,255,0:99	1/1:255,255,0:99	1/1:255,255,0:99	1/1:255,255,0:99	1/1:255,255,0:99	1/1:255,255,0:99	1/1:255,255,0:99	1/1:255,255,0:99	1/1:255,255,0:99	1/1:255,255,0:99	1/1:255,140,0:99	1/1:255,255,0:99	1/1:255,255,0:99	1/1:255,255,0:99	1/1:255,255,0:99	1/1:255,255,0:99	1/1:255,255,0:99	1/1:255,255,0:99	1/1:255,255,0:99	1/1:255,255,0:99	1/1:255,255,0:99	1/1:255,235,0:99
JF4839_chromosome	11247	.	G	A	222.0	.	AC1=2;AC=232;AF1=1;AN=232;DP4=58,51,12358,12484;DP=25330;FQ=-282;MQ=60;PV4=1,1,1,0.37;RPB=9.900240e-01;SF=103,104,105,106,107,108,109,110,111,112,113,114,115,116,117,118,119,120,121,122,123,124,125,126,127,128,129,130,131,132,133,134,135,136,137,138,140,141,142,143,144,145,146,147,148,149,150,151,152,153,155,156,157,158,159,160,161,162,163,165,166,167,168,169,170,171,172,173,174,176,177,178,179,180,181,182,183,184,185,186,187,188,189,190,191,193,194,195,196,197,198,199,200,201,202,203,204,205,206,207,208,209,210,211,212,213,214,215,216,217,218,219,220,221,222,223;VDB=3.275278e-02;ANN=A|missense_variant|MODERATE|LMJF4839_00008|LMJF4839_00008|transcript|LMJF4839_00008|protein_coding|1/1|c.520G>A|p.Glu174Lys|520/1515|520/1515|174/504||;Cases=116,0,232;Controls=0,0,0;CC_TREND=NaN;CC_GENO=NaN;CC_ALL=1.000e+00;CC_DOM=1.000e+00;CC_REC=1.000e+00;Private=Lineage_01	GT:GQ:PL	.	.	.	.	.	.	.	.	.	.	.	.	.	.	.	.	.	.	.	.	.	.	.	.	.	.	.	.	.	.	.	.	.	.	.	.	.	.	.	.	.	.	.	.	.	.	.	.	.	.	.	.	.	.	.	.	.	.	.	.	.	.	.	.	.	.	.	.	.	.	.	.	.	.	.	.	.	.	.	.	.	.	.	.	.	.	.	.	.	.	.	.	.	.	.	.	.	.	.	.	.	.	.	1/1:99:255,255,0	1/1:99:255,169,0	1/1:99:255,110,0	1/1:99:255,105,0	1/1:99:255,123,0	1/1:99:255,81,0	1/1:99:255,163,0	1/1:99:255,255,0	1/1:99:255,255,0	1/1:99:255,255,0	1/1:99:255,255,0	1/1:99:255,255,0	1/1:99:255,255,0	1/1:99:255,90,0	1/1:99:255,181,0	1/1:99:255,255,0	1/1:99:255,255,0	1/1:99:255,255,0	1/1:99:255,255,0	1/1:99:255,238,0	1/1:99:255,255,0	1/1:99:255,255,0	1/1:99:255,255,0	1/1:99:255,255,0	1/1:99:255,255,0	1/1:99:255,255,0	1/1:99:255,255,0	1/1:99:255,255,0	1/1:99:255,255,0	1/1:99:255,255,0	1/1:99:255,255,0	1/1:99:255,163,0	1/1:99:255,255,0	1/1:99:255,129,0	1/1:99:255,87,0	1/1:99:255,255,0	.	1/1:99:255,255,0	1/1:99:255,255,0	1/1:99:255,255,0	1/1:99:255,255,0	1/1:99:255,255,0	1/1:85:255,44,0	1/1:99:255,255,0	1/1:99:255,255,0	1/1:99:255,134,0	1/1:99:255,255,0	1/1:99:255,255,0	1/1:99:255,255,0	1/1:99:255,255,0	1/1:99:255,255,0	.	1/1:99:255,255,0	1/1:99:255,255,0	1/1:99:255,154,0	1/1:99:255,105,0	1/1:99:255,255,0	1/1:99:255,255,0	1/1:99:255,255,0	1/1:27:255,15,0	1/1:99:255,255,0	.	1/1:99:255,158,0	1/1:99:255,255,0	1/1:99:255,255,0	1/1:47:255,25,0	1/1:99:255,255,0	1/1:65:255,34,0	1/1:99:255,126,0	1/1:99:255,123,0	1/1:99:255,255,0	1/1:99:255,255,0	.	1/1:99:255,208,0	1/1:99:255,154,0	1/1:99:255,163,0	1/1:99:255,244,0	1/1:99:255,255,0	1/1:99:255,193,0	1/1:99:255,223,0	1/1:99:255,84,0	1/1:99:255,178,0	1/1:99:255,132,0	1/1:99:255,184,0	1/1:99:255,255,0	1/1:99:255,255,0	1/1:99:255,255,0	1/1:99:255,255,0	1/1:99:255,196,0	.	1/1:99:255,255,0	1/1:99:255,255,0	1/1:99:255,107,0	1/1:99:255,255,0	1/1:99:255,255,0	1/1:99:255,255,0	1/1:85:255,44,0	1/1:99:255,255,0	1/1:99:255,255,0	1/1:99:255,255,0	1/1:99:255,255,0	1/1:99:255,255,0	1/1:99:255,255,0	1/1:99:255,255,0	1/1:99:255,255,0	1/1:99:255,255,0	1/1:99:255,255,0	1/1:99:255,255,0	1/1:99:255,255,0	1/1:99:255,134,0	1/1:99:255,255,0	1/1:99:255,255,0	1/1:99:255,255,0	1/1:99:255,255,0	1/1:99:255,255,0	1/1:99:255,255,0	1/1:99:255,255,0	1/1:99:255,255,0	1/1:99:255,255,0	1/1:99:255,255,0	1/1:99:255,235,0
JF4839_chromosome	11280	.	T	G	222.08	.	AC1=2;AC=209;AF1=1;AN=210;DP4=56,61,9996,9661;DP=20022;FQ=-282;MQ=60;PV4=0.48,1,0.47,1;RPB=1.722514e+00;SF=103,104,105,106,107,108,109,110,111,112,113,114,115,116,117,118,119,120,121,122,123,124,125,126,127,128,129,130,131,132,133,134,135,136,137,140,143,144,145,147,148,149,150,151,152,153,155,161,162,163,165,166,167,168,169,170,171,172,173,176,177,178,179,180,181,182,183,184,185,186,187,188,189,190,191,193,194,195,196,197,198,199,200,201,202,203,204,205,206,207,208,209,210,212,213,214,215,216,217,218,219,220,221,222,223;VDB=2.145872e-02;ANN=G|missense_variant|MODERATE|LMJF4839_00008|LMJF4839_00008|transcript|LMJF4839_00008|protein_coding|1/1|c.553T>G|p.Ser185Ala|553/1515|553/1515|185/504||;Cases=104,1,209;Controls=0,0,0;CC_TREND=NaN;CC_GENO=NaN;CC_ALL=1.000e+00;CC_DOM=1.000e+00;CC_REC=1.000e+00;Private=Lineage_01	GT:PL:GQ	.	.	.	.	.	.	.	.	.	.	.	.	.	.	.	.	.	.	.	.	.	.	.	.	.	.	.	.	.	.	.	.	.	.	.	.	.	.	.	.	.	.	.	.	.	.	.	.	.	.	.	.	.	.	.	.	.	.	.	.	.	.	.	.	.	.	.	.	.	.	.	.	.	.	.	.	.	.	.	.	.	.	.	.	.	.	.	.	.	.	.	.	.	.	.	.	.	.	.	.	.	.	.	1/1:255,255,0:99	1/1:255,81,0:99	1/1:255,111,0:99	1/1:255,87,0:99	1/1:255,93,0:99	1/1:255,60,0:99	1/1:255,99,0:99	1/1:255,255,0:99	1/1:255,255,0:99	1/1:255,184,0:99	1/1:255,255,0:99	1/1:255,255,0:99	1/1:255,255,0:99	1/1:255,69,0:99	1/1:255,126,0:99	1/1:255,255,0:99	1/1:255,255,0:99	1/1:255,255,0:99	1/1:255,255,0:99	1/1:255,148,0:99	1/1:255,247,0:99	1/1:255,255,0:99	1/1:255,255,0:99	1/1:255,255,0:99	1/1:255,255,0:99	1/1:255,255,0:99	1/1:255,187,0:99	1/1:255,255,0:99	1/1:255,255,0:99	1/1:255,255,0:99	1/1:255,255,0:99	1/1:255,102,0:99	1/1:255,255,0:99	1/1:255,102,0:99	1/1:255,93,0:99	.	.	1/1:255,255,0:99	.	.	1/1:255,255,0:99	1/1:255,255,0:99	1/1:255,0,0:3	.	1/1:255,255,0:99	1/1:255,117,0:99	1/1:255,255,0:99	1/1:255,255,0:99	1/1:255,255,0:99	1/1:255,255,0:99	1/1:255,255,0:99	.	1/1:255,255,0:99	.	.	.	.	.	1/1:255,255,0:99	1/1:255,26,0:49	1/1:255,255,0:99	.	1/1:255,126,0:99	1/1:255,255,0:99	1/1:255,255,0:99	1/1:255,38,0:73	1/1:255,255,0:99	1/1:255,52,0:99	1/1:255,135,0:99	1/1:255,132,0:99	1/1:255,255,0:99	.	.	1/1:255,157,0:99	1/1:255,144,0:99	1/1:255,166,0:99	1/1:255,235,0:99	1/1:255,255,0:99	1/1:255,175,0:99	1/1:255,205,0:99	1/1:255,93,0:99	1/1:255,172,0:99	1/1:255,132,0:99	1/1:255,187,0:99	1/1:255,255,0:99	1/1:255,255,0:99	1/1:255,255,0:99	1/1:255,255,0:99	1/1:255,106,0:99	.	1/1:255,255,0:99	1/1:255,255,0:99	1/1:255,79,0:99	1/1:255,255,0:99	1/1:255,255,0:99	1/1:255,255,0:99	0/1:255,0,22:25	1/1:255,255,0:99	1/1:255,255,0:99	1/1:255,255,0:99	1/1:255,255,0:99	1/1:255,255,0:99	1/1:255,255,0:99	1/1:255,255,0:99	1/1:255,255,0:99	1/1:255,255,0:99	1/1:255,255,0:99	1/1:255,255,0:99	.	1/1:255,122,0:99	1/1:255,255,0:99	1/1:255,255,0:99	1/1:255,255,0:99	1/1:255,255,0:99	1/1:255,255,0:99	1/1:255,255,0:99	1/1:255,255,0:99	1/1:255,255,0:99	1/1:255,255,0:99	1/1:255,255,0:99	1/1:255,205,0:99
JF4839_chromosome	11394	.	G	A	220.56	.	AC1=1;AC=243;AF1=0.5;AN=244;DP4=61,69,13472,13879;DP=28918;FQ=45;MQ=59;PV4=1,1,1.3e-05,1;RPB=-8.752761e-01;SF=30,103,104,105,106,107,108,109,110,111,112,113,114,115,116,117,118,119,120,121,122,123,124,125,126,127,128,129,130,131,132,133,134,135,136,137,138,139,140,141,142,143,144,145,146,147,148,149,150,151,152,153,154,155,156,157,158,159,160,161,162,163,164,165,166,167,168,169,170,171,172,173,174,175,176,177,178,179,180,181,182,183,184,185,186,187,188,189,190,191,192,193,194,195,196,197,198,199,200,201,202,203,204,205,206,207,208,209,210,211,212,213,214,215,216,217,218,219,220,221,222,223;VDB=4.570808e-02;ANN=A|missense_variant|MODERATE|LMJF4839_00008|LMJF4839_00008|transcript|LMJF4839_00008|protein_coding|1/1|c.667G>A|p.Ala223Thr|667/1515|667/1515|223/504||;Cases=121,0,242;Controls=0,1,1;CC_TREND=0.000e+00;CC_GENO=NaN;CC_ALL=8.197e-03;CC_DOM=8.197e-03;CC_REC=1.000e+00	GT:PL:GQ	.	.	.	.	.	.	.	.	.	.	.	.	.	.	.	.	.	.	.	.	.	.	.	.	.	.	.	.	.	.	0/1:72,0,255:75	.	.	.	.	.	.	.	.	.	.	.	.	.	.	.	.	.	.	.	.	.	.	.	.	.	.	.	.	.	.	.	.	.	.	.	.	.	.	.	.	.	.	.	.	.	.	.	.	.	.	.	.	.	.	.	.	.	.	.	.	.	.	.	.	.	.	.	.	.	.	.	.	1/1:255,255,0:99	1/1:255,157,0:99	1/1:255,129,0:99	1/1:255,114,0:99	1/1:255,175,0:99	1/1:255,78,0:99	1/1:255,184,0:99	1/1:255,255,0:99	1/1:255,255,0:99	1/1:255,255,0:99	1/1:255,255,0:99	1/1:255,255,0:99	1/1:255,255,0:99	1/1:255,99,0:99	1/1:255,105,0:99	1/1:255,255,0:99	1/1:255,255,0:99	1/1:255,255,0:99	1/1:255,255,0:99	1/1:255,255,0:99	1/1:255,255,0:99	1/1:255,255,0:99	1/1:255,255,0:99	1/1:255,255,0:99	1/1:255,255,0:99	1/1:255,255,0:99	1/1:255,255,0:99	1/1:255,255,0:99	1/1:255,255,0:99	1/1:255,255,0:99	1/1:255,255,0:99	1/1:255,141,0:99	1/1:255,255,0:99	1/1:255,132,0:99	1/1:255,132,0:99	1/1:255,255,0:99	1/1:255,75,0:99	1/1:255,255,0:99	1/1:255,255,0:99	1/1:255,255,0:99	1/1:255,255,0:99	1/1:255,255,0:99	1/1:255,172,0:99	1/1:255,255,0:99	1/1:255,255,0:99	1/1:255,173,0:99	1/1:255,255,0:99	1/1:255,255,0:99	1/1:255,255,0:99	1/1:255,255,0:99	1/1:255,255,0:99	1/1:255,255,0:99	1/1:255,255,0:99	1/1:255,255,0:99	1/1:255,66,0:99	1/1:255,60,0:99	1/1:255,255,0:99	1/1:255,255,0:99	1/1:255,255,0:99	1/1:255,14,0:25	1/1:255,255,0:99	1/1:255,255,0:99	1/1:255,255,0:99	1/1:255,255,0:99	1/1:255,255,0:99	1/1:255,235,0:99	1/1:255,255,0:99	1/1:255,72,0:99	1/1:255,144,0:99	1/1:255,166,0:99	1/1:255,255,0:99	1/1:255,238,0:99	1/1:255,233,0:99	1/1:255,255,0:99	1/1:255,154,0:99	1/1:255,132,0:99	1/1:255,227,0:99	1/1:255,255,0:99	1/1:255,208,0:99	1/1:255,250,0:99	1/1:255,69,0:99	1/1:255,196,0:99	1/1:255,114,0:99	1/1:255,255,0:99	1/1:255,255,0:99	1/1:255,255,0:99	1/1:255,255,0:99	1/1:255,255,0:99	1/1:255,148,0:99	1/1:255,255,0:99	1/1:255,255,0:99	1/1:255,255,0:99	1/1:255,120,0:99	1/1:255,255,0:99	1/1:255,255,0:99	1/1:255,255,0:99	1/1:255,76,0:99	1/1:255,255,0:99	1/1:255,255,0:99	1/1:255,255,0:99	1/1:255,255,0:99	1/1:255,255,0:99	1/1:255,255,0:99	1/1:255,255,0:99	1/1:255,255,0:99	1/1:255,255,0:99	1/1:255,255,0:99	1/1:255,255,0:99	1/1:255,255,0:99	1/1:255,1,0:4	1/1:255,255,0:99	1/1:255,255,0:99	1/1:255,255,0:99	1/1:255,255,0:99	1/1:255,255,0:99	1/1:255,255,0:99	1/1:255,255,0:99	1/1:255,255,0:99	1/1:255,255,0:99	1/1:255,255,0:99	1/1:255,181,0:99
JF4839_chromosome	11682	.	A	G	222.02	.	AC1=2;AC=279;AF1=1;AN=280;DP4=67,42,15944,13459;DP=30432;FQ=-282;MQ=57;PV4=1,0.36,0.37,0.36;RPB=-1.732060e+00;SF=3,7,14,18,38,41,46,54,55,57,59,60,75,76,77,80,84,85,86,103,104,105,106,107,108,109,110,111,112,113,114,115,116,117,118,119,120,121,122,123,124,125,126,127,128,129,130,131,132,133,134,135,136,137,138,139,140,141,142,143,144,145,146,147,148,149,150,151,152,153,154,155,156,157,158,159,160,161,162,163,164,165,166,167,168,169,170,171,172,173,174,175,176,177,178,179,180,181,182,183,184,185,186,187,188,189,190,191,192,193,194,195,196,197,198,199,200,201,202,203,204,205,206,207,208,209,210,211,212,213,214,215,216,217,218,219,220,221,222,223;VDB=1.832257e-04;ANN=G|missense_variant|MODERATE|LMJF4839_00008|LMJF4839_00008|transcript|LMJF4839_00008|protein_coding|1/1|c.955A>G|p.Met319Val|955/1515|955/1515|319/504||;Cases=120,1,241;Controls=19,0,38;CC_TREND=6.909e-01;CC_GENO=NaN;CC_ALL=8.643e-01;CC_DOM=8.643e-01;CC_REC=1.000e+00	GT:GQ:PL	.	.	.	1/1:99:255,255,0	.	.	.	1/1:63:255,33,0	.	.	.	.	.	.	1/1:99:255,255,0	.	.	.	1/1:99:255,255,0	.	.	.	.	.	.	.	.	.	.	.	.	.	.	.	.	.	.	.	1/1:99:255,255,0	.	.	1/1:99:255,255,0	.	.	.	.	1/1:99:255,255,0	.	.	.	.	.	.	.	1/1:99:255,175,0	1/1:99:255,96,0	.	1/1:99:255,108,0	.	1/1:99:255,193,0	1/1:99:255,102,0	.	.	.	.	.	.	.	.	.	.	.	.	.	.	1/1:99:255,255,0	1/1:99:255,144,0	1/1:99:255,215,0	.	.	1/1:99:255,255,0	.	.	.	1/1:99:255,255,0	1/1:99:255,255,0	1/1:99:255,255,0	.	.	.	.	.	.	.	.	.	.	.	.	.	.	.	.	1/1:99:255,255,0	1/1:99:255,138,0	1/1:99:255,126,0	1/1:99:255,144,0	1/1:99:255,175,0	1/1:99:255,90,0	1/1:99:255,169,0	1/1:99:255,255,0	1/1:99:255,255,0	1/1:99:255,255,0	1/1:99:255,255,0	1/1:99:255,255,0	1/1:99:255,255,0	1/1:99:255,120,0	1/1:99:255,96,0	1/1:99:255,255,0	1/1:99:255,255,0	1/1:99:255,255,0	1/1:99:255,255,0	1/1:99:255,255,0	1/1:99:255,255,0	1/1:99:255,255,0	1/1:99:255,255,0	1/1:99:255,255,0	1/1:99:255,255,0	1/1:99:255,255,0	1/1:99:255,255,0	1/1:99:255,255,0	1/1:99:255,255,0	1/1:99:255,255,0	1/1:99:255,255,0	1/1:99:255,126,0	1/1:99:255,255,0	1/1:99:255,126,0	1/1:99:255,123,0	1/1:99:255,255,0	1/1:99:255,69,0	1/1:99:255,255,0	1/1:99:255,255,0	1/1:99:255,255,0	1/1:99:255,255,0	1/1:99:255,255,0	1/1:99:255,129,0	1/1:99:255,255,0	1/1:99:255,255,0	1/1:99:255,166,0	1/1:99:255,255,0	1/1:99:255,255,0	1/1:99:255,255,0	1/1:99:255,255,0	1/1:99:255,255,0	1/1:99:255,255,0	1/1:99:255,255,0	1/1:99:255,255,0	1/1:99:255,59,0	1/1:99:255,69,0	1/1:99:255,255,0	1/1:99:255,255,0	1/1:99:255,255,0	0/1:12:255,0,9	1/1:99:255,255,0	1/1:99:255,255,0	1/1:99:255,252,0	1/1:99:255,255,0	1/1:99:255,255,0	1/1:99:255,255,0	1/1:99:255,255,0	1/1:99:255,108,0	1/1:99:255,178,0	1/1:99:255,217,0	1/1:99:255,255,0	1/1:99:255,244,0	1/1:99:255,255,0	1/1:99:255,255,0	1/1:99:255,144,0	1/1:99:255,132,0	1/1:99:255,255,0	1/1:99:255,255,0	1/1:99:255,255,0	1/1:99:255,255,0	1/1:99:255,175,0	1/1:99:255,241,0	1/1:99:255,175,0	1/1:99:255,255,0	1/1:99:255,255,0	1/1:99:255,255,0	1/1:99:255,255,0	1/1:99:255,255,0	1/1:99:255,193,0	1/1:99:255,255,0	1/1:99:255,255,0	1/1:99:255,255,0	1/1:99:255,121,0	1/1:99:255,255,0	1/1:99:255,255,0	1/1:99:255,255,0	1/1:99:255,135,0	1/1:99:255,255,0	1/1:99:255,255,0	1/1:99:255,255,0	1/1:99:255,255,0	1/1:99:255,255,0	1/1:99:255,255,0	1/1:99:255,255,0	1/1:99:255,255,0	1/1:99:255,255,0	1/1:99:255,255,0	1/1:99:255,255,0	1/1:99:255,255,0	1/1:99:255,77,0	1/1:99:255,255,0	1/1:99:255,255,0	1/1:99:255,255,0	1/1:99:255,255,0	1/1:99:255,255,0	1/1:99:255,255,0	1/1:99:255,255,0	1/1:99:255,255,0	1/1:99:255,255,0	1/1:99:255,255,0	1/1:99:255,214,0
JF4839_chromosome	12132	.	A	G	222.05	.	AC1=2;AC=240;AF1=1;AN=242;DP4=53,51,13952,13234;DP=27709;FQ=-282;MQ=60;PV4=1,1,1,0.22;RPB=-3.208052e-01;SF=103,104,105,106,107,108,109,110,111,112,113,114,115,116,117,118,119,120,121,122,123,124,125,126,127,128,129,130,131,132,133,134,135,136,137,138,139,140,141,142,143,144,145,146,147,148,149,150,151,152,153,154,155,156,157,158,159,160,161,162,163,164,165,166,167,168,169,170,171,172,173,174,175,176,177,178,179,180,181,182,183,184,185,186,187,188,189,190,191,192,193,194,195,196,197,198,199,200,201,202,203,204,205,206,207,208,209,210,211,212,213,214,215,216,217,218,219,220,221,222,223;VDB=7.790098e-02;ANN=G|missense_variant|MODERATE|LMJF4839_00008|LMJF4839_00008|transcript|LMJF4839_00008|protein_coding|1/1|c.1405A>G|p.Lys469Glu|1405/1515|1405/1515|469/504||;Cases=119,2,240;Controls=0,0,0;CC_TREND=NaN;CC_GENO=NaN;CC_ALL=1.000e+00;CC_DOM=1.000e+00;CC_REC=1.000e+00;Private=Lineage_01	GT:PL:GQ	.	.	.	.	.	.	.	.	.	.	.	.	.	.	.	.	.	.	.	.	.	.	.	.	.	.	.	.	.	.	.	.	.	.	.	.	.	.	.	.	.	.	.	.	.	.	.	.	.	.	.	.	.	.	.	.	.	.	.	.	.	.	.	.	.	.	.	.	.	.	.	.	.	.	.	.	.	.	.	.	.	.	.	.	.	.	.	.	.	.	.	.	.	.	.	.	.	.	.	.	.	.	.	1/1:255,255,0:99	1/1:255,187,0:99	1/1:255,214,0:99	1/1:255,132,0:99	1/1:255,160,0:99	1/1:255,144,0:99	1/1:255,214,0:99	1/1:255,255,0:99	1/1:255,255,0:99	1/1:255,255,0:99	1/1:255,255,0:99	1/1:255,255,0:99	1/1:255,255,0:99	1/1:255,123,0:99	1/1:255,123,0:99	1/1:255,255,0:99	1/1:255,255,0:99	1/1:255,255,0:99	1/1:255,255,0:99	1/1:255,255,0:99	1/1:255,255,0:99	1/1:255,255,0:99	1/1:255,255,0:99	1/1:255,255,0:99	1/1:255,255,0:99	1/1:255,255,0:99	1/1:255,255,0:99	1/1:255,255,0:99	1/1:255,255,0:99	1/1:255,255,0:99	1/1:255,255,0:99	1/1:255,211,0:99	1/1:255,255,0:99	1/1:255,163,0:99	1/1:255,102,0:99	1/1:255,255,0:99	1/1:255,91,0:99	1/1:255,255,0:99	1/1:255,255,0:99	1/1:255,255,0:99	1/1:255,255,0:99	1/1:255,255,0:99	1/1:255,100,0:99	1/1:255,255,0:99	1/1:255,255,0:99	1/1:255,41,0:79	1/1:255,255,0:99	1/1:255,255,0:99	1/1:255,255,0:99	1/1:255,255,0:99	1/1:255,255,0:99	1/1:255,255,0:99	1/1:255,255,0:99	1/1:255,255,0:99	1/1:255,144,0:99	1/1:255,51,0:99	1/1:255,255,0:99	1/1:255,255,0:99	1/1:255,255,0:99	0/1:255,0,42:45	1/1:255,255,0:99	1/1:255,255,0:99	1/1:255,255,0:99	1/1:255,255,0:99	1/1:255,255,0:99	1/1:255,202,0:99	1/1:255,255,0:99	1/1:255,120,0:99	1/1:255,132,0:99	1/1:255,184,0:99	1/1:255,255,0:99	1/1:255,255,0:99	1/1:255,255,0:99	1/1:255,255,0:99	1/1:255,190,0:99	1/1:255,111,0:99	1/1:255,205,0:99	1/1:255,154,0:99	1/1:255,232,0:99	1/1:255,169,0:99	1/1:255,114,0:99	1/1:255,232,0:99	1/1:255,187,0:99	1/1:255,226,0:99	1/1:255,255,0:99	1/1:255,255,0:99	1/1:255,255,0:99	1/1:255,255,0:99	1/1:255,205,0:99	1/1:255,255,0:99	1/1:255,255,0:99	1/1:255,255,0:99	1/1:255,157,0:99	1/1:255,255,0:99	1/1:255,255,0:99	1/1:255,255,0:99	1/1:255,79,0:99	1/1:255,255,0:99	1/1:255,255,0:99	1/1:255,255,0:99	1/1:255,255,0:99	1/1:255,255,0:99	1/1:255,255,0:99	1/1:255,255,0:99	1/1:255,255,0:99	1/1:255,255,0:99	1/1:255,255,0:99	1/1:255,255,0:99	1/1:255,255,0:99	0/1:255,0,85:88	1/1:255,255,0:99	1/1:255,255,0:99	1/1:255,255,0:99	1/1:255,255,0:99	1/1:255,255,0:99	1/1:255,255,0:99	1/1:255,255,0:99	1/1:255,255,0:99	1/1:255,255,0:99	1/1:255,255,0:99	1/1:255,244,0:99
JF4839_chromosome	12600	.	A	C	222.02	.	AC1=2;AC=242;AF1=1;AN=242;DP4=64,50,15757,16575;DP=33955;FQ=-282;MQ=60;PV4=0.48,1,0.48,0.29;RPB=-9.517184e-01;SF=103,104,105,106,107,108,109,110,111,112,113,114,115,116,117,118,119,120,121,122,123,124,125,126,127,128,129,130,131,132,133,134,135,136,137,138,139,140,141,142,143,144,145,146,147,148,149,150,151,152,153,154,155,156,157,158,159,160,161,162,163,164,165,166,167,168,169,170,171,172,173,174,175,176,177,178,179,180,181,182,183,184,185,186,187,188,189,190,191,192,193,194,195,196,197,198,199,200,201,202,203,204,205,206,207,208,209,210,211,212,213,214,215,216,217,218,219,220,221,222,223;VDB=4.894316e-01;ANN=C|missense_variant|MODERATE|LMJF4839_00009|LMJF4839_00009|transcript|LMJF4839_00009|protein_coding|1/1|c.343A>C|p.Met115Leu|343/519|343/519|115/172||;Cases=121,0,242;Controls=0,0,0;CC_TREND=NaN;CC_GENO=NaN;CC_ALL=1.000e+00;CC_DOM=1.000e+00;CC_REC=1.000e+00;Private=Lineage_01	GT:GQ:PL	.	.	.	.	.	.	.	.	.	.	.	.	.	.	.	.	.	.	.	.	.	.	.	.	.	.	.	.	.	.	.	.	.	.	.	.	.	.	.	.	.	.	.	.	.	.	.	.	.	.	.	.	.	.	.	.	.	.	.	.	.	.	.	.	.	.	.	.	.	.	.	.	.	.	.	.	.	.	.	.	.	.	.	.	.	.	.	.	.	.	.	.	.	.	.	.	.	.	.	.	.	.	.	1/1:99:255,255,0	1/1:99:255,226,0	1/1:99:255,211,0	1/1:99:255,132,0	1/1:99:255,208,0	1/1:99:255,160,0	1/1:99:255,255,0	1/1:99:255,255,0	1/1:99:255,255,0	1/1:99:255,255,0	1/1:99:255,255,0	1/1:99:255,255,0	1/1:99:255,255,0	1/1:99:255,117,0	1/1:99:255,144,0	1/1:99:255,255,0	1/1:99:255,255,0	1/1:99:255,255,0	1/1:99:255,255,0	1/1:99:255,255,0	1/1:99:255,255,0	1/1:99:255,255,0	1/1:99:255,255,0	1/1:99:255,255,0	1/1:99:255,255,0	1/1:99:255,255,0	1/1:99:255,255,0	1/1:99:255,255,0	1/1:99:255,255,0	1/1:99:255,255,0	1/1:99:255,255,0	1/1:99:255,190,0	1/1:99:255,255,0	1/1:99:255,138,0	1/1:99:255,190,0	1/1:99:255,255,0	1/1:99:255,95,0	1/1:99:255,255,0	1/1:99:255,255,0	1/1:99:255,255,0	1/1:99:255,255,0	1/1:99:255,255,0	1/1:99:255,122,0	1/1:99:255,255,0	1/1:99:255,255,0	1/1:99:255,159,0	1/1:99:255,255,0	1/1:99:255,255,0	1/1:99:255,255,0	1/1:99:255,255,0	1/1:99:255,255,0	1/1:99:255,255,0	1/1:99:255,255,0	1/1:99:255,255,0	1/1:99:255,118,0	1/1:99:255,74,0	1/1:99:255,255,0	1/1:99:255,255,0	1/1:99:255,255,0	1/1:7:255,4,0	1/1:99:255,255,0	1/1:99:255,255,0	1/1:99:255,255,0	1/1:99:255,255,0	1/1:99:255,255,0	1/1:99:255,86,0	1/1:99:255,255,0	1/1:99:255,81,0	1/1:99:255,126,0	1/1:99:255,169,0	1/1:99:255,255,0	1/1:99:255,255,0	1/1:99:255,255,0	1/1:99:255,255,0	1/1:99:255,135,0	1/1:99:255,102,0	1/1:99:255,167,0	1/1:99:255,157,0	1/1:99:255,108,0	1/1:99:255,160,0	1/1:81:255,42,0	1/1:99:255,126,0	1/1:99:255,123,0	1/1:99:255,226,0	1/1:99:255,255,0	1/1:99:255,255,0	1/1:99:255,255,0	1/1:99:255,255,0	1/1:99:255,132,0	1/1:99:255,255,0	1/1:99:255,255,0	1/1:99:255,255,0	1/1:99:255,154,0	1/1:99:255,255,0	1/1:99:255,255,0	1/1:99:255,255,0	1/1:99:255,67,0	1/1:99:255,255,0	1/1:99:255,255,0	1/1:99:255,255,0	1/1:99:255,255,0	1/1:99:255,255,0	1/1:99:255,255,0	1/1:99:255,255,0	1/1:99:255,255,0	1/1:99:255,255,0	1/1:99:255,255,0	1/1:99:255,255,0	1/1:99:255,255,0	1/1:99:255,71,0	1/1:99:255,255,0	1/1:99:255,255,0	1/1:99:255,255,0	1/1:99:255,255,0	1/1:99:255,255,0	1/1:99:255,255,0	1/1:99:255,255,0	1/1:99:255,255,0	1/1:99:255,255,0	1/1:99:255,255,0	1/1:99:255,117,0
JF4839_chromosome	12760	.	G	A	222.03	.	AC1=2;AC=240;AF1=1;AN=240;DP4=47,48,15678,14222;DP=31079;FQ=-282;MQ=60;PV4=1,1,1,0.3;RPB=-2.446767e-01;SF=103,104,105,106,107,108,109,110,111,112,113,114,115,116,117,119,120,121,122,123,124,125,126,127,128,129,130,131,132,133,134,135,136,137,138,139,140,141,142,143,144,145,146,147,148,149,150,151,152,153,154,155,156,157,158,159,160,161,162,163,164,165,166,167,168,169,170,171,172,173,174,175,176,177,178,179,180,181,182,183,184,185,186,187,188,189,190,191,192,193,194,195,196,197,198,199,200,201,202,203,204,205,206,207,208,209,210,211,212,213,214,215,216,217,218,219,220,221,222,223;VDB=4.050449e-01;ANN=A|missense_variant|MODERATE|LMJF4839_00009|LMJF4839_00009|transcript|LMJF4839_00009|protein_coding|1/1|c.503G>A|p.Arg168Gln|503/519|503/519|168/172||;Cases=120,0,240;Controls=0,0,0;CC_TREND=NaN;CC_GENO=NaN;CC_ALL=1.000e+00;CC_DOM=1.000e+00;CC_REC=1.000e+00;Private=Lineage_01	GT:PL:GQ	.	.	.	.	.	.	.	.	.	.	.	.	.	.	.	.	.	.	.	.	.	.	.	.	.	.	.	.	.	.	.	.	.	.	.	.	.	.	.	.	.	.	.	.	.	.	.	.	.	.	.	.	.	.	.	.	.	.	.	.	.	.	.	.	.	.	.	.	.	.	.	.	.	.	.	.	.	.	.	.	.	.	.	.	.	.	.	.	.	.	.	.	.	.	.	.	.	.	.	.	.	.	.	1/1:255,255,0:99	1/1:255,196,0:99	1/1:255,129,0:99	1/1:255,126,0:99	1/1:255,178,0:99	1/1:255,123,0:99	1/1:255,160,0:99	1/1:255,255,0:99	1/1:255,255,0:99	1/1:255,255,0:99	1/1:255,255,0:99	1/1:255,255,0:99	1/1:255,255,0:99	1/1:255,117,0:99	1/1:255,111,0:99	.	1/1:255,255,0:99	1/1:255,255,0:99	1/1:255,255,0:99	1/1:255,255,0:99	1/1:255,255,0:99	1/1:255,255,0:99	1/1:255,255,0:99	1/1:255,255,0:99	1/1:255,255,0:99	1/1:255,255,0:99	1/1:255,255,0:99	1/1:255,255,0:99	1/1:255,255,0:99	1/1:255,255,0:99	1/1:255,255,0:99	1/1:255,184,0:99	1/1:255,255,0:99	1/1:255,114,0:99	1/1:255,166,0:99	1/1:255,255,0:99	1/1:255,51,0:99	1/1:255,255,0:99	1/1:255,255,0:99	1/1:255,255,0:99	1/1:255,255,0:99	1/1:255,255,0:99	1/1:255,192,0:99	1/1:255,255,0:99	1/1:255,255,0:99	1/1:255,152,0:99	1/1:255,255,0:99	1/1:255,255,0:99	1/1:255,255,0:99	1/1:255,255,0:99	1/1:255,255,0:99	1/1:255,255,0:99	1/1:255,255,0:99	1/1:255,255,0:99	1/1:255,138,0:99	1/1:255,138,0:99	1/1:255,255,0:99	1/1:255,255,0:99	1/1:255,255,0:99	1/1:255,94,0:99	1/1:255,255,0:99	1/1:255,255,0:99	1/1:255,255,0:99	1/1:255,255,0:99	1/1:255,255,0:99	1/1:255,95,0:99	1/1:255,255,0:99	1/1:255,75,0:99	1/1:255,78,0:99	1/1:255,87,0:99	1/1:255,255,0:99	1/1:255,255,0:99	1/1:255,255,0:99	1/1:255,255,0:99	1/1:255,120,0:99	1/1:255,72,0:99	1/1:255,144,0:99	1/1:255,99,0:99	1/1:255,114,0:99	1/1:255,96,0:99	1/1:255,60,0:99	1/1:255,108,0:99	1/1:255,102,0:99	1/1:255,193,0:99	1/1:255,255,0:99	1/1:255,255,0:99	1/1:255,255,0:99	1/1:255,255,0:99	1/1:255,159,0:99	1/1:255,255,0:99	1/1:255,255,0:99	1/1:255,255,0:99	1/1:255,157,0:99	1/1:255,255,0:99	1/1:255,255,0:99	1/1:255,255,0:99	1/1:255,36,0:69	1/1:255,255,0:99	1/1:255,255,0:99	1/1:255,255,0:99	1/1:255,255,0:99	1/1:255,255,0:99	1/1:255,255,0:99	1/1:255,255,0:99	1/1:255,255,0:99	1/1:255,255,0:99	1/1:255,255,0:99	1/1:255,255,0:99	1/1:255,255,0:99	1/1:255,3,0:6	1/1:255,255,0:99	1/1:255,255,0:99	1/1:255,255,0:99	1/1:255,255,0:99	1/1:255,255,0:99	1/1:255,255,0:99	1/1:255,255,0:99	1/1:255,255,0:99	1/1:255,255,0:99	1/1:255,255,0:99	1/1:255,147,0:99
JF4839_chromosome	12779	.	A	G	222.0	.	AC1=2;AC=242;AF1=1;AN=242;DP4=46,47,15803,13719;DP=31789;FQ=-282;MQ=60;PV4=1,1,0.48,0.3;RPB=1.342342e+00;SF=103,104,105,106,107,108,109,110,111,112,113,114,115,116,117,118,119,120,121,122,123,124,125,126,127,128,129,130,131,132,133,134,135,136,137,138,139,140,141,142,143,144,145,146,147,148,149,150,151,152,153,154,155,156,157,158,159,160,161,162,163,164,165,166,167,168,169,170,171,172,173,174,175,176,177,178,179,180,181,182,183,184,185,186,187,188,189,190,191,192,193,194,195,196,197,198,199,200,201,202,203,204,205,206,207,208,209,210,211,212,213,214,215,216,217,218,219,220,221,222,223;VDB=3.464632e-01;ANN=G|intergenic_region|MODIFIER|LMJF4839_00009-LMJF4839_00010|LMJF4839_00009-LMJF4839_00010|intergenic_region|LMJF4839_00009-LMJF4839_00010|||n.12779A>G||||||;Cases=121,0,242;Controls=0,0,0;CC_TREND=NaN;CC_GENO=NaN;CC_ALL=1.000e+00;CC_DOM=1.000e+00;CC_REC=1.000e+00;Private=Lineage_01	GT:GQ:PL	.	.	.	.	.	.	.	.	.	.	.	.	.	.	.	.	.	.	.	.	.	.	.	.	.	.	.	.	.	.	.	.	.	.	.	.	.	.	.	.	.	.	.	.	.	.	.	.	.	.	.	.	.	.	.	.	.	.	.	.	.	.	.	.	.	.	.	.	.	.	.	.	.	.	.	.	.	.	.	.	.	.	.	.	.	.	.	.	.	.	.	.	.	.	.	.	.	.	.	.	.	.	.	1/1:99:255,255,0	1/1:99:255,181,0	1/1:99:255,123,0	1/1:99:255,135,0	1/1:99:255,211,0	1/1:99:255,93,0	1/1:99:255,157,0	1/1:99:255,255,0	1/1:99:255,255,0	1/1:99:255,255,0	1/1:99:255,255,0	1/1:99:255,255,0	1/1:99:255,255,0	1/1:99:255,117,0	1/1:99:255,123,0	1/1:99:255,255,0	1/1:99:255,255,0	1/1:99:255,255,0	1/1:99:255,255,0	1/1:99:255,255,0	1/1:99:255,255,0	1/1:99:255,255,0	1/1:99:255,255,0	1/1:99:255,255,0	1/1:99:255,255,0	1/1:99:255,255,0	1/1:99:255,255,0	1/1:99:255,255,0	1/1:99:255,255,0	1/1:99:255,255,0	1/1:99:255,255,0	1/1:99:255,175,0	1/1:99:255,255,0	1/1:99:255,108,0	1/1:99:255,169,0	1/1:99:255,255,0	1/1:99:255,53,0	1/1:99:255,255,0	1/1:99:255,255,0	1/1:99:255,255,0	1/1:99:255,255,0	1/1:99:255,255,0	1/1:99:255,253,0	1/1:99:255,255,0	1/1:99:255,255,0	1/1:99:255,170,0	1/1:99:255,255,0	1/1:99:255,255,0	1/1:99:255,255,0	1/1:99:255,255,0	1/1:99:255,255,0	1/1:99:255,255,0	1/1:99:255,255,0	1/1:99:255,255,0	1/1:99:255,132,0	1/1:99:255,107,0	1/1:99:255,255,0	1/1:99:255,255,0	1/1:99:255,255,0	1/1:65:255,34,0	1/1:99:255,255,0	1/1:99:255,255,0	1/1:99:255,255,0	1/1:99:255,255,0	1/1:99:255,255,0	1/1:99:255,98,0	1/1:99:255,255,0	1/1:99:255,69,0	1/1:99:255,96,0	1/1:99:255,108,0	1/1:99:255,255,0	1/1:99:255,255,0	1/1:99:255,255,0	1/1:99:255,255,0	1/1:99:255,108,0	1/1:99:255,81,0	1/1:99:255,141,0	1/1:99:255,99,0	1/1:99:255,96,0	1/1:99:255,81,0	1/1:99:255,51,0	1/1:99:255,99,0	1/1:99:255,114,0	1/1:99:255,181,0	1/1:99:255,255,0	1/1:99:255,255,0	1/1:99:255,255,0	1/1:99:255,255,0	1/1:99:255,132,0	1/1:99:255,255,0	1/1:99:255,255,0	1/1:99:255,255,0	1/1:99:255,151,0	1/1:99:255,255,0	1/1:99:255,255,0	1/1:99:255,255,0	1/1:63:255,33,0	1/1:99:255,255,0	1/1:99:255,255,0	1/1:99:255,255,0	1/1:99:255,255,0	1/1:99:255,255,0	1/1:99:255,255,0	1/1:99:255,255,0	1/1:99:255,255,0	1/1:99:255,255,0	1/1:99:255,255,0	1/1:99:255,255,0	1/1:99:255,255,0	1/1:99:255,69,0	1/1:99:255,255,0	1/1:99:255,255,0	1/1:99:255,255,0	1/1:99:255,255,0	1/1:99:255,255,0	1/1:99:255,255,0	1/1:99:255,255,0	1/1:99:255,255,0	1/1:99:255,255,0	1/1:99:255,255,0	1/1:99:255,164,0
JF4839_chromosome	12807	.	G	A	222.03	.	AC1=2;AC=241;AF1=1;AN=242;DP4=42,55,14874,14938;DP=31158;FQ=-282;MQ=60;PV4=0.48,0.31,1,0.28;RPB=6.311725e-01;SF=103,104,105,106,107,108,109,110,111,112,113,114,115,116,117,118,119,120,121,122,123,124,125,126,127,128,129,130,131,132,133,134,135,136,137,138,139,140,141,142,143,144,145,146,147,148,149,150,151,152,153,154,155,156,157,158,159,160,161,162,163,164,165,166,167,168,169,170,171,172,173,174,175,176,177,178,179,180,181,182,183,184,185,186,187,188,189,190,191,192,193,194,195,196,197,198,199,200,201,202,203,204,205,206,207,208,209,210,211,212,213,214,215,216,217,218,219,220,221,222,223;VDB=3.616105e-01;ANN=A|intergenic_region|MODIFIER|LMJF4839_00009-LMJF4839_00010|LMJF4839_00009-LMJF4839_00010|intergenic_region|LMJF4839_00009-LMJF4839_00010|||n.12807G>A||||||;Cases=120,1,241;Controls=0,0,0;CC_TREND=NaN;CC_GENO=NaN;CC_ALL=1.000e+00;CC_DOM=1.000e+00;CC_REC=1.000e+00;Private=Lineage_01	GT:PL:GQ	.	.	.	.	.	.	.	.	.	.	.	.	.	.	.	.	.	.	.	.	.	.	.	.	.	.	.	.	.	.	.	.	.	.	.	.	.	.	.	.	.	.	.	.	.	.	.	.	.	.	.	.	.	.	.	.	.	.	.	.	.	.	.	.	.	.	.	.	.	.	.	.	.	.	.	.	.	.	.	.	.	.	.	.	.	.	.	.	.	.	.	.	.	.	.	.	.	.	.	.	.	.	.	1/1:255,255,0:99	1/1:255,196,0:99	1/1:255,120,0:99	1/1:255,148,0:99	1/1:255,211,0:99	1/1:255,105,0:99	1/1:255,148,0:99	1/1:255,255,0:99	1/1:255,255,0:99	1/1:255,255,0:99	1/1:255,255,0:99	1/1:255,255,0:99	1/1:255,255,0:99	1/1:255,111,0:99	1/1:255,132,0:99	1/1:255,255,0:99	1/1:255,255,0:99	1/1:255,255,0:99	1/1:255,255,0:99	1/1:255,255,0:99	1/1:255,255,0:99	1/1:255,255,0:99	1/1:255,255,0:99	1/1:255,255,0:99	1/1:255,255,0:99	1/1:255,255,0:99	1/1:255,255,0:99	1/1:255,255,0:99	1/1:255,255,0:99	1/1:255,255,0:99	1/1:255,255,0:99	1/1:255,211,0:99	1/1:255,255,0:99	1/1:255,105,0:99	1/1:255,175,0:99	1/1:255,255,0:99	1/1:255,52,0:99	1/1:255,255,0:99	1/1:255,255,0:99	1/1:255,255,0:99	1/1:255,255,0:99	1/1:255,255,0:99	1/1:255,238,0:99	1/1:255,255,0:99	1/1:255,255,0:99	1/1:255,203,0:99	1/1:255,255,0:99	1/1:255,255,0:99	1/1:255,255,0:99	1/1:255,255,0:99	1/1:255,255,0:99	1/1:255,255,0:99	1/1:255,255,0:99	1/1:255,255,0:99	1/1:255,129,0:99	1/1:255,126,0:99	1/1:255,255,0:99	1/1:255,255,0:99	1/1:255,255,0:99	0/1:255,0,3:6	1/1:255,255,0:99	1/1:255,255,0:99	1/1:255,255,0:99	1/1:255,255,0:99	1/1:255,255,0:99	1/1:255,111,0:99	1/1:255,255,0:99	1/1:255,66,0:99	1/1:255,87,0:99	1/1:255,114,0:99	1/1:255,255,0:99	1/1:255,255,0:99	1/1:255,255,0:99	1/1:255,255,0:99	1/1:255,117,0:99	1/1:255,46,0:89	1/1:255,138,0:99	1/1:255,102,0:99	1/1:255,90,0:99	1/1:255,84,0:99	1/1:255,48,0:93	1/1:255,102,0:99	1/1:255,111,0:99	1/1:255,199,0:99	1/1:255,255,0:99	1/1:255,255,0:99	1/1:255,255,0:99	1/1:255,255,0:99	1/1:255,172,0:99	1/1:255,255,0:99	1/1:255,255,0:99	1/1:255,255,0:99	1/1:255,148,0:99	1/1:255,255,0:99	1/1:255,255,0:99	1/1:255,255,0:99	1/1:255,32,0:61	1/1:255,255,0:99	1/1:255,255,0:99	1/1:255,255,0:99	1/1:255,255,0:99	1/1:255,255,0:99	1/1:255,255,0:99	1/1:255,255,0:99	1/1:255,255,0:99	1/1:255,255,0:99	1/1:255,255,0:99	1/1:255,255,0:99	1/1:255,255,0:99	1/1:255,43,0:83	1/1:255,255,0:99	1/1:255,255,0:99	1/1:255,255,0:99	1/1:255,255,0:99	1/1:255,255,0:99	1/1:255,255,0:99	1/1:255,255,0:99	1/1:255,255,0:99	1/1:255,255,0:99	1/1:255,255,0:99	1/1:255,127,0:99
JF4839_chromosome	12888	.	T	C	222.05	.	AC1=2;AC=238;AF1=1;AN=240;DP4=53,56,15431,15606;DP=32572;FQ=-282;MQ=60;PV4=1,0.27,0.47,1;RPB=1.226093e+00;SF=103,104,105,106,107,108,109,110,111,112,113,114,115,116,117,119,120,121,122,123,124,125,126,127,128,129,130,131,132,133,134,135,136,137,138,139,140,141,142,143,144,145,146,147,148,149,150,151,152,153,154,155,156,157,158,159,160,161,162,163,164,165,166,167,168,169,170,171,172,173,174,175,176,177,178,179,180,181,182,183,184,185,186,187,188,189,190,191,192,193,194,195,196,197,198,199,200,201,202,203,204,205,206,207,208,209,210,211,212,213,214,215,216,217,218,219,220,221,222,223;VDB=3.419355e-01;ANN=C|intergenic_region|MODIFIER|LMJF4839_00009-LMJF4839_00010|LMJF4839_00009-LMJF4839_00010|intergenic_region|LMJF4839_00009-LMJF4839_00010|||n.12888T>C||||||;Cases=118,2,238;Controls=0,0,0;CC_TREND=NaN;CC_GENO=NaN;CC_ALL=1.000e+00;CC_DOM=1.000e+00;CC_REC=1.000e+00;Private=Lineage_01	GT:GQ:PL	.	.	.	.	.	.	.	.	.	.	.	.	.	.	.	.	.	.	.	.	.	.	.	.	.	.	.	.	.	.	.	.	.	.	.	.	.	.	.	.	.	.	.	.	.	.	.	.	.	.	.	.	.	.	.	.	.	.	.	.	.	.	.	.	.	.	.	.	.	.	.	.	.	.	.	.	.	.	.	.	.	.	.	.	.	.	.	.	.	.	.	.	.	.	.	.	.	.	.	.	.	.	.	1/1:99:255,255,0	1/1:99:255,196,0	1/1:99:255,163,0	1/1:99:255,144,0	1/1:99:255,193,0	1/1:99:255,169,0	1/1:99:255,184,0	1/1:99:255,255,0	1/1:99:255,255,0	1/1:99:255,255,0	1/1:99:255,255,0	1/1:99:255,255,0	1/1:99:255,255,0	1/1:99:255,105,0	1/1:99:255,154,0	.	1/1:99:255,255,0	1/1:99:255,255,0	1/1:99:255,255,0	1/1:99:255,255,0	1/1:99:255,255,0	1/1:99:255,255,0	1/1:99:255,255,0	1/1:99:255,255,0	1/1:99:255,255,0	1/1:99:255,255,0	1/1:99:255,255,0	1/1:99:255,255,0	1/1:99:255,255,0	1/1:99:255,255,0	1/1:99:255,255,0	1/1:99:255,226,0	1/1:99:255,255,0	1/1:99:255,160,0	1/1:99:255,175,0	1/1:99:255,255,0	1/1:99:255,70,0	1/1:99:255,255,0	1/1:99:255,255,0	1/1:99:255,255,0	1/1:99:255,255,0	1/1:99:255,255,0	1/1:99:255,255,0	1/1:99:255,255,0	1/1:99:255,255,0	1/1:99:255,176,0	1/1:99:255,255,0	1/1:99:255,255,0	1/1:99:255,255,0	1/1:99:255,255,0	1/1:99:255,255,0	1/1:99:255,255,0	1/1:99:255,255,0	1/1:99:255,255,0	1/1:99:255,130,0	1/1:99:255,129,0	1/1:99:255,255,0	1/1:99:255,255,0	1/1:99:255,255,0	0/1:17:255,0,14	1/1:99:255,255,0	1/1:99:255,255,0	1/1:99:255,255,0	1/1:99:255,255,0	1/1:99:255,255,0	1/1:99:255,175,0	1/1:99:255,255,0	1/1:99:255,93,0	1/1:99:255,75,0	1/1:99:255,120,0	1/1:99:255,255,0	1/1:99:255,255,0	1/1:99:255,255,0	1/1:99:255,255,0	1/1:99:255,135,0	1/1:99:255,90,0	1/1:99:255,154,0	1/1:99:255,166,0	1/1:99:255,105,0	1/1:99:255,81,0	1/1:99:255,60,0	1/1:99:255,99,0	1/1:99:255,111,0	1/1:99:255,226,0	1/1:99:255,255,0	1/1:99:255,255,0	1/1:99:255,255,0	1/1:99:255,255,0	1/1:99:255,254,0	1/1:99:255,255,0	1/1:99:255,255,0	1/1:99:255,255,0	1/1:99:255,223,0	1/1:99:255,255,0	1/1:99:255,255,0	1/1:99:255,255,0	0/1:12:255,0,9	1/1:99:255,255,0	1/1:99:255,255,0	1/1:99:255,255,0	1/1:99:255,255,0	1/1:99:255,255,0	1/1:99:255,255,0	1/1:99:255,255,0	1/1:99:255,255,0	1/1:99:255,255,0	1/1:99:255,255,0	1/1:99:255,255,0	1/1:99:255,255,0	1/1:99:255,68,0	1/1:99:255,255,0	1/1:99:255,255,0	1/1:99:255,255,0	1/1:99:255,255,0	1/1:99:255,255,0	1/1:99:255,255,0	1/1:99:255,255,0	1/1:99:255,255,0	1/1:99:255,255,0	1/1:99:255,255,0	1/1:99:255,134,0
JF4839_chromosome	12915	.	G	A	222.01	.	AC1=2;AC=240;AF1=1;AN=240;DP4=60,50,15785,15624;DP=32521;FQ=-282;MQ=60;PV4=1,0.39,1,0.28;RPB=1.402473e-02;SF=103,104,105,106,107,108,109,110,111,112,113,114,115,116,117,119,120,121,122,123,124,125,126,127,128,129,130,131,132,133,134,135,136,137,138,139,140,141,142,143,144,145,146,147,148,149,150,151,152,153,154,155,156,157,158,159,160,161,162,163,164,165,166,167,168,169,170,171,172,173,174,175,176,177,178,179,180,181,182,183,184,185,186,187,188,189,190,191,192,193,194,195,196,197,198,199,200,201,202,203,204,205,206,207,208,209,210,211,212,213,214,215,216,217,218,219,220,221,222,223;VDB=5.241997e-01;ANN=A|intergenic_region|MODIFIER|LMJF4839_00009-LMJF4839_00010|LMJF4839_00009-LMJF4839_00010|intergenic_region|LMJF4839_00009-LMJF4839_00010|||n.12915G>A||||||;Cases=120,0,240;Controls=0,0,0;CC_TREND=NaN;CC_GENO=NaN;CC_ALL=1.000e+00;CC_DOM=1.000e+00;CC_REC=1.000e+00;Private=Lineage_01	GT:PL:GQ	.	.	.	.	.	.	.	.	.	.	.	.	.	.	.	.	.	.	.	.	.	.	.	.	.	.	.	.	.	.	.	.	.	.	.	.	.	.	.	.	.	.	.	.	.	.	.	.	.	.	.	.	.	.	.	.	.	.	.	.	.	.	.	.	.	.	.	.	.	.	.	.	.	.	.	.	.	.	.	.	.	.	.	.	.	.	.	.	.	.	.	.	.	.	.	.	.	.	.	.	.	.	.	1/1:255,255,0:99	1/1:255,208,0:99	1/1:255,157,0:99	1/1:255,138,0:99	1/1:255,178,0:99	1/1:255,132,0:99	1/1:255,178,0:99	1/1:255,255,0:99	1/1:255,255,0:99	1/1:255,255,0:99	1/1:255,255,0:99	1/1:255,255,0:99	1/1:255,255,0:99	1/1:255,108,0:99	1/1:255,135,0:99	.	1/1:255,255,0:99	1/1:255,255,0:99	1/1:255,255,0:99	1/1:255,255,0:99	1/1:255,255,0:99	1/1:255,255,0:99	1/1:255,255,0:99	1/1:255,255,0:99	1/1:255,255,0:99	1/1:255,255,0:99	1/1:255,255,0:99	1/1:255,255,0:99	1/1:255,255,0:99	1/1:255,255,0:99	1/1:255,255,0:99	1/1:255,220,0:99	1/1:255,255,0:99	1/1:255,160,0:99	1/1:255,184,0:99	1/1:255,255,0:99	1/1:255,108,0:99	1/1:255,255,0:99	1/1:255,255,0:99	1/1:255,255,0:99	1/1:255,255,0:99	1/1:255,255,0:99	1/1:255,255,0:99	1/1:255,255,0:99	1/1:255,255,0:99	1/1:255,173,0:99	1/1:255,255,0:99	1/1:255,255,0:99	1/1:255,255,0:99	1/1:255,255,0:99	1/1:255,255,0:99	1/1:255,255,0:99	1/1:255,255,0:99	1/1:255,255,0:99	1/1:255,118,0:99	1/1:255,117,0:99	1/1:255,255,0:99	1/1:255,255,0:99	1/1:255,255,0:99	1/1:255,12,0:21	1/1:255,255,0:99	1/1:255,255,0:99	1/1:255,255,0:99	1/1:255,255,0:99	1/1:255,255,0:99	1/1:255,218,0:99	1/1:255,255,0:99	1/1:255,99,0:99	1/1:255,114,0:99	1/1:255,157,0:99	1/1:255,255,0:99	1/1:255,255,0:99	1/1:255,255,0:99	1/1:255,255,0:99	1/1:255,144,0:99	1/1:255,102,0:99	1/1:255,151,0:99	1/1:255,178,0:99	1/1:255,120,0:99	1/1:255,114,0:99	1/1:255,57,0:99	1/1:255,114,0:99	1/1:255,108,0:99	1/1:255,226,0:99	1/1:255,255,0:99	1/1:255,255,0:99	1/1:255,255,0:99	1/1:255,255,0:99	1/1:255,247,0:99	1/1:255,255,0:99	1/1:255,255,0:99	1/1:255,255,0:99	1/1:255,217,0:99	1/1:255,255,0:99	1/1:255,255,0:99	1/1:255,255,0:99	1/1:255,32,0:61	1/1:255,255,0:99	1/1:255,255,0:99	1/1:255,255,0:99	1/1:255,255,0:99	1/1:255,255,0:99	1/1:255,255,0:99	1/1:255,255,0:99	1/1:255,255,0:99	1/1:255,255,0:99	1/1:255,255,0:99	1/1:255,255,0:99	1/1:255,255,0:99	1/1:255,93,0:99	1/1:255,255,0:99	1/1:255,255,0:99	1/1:255,255,0:99	1/1:255,255,0:99	1/1:255,255,0:99	1/1:255,255,0:99	1/1:255,255,0:99	1/1:255,255,0:99	1/1:255,255,0:99	1/1:255,255,0:99	1/1:255,68,0:99
JF4839_chromosome	13036	.	C	A	222.0	.	AC1=2;AC=242;AF1=1;AN=242;DP4=66,48,15460,16526;DP=33578;FQ=-282;MQ=60;PV4=0.45,1,1,0.3;RPB=-1.071730e-01;SF=103,104,105,106,107,108,109,110,111,112,113,114,115,116,117,118,119,120,121,122,123,124,125,126,127,128,129,130,131,132,133,134,135,136,137,138,139,140,141,142,143,144,145,146,147,148,149,150,151,152,153,154,155,156,157,158,159,160,161,162,163,164,165,166,167,168,169,170,171,172,173,174,175,176,177,178,179,180,181,182,183,184,185,186,187,188,189,190,191,192,193,194,195,196,197,198,199,200,201,202,203,204,205,206,207,208,209,210,211,212,213,214,215,216,217,218,219,220,221,222,223;VDB=4.125311e-01;ANN=A|missense_variant|MODERATE|LMJF4839_00010|LMJF4839_00010|transcript|LMJF4839_00010|protein_coding|1/1|c.119C>A|p.Thr40Asn|119/969|119/969|40/322||;Cases=121,0,242;Controls=0,0,0;CC_TREND=NaN;CC_GENO=NaN;CC_ALL=1.000e+00;CC_DOM=1.000e+00;CC_REC=1.000e+00;Private=Lineage_01	GT:GQ:PL	.	.	.	.	.	.	.	.	.	.	.	.	.	.	.	.	.	.	.	.	.	.	.	.	.	.	.	.	.	.	.	.	.	.	.	.	.	.	.	.	.	.	.	.	.	.	.	.	.	.	.	.	.	.	.	.	.	.	.	.	.	.	.	.	.	.	.	.	.	.	.	.	.	.	.	.	.	.	.	.	.	.	.	.	.	.	.	.	.	.	.	.	.	.	.	.	.	.	.	.	.	.	.	1/1:99:255,255,0	1/1:99:255,172,0	1/1:99:255,157,0	1/1:99:255,163,0	1/1:99:255,187,0	1/1:99:255,135,0	1/1:99:255,235,0	1/1:99:255,255,0	1/1:99:255,255,0	1/1:99:255,255,0	1/1:99:255,255,0	1/1:99:255,255,0	1/1:99:255,255,0	1/1:99:255,129,0	1/1:99:255,154,0	1/1:99:255,255,0	1/1:99:255,255,0	1/1:99:255,255,0	1/1:99:255,255,0	1/1:99:255,255,0	1/1:99:255,255,0	1/1:99:255,255,0	1/1:99:255,255,0	1/1:99:255,255,0	1/1:99:255,255,0	1/1:99:255,255,0	1/1:99:255,255,0	1/1:99:255,255,0	1/1:99:255,255,0	1/1:99:255,255,0	1/1:99:255,255,0	1/1:99:255,193,0	1/1:99:255,255,0	1/1:99:255,120,0	1/1:99:255,160,0	1/1:99:255,255,0	1/1:99:255,93,0	1/1:99:255,255,0	1/1:99:255,255,0	1/1:99:255,255,0	1/1:99:255,255,0	1/1:99:255,255,0	1/1:99:255,211,0	1/1:99:255,255,0	1/1:99:255,255,0	1/1:99:255,62,0	1/1:99:255,255,0	1/1:99:255,255,0	1/1:99:255,255,0	1/1:99:255,255,0	1/1:99:255,255,0	1/1:99:255,255,0	1/1:99:255,255,0	1/1:99:255,255,0	1/1:99:255,121,0	1/1:99:255,99,0	1/1:99:255,255,0	1/1:99:255,255,0	1/1:99:255,255,0	1/1:99:255,78,0	1/1:99:255,255,0	1/1:99:255,255,0	1/1:99:255,255,0	1/1:99:255,255,0	1/1:99:255,255,0	1/1:99:255,210,0	1/1:99:255,255,0	1/1:99:255,144,0	1/1:99:255,129,0	1/1:99:255,160,0	1/1:99:255,255,0	1/1:99:255,255,0	1/1:99:255,255,0	1/1:99:255,255,0	1/1:99:255,129,0	1/1:99:255,238,0	1/1:99:255,205,0	1/1:99:255,255,0	1/1:99:255,255,0	1/1:99:255,208,0	1/1:25:255,14,0	1/1:99:255,214,0	1/1:99:255,205,0	1/1:99:255,199,0	1/1:99:255,255,0	1/1:99:255,255,0	1/1:99:255,255,0	1/1:99:255,255,0	1/1:99:255,173,0	1/1:99:255,255,0	1/1:99:255,255,0	1/1:99:255,255,0	1/1:99:255,149,0	1/1:99:255,255,0	1/1:99:255,255,0	1/1:99:255,255,0	1/1:99:255,97,0	1/1:99:255,255,0	1/1:99:255,255,0	1/1:99:255,255,0	1/1:99:255,255,0	1/1:99:255,255,0	1/1:99:255,255,0	1/1:99:255,255,0	1/1:99:255,255,0	1/1:99:255,255,0	1/1:99:255,255,0	1/1:99:255,255,0	1/1:99:255,255,0	1/1:45:255,24,0	1/1:99:255,255,0	1/1:99:255,255,0	1/1:99:255,255,0	1/1:99:255,255,0	1/1:99:255,255,0	1/1:99:255,255,0	1/1:99:255,255,0	1/1:99:255,255,0	1/1:99:255,255,0	1/1:99:255,255,0	1/1:99:255,107,0
JF4839_chromosome	13042	.	T	C	222.0	.	AC1=2;AC=242;AF1=1;AN=242;DP4=56,39,15625,16311;DP=33537;FQ=-282;MQ=60;PV4=0.49,1,0.48,0.29;RPB=4.914831e-01;SF=103,104,105,106,107,108,109,110,111,112,113,114,115,116,117,118,119,120,121,122,123,124,125,126,127,128,129,130,131,132,133,134,135,136,137,138,139,140,141,142,143,144,145,146,147,148,149,150,151,152,153,154,155,156,157,158,159,160,161,162,163,164,165,166,167,168,169,170,171,172,173,174,175,176,177,178,179,180,181,182,183,184,185,186,187,188,189,190,191,192,193,194,195,196,197,198,199,200,201,202,203,204,205,206,207,208,209,210,211,212,213,214,215,216,217,218,219,220,221,222,223;VDB=3.909905e-01;ANN=C|missense_variant|MODERATE|LMJF4839_00010|LMJF4839_00010|transcript|LMJF4839_00010|protein_coding|1/1|c.125T>C|p.Ile42Thr|125/969|125/969|42/322||;Cases=121,0,242;Controls=0,0,0;CC_TREND=NaN;CC_GENO=NaN;CC_ALL=1.000e+00;CC_DOM=1.000e+00;CC_REC=1.000e+00;Private=Lineage_01	GT:GQ:PL	.	.	.	.	.	.	.	.	.	.	.	.	.	.	.	.	.	.	.	.	.	.	.	.	.	.	.	.	.	.	.	.	.	.	.	.	.	.	.	.	.	.	.	.	.	.	.	.	.	.	.	.	.	.	.	.	.	.	.	.	.	.	.	.	.	.	.	.	.	.	.	.	.	.	.	.	.	.	.	.	.	.	.	.	.	.	.	.	.	.	.	.	.	.	.	.	.	.	.	.	.	.	.	1/1:99:255,255,0	1/1:99:255,187,0	1/1:99:255,172,0	1/1:99:255,175,0	1/1:99:255,193,0	1/1:99:255,141,0	1/1:99:255,226,0	1/1:99:255,255,0	1/1:99:255,255,0	1/1:99:255,255,0	1/1:99:255,255,0	1/1:99:255,255,0	1/1:99:255,255,0	1/1:99:255,123,0	1/1:99:255,154,0	1/1:99:255,255,0	1/1:99:255,255,0	1/1:99:255,255,0	1/1:99:255,255,0	1/1:99:255,255,0	1/1:99:255,255,0	1/1:99:255,255,0	1/1:99:255,255,0	1/1:99:255,255,0	1/1:99:255,255,0	1/1:99:255,255,0	1/1:99:255,255,0	1/1:99:255,255,0	1/1:99:255,255,0	1/1:99:255,255,0	1/1:99:255,255,0	1/1:99:255,196,0	1/1:99:255,255,0	1/1:99:255,123,0	1/1:99:255,163,0	1/1:99:255,255,0	1/1:99:255,93,0	1/1:99:255,255,0	1/1:99:255,255,0	1/1:99:255,255,0	1/1:99:255,255,0	1/1:99:255,255,0	1/1:99:255,226,0	1/1:99:255,255,0	1/1:99:255,255,0	1/1:99:255,56,0	1/1:99:255,255,0	1/1:99:255,255,0	1/1:99:255,255,0	1/1:99:255,255,0	1/1:99:255,255,0	1/1:99:255,255,0	1/1:99:255,255,0	1/1:99:255,255,0	1/1:99:255,135,0	1/1:99:255,102,0	1/1:99:255,255,0	1/1:99:255,255,0	1/1:99:255,255,0	1/1:99:255,69,0	1/1:99:255,255,0	1/1:99:255,255,0	1/1:99:255,255,0	1/1:99:255,255,0	1/1:99:255,255,0	1/1:99:255,207,0	1/1:99:255,255,0	1/1:99:255,141,0	1/1:99:255,129,0	1/1:99:255,154,0	1/1:99:255,255,0	1/1:99:255,255,0	1/1:99:255,255,0	1/1:99:255,255,0	1/1:99:255,123,0	1/1:99:255,238,0	1/1:99:255,229,0	1/1:99:255,255,0	1/1:99:255,255,0	1/1:99:255,214,0	1/1:99:255,120,0	1/1:99:255,214,0	1/1:99:255,211,0	1/1:99:255,208,0	1/1:99:255,255,0	1/1:99:255,255,0	1/1:99:255,255,0	1/1:99:255,255,0	1/1:99:255,182,0	1/1:99:255,255,0	1/1:99:255,255,0	1/1:99:255,255,0	1/1:99:255,152,0	1/1:99:255,255,0	1/1:99:255,255,0	1/1:99:255,255,0	1/1:99:255,94,0	1/1:99:255,255,0	1/1:99:255,255,0	1/1:99:255,255,0	1/1:99:255,255,0	1/1:99:255,255,0	1/1:99:255,255,0	1/1:99:255,255,0	1/1:99:255,255,0	1/1:99:255,255,0	1/1:99:255,255,0	1/1:99:255,255,0	1/1:99:255,255,0	1/1:57:255,30,0	1/1:99:255,255,0	1/1:99:255,255,0	1/1:99:255,255,0	1/1:99:255,255,0	1/1:99:255,255,0	1/1:99:255,255,0	1/1:99:255,255,0	1/1:99:255,255,0	1/1:99:255,255,0	1/1:99:255,255,0	1/1:99:255,116,0
JF4839_chromosome	13151	.	T	A	222.01	.	AC1=2;AC=242;AF1=1;AN=242;DP4=58,57,13642,13306;DP=27897;FQ=-282;MQ=60;PV4=1,1,0.48,1;RPB=-1.487850e+00;SF=103,104,105,106,107,108,109,110,111,112,113,114,115,116,117,118,119,120,121,122,123,124,125,126,127,128,129,130,131,132,133,134,135,136,137,138,139,140,141,142,143,144,145,146,147,148,149,150,151,152,153,154,155,156,157,158,159,160,161,162,163,164,165,166,167,168,169,170,171,172,173,174,175,176,177,178,179,180,181,182,183,184,185,186,187,188,189,190,191,192,193,194,195,196,197,198,199,200,201,202,203,204,205,206,207,208,209,210,211,212,213,214,215,216,217,218,219,220,221,222,223;VDB=3.180601e-02;ANN=A|missense_variant|MODERATE|LMJF4839_00010|LMJF4839_00010|transcript|LMJF4839_00010|protein_coding|1/1|c.234T>A|p.Asn78Lys|234/969|234/969|78/322||;Cases=121,0,242;Controls=0,0,0;CC_TREND=NaN;CC_GENO=NaN;CC_ALL=1.000e+00;CC_DOM=1.000e+00;CC_REC=1.000e+00;Private=Lineage_01	GT:GQ:PL	.	.	.	.	.	.	.	.	.	.	.	.	.	.	.	.	.	.	.	.	.	.	.	.	.	.	.	.	.	.	.	.	.	.	.	.	.	.	.	.	.	.	.	.	.	.	.	.	.	.	.	.	.	.	.	.	.	.	.	.	.	.	.	.	.	.	.	.	.	.	.	.	.	.	.	.	.	.	.	.	.	.	.	.	.	.	.	.	.	.	.	.	.	.	.	.	.	.	.	.	.	.	.	1/1:99:255,255,0	1/1:99:255,148,0	1/1:99:255,96,0	1/1:99:255,111,0	1/1:99:255,169,0	1/1:99:255,132,0	1/1:99:255,141,0	1/1:99:255,255,0	1/1:99:255,255,0	1/1:99:255,241,0	1/1:99:255,255,0	1/1:99:255,255,0	1/1:99:255,255,0	1/1:99:255,117,0	1/1:99:255,114,0	1/1:99:255,255,0	1/1:99:255,255,0	1/1:99:255,255,0	1/1:99:255,255,0	1/1:99:255,244,0	1/1:99:255,255,0	1/1:99:255,255,0	1/1:99:255,255,0	1/1:99:255,255,0	1/1:99:255,255,0	1/1:99:255,255,0	1/1:99:255,241,0	1/1:99:255,255,0	1/1:99:255,255,0	1/1:99:255,255,0	1/1:99:255,255,0	1/1:99:255,151,0	1/1:99:255,255,0	1/1:99:255,105,0	1/1:99:255,120,0	1/1:99:255,255,0	1/1:99:255,72,0	1/1:99:255,255,0	1/1:99:255,255,0	1/1:99:255,255,0	1/1:99:255,255,0	1/1:99:255,255,0	1/1:99:255,85,0	1/1:99:255,255,0	1/1:99:255,255,0	1/1:99:255,75,0	1/1:99:255,255,0	1/1:99:255,255,0	1/1:99:255,255,0	1/1:99:255,255,0	1/1:99:255,255,0	1/1:99:255,255,0	1/1:99:255,255,0	1/1:99:255,255,0	1/1:99:255,157,0	1/1:99:255,87,0	1/1:99:255,255,0	1/1:99:255,255,0	1/1:99:255,255,0	1/1:29:255,16,0	1/1:99:255,255,0	1/1:99:255,255,0	1/1:99:255,255,0	1/1:99:255,255,0	1/1:99:255,255,0	1/1:99:255,229,0	1/1:99:255,255,0	1/1:99:255,105,0	1/1:99:255,87,0	1/1:99:255,138,0	1/1:99:255,255,0	1/1:99:255,255,0	1/1:99:255,255,0	1/1:99:255,236,0	1/1:99:255,90,0	1/1:99:255,181,0	1/1:99:255,138,0	1/1:99:255,229,0	1/1:99:255,172,0	1/1:99:255,160,0	1/1:16:255,9,0	1/1:99:255,175,0	1/1:99:255,154,0	1/1:99:255,145,0	1/1:99:255,255,0	1/1:99:255,255,0	1/1:99:255,255,0	1/1:99:255,255,0	1/1:99:255,107,0	1/1:99:255,255,0	1/1:99:255,255,0	1/1:99:255,255,0	1/1:99:255,117,0	1/1:99:255,255,0	1/1:99:255,255,0	1/1:99:255,255,0	1/1:99:255,97,0	1/1:99:255,255,0	1/1:99:255,255,0	1/1:99:255,255,0	1/1:99:255,255,0	1/1:99:255,255,0	1/1:99:255,234,0	1/1:99:255,255,0	1/1:99:255,255,0	1/1:99:255,255,0	1/1:99:255,255,0	1/1:99:255,255,0	1/1:99:255,255,0	1/1:99:255,66,0	1/1:99:255,255,0	1/1:99:255,255,0	1/1:99:255,255,0	1/1:99:255,255,0	1/1:99:255,255,0	1/1:99:255,255,0	1/1:99:255,255,0	1/1:99:255,255,0	1/1:99:255,255,0	1/1:99:255,255,0	1/1:99:255,77,0
JF4839_chromosome	13413	.	C	T	222.02	.	AC1=2;AC=241;AF1=1;AN=242;DP4=71,54,14391,13367;DP=31633;FQ=-282;MQ=60;PV4=1,1,1,1;RPB=1.724182e+00;SF=103,104,105,106,107,108,109,110,111,112,113,114,115,116,117,118,119,120,121,122,123,124,125,126,127,128,129,130,131,132,133,134,135,136,137,138,139,140,141,142,143,144,145,146,147,148,149,150,151,152,153,154,155,156,157,158,159,160,161,162,163,164,165,166,167,168,169,170,171,172,173,174,175,176,177,178,179,180,181,182,183,184,185,186,187,188,189,190,191,192,193,194,195,196,197,198,199,200,201,202,203,204,205,206,207,208,209,210,211,212,213,214,215,216,217,218,219,220,221,222,223;VDB=4.225026e-01;ANN=T|missense_variant|MODERATE|LMJF4839_00010|LMJF4839_00010|transcript|LMJF4839_00010|protein_coding|1/1|c.496C>T|p.Pro166Ser|496/969|496/969|166/322||;Cases=120,1,241;Controls=0,0,0;CC_TREND=NaN;CC_GENO=NaN;CC_ALL=1.000e+00;CC_DOM=1.000e+00;CC_REC=1.000e+00;Private=Lineage_01	GT:GQ:PL	.	.	.	.	.	.	.	.	.	.	.	.	.	.	.	.	.	.	.	.	.	.	.	.	.	.	.	.	.	.	.	.	.	.	.	.	.	.	.	.	.	.	.	.	.	.	.	.	.	.	.	.	.	.	.	.	.	.	.	.	.	.	.	.	.	.	.	.	.	.	.	.	.	.	.	.	.	.	.	.	.	.	.	.	.	.	.	.	.	.	.	.	.	.	.	.	.	.	.	.	.	.	.	1/1:99:255,255,0	1/1:99:255,196,0	1/1:99:255,169,0	1/1:99:255,120,0	1/1:99:255,193,0	1/1:99:255,129,0	1/1:99:255,187,0	1/1:99:255,255,0	1/1:99:255,255,0	1/1:99:255,255,0	1/1:99:255,255,0	1/1:99:255,255,0	1/1:99:255,255,0	1/1:99:255,114,0	1/1:99:255,141,0	1/1:99:255,255,0	1/1:99:255,255,0	1/1:99:255,255,0	1/1:99:255,255,0	1/1:99:255,255,0	1/1:99:255,255,0	1/1:99:255,255,0	1/1:99:255,255,0	1/1:99:255,255,0	1/1:99:255,255,0	1/1:99:255,255,0	1/1:99:255,255,0	1/1:99:255,255,0	1/1:99:255,255,0	1/1:99:255,255,0	1/1:99:255,255,0	1/1:99:255,208,0	1/1:99:255,255,0	1/1:99:255,126,0	1/1:99:255,129,0	1/1:99:255,255,0	1/1:99:255,99,0	1/1:99:255,255,0	1/1:99:255,255,0	1/1:99:255,255,0	1/1:99:255,255,0	1/1:99:255,255,0	1/1:99:255,75,0	1/1:99:255,255,0	1/1:99:255,255,0	1/1:41:255,22,0	1/1:99:255,255,0	1/1:99:255,255,0	1/1:99:255,255,0	1/1:99:255,255,0	1/1:99:255,255,0	1/1:99:255,255,0	1/1:99:255,255,0	1/1:99:255,255,0	1/1:99:255,144,0	1/1:99:255,75,0	1/1:99:255,255,0	1/1:99:255,255,0	1/1:99:255,255,0	0/1:74:255,0,71	1/1:99:255,255,0	1/1:99:255,255,0	1/1:99:255,255,0	1/1:99:255,255,0	1/1:99:255,255,0	1/1:99:255,104,0	1/1:99:255,255,0	1/1:99:255,87,0	1/1:99:255,108,0	1/1:99:255,143,0	1/1:99:255,255,0	1/1:99:255,255,0	1/1:99:255,255,0	1/1:99:255,255,0	1/1:99:255,226,0	1/1:99:255,151,0	1/1:99:255,140,0	1/1:99:255,190,0	1/1:99:255,220,0	1/1:99:255,184,0	1/1:99:255,96,0	1/1:99:255,181,0	1/1:99:255,129,0	1/1:99:255,181,0	1/1:99:255,255,0	1/1:99:255,255,0	1/1:99:255,255,0	1/1:99:255,255,0	1/1:99:255,176,0	1/1:99:255,255,0	1/1:99:255,255,0	1/1:99:255,255,0	1/1:99:255,169,0	1/1:99:255,255,0	1/1:99:255,255,0	1/1:99:255,255,0	1/1:99:255,87,0	1/1:99:255,255,0	1/1:99:255,255,0	1/1:99:255,255,0	1/1:99:255,255,0	1/1:99:255,255,0	1/1:99:255,221,0	1/1:99:255,255,0	1/1:99:255,255,0	1/1:99:255,255,0	1/1:99:255,255,0	1/1:99:255,255,0	1/1:99:255,255,0	1/1:99:255,91,0	1/1:99:255,255,0	1/1:99:255,255,0	1/1:99:255,255,0	1/1:99:255,255,0	1/1:99:255,255,0	1/1:99:255,255,0	1/1:99:255,255,0	1/1:99:255,255,0	1/1:99:255,255,0	1/1:99:255,255,0	1/1:99:255,193,0
JF4839_chromosome	13489	.	T	C	222.02	.	AC1=2;AC=241;AF1=1;AN=242;DP4=43,82,14104,16324;DP=32555;FQ=-282;MQ=60;PV4=0.48,1,1,1;RPB=1.556033e+00;SF=103,104,105,106,107,108,109,110,111,112,113,114,115,116,117,118,119,120,121,122,123,124,125,126,127,128,129,130,131,132,133,134,135,136,137,138,139,140,141,142,143,144,145,146,147,148,149,150,151,152,153,154,155,156,157,158,159,160,161,162,163,164,165,166,167,168,169,170,171,172,173,174,175,176,177,178,179,180,181,182,183,184,185,186,187,188,189,190,191,192,193,194,195,196,197,198,199,200,201,202,203,204,205,206,207,208,209,210,211,212,213,214,215,216,217,218,219,220,221,222,223;VDB=5.221123e-01;ANN=C|missense_variant|MODERATE|LMJF4839_00010|LMJF4839_00010|transcript|LMJF4839_00010|protein_coding|1/1|c.572T>C|p.Val191Ala|572/969|572/969|191/322||;Cases=120,1,241;Controls=0,0,0;CC_TREND=NaN;CC_GENO=NaN;CC_ALL=1.000e+00;CC_DOM=1.000e+00;CC_REC=1.000e+00;Private=Lineage_01	GT:GQ:PL	.	.	.	.	.	.	.	.	.	.	.	.	.	.	.	.	.	.	.	.	.	.	.	.	.	.	.	.	.	.	.	.	.	.	.	.	.	.	.	.	.	.	.	.	.	.	.	.	.	.	.	.	.	.	.	.	.	.	.	.	.	.	.	.	.	.	.	.	.	.	.	.	.	.	.	.	.	.	.	.	.	.	.	.	.	.	.	.	.	.	.	.	.	.	.	.	.	.	.	.	.	.	.	1/1:99:255,255,0	1/1:99:255,214,0	1/1:99:255,129,0	1/1:99:255,96,0	1/1:99:255,178,0	1/1:99:255,135,0	1/1:99:255,178,0	1/1:99:255,255,0	1/1:99:255,255,0	1/1:99:255,255,0	1/1:99:255,255,0	1/1:99:255,255,0	1/1:99:255,255,0	1/1:99:255,69,0	1/1:99:255,148,0	1/1:99:255,255,0	1/1:99:255,255,0	1/1:99:255,255,0	1/1:99:255,255,0	1/1:99:255,255,0	1/1:99:255,255,0	1/1:99:255,255,0	1/1:99:255,255,0	1/1:99:255,255,0	1/1:99:255,255,0	1/1:99:255,255,0	1/1:99:255,255,0	1/1:99:255,255,0	1/1:99:255,255,0	1/1:99:255,255,0	1/1:99:255,255,0	1/1:99:255,175,0	1/1:99:255,255,0	1/1:99:255,120,0	1/1:99:255,178,0	1/1:99:255,255,0	1/1:99:255,132,0	1/1:99:255,255,0	1/1:99:255,255,0	1/1:99:255,255,0	1/1:99:255,255,0	1/1:99:255,255,0	1/1:99:255,143,0	1/1:99:255,255,0	1/1:99:255,255,0	1/1:99:255,89,0	1/1:99:255,255,0	1/1:99:255,255,0	1/1:99:255,255,0	1/1:99:255,255,0	1/1:99:255,255,0	1/1:99:255,255,0	1/1:99:255,255,0	1/1:99:255,255,0	1/1:99:255,148,0	1/1:99:255,75,0	1/1:99:255,255,0	1/1:99:255,255,0	1/1:99:255,255,0	0/1:96:255,0,93	1/1:99:255,255,0	1/1:99:255,255,0	1/1:99:255,255,0	1/1:99:255,255,0	1/1:99:255,255,0	1/1:99:255,185,0	1/1:99:255,255,0	1/1:99:255,90,0	1/1:99:255,96,0	1/1:99:255,193,0	1/1:99:255,255,0	1/1:99:255,255,0	1/1:99:255,255,0	1/1:99:255,255,0	1/1:99:255,229,0	1/1:99:255,169,0	1/1:99:255,203,0	1/1:99:255,211,0	1/1:99:255,238,0	1/1:99:255,247,0	1/1:99:255,117,0	1/1:99:255,229,0	1/1:99:255,144,0	1/1:99:255,223,0	1/1:99:255,255,0	1/1:99:255,255,0	1/1:99:255,255,0	1/1:99:255,255,0	1/1:99:255,223,0	1/1:99:255,255,0	1/1:99:255,255,0	1/1:99:255,255,0	1/1:99:255,196,0	1/1:99:255,255,0	1/1:99:255,255,0	1/1:99:255,255,0	1/1:67:255,35,0	1/1:99:255,255,0	1/1:99:255,255,0	1/1:99:255,255,0	1/1:99:255,255,0	1/1:99:255,255,0	1/1:99:255,255,0	1/1:99:255,255,0	1/1:99:255,255,0	1/1:99:255,255,0	1/1:99:255,255,0	1/1:99:255,255,0	1/1:99:255,255,0	1/1:99:255,88,0	1/1:99:255,255,0	1/1:99:255,255,0	1/1:99:255,255,0	1/1:99:255,255,0	1/1:99:255,255,0	1/1:99:255,255,0	1/1:99:255,255,0	1/1:99:255,255,0	1/1:99:255,255,0	1/1:99:255,255,0	1/1:99:255,187,0
JF4839_chromosome	13509	.	G	A	222.02	.	AC1=2;AC=241;AF1=1;AN=242;DP4=42,75,14764,15328;DP=31046;FQ=-282;MQ=60;PV4=1,1,1,0.29;RPB=-3.936489e-02;SF=103,104,105,106,107,108,109,110,111,112,113,114,115,116,117,118,119,120,121,122,123,124,125,126,127,128,129,130,131,132,133,134,135,136,137,138,139,140,141,142,143,144,145,146,147,148,149,150,151,152,153,154,155,156,157,158,159,160,161,162,163,164,165,166,167,168,169,170,171,172,173,174,175,176,177,178,179,180,181,182,183,184,185,186,187,188,189,190,191,192,193,194,195,196,197,198,199,200,201,202,203,204,205,206,207,208,209,210,211,212,213,214,215,216,217,218,219,220,221,222,223;VDB=2.910865e-01;ANN=A|missense_variant|MODERATE|LMJF4839_00010|LMJF4839_00010|transcript|LMJF4839_00010|protein_coding|1/1|c.592G>A|p.Val198Ile|592/969|592/969|198/322||;Cases=120,1,241;Controls=0,0,0;CC_TREND=NaN;CC_GENO=NaN;CC_ALL=1.000e+00;CC_DOM=1.000e+00;CC_REC=1.000e+00;Private=Lineage_01	GT:GQ:PL	.	.	.	.	.	.	.	.	.	.	.	.	.	.	.	.	.	.	.	.	.	.	.	.	.	.	.	.	.	.	.	.	.	.	.	.	.	.	.	.	.	.	.	.	.	.	.	.	.	.	.	.	.	.	.	.	.	.	.	.	.	.	.	.	.	.	.	.	.	.	.	.	.	.	.	.	.	.	.	.	.	.	.	.	.	.	.	.	.	.	.	.	.	.	.	.	.	.	.	.	.	.	.	1/1:99:255,255,0	1/1:99:255,220,0	1/1:99:255,126,0	1/1:99:255,81,0	1/1:99:255,172,0	1/1:99:255,126,0	1/1:99:255,181,0	1/1:99:255,255,0	1/1:99:255,255,0	1/1:99:255,255,0	1/1:99:255,255,0	1/1:99:255,255,0	1/1:99:255,255,0	1/1:99:255,63,0	1/1:99:255,157,0	1/1:99:255,255,0	1/1:99:255,255,0	1/1:99:255,255,0	1/1:99:255,255,0	1/1:99:255,255,0	1/1:99:255,255,0	1/1:99:255,255,0	1/1:99:255,255,0	1/1:99:255,255,0	1/1:99:255,255,0	1/1:99:255,255,0	1/1:99:255,255,0	1/1:99:255,255,0	1/1:99:255,255,0	1/1:99:255,255,0	1/1:99:255,255,0	1/1:99:255,175,0	1/1:99:255,255,0	1/1:99:255,111,0	1/1:99:255,135,0	1/1:99:255,255,0	1/1:99:255,129,0	1/1:99:255,255,0	1/1:99:255,255,0	1/1:99:255,255,0	1/1:99:255,255,0	1/1:99:255,255,0	1/1:99:255,125,0	1/1:99:255,255,0	1/1:99:255,255,0	1/1:99:255,112,0	1/1:99:255,255,0	1/1:99:255,255,0	1/1:99:255,255,0	1/1:99:255,255,0	1/1:99:255,255,0	1/1:99:255,255,0	1/1:99:255,255,0	1/1:99:255,255,0	1/1:99:255,141,0	1/1:99:255,75,0	1/1:99:255,255,0	1/1:99:255,255,0	1/1:99:255,255,0	0/1:98:255,0,95	1/1:99:255,255,0	1/1:99:255,255,0	1/1:99:255,255,0	1/1:99:255,255,0	1/1:99:255,255,0	1/1:99:255,182,0	1/1:99:255,255,0	1/1:99:255,102,0	1/1:99:255,90,0	1/1:99:255,199,0	1/1:99:255,255,0	1/1:99:255,255,0	1/1:99:255,255,0	1/1:99:255,255,0	1/1:99:255,241,0	1/1:99:255,154,0	1/1:99:255,241,0	1/1:99:255,235,0	1/1:99:255,253,0	1/1:99:255,232,0	1/1:99:255,120,0	1/1:99:255,238,0	1/1:99:255,160,0	1/1:99:255,250,0	1/1:99:255,255,0	1/1:99:255,255,0	1/1:99:255,255,0	1/1:99:255,255,0	1/1:99:255,202,0	1/1:99:255,255,0	1/1:99:255,255,0	1/1:99:255,255,0	1/1:99:255,184,0	1/1:99:255,255,0	1/1:99:255,255,0	1/1:99:255,255,0	1/1:43:255,23,0	1/1:99:255,255,0	1/1:99:255,255,0	1/1:99:255,255,0	1/1:99:255,255,0	1/1:99:255,255,0	1/1:99:255,255,0	1/1:99:255,255,0	1/1:99:255,255,0	1/1:99:255,255,0	1/1:99:255,255,0	1/1:99:255,255,0	1/1:99:255,255,0	1/1:99:255,91,0	1/1:99:255,255,0	1/1:99:255,255,0	1/1:99:255,255,0	1/1:99:255,255,0	1/1:99:255,255,0	1/1:99:255,255,0	1/1:99:255,255,0	1/1:99:255,255,0	1/1:99:255,255,0	1/1:99:255,255,0	1/1:99:255,205,0
JF4839_chromosome	13510	.	T	C	222.02	.	AC1=2;AC=241;AF1=1;AN=242;DP4=36,66,14635,15587;DP=31124;FQ=-282;MQ=60;PV4=1,1,0.48,0.2;RPB=1.640900e-01;SF=103,104,105,106,107,108,109,110,111,112,113,114,115,116,117,118,119,120,121,122,123,124,125,126,127,128,129,130,131,132,133,134,135,136,137,138,139,140,141,142,143,144,145,146,147,148,149,150,151,152,153,154,155,156,157,158,159,160,161,162,163,164,165,166,167,168,169,170,171,172,173,174,175,176,177,178,179,180,181,182,183,184,185,186,187,188,189,190,191,192,193,194,195,196,197,198,199,200,201,202,203,204,205,206,207,208,209,210,211,212,213,214,215,216,217,218,219,220,221,222,223;VDB=2.842722e-01;ANN=C|missense_variant|MODERATE|LMJF4839_00010|LMJF4839_00010|transcript|LMJF4839_00010|protein_coding|1/1|c.593T>C|p.Val198Ala|593/969|593/969|198/322||;Cases=120,1,241;Controls=0,0,0;CC_TREND=NaN;CC_GENO=NaN;CC_ALL=1.000e+00;CC_DOM=1.000e+00;CC_REC=1.000e+00;Private=Lineage_01	GT:PL:GQ	.	.	.	.	.	.	.	.	.	.	.	.	.	.	.	.	.	.	.	.	.	.	.	.	.	.	.	.	.	.	.	.	.	.	.	.	.	.	.	.	.	.	.	.	.	.	.	.	.	.	.	.	.	.	.	.	.	.	.	.	.	.	.	.	.	.	.	.	.	.	.	.	.	.	.	.	.	.	.	.	.	.	.	.	.	.	.	.	.	.	.	.	.	.	.	.	.	.	.	.	.	.	.	1/1:255,255,0:99	1/1:255,220,0:99	1/1:255,126,0:99	1/1:255,81,0:99	1/1:255,175,0:99	1/1:255,126,0:99	1/1:255,181,0:99	1/1:255,255,0:99	1/1:255,255,0:99	1/1:255,255,0:99	1/1:255,255,0:99	1/1:255,255,0:99	1/1:255,255,0:99	1/1:255,60,0:99	1/1:255,151,0:99	1/1:255,255,0:99	1/1:255,255,0:99	1/1:255,255,0:99	1/1:255,255,0:99	1/1:255,255,0:99	1/1:255,255,0:99	1/1:255,255,0:99	1/1:255,255,0:99	1/1:255,255,0:99	1/1:255,255,0:99	1/1:255,255,0:99	1/1:255,255,0:99	1/1:255,255,0:99	1/1:255,255,0:99	1/1:255,255,0:99	1/1:255,255,0:99	1/1:255,172,0:99	1/1:255,255,0:99	1/1:255,114,0:99	1/1:255,172,0:99	1/1:255,255,0:99	1/1:255,135,0:99	1/1:255,255,0:99	1/1:255,255,0:99	1/1:255,255,0:99	1/1:255,255,0:99	1/1:255,255,0:99	1/1:255,126,0:99	1/1:255,255,0:99	1/1:255,255,0:99	1/1:255,79,0:99	1/1:255,255,0:99	1/1:255,255,0:99	1/1:255,255,0:99	1/1:255,255,0:99	1/1:255,255,0:99	1/1:255,255,0:99	1/1:255,255,0:99	1/1:255,255,0:99	1/1:255,141,0:99	1/1:255,69,0:99	1/1:255,255,0:99	1/1:255,255,0:99	1/1:255,255,0:99	0/1:255,0,82:85	1/1:255,255,0:99	1/1:255,255,0:99	1/1:255,255,0:99	1/1:255,255,0:99	1/1:255,255,0:99	1/1:255,185,0:99	1/1:255,255,0:99	1/1:255,102,0:99	1/1:255,90,0:99	1/1:255,193,0:99	1/1:255,255,0:99	1/1:255,255,0:99	1/1:255,255,0:99	1/1:255,255,0:99	1/1:255,232,0:99	1/1:255,154,0:99	1/1:255,238,0:99	1/1:255,232,0:99	1/1:255,247,0:99	1/1:255,226,0:99	1/1:255,120,0:99	1/1:255,238,0:99	1/1:255,160,0:99	1/1:255,255,0:99	1/1:255,255,0:99	1/1:255,255,0:99	1/1:255,255,0:99	1/1:255,255,0:99	1/1:255,196,0:99	1/1:255,255,0:99	1/1:255,255,0:99	1/1:255,255,0:99	1/1:255,184,0:99	1/1:255,255,0:99	1/1:255,255,0:99	1/1:255,255,0:99	1/1:255,26,0:49	1/1:255,255,0:99	1/1:255,255,0:99	1/1:255,255,0:99	1/1:255,255,0:99	1/1:255,255,0:99	1/1:255,255,0:99	1/1:255,255,0:99	1/1:255,255,0:99	1/1:255,255,0:99	1/1:255,255,0:99	1/1:255,255,0:99	1/1:255,255,0:99	1/1:255,91,0:99	1/1:255,255,0:99	1/1:255,255,0:99	1/1:255,255,0:99	1/1:255,255,0:99	1/1:255,255,0:99	1/1:255,255,0:99	1/1:255,255,0:99	1/1:255,255,0:99	1/1:255,255,0:99	1/1:255,255,0:99	1/1:255,208,0:99
JF4839_chromosome	13674	.	A	G	222.02	.	AC1=2;AC=241;AF1=1;AN=242;DP4=50,50,16483,14312;DP=31439;FQ=-282;MQ=60;PV4=0.5,0.3,0.47,0.21;RPB=4.144546e-01;SF=103,104,105,106,107,108,109,110,111,112,113,114,115,116,117,118,119,120,121,122,123,124,125,126,127,128,129,130,131,132,133,134,135,136,137,138,139,140,141,142,143,144,145,146,147,148,149,150,151,152,153,154,155,156,157,158,159,160,161,162,163,164,165,166,167,168,169,170,171,172,173,174,175,176,177,178,179,180,181,182,183,184,185,186,187,188,189,190,191,192,193,194,195,196,197,198,199,200,201,202,203,204,205,206,207,208,209,210,211,212,213,214,215,216,217,218,219,220,221,222,223;VDB=4.124324e-01;ANN=G|missense_variant|MODERATE|LMJF4839_00010|LMJF4839_00010|transcript|LMJF4839_00010|protein_coding|1/1|c.757A>G|p.Lys253Glu|757/969|757/969|253/322||;Cases=120,1,241;Controls=0,0,0;CC_TREND=NaN;CC_GENO=NaN;CC_ALL=1.000e+00;CC_DOM=1.000e+00;CC_REC=1.000e+00;Private=Lineage_01	GT:PL:GQ	.	.	.	.	.	.	.	.	.	.	.	.	.	.	.	.	.	.	.	.	.	.	.	.	.	.	.	.	.	.	.	.	.	.	.	.	.	.	.	.	.	.	.	.	.	.	.	.	.	.	.	.	.	.	.	.	.	.	.	.	.	.	.	.	.	.	.	.	.	.	.	.	.	.	.	.	.	.	.	.	.	.	.	.	.	.	.	.	.	.	.	.	.	.	.	.	.	.	.	.	.	.	.	1/1:255,255,0:99	1/1:255,199,0:99	1/1:255,151,0:99	1/1:255,108,0:99	1/1:255,196,0:99	1/1:255,120,0:99	1/1:255,184,0:99	1/1:255,255,0:99	1/1:255,255,0:99	1/1:255,255,0:99	1/1:255,255,0:99	1/1:255,255,0:99	1/1:255,255,0:99	1/1:255,63,0:99	1/1:255,163,0:99	1/1:255,255,0:99	1/1:255,255,0:99	1/1:255,255,0:99	1/1:255,255,0:99	1/1:255,255,0:99	1/1:255,255,0:99	1/1:255,255,0:99	1/1:255,255,0:99	1/1:255,255,0:99	1/1:255,255,0:99	1/1:255,255,0:99	1/1:255,255,0:99	1/1:255,255,0:99	1/1:255,255,0:99	1/1:255,255,0:99	1/1:255,255,0:99	1/1:255,250,0:99	1/1:255,255,0:99	1/1:255,132,0:99	1/1:255,144,0:99	1/1:255,255,0:99	1/1:255,37,0:71	1/1:255,255,0:99	1/1:255,255,0:99	1/1:255,255,0:99	1/1:255,255,0:99	1/1:255,255,0:99	1/1:255,117,0:99	1/1:255,255,0:99	1/1:255,255,0:99	1/1:255,86,0:99	1/1:255,255,0:99	1/1:255,255,0:99	1/1:255,255,0:99	1/1:255,255,0:99	1/1:255,255,0:99	1/1:255,255,0:99	1/1:255,255,0:99	1/1:255,255,0:99	1/1:255,154,0:99	1/1:255,102,0:99	1/1:255,255,0:99	1/1:255,255,0:99	1/1:255,255,0:99	0/1:255,0,71:74	1/1:255,255,0:99	1/1:255,255,0:99	1/1:255,255,0:99	1/1:255,255,0:99	1/1:255,255,0:99	1/1:255,110,0:99	1/1:255,255,0:99	1/1:255,175,0:99	1/1:255,178,0:99	1/1:255,211,0:99	1/1:255,255,0:99	1/1:255,255,0:99	1/1:255,255,0:99	1/1:255,255,0:99	1/1:255,214,0:99	1/1:255,108,0:99	1/1:255,255,0:99	1/1:255,255,0:99	1/1:255,255,0:99	1/1:255,255,0:99	1/1:255,157,0:99	1/1:255,255,0:99	1/1:255,163,0:99	1/1:255,255,0:99	1/1:255,255,0:99	1/1:255,255,0:99	1/1:255,255,0:99	1/1:255,255,0:99	1/1:255,137,0:99	1/1:255,255,0:99	1/1:255,255,0:99	1/1:255,255,0:99	1/1:255,169,0:99	1/1:255,255,0:99	1/1:255,255,0:99	1/1:255,255,0:99	1/1:255,24,0:45	1/1:255,255,0:99	1/1:255,255,0:99	1/1:255,255,0:99	1/1:255,255,0:99	1/1:255,255,0:99	1/1:255,255,0:99	1/1:255,255,0:99	1/1:255,255,0:99	1/1:255,255,0:99	1/1:255,255,0:99	1/1:255,255,0:99	1/1:255,255,0:99	1/1:255,26,0:49	1/1:255,255,0:99	1/1:255,255,0:99	1/1:255,255,0:99	1/1:255,255,0:99	1/1:255,255,0:99	1/1:255,255,0:99	1/1:255,255,0:99	1/1:255,255,0:99	1/1:255,255,0:99	1/1:255,255,0:99	1/1:255,225,0:99
JF4839_chromosome	13690	.	A	G	222.02	.	AC1=2;AC=241;AF1=1;AN=242;DP4=53,46,16909,14327;DP=31816;FQ=-282;MQ=60;PV4=1,1,0.48,0.31;RPB=-1.126442e+00;SF=103,104,105,106,107,108,109,110,111,112,113,114,115,116,117,118,119,120,121,122,123,124,125,126,127,128,129,130,131,132,133,134,135,136,137,138,139,140,141,142,143,144,145,146,147,148,149,150,151,152,153,154,155,156,157,158,159,160,161,162,163,164,165,166,167,168,169,170,171,172,173,174,175,176,177,178,179,180,181,182,183,184,185,186,187,188,189,190,191,192,193,194,195,196,197,198,199,200,201,202,203,204,205,206,207,208,209,210,211,212,213,214,215,216,217,218,219,220,221,222,223;VDB=3.953577e-01;ANN=G|missense_variant|MODERATE|LMJF4839_00010|LMJF4839_00010|transcript|LMJF4839_00010|protein_coding|1/1|c.773A>G|p.Asn258Ser|773/969|773/969|258/322||;Cases=120,1,241;Controls=0,0,0;CC_TREND=NaN;CC_GENO=NaN;CC_ALL=1.000e+00;CC_DOM=1.000e+00;CC_REC=1.000e+00;Private=Lineage_01	GT:PL:GQ	.	.	.	.	.	.	.	.	.	.	.	.	.	.	.	.	.	.	.	.	.	.	.	.	.	.	.	.	.	.	.	.	.	.	.	.	.	.	.	.	.	.	.	.	.	.	.	.	.	.	.	.	.	.	.	.	.	.	.	.	.	.	.	.	.	.	.	.	.	.	.	.	.	.	.	.	.	.	.	.	.	.	.	.	.	.	.	.	.	.	.	.	.	.	.	.	.	.	.	.	.	.	.	1/1:255,255,0:99	1/1:255,172,0:99	1/1:255,148,0:99	1/1:255,102,0:99	1/1:255,178,0:99	1/1:255,87,0:99	1/1:255,190,0:99	1/1:255,255,0:99	1/1:255,255,0:99	1/1:255,255,0:99	1/1:255,255,0:99	1/1:255,255,0:99	1/1:255,255,0:99	1/1:255,75,0:99	1/1:255,160,0:99	1/1:255,255,0:99	1/1:255,255,0:99	1/1:255,255,0:99	1/1:255,255,0:99	1/1:255,226,0:99	1/1:255,255,0:99	1/1:255,255,0:99	1/1:255,255,0:99	1/1:255,255,0:99	1/1:255,255,0:99	1/1:255,255,0:99	1/1:255,255,0:99	1/1:255,255,0:99	1/1:255,255,0:99	1/1:255,255,0:99	1/1:255,255,0:99	1/1:255,241,0:99	1/1:255,255,0:99	1/1:255,135,0:99	1/1:255,144,0:99	1/1:255,255,0:99	1/1:255,46,0:89	1/1:255,255,0:99	1/1:255,255,0:99	1/1:255,255,0:99	1/1:255,255,0:99	1/1:255,255,0:99	1/1:255,97,0:99	1/1:255,255,0:99	1/1:255,255,0:99	1/1:255,104,0:99	1/1:255,255,0:99	1/1:255,255,0:99	1/1:255,255,0:99	1/1:255,255,0:99	1/1:255,255,0:99	1/1:255,255,0:99	1/1:255,255,0:99	1/1:255,255,0:99	1/1:255,157,0:99	1/1:255,108,0:99	1/1:255,255,0:99	1/1:255,255,0:99	1/1:255,255,0:99	0/1:255,0,17:20	1/1:255,255,0:99	1/1:255,255,0:99	1/1:255,255,0:99	1/1:255,255,0:99	1/1:255,255,0:99	1/1:255,168,0:99	1/1:255,255,0:99	1/1:255,175,0:99	1/1:255,184,0:99	1/1:255,202,0:99	1/1:255,255,0:99	1/1:255,255,0:99	1/1:255,255,0:99	1/1:255,255,0:99	1/1:255,214,0:99	1/1:255,132,0:99	1/1:255,255,0:99	1/1:255,255,0:99	1/1:255,255,0:99	1/1:255,255,0:99	1/1:255,157,0:99	1/1:255,255,0:99	1/1:255,172,0:99	1/1:255,255,0:99	1/1:255,255,0:99	1/1:255,255,0:99	1/1:255,255,0:99	1/1:255,255,0:99	1/1:255,145,0:99	1/1:255,255,0:99	1/1:255,255,0:99	1/1:255,255,0:99	1/1:255,196,0:99	1/1:255,255,0:99	1/1:255,255,0:99	1/1:255,255,0:99	1/1:255,21,0:39	1/1:255,255,0:99	1/1:255,255,0:99	1/1:255,255,0:99	1/1:255,255,0:99	1/1:255,255,0:99	1/1:255,255,0:99	1/1:255,255,0:99	1/1:255,255,0:99	1/1:255,255,0:99	1/1:255,255,0:99	1/1:255,255,0:99	1/1:255,255,0:99	1/1:255,35,0:67	1/1:255,255,0:99	1/1:255,255,0:99	1/1:255,255,0:99	1/1:255,255,0:99	1/1:255,255,0:99	1/1:255,255,0:99	1/1:255,255,0:99	1/1:255,255,0:99	1/1:255,255,0:99	1/1:255,255,0:99	1/1:255,206,0:99
JF4839_chromosome	13786	.	C	A	222.02	.	AC1=2;AC=241;AF1=1;AN=242;DP4=67,52,15946,14953;DP=32488;FQ=-282;MQ=60;PV4=1,1,1,0.27;RPB=-1.900598e-01;SF=103,104,105,106,107,108,109,110,111,112,113,114,115,116,117,118,119,120,121,122,123,124,125,126,127,128,129,130,131,132,133,134,135,136,137,138,139,140,141,142,143,144,145,146,147,148,149,150,151,152,153,154,155,156,157,158,159,160,161,162,163,164,165,166,167,168,169,170,171,172,173,174,175,176,177,178,179,180,181,182,183,184,185,186,187,188,189,190,191,192,193,194,195,196,197,198,199,200,201,202,203,204,205,206,207,208,209,210,211,212,213,214,215,216,217,218,219,220,221,222,223;VDB=4.935157e-01;ANN=A|missense_variant|MODERATE|LMJF4839_00010|LMJF4839_00010|transcript|LMJF4839_00010|protein_coding|1/1|c.869C>A|p.Ala290Glu|869/969|869/969|290/322||;Cases=120,1,241;Controls=0,0,0;CC_TREND=NaN;CC_GENO=NaN;CC_ALL=1.000e+00;CC_DOM=1.000e+00;CC_REC=1.000e+00;Private=Lineage_01	GT:PL:GQ	.	.	.	.	.	.	.	.	.	.	.	.	.	.	.	.	.	.	.	.	.	.	.	.	.	.	.	.	.	.	.	.	.	.	.	.	.	.	.	.	.	.	.	.	.	.	.	.	.	.	.	.	.	.	.	.	.	.	.	.	.	.	.	.	.	.	.	.	.	.	.	.	.	.	.	.	.	.	.	.	.	.	.	.	.	.	.	.	.	.	.	.	.	.	.	.	.	.	.	.	.	.	.	1/1:255,255,0:99	1/1:255,214,0:99	1/1:255,166,0:99	1/1:255,117,0:99	1/1:255,187,0:99	1/1:255,105,0:99	1/1:255,196,0:99	1/1:255,255,0:99	1/1:255,255,0:99	1/1:255,255,0:99	1/1:255,255,0:99	1/1:255,255,0:99	1/1:255,255,0:99	1/1:255,99,0:99	1/1:255,120,0:99	1/1:255,255,0:99	1/1:255,255,0:99	1/1:255,255,0:99	1/1:255,255,0:99	1/1:255,255,0:99	1/1:255,255,0:99	1/1:255,255,0:99	1/1:255,255,0:99	1/1:255,255,0:99	1/1:255,255,0:99	1/1:255,255,0:99	1/1:255,255,0:99	1/1:255,255,0:99	1/1:255,255,0:99	1/1:255,255,0:99	1/1:255,255,0:99	1/1:255,169,0:99	1/1:255,255,0:99	1/1:255,151,0:99	1/1:255,163,0:99	1/1:255,255,0:99	1/1:255,37,0:71	1/1:255,255,0:99	1/1:255,255,0:99	1/1:255,255,0:99	1/1:255,255,0:99	1/1:255,255,0:99	1/1:255,123,0:99	1/1:255,255,0:99	1/1:255,255,0:99	1/1:255,197,0:99	1/1:255,255,0:99	1/1:255,255,0:99	1/1:255,255,0:99	1/1:255,255,0:99	1/1:255,255,0:99	1/1:255,255,0:99	1/1:255,255,0:99	1/1:255,255,0:99	1/1:255,123,0:99	1/1:255,81,0:99	1/1:255,255,0:99	1/1:255,255,0:99	1/1:255,255,0:99	0/1:255,0,49:52	1/1:255,255,0:99	1/1:255,255,0:99	1/1:255,255,0:99	1/1:255,255,0:99	1/1:255,255,0:99	1/1:255,224,0:99	1/1:255,255,0:99	1/1:255,199,0:99	1/1:255,91,0:99	1/1:255,176,0:99	1/1:255,255,0:99	1/1:255,255,0:99	1/1:255,255,0:99	1/1:255,255,0:99	1/1:255,217,0:99	1/1:255,232,0:99	1/1:255,255,0:99	1/1:255,255,0:99	1/1:255,255,0:99	1/1:255,255,0:99	1/1:255,141,0:99	1/1:255,255,0:99	1/1:255,138,0:99	1/1:255,255,0:99	1/1:255,255,0:99	1/1:255,255,0:99	1/1:255,255,0:99	1/1:255,255,0:99	1/1:255,167,0:99	1/1:255,255,0:99	1/1:255,255,0:99	1/1:255,255,0:99	1/1:255,172,0:99	1/1:255,255,0:99	1/1:255,255,0:99	1/1:255,255,0:99	1/1:255,73,0:99	1/1:255,255,0:99	1/1:255,255,0:99	1/1:255,255,0:99	1/1:255,255,0:99	1/1:255,255,0:99	1/1:255,255,0:99	1/1:255,255,0:99	1/1:255,255,0:99	1/1:255,255,0:99	1/1:255,255,0:99	1/1:255,255,0:99	1/1:255,255,0:99	1/1:255,14,0:25	1/1:255,255,0:99	1/1:255,255,0:99	1/1:255,255,0:99	1/1:255,255,0:99	1/1:255,255,0:99	1/1:255,255,0:99	1/1:255,255,0:99	1/1:255,255,0:99	1/1:255,255,0:99	1/1:255,255,0:99	1/1:255,205,0:99
JF4839_chromosome	13992	.	A	T,C	221.82	.	AC1=2;AC=90,151;AF1=1;AN=242;DP4=58,47,14106,16064;DP=32266;FQ=-282;MQ=60;PV4=1,1,0.48,1;RPB=1.719233e+00;SF=103,104,105,106,107,108,109,110,111,112,113,114,115,116,117,118,119,120,121,122,123,124,125,126,127,128,129,130,131,132,133,134,135,136,137,138,139,140,141,142,143,144,145,146,147,148,149,150,151,152,153,154,155,156,157,158,159,160,161,162,163,164,165,166,167,168,169,170,171,172,173,174,175,176,177,178,179,180,181,182,183,184,185,186,187,188,189,190,191,192,193,194,195,196,197,198,199,200,201,202,203,204,205,206,207,208,209,210,211,212,213,214,215,216,217,218,219,220,221,222,223;VDB=1.762083e-01;ANN=T|missense_variant|MODERATE|LMJF4839_00011|LMJF4839_00011|transcript|LMJF4839_00011|protein_coding|1/1|c.150A>T|p.Lys50Asn|150/972|150/972|50/323||,C|missense_variant|MODERATE|LMJF4839_00011|LMJF4839_00011|transcript|LMJF4839_00011|protein_coding|1/1|c.150A>C|p.Lys50Asn|150/972|150/972|50/323||;Cases=120,1,241;Controls=0,0,0;CC_TREND=NaN;CC_GENO=NaN;CC_ALL=1.000e+00;CC_DOM=1.000e+00;CC_REC=1.000e+00;Private=Lineage_01	GT:GQ:PL	.	.	.	.	.	.	.	.	.	.	.	.	.	.	.	.	.	.	.	.	.	.	.	.	.	.	.	.	.	.	.	.	.	.	.	.	.	.	.	.	.	.	.	.	.	.	.	.	.	.	.	.	.	.	.	.	.	.	.	.	.	.	.	.	.	.	.	.	.	.	.	.	.	.	.	.	.	.	.	.	.	.	.	.	.	.	.	.	.	.	.	.	.	.	.	.	.	.	.	.	.	.	.	2/2:99:255,.,.,255,.,0	2/2:99:255,.,.,226,.,0	2/2:99:255,.,.,163,.,0	2/2:99:255,.,.,126,.,0	2/2:99:255,.,.,253,.,0	1/1:99:255,148,0,.,.,.	2/2:99:255,.,.,255,.,0	2/2:99:255,.,.,255,.,0	2/2:99:255,.,.,255,.,0	2/2:99:255,.,.,255,.,0	1/1:99:255,255,0,.,.,.	2/2:99:255,.,.,255,.,0	1/1:99:255,255,0,.,.,.	2/2:99:255,.,.,102,.,0	2/2:99:255,.,.,175,.,0	1/1:99:255,255,0,.,.,.	2/2:99:255,.,.,255,.,0	2/2:99:255,.,.,255,.,0	2/2:99:255,.,.,255,.,0	2/2:99:255,.,.,255,.,0	2/2:99:255,.,.,255,.,0	2/2:99:255,.,.,255,.,0	2/2:99:255,.,.,255,.,0	1/1:99:255,255,0,.,.,.	2/2:99:255,.,.,255,.,0	1/1:99:255,255,0,.,.,.	2/2:99:255,.,.,255,.,0	2/2:99:255,.,.,255,.,0	2/2:99:255,.,.,255,.,0	2/2:99:255,.,.,255,.,0	2/2:99:255,.,.,255,.,0	2/2:99:255,.,.,214,.,0	1/1:99:255,255,0,.,.,.	1/1:99:255,135,0,.,.,.	2/2:99:255,.,.,117,.,0	1/1:99:255,255,0,.,.,.	2/2:79:255,.,.,41,.,0	2/2:99:255,.,.,255,.,0	1/1:99:255,255,0,.,.,.	1/1:99:255,255,0,.,.,.	2/2:99:255,.,.,255,.,0	1/1:99:255,255,0,.,.,.	2/2:99:255,.,.,132,.,0	1/1:99:255,255,0,.,.,.	2/2:99:255,.,.,255,.,0	2/2:99:255,.,.,132,.,0	1/1:99:255,255,0,.,.,.	1/1:99:255,255,0,.,.,.	2/2:99:255,.,.,255,.,0	2/2:99:255,.,.,255,.,0	1/1:99:255,255,0,.,.,.	2/2:99:255,.,.,255,.,0	1/1:99:255,255,0,.,.,.	1/1:99:255,255,0,.,.,.	1/1:99:255,151,0,.,.,.	1/1:99:255,105,0,.,.,.	1/1:99:255,255,0,.,.,.	1/1:99:255,255,0,.,.,.	1/1:99:255,255,0,.,.,.	0/2:56:255,.,.,0,.,53	2/2:99:255,.,.,255,.,0	2/2:99:255,.,.,255,.,0	2/2:99:255,.,.,255,.,0	1/1:99:255,255,0,.,.,.	1/1:99:255,255,0,.,.,.	1/1:99:255,188,0,.,.,.	2/2:99:255,.,.,255,.,0	1/1:99:255,66,0,.,.,.	1/1:99:255,108,0,.,.,.	1/1:99:255,114,0,.,.,.	1/1:99:255,255,0,.,.,.	1/1:99:255,255,0,.,.,.	2/2:99:255,.,.,255,.,0	1/1:99:255,255,0,.,.,.	1/1:99:255,132,0,.,.,.	1/1:99:255,160,0,.,.,.	2/2:99:255,.,.,151,.,0	1/1:99:255,241,0,.,.,.	2/2:99:255,.,.,172,.,0	2/2:99:255,.,.,217,.,0	1/1:99:255,78,0,.,.,.	1/1:99:255,166,0,.,.,.	2/2:99:255,.,.,117,.,0	2/2:99:255,.,.,255,.,0	2/2:99:255,.,.,255,.,0	2/2:99:255,.,.,255,.,0	1/1:99:255,255,0,.,.,.	1/1:99:255,255,0,.,.,.	2/2:99:255,.,.,162,.,0	2/2:99:255,.,.,255,.,0	2/2:99:255,.,.,255,.,0	2/2:99:255,.,.,255,.,0	2/2:99:255,.,.,134,.,0	2/2:99:255,.,.,255,.,0	1/1:99:255,255,0,.,.,.	1/1:99:255,255,0,.,.,.	2/2:91:255,.,.,47,.,0	2/2:99:255,.,.,255,.,0	2/2:99:255,.,.,255,.,0	2/2:99:255,.,.,255,.,0	2/2:99:255,.,.,255,.,0	2/2:99:255,.,.,255,.,0	2/2:99:255,.,.,255,.,0	1/1:99:255,255,0,.,.,.	2/2:99:255,.,.,255,.,0	2/2:99:255,.,.,255,.,0	2/2:99:255,.,.,255,.,0	2/2:99:255,.,.,255,.,0	1/1:99:255,255,0,.,.,.	2/2:10:255,.,.,33,.,27	2/2:99:255,.,.,255,.,0	2/2:99:255,.,.,255,.,0	2/2:99:255,.,.,255,.,0	1/1:99:255,255,0,.,.,.	2/2:99:255,.,.,255,.,0	2/2:99:255,.,.,255,.,0	2/2:99:255,.,.,255,.,0	2/2:99:255,.,.,255,.,0	2/2:99:255,.,.,255,.,0	2/2:99:255,.,.,255,.,0	1/1:99:255,233,0,.,.,.
JF4839_chromosome	13996	.	A	G	222.03	.	AC1=2;AC=241;AF1=1;AN=242;DP4=62,43,14409,16148;DP=32091;FQ=-282;MQ=60;PV4=0.49,1,1,1;RPB=-1.732054e+00;SF=103,104,105,106,107,108,109,110,111,112,113,114,115,116,117,118,119,120,121,122,123,124,125,126,127,128,129,130,131,132,133,134,135,136,137,138,139,140,141,142,143,144,145,146,147,148,149,150,151,152,153,154,155,156,157,158,159,160,161,162,163,164,165,166,167,168,169,170,171,172,173,174,175,176,177,178,179,180,181,182,183,184,185,186,187,188,189,190,191,192,193,194,195,196,197,198,199,200,201,202,203,204,205,206,207,208,209,210,211,212,213,214,215,216,217,218,219,220,221,222,223;VDB=1.366688e-01;ANN=G|missense_variant|MODERATE|LMJF4839_00011|LMJF4839_00011|transcript|LMJF4839_00011|protein_coding|1/1|c.154A>G|p.Thr52Ala|154/972|154/972|52/323||;Cases=120,1,241;Controls=0,0,0;CC_TREND=NaN;CC_GENO=NaN;CC_ALL=1.000e+00;CC_DOM=1.000e+00;CC_REC=1.000e+00;Private=Lineage_01	GT:GQ:PL	.	.	.	.	.	.	.	.	.	.	.	.	.	.	.	.	.	.	.	.	.	.	.	.	.	.	.	.	.	.	.	.	.	.	.	.	.	.	.	.	.	.	.	.	.	.	.	.	.	.	.	.	.	.	.	.	.	.	.	.	.	.	.	.	.	.	.	.	.	.	.	.	.	.	.	.	.	.	.	.	.	.	.	.	.	.	.	.	.	.	.	.	.	.	.	.	.	.	.	.	.	.	.	1/1:99:255,255,0	1/1:99:255,226,0	1/1:99:255,175,0	1/1:99:255,135,0	1/1:99:255,255,0	1/1:99:255,154,0	1/1:99:255,255,0	1/1:99:255,255,0	1/1:99:255,255,0	1/1:99:255,255,0	1/1:99:255,255,0	1/1:99:255,255,0	1/1:99:255,255,0	1/1:99:255,108,0	1/1:99:255,163,0	1/1:99:255,255,0	1/1:99:255,255,0	1/1:99:255,255,0	1/1:99:255,255,0	1/1:99:255,255,0	1/1:99:255,255,0	1/1:99:255,255,0	1/1:99:255,255,0	1/1:99:255,255,0	1/1:99:255,255,0	1/1:99:255,255,0	1/1:99:255,255,0	1/1:99:255,255,0	1/1:99:255,255,0	1/1:99:255,255,0	1/1:99:255,255,0	1/1:99:255,220,0	1/1:99:255,255,0	1/1:99:255,123,0	1/1:99:255,114,0	1/1:99:255,255,0	1/1:99:255,54,0	1/1:99:255,255,0	1/1:99:255,255,0	1/1:99:255,255,0	1/1:99:255,255,0	1/1:99:255,255,0	1/1:99:255,143,0	1/1:99:255,255,0	1/1:99:255,255,0	1/1:99:255,140,0	1/1:99:255,255,0	1/1:99:255,255,0	1/1:99:255,255,0	1/1:99:255,255,0	1/1:99:255,255,0	1/1:99:255,255,0	1/1:99:255,255,0	1/1:99:255,255,0	1/1:99:255,144,0	1/1:99:255,114,0	1/1:99:255,255,0	1/1:99:255,255,0	1/1:99:255,255,0	0/1:17:255,0,14	1/1:99:255,255,0	1/1:99:255,255,0	1/1:99:255,255,0	1/1:99:255,255,0	1/1:99:255,255,0	1/1:99:255,217,0	1/1:99:255,255,0	1/1:99:255,66,0	1/1:99:255,108,0	1/1:99:255,114,0	1/1:99:255,255,0	1/1:99:255,255,0	1/1:99:255,255,0	1/1:99:255,255,0	1/1:99:255,129,0	1/1:99:255,157,0	1/1:99:255,154,0	1/1:99:255,244,0	1/1:99:255,178,0	1/1:99:255,214,0	1/1:99:255,90,0	1/1:99:255,169,0	1/1:99:255,117,0	1/1:99:255,255,0	1/1:99:255,255,0	1/1:99:255,255,0	1/1:99:255,255,0	1/1:99:255,255,0	1/1:99:255,205,0	1/1:99:255,255,0	1/1:99:255,255,0	1/1:99:255,255,0	1/1:99:255,108,0	1/1:99:255,255,0	1/1:99:255,255,0	1/1:99:255,255,0	1/1:99:255,55,0	1/1:99:255,255,0	1/1:99:255,255,0	1/1:99:255,255,0	1/1:99:255,255,0	1/1:99:255,255,0	1/1:99:255,255,0	1/1:99:255,255,0	1/1:99:255,255,0	1/1:99:255,255,0	1/1:99:255,255,0	1/1:99:255,255,0	1/1:99:255,255,0	1/1:21:255,12,0	1/1:99:255,255,0	1/1:99:255,255,0	1/1:99:255,255,0	1/1:99:255,255,0	1/1:99:255,255,0	1/1:99:255,255,0	1/1:99:255,255,0	1/1:99:255,255,0	1/1:99:255,255,0	1/1:99:255,255,0	1/1:99:255,245,0
JF4839_chromosome	14186	.	A	G	222.05	.	AC1=2;AC=240;AF1=1;AN=242;DP4=60,55,12977,12990;DP=26641;FQ=-282;MQ=60;PV4=0.46,0.38,1,1;RPB=-1.732067e+00;SF=103,104,105,106,107,108,109,110,111,112,113,114,115,116,117,118,119,120,121,122,123,124,125,126,127,128,129,130,131,132,133,134,135,136,137,138,139,140,141,142,143,144,145,146,147,148,149,150,151,152,153,154,155,156,157,158,159,160,161,162,163,164,165,166,167,168,169,170,171,172,173,174,175,176,177,178,179,180,181,182,183,184,185,186,187,188,189,190,191,192,193,194,195,196,197,198,199,200,201,202,203,204,205,206,207,208,209,210,211,212,213,214,215,216,217,218,219,220,221,222,223;VDB=3.414986e-02;ANN=G|missense_variant|MODERATE|LMJF4839_00011|LMJF4839_00011|transcript|LMJF4839_00011|protein_coding|1/1|c.344A>G|p.Asn115Ser|344/972|344/972|115/323||;Cases=119,2,240;Controls=0,0,0;CC_TREND=NaN;CC_GENO=NaN;CC_ALL=1.000e+00;CC_DOM=1.000e+00;CC_REC=1.000e+00;Private=Lineage_01	GT:PL:GQ	.	.	.	.	.	.	.	.	.	.	.	.	.	.	.	.	.	.	.	.	.	.	.	.	.	.	.	.	.	.	.	.	.	.	.	.	.	.	.	.	.	.	.	.	.	.	.	.	.	.	.	.	.	.	.	.	.	.	.	.	.	.	.	.	.	.	.	.	.	.	.	.	.	.	.	.	.	.	.	.	.	.	.	.	.	.	.	.	.	.	.	.	.	.	.	.	.	.	.	.	.	.	.	1/1:255,255,0:99	1/1:255,129,0:99	1/1:255,157,0:99	1/1:255,126,0:99	1/1:255,166,0:99	1/1:255,99,0:99	1/1:255,181,0:99	1/1:255,255,0:99	1/1:255,255,0:99	1/1:255,255,0:99	1/1:255,255,0:99	1/1:255,255,0:99	1/1:255,255,0:99	1/1:255,66,0:99	1/1:255,138,0:99	1/1:255,255,0:99	1/1:255,255,0:99	1/1:255,255,0:99	1/1:255,255,0:99	1/1:255,255,0:99	1/1:255,255,0:99	1/1:255,255,0:99	1/1:255,255,0:99	1/1:255,255,0:99	1/1:255,255,0:99	1/1:255,255,0:99	1/1:255,229,0:99	1/1:255,255,0:99	1/1:255,255,0:99	1/1:255,255,0:99	1/1:255,255,0:99	1/1:255,187,0:99	1/1:255,255,0:99	1/1:255,148,0:99	1/1:255,87,0:99	1/1:255,255,0:99	1/1:255,46,0:89	1/1:255,255,0:99	1/1:255,255,0:99	1/1:255,255,0:99	1/1:255,255,0:99	1/1:255,255,0:99	1/1:255,67,0:99	1/1:255,255,0:99	1/1:255,255,0:99	1/1:255,78,0:99	1/1:255,255,0:99	1/1:255,255,0:99	1/1:255,255,0:99	1/1:255,255,0:99	1/1:255,255,0:99	1/1:255,255,0:99	1/1:255,255,0:99	1/1:255,255,0:99	1/1:255,135,0:99	1/1:255,78,0:99	1/1:255,255,0:99	1/1:255,255,0:99	1/1:255,255,0:99	0/1:255,0,87:90	1/1:255,255,0:99	1/1:255,255,0:99	1/1:255,255,0:99	1/1:255,255,0:99	1/1:255,255,0:99	1/1:255,77,0:99	1/1:255,255,0:99	1/1:255,66,0:99	1/1:255,111,0:99	1/1:255,117,0:99	1/1:255,255,0:99	1/1:255,255,0:99	1/1:255,255,0:99	1/1:255,255,0:99	1/1:255,102,0:99	1/1:255,117,0:99	1/1:255,181,0:99	1/1:255,163,0:99	1/1:255,169,0:99	1/1:255,163,0:99	1/1:255,66,0:99	1/1:255,202,0:99	1/1:255,132,0:99	1/1:255,255,0:99	1/1:255,255,0:99	1/1:255,255,0:99	1/1:255,255,0:99	1/1:255,255,0:99	1/1:255,33,0:63	1/1:255,255,0:99	1/1:255,255,0:99	1/1:255,255,0:99	1/1:255,91,0:99	1/1:255,255,0:99	1/1:255,255,0:99	1/1:255,255,0:99	1/1:255,86,0:99	1/1:255,255,0:99	1/1:255,255,0:99	1/1:255,255,0:99	1/1:255,255,0:99	1/1:255,255,0:99	1/1:255,255,0:99	1/1:255,255,0:99	1/1:255,255,0:99	1/1:255,255,0:99	1/1:255,255,0:99	1/1:255,255,0:99	1/1:255,255,0:99	0/1:255,0,13:16	1/1:255,255,0:99	1/1:255,255,0:99	1/1:255,255,0:99	1/1:255,255,0:99	1/1:255,255,0:99	1/1:255,255,0:99	1/1:255,255,0:99	1/1:255,255,0:99	1/1:255,255,0:99	1/1:255,255,0:99	1/1:255,177,0:99
JF4839_chromosome	14454	.	C	A	222.02	.	AC1=2;AC=241;AF1=1;AN=242;DP4=69,64,16097,14328;DP=32784;FQ=-282;MQ=60;PV4=0.39,1,1,1;RPB=1.045937e+00;SF=103,104,105,106,107,108,109,110,111,112,113,114,115,116,117,118,119,120,121,122,123,124,125,126,127,128,129,130,131,132,133,134,135,136,137,138,139,140,141,142,143,144,145,146,147,148,149,150,151,152,153,154,155,156,157,158,159,160,161,162,163,164,165,166,167,168,169,170,171,172,173,174,175,176,177,178,179,180,181,182,183,184,185,186,187,188,189,190,191,192,193,194,195,196,197,198,199,200,201,202,203,204,205,206,207,208,209,210,211,212,213,214,215,216,217,218,219,220,221,222,223;VDB=2.069149e-01;ANN=A|missense_variant|MODERATE|LMJF4839_00011|LMJF4839_00011|transcript|LMJF4839_00011|protein_coding|1/1|c.612C>A|p.Asn204Lys|612/972|612/972|204/323||;Cases=120,1,241;Controls=0,0,0;CC_TREND=NaN;CC_GENO=NaN;CC_ALL=1.000e+00;CC_DOM=1.000e+00;CC_REC=1.000e+00;Private=Lineage_01	GT:GQ:PL	.	.	.	.	.	.	.	.	.	.	.	.	.	.	.	.	.	.	.	.	.	.	.	.	.	.	.	.	.	.	.	.	.	.	.	.	.	.	.	.	.	.	.	.	.	.	.	.	.	.	.	.	.	.	.	.	.	.	.	.	.	.	.	.	.	.	.	.	.	.	.	.	.	.	.	.	.	.	.	.	.	.	.	.	.	.	.	.	.	.	.	.	.	.	.	.	.	.	.	.	.	.	.	1/1:99:255,255,0	1/1:99:255,157,0	1/1:99:255,193,0	1/1:99:255,196,0	1/1:99:255,235,0	1/1:99:255,129,0	1/1:99:255,211,0	1/1:99:255,255,0	1/1:99:255,255,0	1/1:99:255,255,0	1/1:99:255,255,0	1/1:99:255,255,0	1/1:99:255,255,0	1/1:99:255,102,0	1/1:99:255,178,0	1/1:99:255,255,0	1/1:99:255,255,0	1/1:99:255,255,0	1/1:99:255,255,0	1/1:99:255,255,0	1/1:99:255,255,0	1/1:99:255,255,0	1/1:99:255,255,0	1/1:99:255,255,0	1/1:99:255,255,0	1/1:99:255,255,0	1/1:99:255,255,0	1/1:99:255,255,0	1/1:99:255,255,0	1/1:99:255,255,0	1/1:99:255,255,0	1/1:99:255,255,0	1/1:99:255,255,0	1/1:99:255,187,0	1/1:99:255,132,0	1/1:99:255,255,0	1/1:99:255,102,0	1/1:99:255,255,0	1/1:99:255,255,0	1/1:99:255,255,0	1/1:99:255,255,0	1/1:99:255,255,0	1/1:99:255,88,0	1/1:99:255,255,0	1/1:99:255,255,0	1/1:99:255,185,0	1/1:99:255,255,0	1/1:99:255,255,0	1/1:99:255,255,0	1/1:99:255,255,0	1/1:99:255,255,0	1/1:99:255,255,0	1/1:99:255,255,0	1/1:99:255,255,0	1/1:99:255,135,0	1/1:99:255,72,0	1/1:99:255,255,0	1/1:99:255,255,0	1/1:99:255,255,0	1/1:23:255,13,0	1/1:99:255,255,0	1/1:99:255,255,0	1/1:99:255,255,0	1/1:99:255,255,0	1/1:99:255,255,0	1/1:99:255,175,0	1/1:99:255,255,0	1/1:99:255,72,0	1/1:99:255,138,0	1/1:99:255,126,0	1/1:99:255,255,0	1/1:99:255,255,0	1/1:99:255,255,0	1/1:99:255,255,0	1/1:99:255,151,0	1/1:99:255,214,0	1/1:99:255,193,0	1/1:99:255,199,0	1/1:99:255,247,0	1/1:99:255,255,0	1/1:99:255,108,0	1/1:99:255,255,0	1/1:99:255,199,0	1/1:99:255,223,0	1/1:99:255,255,0	1/1:99:255,255,0	1/1:99:255,255,0	1/1:99:255,255,0	1/1:99:255,172,0	1/1:99:255,255,0	1/1:99:255,255,0	1/1:99:255,255,0	1/1:99:255,148,0	1/1:99:255,255,0	1/1:99:255,255,0	1/1:99:255,255,0	1/1:99:255,135,0	1/1:99:255,255,0	1/1:99:255,255,0	1/1:99:255,255,0	1/1:99:255,255,0	1/1:99:255,255,0	1/1:99:255,255,0	1/1:99:255,255,0	1/1:99:255,255,0	1/1:99:255,255,0	1/1:99:255,255,0	1/1:99:255,255,0	1/1:99:255,255,0	0/1:60:255,0,57	1/1:99:255,255,0	1/1:99:255,255,0	1/1:99:255,255,0	1/1:99:255,255,0	1/1:99:255,255,0	1/1:99:255,255,0	1/1:99:255,255,0	1/1:99:255,255,0	1/1:99:255,255,0	1/1:99:255,255,0	1/1:99:255,61,0
JF4839_chromosome	14474	.	T	C	222.02	.	AC1=2;AC=241;AF1=1;AN=242;DP4=71,68,16735,15365;DP=33468;FQ=-282;MQ=60;PV4=0.42,1,1,0.18;RPB=8.543834e-02;SF=103,104,105,106,107,108,109,110,111,112,113,114,115,116,117,118,119,120,121,122,123,124,125,126,127,128,129,130,131,132,133,134,135,136,137,138,139,140,141,142,143,144,145,146,147,148,149,150,151,152,153,154,155,156,157,158,159,160,161,162,163,164,165,166,167,168,169,170,171,172,173,174,175,176,177,178,179,180,181,182,183,184,185,186,187,188,189,190,191,192,193,194,195,196,197,198,199,200,201,202,203,204,205,206,207,208,209,210,211,212,213,214,215,216,217,218,219,220,221,222,223;VDB=5.213087e-01;ANN=C|missense_variant|MODERATE|LMJF4839_00011|LMJF4839_00011|transcript|LMJF4839_00011|protein_coding|1/1|c.632T>C|p.Ile211Thr|632/972|632/972|211/323||;Cases=120,1,241;Controls=0,0,0;CC_TREND=NaN;CC_GENO=NaN;CC_ALL=1.000e+00;CC_DOM=1.000e+00;CC_REC=1.000e+00;Private=Lineage_01	GT:PL:GQ	.	.	.	.	.	.	.	.	.	.	.	.	.	.	.	.	.	.	.	.	.	.	.	.	.	.	.	.	.	.	.	.	.	.	.	.	.	.	.	.	.	.	.	.	.	.	.	.	.	.	.	.	.	.	.	.	.	.	.	.	.	.	.	.	.	.	.	.	.	.	.	.	.	.	.	.	.	.	.	.	.	.	.	.	.	.	.	.	.	.	.	.	.	.	.	.	.	.	.	.	.	.	.	1/1:255,255,0:99	1/1:255,169,0:99	1/1:255,208,0:99	1/1:255,199,0:99	1/1:255,214,0:99	1/1:255,123,0:99	1/1:255,223,0:99	1/1:255,255,0:99	1/1:255,255,0:99	1/1:255,255,0:99	1/1:255,255,0:99	1/1:255,255,0:99	1/1:255,255,0:99	1/1:255,105,0:99	1/1:255,184,0:99	1/1:255,255,0:99	1/1:255,255,0:99	1/1:255,255,0:99	1/1:255,255,0:99	1/1:255,255,0:99	1/1:255,255,0:99	1/1:255,255,0:99	1/1:255,255,0:99	1/1:255,255,0:99	1/1:255,255,0:99	1/1:255,255,0:99	1/1:255,255,0:99	1/1:255,255,0:99	1/1:255,255,0:99	1/1:255,255,0:99	1/1:255,255,0:99	1/1:255,238,0:99	1/1:255,255,0:99	1/1:255,211,0:99	1/1:255,148,0:99	1/1:255,255,0:99	1/1:255,132,0:99	1/1:255,255,0:99	1/1:255,255,0:99	1/1:255,255,0:99	1/1:255,255,0:99	1/1:255,255,0:99	1/1:255,128,0:99	1/1:255,255,0:99	1/1:255,255,0:99	1/1:255,212,0:99	1/1:255,255,0:99	1/1:255,255,0:99	1/1:255,255,0:99	1/1:255,255,0:99	1/1:255,255,0:99	1/1:255,255,0:99	1/1:255,255,0:99	1/1:255,255,0:99	1/1:255,148,0:99	1/1:255,73,0:99	1/1:255,255,0:99	1/1:255,255,0:99	1/1:255,255,0:99	1/1:255,25,0:47	1/1:255,255,0:99	1/1:255,255,0:99	1/1:255,255,0:99	1/1:255,255,0:99	1/1:255,255,0:99	1/1:255,104,0:99	1/1:255,255,0:99	1/1:255,78,0:99	1/1:255,132,0:99	1/1:255,126,0:99	1/1:255,255,0:99	1/1:255,255,0:99	1/1:255,255,0:99	1/1:255,255,0:99	1/1:255,169,0:99	1/1:255,229,0:99	1/1:255,208,0:99	1/1:255,208,0:99	1/1:255,255,0:99	1/1:255,255,0:99	1/1:255,108,0:99	1/1:255,241,0:99	1/1:255,208,0:99	1/1:255,255,0:99	1/1:255,255,0:99	1/1:255,255,0:99	1/1:255,255,0:99	1/1:255,255,0:99	1/1:255,130,0:99	1/1:255,255,0:99	1/1:255,255,0:99	1/1:255,255,0:99	1/1:255,157,0:99	1/1:255,255,0:99	1/1:255,255,0:99	1/1:255,255,0:99	1/1:255,151,0:99	1/1:255,255,0:99	1/1:255,255,0:99	1/1:255,255,0:99	1/1:255,255,0:99	1/1:255,255,0:99	1/1:255,255,0:99	1/1:255,255,0:99	1/1:255,255,0:99	1/1:255,255,0:99	1/1:255,255,0:99	1/1:255,255,0:99	1/1:255,255,0:99	0/1:255,0,103:99	1/1:255,255,0:99	1/1:255,255,0:99	1/1:255,255,0:99	1/1:255,255,0:99	1/1:255,255,0:99	1/1:255,255,0:99	1/1:255,255,0:99	1/1:255,255,0:99	1/1:255,255,0:99	1/1:255,255,0:99	1/1:255,123,0:99
JF4839_chromosome	14608	.	C	A	222.05	.	AC1=2;AC=240;AF1=1;AN=242;DP4=61,73,13696,14430;DP=28883;FQ=-282;MQ=60;PV4=1,0.33,1,0.33;RPB=1.074802e+00;SF=103,104,105,106,107,108,109,110,111,112,113,114,115,116,117,118,119,120,121,122,123,124,125,126,127,128,129,130,131,132,133,134,135,136,137,138,139,140,141,142,143,144,145,146,147,148,149,150,151,152,153,154,155,156,157,158,159,160,161,162,163,164,165,166,167,168,169,170,171,172,173,174,175,176,177,178,179,180,181,182,183,184,185,186,187,188,189,190,191,192,193,194,195,196,197,198,199,200,201,202,203,204,205,206,207,208,209,210,211,212,213,214,215,216,217,218,219,220,221,222,223;VDB=9.639032e-02;ANN=A|missense_variant|MODERATE|LMJF4839_00011|LMJF4839_00011|transcript|LMJF4839_00011|protein_coding|1/1|c.766C>A|p.Gln256Lys|766/972|766/972|256/323||;Cases=119,2,240;Controls=0,0,0;CC_TREND=NaN;CC_GENO=NaN;CC_ALL=1.000e+00;CC_DOM=1.000e+00;CC_REC=1.000e+00;Private=Lineage_01	GT:PL:GQ	.	.	.	.	.	.	.	.	.	.	.	.	.	.	.	.	.	.	.	.	.	.	.	.	.	.	.	.	.	.	.	.	.	.	.	.	.	.	.	.	.	.	.	.	.	.	.	.	.	.	.	.	.	.	.	.	.	.	.	.	.	.	.	.	.	.	.	.	.	.	.	.	.	.	.	.	.	.	.	.	.	.	.	.	.	.	.	.	.	.	.	.	.	.	.	.	.	.	.	.	.	.	.	1/1:255,255,0:99	1/1:255,129,0:99	1/1:255,175,0:99	1/1:255,135,0:99	1/1:255,151,0:99	1/1:255,151,0:99	1/1:255,163,0:99	1/1:255,255,0:99	1/1:255,255,0:99	1/1:255,255,0:99	1/1:255,255,0:99	1/1:255,255,0:99	1/1:255,255,0:99	1/1:255,72,0:99	1/1:255,160,0:99	1/1:255,255,0:99	1/1:255,255,0:99	1/1:255,255,0:99	1/1:255,255,0:99	1/1:255,255,0:99	1/1:255,255,0:99	1/1:255,255,0:99	1/1:255,255,0:99	1/1:255,255,0:99	1/1:255,255,0:99	1/1:255,255,0:99	1/1:255,255,0:99	1/1:255,255,0:99	1/1:255,255,0:99	1/1:255,255,0:99	1/1:255,255,0:99	1/1:255,223,0:99	1/1:255,255,0:99	1/1:255,93,0:99	1/1:255,108,0:99	1/1:255,255,0:99	1/1:255,23,0:43	1/1:255,255,0:99	1/1:255,255,0:99	1/1:255,255,0:99	1/1:255,255,0:99	1/1:255,255,0:99	1/1:255,110,0:99	1/1:255,255,0:99	1/1:255,255,0:99	1/1:255,190,0:99	1/1:255,255,0:99	1/1:255,255,0:99	1/1:255,255,0:99	1/1:255,255,0:99	1/1:255,255,0:99	1/1:255,255,0:99	1/1:255,255,0:99	1/1:255,255,0:99	1/1:255,135,0:99	1/1:255,46,0:89	1/1:255,255,0:99	1/1:255,255,0:99	1/1:255,255,0:99	0/1:255,0,15:18	1/1:255,255,0:99	1/1:255,255,0:99	1/1:255,104,0:99	1/1:255,255,0:99	1/1:255,255,0:99	1/1:255,129,0:99	1/1:255,255,0:99	1/1:255,63,0:99	1/1:255,126,0:99	1/1:255,138,0:99	1/1:255,255,0:99	1/1:255,255,0:99	1/1:255,255,0:99	1/1:255,255,0:99	1/1:255,184,0:99	1/1:255,202,0:99	1/1:255,226,0:99	1/1:255,255,0:99	1/1:255,184,0:99	1/1:255,241,0:99	1/1:255,93,0:99	1/1:255,178,0:99	1/1:255,141,0:99	1/1:255,208,0:99	1/1:255,255,0:99	1/1:255,255,0:99	1/1:255,255,0:99	1/1:255,255,0:99	1/1:255,117,0:99	1/1:255,255,0:99	1/1:255,255,0:99	1/1:255,255,0:99	1/1:255,148,0:99	1/1:255,255,0:99	1/1:255,255,0:99	1/1:255,255,0:99	1/1:255,116,0:99	1/1:255,255,0:99	1/1:255,255,0:99	1/1:255,255,0:99	1/1:255,255,0:99	1/1:255,255,0:99	1/1:255,255,0:99	1/1:255,255,0:99	1/1:255,255,0:99	1/1:255,255,0:99	1/1:255,255,0:99	1/1:255,255,0:99	1/1:255,255,0:99	0/1:255,0,82:85	1/1:255,255,0:99	1/1:255,255,0:99	1/1:255,255,0:99	1/1:255,255,0:99	1/1:255,255,0:99	1/1:255,255,0:99	1/1:255,255,0:99	1/1:255,255,0:99	1/1:255,255,0:99	1/1:255,255,0:99	1/1:255,108,0:99
JF4839_chromosome	14714	.	C	A	222.02	.	AC1=2;AC=241;AF1=1;AN=242;DP4=53,63,16056,16650;DP=34579;FQ=-282;MQ=60;PV4=1,1,1,1;RPB=1.646697e+00;SF=103,104,105,106,107,108,109,110,111,112,113,114,115,116,117,118,119,120,121,122,123,124,125,126,127,128,129,130,131,132,133,134,135,136,137,138,139,140,141,142,143,144,145,146,147,148,149,150,151,152,153,154,155,156,157,158,159,160,161,162,163,164,165,166,167,168,169,170,171,172,173,174,175,176,177,178,179,180,181,182,183,184,185,186,187,188,189,190,191,192,193,194,195,196,197,198,199,200,201,202,203,204,205,206,207,208,209,210,211,212,213,214,215,216,217,218,219,220,221,222,223;VDB=4.182482e-01;ANN=A|missense_variant|MODERATE|LMJF4839_00011|LMJF4839_00011|transcript|LMJF4839_00011|protein_coding|1/1|c.872C>A|p.Ala291Glu|872/972|872/972|291/323||;Cases=120,1,241;Controls=0,0,0;CC_TREND=NaN;CC_GENO=NaN;CC_ALL=1.000e+00;CC_DOM=1.000e+00;CC_REC=1.000e+00;Private=Lineage_01	GT:GQ:PL	.	.	.	.	.	.	.	.	.	.	.	.	.	.	.	.	.	.	.	.	.	.	.	.	.	.	.	.	.	.	.	.	.	.	.	.	.	.	.	.	.	.	.	.	.	.	.	.	.	.	.	.	.	.	.	.	.	.	.	.	.	.	.	.	.	.	.	.	.	.	.	.	.	.	.	.	.	.	.	.	.	.	.	.	.	.	.	.	.	.	.	.	.	.	.	.	.	.	.	.	.	.	.	1/1:99:255,255,0	1/1:99:255,202,0	1/1:99:255,160,0	1/1:99:255,178,0	1/1:99:255,202,0	1/1:99:255,126,0	1/1:99:255,208,0	1/1:99:255,255,0	1/1:99:255,255,0	1/1:99:255,255,0	1/1:99:255,255,0	1/1:99:255,255,0	1/1:99:255,255,0	1/1:99:255,132,0	1/1:99:255,144,0	1/1:99:255,255,0	1/1:99:255,255,0	1/1:99:255,255,0	1/1:99:255,255,0	1/1:99:255,255,0	1/1:99:255,255,0	1/1:99:255,255,0	1/1:99:255,255,0	1/1:99:255,255,0	1/1:99:255,255,0	1/1:99:255,255,0	1/1:99:255,255,0	1/1:99:255,255,0	1/1:99:255,255,0	1/1:99:255,255,0	1/1:99:255,255,0	1/1:99:255,217,0	1/1:99:255,255,0	1/1:99:255,166,0	1/1:99:255,190,0	1/1:99:255,255,0	1/1:99:255,111,0	1/1:99:255,255,0	1/1:99:255,255,0	1/1:99:255,255,0	1/1:99:255,255,0	1/1:99:255,255,0	1/1:99:255,140,0	1/1:99:255,255,0	1/1:99:255,255,0	1/1:99:255,181,0	1/1:99:255,255,0	1/1:99:255,255,0	1/1:99:255,255,0	1/1:99:255,255,0	1/1:99:255,255,0	1/1:99:255,255,0	1/1:99:255,255,0	1/1:99:255,255,0	1/1:99:255,117,0	1/1:99:255,78,0	1/1:99:255,255,0	1/1:99:255,255,0	1/1:99:255,255,0	1/1:99:255,129,0	1/1:99:255,255,0	1/1:99:255,255,0	1/1:99:255,255,0	1/1:99:255,255,0	1/1:99:255,255,0	1/1:99:255,171,0	1/1:99:255,255,0	1/1:99:255,93,0	1/1:99:255,172,0	1/1:99:255,151,0	1/1:99:255,255,0	1/1:99:255,255,0	1/1:99:255,255,0	1/1:99:255,255,0	1/1:99:255,229,0	1/1:99:255,196,0	1/1:99:255,255,0	1/1:99:255,255,0	1/1:99:255,255,0	1/1:99:255,255,0	1/1:99:255,135,0	1/1:99:255,247,0	1/1:99:255,99,0	1/1:99:255,204,0	1/1:99:255,255,0	1/1:99:255,255,0	1/1:99:255,255,0	1/1:99:255,255,0	1/1:99:255,127,0	1/1:99:255,255,0	1/1:99:255,255,0	1/1:99:255,255,0	1/1:99:255,181,0	1/1:99:255,255,0	1/1:99:255,255,0	1/1:99:255,255,0	1/1:99:255,97,0	1/1:99:255,255,0	1/1:99:255,255,0	1/1:99:255,255,0	1/1:99:255,255,0	1/1:99:255,255,0	1/1:99:255,255,0	1/1:99:255,255,0	1/1:99:255,255,0	1/1:99:255,255,0	1/1:99:255,255,0	1/1:99:255,255,0	1/1:99:255,255,0	0/1:61:255,0,58	1/1:99:255,255,0	1/1:99:255,255,0	1/1:99:255,255,0	1/1:99:255,255,0	1/1:99:255,255,0	1/1:99:255,255,0	1/1:99:255,255,0	1/1:99:255,255,0	1/1:99:255,255,0	1/1:99:255,255,0	1/1:99:255,115,0
JF4839_chromosome	14736	.	G	T	222.0	.	AC1=2;AC=242;AF1=1;AN=242;DP4=52,65,16061,16375;DP=34442;FQ=-282;MQ=60;PV4=1,1,1,1;RPB=-1.453478e+00;SF=103,104,105,106,107,108,109,110,111,112,113,114,115,116,117,118,119,120,121,122,123,124,125,126,127,128,129,130,131,132,133,134,135,136,137,138,139,140,141,142,143,144,145,146,147,148,149,150,151,152,153,154,155,156,157,158,159,160,161,162,163,164,165,166,167,168,169,170,171,172,173,174,175,176,177,178,179,180,181,182,183,184,185,186,187,188,189,190,191,192,193,194,195,196,197,198,199,200,201,202,203,204,205,206,207,208,209,210,211,212,213,214,215,216,217,218,219,220,221,222,223;VDB=3.860593e-01;ANN=T|missense_variant|MODERATE|LMJF4839_00011|LMJF4839_00011|transcript|LMJF4839_00011|protein_coding|1/1|c.894G>T|p.Glu298Asp|894/972|894/972|298/323||;Cases=121,0,242;Controls=0,0,0;CC_TREND=NaN;CC_GENO=NaN;CC_ALL=1.000e+00;CC_DOM=1.000e+00;CC_REC=1.000e+00;Private=Lineage_01	GT:GQ:PL	.	.	.	.	.	.	.	.	.	.	.	.	.	.	.	.	.	.	.	.	.	.	.	.	.	.	.	.	.	.	.	.	.	.	.	.	.	.	.	.	.	.	.	.	.	.	.	.	.	.	.	.	.	.	.	.	.	.	.	.	.	.	.	.	.	.	.	.	.	.	.	.	.	.	.	.	.	.	.	.	.	.	.	.	.	.	.	.	.	.	.	.	.	.	.	.	.	.	.	.	.	.	.	1/1:99:255,255,0	1/1:99:255,166,0	1/1:99:255,141,0	1/1:99:255,178,0	1/1:99:255,190,0	1/1:99:255,114,0	1/1:99:255,178,0	1/1:99:255,255,0	1/1:99:255,255,0	1/1:99:255,255,0	1/1:99:255,255,0	1/1:99:255,255,0	1/1:99:255,255,0	1/1:99:255,135,0	1/1:99:255,160,0	1/1:99:255,255,0	1/1:99:255,255,0	1/1:99:255,255,0	1/1:99:255,255,0	1/1:99:255,255,0	1/1:99:255,255,0	1/1:99:255,255,0	1/1:99:255,255,0	1/1:99:255,255,0	1/1:99:255,255,0	1/1:99:255,255,0	1/1:99:255,255,0	1/1:99:255,255,0	1/1:99:255,255,0	1/1:99:255,255,0	1/1:99:255,255,0	1/1:99:255,226,0	1/1:99:255,255,0	1/1:99:255,166,0	1/1:99:255,193,0	1/1:99:255,255,0	1/1:99:255,120,0	1/1:99:255,255,0	1/1:99:255,255,0	1/1:99:255,255,0	1/1:99:255,255,0	1/1:99:255,255,0	1/1:99:255,159,0	1/1:99:255,255,0	1/1:99:255,255,0	1/1:99:255,169,0	1/1:99:255,255,0	1/1:99:255,255,0	1/1:99:255,255,0	1/1:99:255,255,0	1/1:99:255,255,0	1/1:99:255,255,0	1/1:99:255,255,0	1/1:99:255,255,0	1/1:99:255,99,0	1/1:99:255,96,0	1/1:99:255,255,0	1/1:99:255,255,0	1/1:99:255,255,0	1/1:99:255,161,0	1/1:99:255,255,0	1/1:99:255,255,0	1/1:99:255,255,0	1/1:99:255,255,0	1/1:99:255,255,0	1/1:99:255,214,0	1/1:99:255,255,0	1/1:99:255,102,0	1/1:99:255,163,0	1/1:99:255,172,0	1/1:99:255,255,0	1/1:99:255,255,0	1/1:99:255,255,0	1/1:99:255,255,0	1/1:99:255,220,0	1/1:99:255,190,0	1/1:99:255,255,0	1/1:99:255,255,0	1/1:99:255,255,0	1/1:99:255,255,0	1/1:99:255,116,0	1/1:99:255,253,0	1/1:99:255,96,0	1/1:99:255,236,0	1/1:99:255,255,0	1/1:99:255,255,0	1/1:99:255,255,0	1/1:99:255,255,0	1/1:99:255,100,0	1/1:99:255,255,0	1/1:99:255,255,0	1/1:99:255,255,0	1/1:99:255,169,0	1/1:99:255,255,0	1/1:99:255,255,0	1/1:99:255,255,0	1/1:99:255,88,0	1/1:99:255,255,0	1/1:99:255,255,0	1/1:99:255,255,0	1/1:99:255,255,0	1/1:99:255,255,0	1/1:99:255,255,0	1/1:99:255,255,0	1/1:99:255,255,0	1/1:99:255,255,0	1/1:99:255,255,0	1/1:99:255,255,0	1/1:99:255,255,0	1/1:31:255,17,0	1/1:99:255,255,0	1/1:99:255,255,0	1/1:99:255,255,0	1/1:99:255,255,0	1/1:99:255,255,0	1/1:99:255,255,0	1/1:99:255,255,0	1/1:99:255,255,0	1/1:99:255,255,0	1/1:99:255,255,0	1/1:99:255,106,0
JF4839_chromosome	14926	.	A	T	222.02	.	AC1=2;AC=241;AF1=1;AN=242;DP4=75,68,15791,14046;DP=30572;FQ=-282;MQ=60;PV4=0.5,1,1,0.24;RPB=5.120432e-01;SF=103,104,105,106,107,108,109,110,111,112,113,114,115,116,117,118,119,120,121,122,123,124,125,126,127,128,129,130,131,132,133,134,135,136,137,138,139,140,141,142,143,144,145,146,147,148,149,150,151,152,153,154,155,156,157,158,159,160,161,162,163,164,165,166,167,168,169,170,171,172,173,174,175,176,177,178,179,180,181,182,183,184,185,186,187,188,189,190,191,192,193,194,195,196,197,198,199,200,201,202,203,204,205,206,207,208,209,210,211,212,213,214,215,216,217,218,219,220,221,222,223;VDB=1.448548e-01;ANN=T|missense_variant|MODERATE|LMJF4839_00012|LMJF4839_00012|transcript|LMJF4839_00012|protein_coding|1/1|c.123A>T|p.Leu41Phe|123/1071|123/1071|41/356||;Cases=120,1,241;Controls=0,0,0;CC_TREND=NaN;CC_GENO=NaN;CC_ALL=1.000e+00;CC_DOM=1.000e+00;CC_REC=1.000e+00;Private=Lineage_01	GT:GQ:PL	.	.	.	.	.	.	.	.	.	.	.	.	.	.	.	.	.	.	.	.	.	.	.	.	.	.	.	.	.	.	.	.	.	.	.	.	.	.	.	.	.	.	.	.	.	.	.	.	.	.	.	.	.	.	.	.	.	.	.	.	.	.	.	.	.	.	.	.	.	.	.	.	.	.	.	.	.	.	.	.	.	.	.	.	.	.	.	.	.	.	.	.	.	.	.	.	.	.	.	.	.	.	.	1/1:99:255,255,0	1/1:99:255,160,0	1/1:99:255,163,0	1/1:99:255,129,0	1/1:99:255,190,0	1/1:99:255,114,0	1/1:99:255,151,0	1/1:99:255,255,0	1/1:99:255,255,0	1/1:99:255,255,0	1/1:99:255,255,0	1/1:99:255,255,0	1/1:99:255,255,0	1/1:99:255,93,0	1/1:99:255,141,0	1/1:99:255,255,0	1/1:99:255,255,0	1/1:99:255,255,0	1/1:99:255,255,0	1/1:99:255,255,0	1/1:99:255,255,0	1/1:99:255,255,0	1/1:99:255,255,0	1/1:99:255,255,0	1/1:99:255,255,0	1/1:99:255,255,0	1/1:99:255,255,0	1/1:99:255,255,0	1/1:99:255,255,0	1/1:99:255,255,0	1/1:99:255,255,0	1/1:99:255,241,0	1/1:99:255,255,0	1/1:99:255,141,0	1/1:99:255,157,0	1/1:99:255,255,0	1/1:99:255,69,0	1/1:99:255,255,0	1/1:99:255,255,0	1/1:99:255,255,0	1/1:99:255,255,0	1/1:99:255,255,0	1/1:99:255,202,0	1/1:99:255,255,0	1/1:99:255,255,0	1/1:99:255,97,0	1/1:99:255,255,0	1/1:99:255,255,0	1/1:99:255,255,0	1/1:99:255,255,0	1/1:99:255,255,0	1/1:99:255,255,0	1/1:99:255,255,0	1/1:99:255,255,0	1/1:99:255,90,0	1/1:99:255,117,0	1/1:99:255,255,0	1/1:99:255,255,0	1/1:99:255,255,0	1/1:99:255,102,0	1/1:99:255,255,0	1/1:99:255,255,0	1/1:99:255,251,0	1/1:99:255,255,0	1/1:99:255,255,0	1/1:99:255,139,0	1/1:99:255,255,0	1/1:99:255,105,0	1/1:99:255,90,0	1/1:99:255,157,0	1/1:99:255,255,0	1/1:99:255,255,0	1/1:99:255,255,0	1/1:99:255,255,0	1/1:99:255,138,0	1/1:99:255,184,0	1/1:99:255,169,0	1/1:99:255,255,0	1/1:99:255,208,0	1/1:99:255,255,0	1/1:99:255,120,0	1/1:99:255,235,0	1/1:99:255,72,0	1/1:99:255,255,0	1/1:99:255,255,0	1/1:99:255,255,0	1/1:99:255,255,0	1/1:99:255,255,0	1/1:47:255,25,0	1/1:99:255,255,0	1/1:99:255,255,0	1/1:99:255,255,0	1/1:99:255,241,0	1/1:99:255,255,0	1/1:99:255,255,0	1/1:99:255,255,0	1/1:31:255,17,0	1/1:99:255,255,0	1/1:99:255,255,0	1/1:99:255,255,0	1/1:99:255,255,0	1/1:99:255,255,0	1/1:99:255,255,0	1/1:99:255,255,0	1/1:99:255,255,0	1/1:99:255,255,0	1/1:99:255,255,0	1/1:99:255,255,0	1/1:99:255,255,0	0/1:46:255,0,43	1/1:99:255,255,0	1/1:99:255,255,0	1/1:99:255,255,0	1/1:99:255,255,0	1/1:99:255,255,0	1/1:99:255,255,0	1/1:99:255,255,0	1/1:99:255,255,0	1/1:99:255,255,0	1/1:99:255,255,0	1/1:99:255,162,0
JF4839_chromosome	14987	.	G	A	222.06	.	AC1=2;AC=240;AF1=1;AN=242;DP4=80,61,16803,15469;DP=33492;FQ=-282;MQ=60;PV4=1,0.32,0.48,1;RPB=1.367787e+00;SF=103,104,105,106,107,108,109,110,111,112,113,114,115,116,117,118,119,120,121,122,123,124,125,126,127,128,129,130,131,132,133,134,135,136,137,138,139,140,141,142,143,144,145,146,147,148,149,150,151,152,153,154,155,156,157,158,159,160,161,162,163,164,165,166,167,168,169,170,171,172,173,174,175,176,177,178,179,180,181,182,183,184,185,186,187,188,189,190,191,192,193,194,195,196,197,198,199,200,201,202,203,204,205,206,207,208,209,210,211,212,213,214,215,216,217,218,219,220,221,222,223;VDB=3.210242e-01;ANN=A|missense_variant|MODERATE|LMJF4839_00012|LMJF4839_00012|transcript|LMJF4839_00012|protein_coding|1/1|c.184G>A|p.Val62Ile|184/1071|184/1071|62/356||;Cases=119,2,240;Controls=0,0,0;CC_TREND=NaN;CC_GENO=NaN;CC_ALL=1.000e+00;CC_DOM=1.000e+00;CC_REC=1.000e+00;Private=Lineage_01	GT:GQ:PL	.	.	.	.	.	.	.	.	.	.	.	.	.	.	.	.	.	.	.	.	.	.	.	.	.	.	.	.	.	.	.	.	.	.	.	.	.	.	.	.	.	.	.	.	.	.	.	.	.	.	.	.	.	.	.	.	.	.	.	.	.	.	.	.	.	.	.	.	.	.	.	.	.	.	.	.	.	.	.	.	.	.	.	.	.	.	.	.	.	.	.	.	.	.	.	.	.	.	.	.	.	.	.	1/1:99:255,255,0	1/1:99:255,235,0	1/1:99:255,175,0	1/1:99:255,154,0	1/1:99:255,193,0	1/1:99:255,129,0	1/1:99:255,187,0	1/1:99:255,255,0	1/1:99:255,255,0	1/1:99:255,255,0	1/1:99:255,255,0	1/1:99:255,255,0	1/1:99:255,255,0	1/1:99:255,99,0	1/1:99:255,151,0	1/1:99:255,255,0	1/1:99:255,255,0	1/1:99:255,255,0	1/1:99:255,255,0	1/1:99:255,255,0	1/1:99:255,255,0	1/1:99:255,255,0	1/1:99:255,255,0	1/1:99:255,255,0	1/1:99:255,255,0	1/1:99:255,255,0	1/1:99:255,255,0	1/1:99:255,255,0	1/1:99:255,255,0	1/1:99:255,255,0	1/1:99:255,255,0	1/1:99:255,250,0	1/1:99:255,255,0	1/1:99:255,148,0	1/1:99:255,178,0	1/1:99:255,255,0	1/1:99:255,108,0	1/1:99:255,255,0	1/1:99:255,255,0	1/1:99:255,255,0	1/1:99:255,255,0	1/1:99:255,255,0	1/1:99:255,232,0	1/1:99:255,255,0	1/1:99:255,255,0	1/1:99:255,97,0	1/1:99:255,255,0	1/1:99:255,255,0	1/1:99:255,255,0	1/1:99:255,255,0	1/1:99:255,255,0	1/1:99:255,255,0	1/1:99:255,255,0	1/1:99:255,255,0	1/1:99:255,169,0	1/1:99:255,132,0	1/1:99:255,255,0	1/1:99:255,255,0	1/1:99:255,255,0	1/1:99:255,152,0	1/1:99:255,255,0	1/1:99:255,255,0	1/1:99:255,255,0	1/1:99:255,255,0	1/1:99:255,255,0	1/1:99:255,90,0	1/1:99:255,255,0	1/1:99:255,105,0	1/1:99:255,99,0	1/1:99:255,151,0	1/1:99:255,255,0	1/1:99:255,255,0	1/1:99:255,255,0	1/1:99:255,255,0	1/1:99:255,117,0	1/1:99:255,166,0	1/1:99:255,181,0	1/1:99:255,255,0	1/1:99:255,255,0	1/1:99:255,255,0	1/1:99:255,135,0	1/1:99:255,255,0	1/1:99:255,96,0	1/1:99:255,255,0	1/1:99:255,255,0	1/1:99:255,255,0	1/1:99:255,255,0	1/1:99:255,255,0	1/1:99:255,78,0	1/1:99:255,255,0	1/1:99:255,255,0	1/1:99:255,255,0	1/1:99:255,232,0	1/1:99:255,255,0	1/1:99:255,255,0	1/1:99:255,255,0	0/1:6:255,0,3	1/1:99:255,255,0	1/1:99:255,255,0	1/1:99:255,255,0	1/1:99:255,255,0	1/1:99:255,255,0	1/1:99:255,255,0	1/1:99:255,255,0	1/1:99:255,255,0	1/1:99:255,255,0	1/1:99:255,255,0	1/1:99:255,255,0	1/1:99:255,255,0	0/1:66:255,0,63	1/1:99:255,255,0	1/1:99:255,255,0	1/1:99:255,255,0	1/1:99:255,255,0	1/1:99:255,255,0	1/1:99:255,255,0	1/1:99:255,255,0	1/1:99:255,255,0	1/1:99:255,255,0	1/1:99:255,255,0	1/1:99:255,181,0
JF4839_chromosome	15101	.	A	G	222.02	.	AC1=2;AC=242;AF1=1;AN=242;DP4=57,62,15061,16147;DP=32651;FQ=-282;MQ=60;PV4=1,1,1,0.29;RPB=-7.563559e-03;SF=103,104,105,106,107,108,109,110,111,112,113,114,115,116,117,118,119,120,121,122,123,124,125,126,127,128,129,130,131,132,133,134,135,136,137,138,139,140,141,142,143,144,145,146,147,148,149,150,151,152,153,154,155,156,157,158,159,160,161,162,163,164,165,166,167,168,169,170,171,172,173,174,175,176,177,178,179,180,181,182,183,184,185,186,187,188,189,190,191,192,193,194,195,196,197,198,199,200,201,202,203,204,205,206,207,208,209,210,211,212,213,214,215,216,217,218,219,220,221,222,223;VDB=3.165252e-01;ANN=G|missense_variant|MODERATE|LMJF4839_00012|LMJF4839_00012|transcript|LMJF4839_00012|protein_coding|1/1|c.298A>G|p.Ile100Val|298/1071|298/1071|100/356||;Cases=121,0,242;Controls=0,0,0;CC_TREND=NaN;CC_GENO=NaN;CC_ALL=1.000e+00;CC_DOM=1.000e+00;CC_REC=1.000e+00;Private=Lineage_01	GT:GQ:PL	.	.	.	.	.	.	.	.	.	.	.	.	.	.	.	.	.	.	.	.	.	.	.	.	.	.	.	.	.	.	.	.	.	.	.	.	.	.	.	.	.	.	.	.	.	.	.	.	.	.	.	.	.	.	.	.	.	.	.	.	.	.	.	.	.	.	.	.	.	.	.	.	.	.	.	.	.	.	.	.	.	.	.	.	.	.	.	.	.	.	.	.	.	.	.	.	.	.	.	.	.	.	.	1/1:99:255,255,0	1/1:99:255,229,0	1/1:99:255,193,0	1/1:99:255,175,0	1/1:99:255,184,0	1/1:99:255,169,0	1/1:99:255,229,0	1/1:99:255,255,0	1/1:99:255,255,0	1/1:99:255,255,0	1/1:99:255,255,0	1/1:99:255,255,0	1/1:99:255,255,0	1/1:99:255,114,0	1/1:99:255,141,0	1/1:99:255,255,0	1/1:99:255,255,0	1/1:99:255,255,0	1/1:99:255,255,0	1/1:99:255,255,0	1/1:99:255,255,0	1/1:99:255,255,0	1/1:99:255,255,0	1/1:99:255,255,0	1/1:99:255,255,0	1/1:99:255,255,0	1/1:99:255,255,0	1/1:99:255,255,0	1/1:99:255,255,0	1/1:99:255,255,0	1/1:99:255,255,0	1/1:99:255,238,0	1/1:99:255,255,0	1/1:99:255,126,0	1/1:99:255,123,0	1/1:99:255,255,0	1/1:99:255,90,0	1/1:99:255,255,0	1/1:99:255,255,0	1/1:99:255,255,0	1/1:99:255,255,0	1/1:99:255,255,0	1/1:99:255,214,0	1/1:99:255,255,0	1/1:99:255,255,0	1/1:99:255,152,0	1/1:99:255,255,0	1/1:99:255,255,0	1/1:99:255,255,0	1/1:99:255,255,0	1/1:99:255,255,0	1/1:99:255,255,0	1/1:99:255,255,0	1/1:99:255,255,0	1/1:99:255,120,0	1/1:6:255,3,0	1/1:99:255,255,0	1/1:99:255,255,0	1/1:99:255,255,0	1/1:99:255,97,0	1/1:99:255,255,0	1/1:99:255,255,0	1/1:99:255,240,0	1/1:99:255,255,0	1/1:99:255,255,0	1/1:99:255,169,0	1/1:99:255,255,0	1/1:99:255,90,0	1/1:99:255,123,0	1/1:99:255,157,0	1/1:99:255,255,0	1/1:99:255,255,0	1/1:99:255,255,0	1/1:99:255,255,0	1/1:99:255,151,0	1/1:99:255,196,0	1/1:99:255,217,0	1/1:99:255,255,0	1/1:99:255,192,0	1/1:99:255,255,0	1/1:99:255,126,0	1/1:99:255,255,0	1/1:99:255,132,0	1/1:99:255,255,0	1/1:99:255,255,0	1/1:99:255,255,0	1/1:99:255,255,0	1/1:99:255,255,0	1/1:99:255,163,0	1/1:99:255,255,0	1/1:99:255,255,0	1/1:99:255,255,0	1/1:99:255,126,0	1/1:99:255,255,0	1/1:99:255,255,0	1/1:99:255,255,0	1/1:99:255,61,0	1/1:99:255,255,0	1/1:99:255,255,0	1/1:99:255,255,0	1/1:99:255,255,0	1/1:99:255,255,0	1/1:99:255,255,0	1/1:99:255,255,0	1/1:99:255,255,0	1/1:99:255,255,0	1/1:99:255,255,0	1/1:99:255,255,0	1/1:99:255,255,0	1/1:41:255,22,0	1/1:99:255,255,0	1/1:99:255,255,0	1/1:99:255,255,0	1/1:99:255,255,0	1/1:99:255,255,0	1/1:99:255,255,0	1/1:99:255,255,0	1/1:99:255,255,0	1/1:99:255,255,0	1/1:99:255,255,0	1/1:99:255,255,0
JF4839_chromosome	15614	.	G	T	222.03	.	AC1=2;AC=245;AF1=1;AN=246;DP4=68,51,13718,15356;DP=30329;FQ=-168;MQ=60;PV4=0.5,1,0.48,1;RPB=-1.220753e+00;SF=66,96,103,104,105,106,107,108,109,110,111,112,113,114,115,116,117,118,119,120,121,122,123,124,125,126,127,128,129,130,131,132,133,134,135,136,137,138,139,140,141,142,143,144,145,146,147,148,149,150,151,152,153,154,155,156,157,158,159,160,161,162,163,164,165,166,167,168,169,170,171,172,173,174,175,176,177,178,179,180,181,182,183,184,185,186,187,188,189,190,191,192,193,194,195,196,197,198,199,200,201,202,203,204,205,206,207,208,209,210,211,212,213,214,215,216,217,218,219,220,221,222,223;VDB=1.928157e-01;ANN=T|missense_variant|MODERATE|LMJF4839_00012|LMJF4839_00012|transcript|LMJF4839_00012|protein_coding|1/1|c.811G>T|p.Ala271Ser|811/1071|811/1071|271/356||;Cases=120,1,241;Controls=2,0,4;CC_TREND=8.973e-01;CC_GENO=NaN;CC_ALL=9.837e-01;CC_DOM=9.837e-01;CC_REC=1.000e+00	GT:PL:GQ	.	.	.	.	.	.	.	.	.	.	.	.	.	.	.	.	.	.	.	.	.	.	.	.	.	.	.	.	.	.	.	.	.	.	.	.	.	.	.	.	.	.	.	.	.	.	.	.	.	.	.	.	.	.	.	.	.	.	.	.	.	.	.	.	.	.	1/1:255,141,0:99	.	.	.	.	.	.	.	.	.	.	.	.	.	.	.	.	.	.	.	.	.	.	.	.	.	.	.	.	.	1/1:255,255,0:99	.	.	.	.	.	.	1/1:255,255,0:99	1/1:255,181,0:99	1/1:255,181,0:99	1/1:255,120,0:99	1/1:255,205,0:99	1/1:255,157,0:99	1/1:255,138,0:99	1/1:255,255,0:99	1/1:255,255,0:99	1/1:255,255,0:99	1/1:255,255,0:99	1/1:255,255,0:99	1/1:255,255,0:99	1/1:255,93,0:99	1/1:255,138,0:99	1/1:255,255,0:99	1/1:255,255,0:99	1/1:255,255,0:99	1/1:255,255,0:99	1/1:255,255,0:99	1/1:255,255,0:99	1/1:255,255,0:99	1/1:255,255,0:99	1/1:255,255,0:99	1/1:255,255,0:99	1/1:255,255,0:99	1/1:255,255,0:99	1/1:255,255,0:99	1/1:255,255,0:99	1/1:255,255,0:99	1/1:255,255,0:99	1/1:255,196,0:99	1/1:255,255,0:99	1/1:255,117,0:99	1/1:255,111,0:99	1/1:255,255,0:99	1/1:255,105,0:99	1/1:255,255,0:99	1/1:255,255,0:99	1/1:255,255,0:99	1/1:255,255,0:99	1/1:255,255,0:99	1/1:255,128,0:99	1/1:255,255,0:99	1/1:255,255,0:99	1/1:255,76,0:99	1/1:255,255,0:99	1/1:255,255,0:99	1/1:255,255,0:99	1/1:255,255,0:99	1/1:255,255,0:99	1/1:255,255,0:99	1/1:255,255,0:99	1/1:255,255,0:99	1/1:255,126,0:99	1/1:255,83,0:99	1/1:255,255,0:99	1/1:255,255,0:99	1/1:255,255,0:99	1/1:255,10,0:17	1/1:255,255,0:99	1/1:255,255,0:99	1/1:255,193,0:99	1/1:255,255,0:99	1/1:255,255,0:99	1/1:255,162,0:99	1/1:255,255,0:99	1/1:255,84,0:99	1/1:255,42,0:81	1/1:255,172,0:99	1/1:255,255,0:99	1/1:255,255,0:99	1/1:255,255,0:99	1/1:255,255,0:99	1/1:255,123,0:99	1/1:255,120,0:99	1/1:255,123,0:99	1/1:255,179,0:99	1/1:255,139,0:99	1/1:255,208,0:99	1/1:255,102,0:99	1/1:255,157,0:99	1/1:255,126,0:99	1/1:255,121,0:99	1/1:255,255,0:99	1/1:255,255,0:99	1/1:255,255,0:99	1/1:255,255,0:99	1/1:255,129,0:99	1/1:255,255,0:99	1/1:255,255,0:99	1/1:255,255,0:99	1/1:255,147,0:99	1/1:255,255,0:99	1/1:255,255,0:99	1/1:255,255,0:99	1/1:255,93,0:99	1/1:255,255,0:99	1/1:255,255,0:99	1/1:255,255,0:99	1/1:255,255,0:99	1/1:255,255,0:99	1/1:255,255,0:99	1/1:255,255,0:99	1/1:255,255,0:99	1/1:255,255,0:99	1/1:255,255,0:99	1/1:255,255,0:99	1/1:255,255,0:99	0/1:255,0,126:99	1/1:255,255,0:99	1/1:255,255,0:99	1/1:255,255,0:99	1/1:255,255,0:99	1/1:255,255,0:99	1/1:255,255,0:99	1/1:255,255,0:99	1/1:255,255,0:99	1/1:255,255,0:99	1/1:255,255,0:99	1/1:255,236,0:99
JF4839_chromosome	15922	.	C	T	189.69	.	AC1=2;AC=210;AF1=1;AN=214;DP4=43,49,12121,1880;DP=14450;FQ=-282;MQ=59;PV4=0.0078,0.0075,0.4,1;RPB=-1.732103e+00;SF=103,104,105,106,107,108,109,110,111,112,113,114,115,116,117,118,119,120,121,122,123,124,125,126,127,128,129,130,131,132,133,134,135,136,137,138,139,140,141,142,143,144,145,146,147,148,149,150,151,152,154,155,156,157,158,159,160,161,162,163,166,167,168,169,173,174,175,176,179,186,187,188,189,190,191,192,193,194,195,196,197,198,199,200,201,202,203,204,205,206,207,208,209,210,211,212,213,214,215,216,217,218,219,220,221,222,223;VDB=9.536362e-20;ANN=T|intergenic_region|MODIFIER|LMJF4839_00012-qoxA|LMJF4839_00012-LMJF4839_00013|intergenic_region|LMJF4839_00012-LMJF4839_00013|||n.15922C>T||||||;Cases=103,4,210;Controls=0,0,0;CC_TREND=NaN;CC_GENO=NaN;CC_ALL=1.000e+00;CC_DOM=1.000e+00;CC_REC=1.000e+00;Private=Lineage_01	GT:PL:GQ	.	.	.	.	.	.	.	.	.	.	.	.	.	.	.	.	.	.	.	.	.	.	.	.	.	.	.	.	.	.	.	.	.	.	.	.	.	.	.	.	.	.	.	.	.	.	.	.	.	.	.	.	.	.	.	.	.	.	.	.	.	.	.	.	.	.	.	.	.	.	.	.	.	.	.	.	.	.	.	.	.	.	.	.	.	.	.	.	.	.	.	.	.	.	.	.	.	.	.	.	.	.	.	1/1:255,255,0:99	1/1:218,138,0:99	1/1:197,160,0:99	1/1:196,132,0:99	1/1:200,135,0:99	1/1:219,117,0:99	1/1:196,117,0:99	1/1:255,255,0:99	1/1:255,255,0:99	1/1:209,169,0:99	1/1:255,255,0:99	1/1:255,255,0:99	1/1:243,255,0:99	1/1:190,78,0:99	1/1:229,75,0:99	1/1:228,255,0:99	1/1:239,255,0:99	1/1:219,255,0:99	1/1:255,255,0:99	1/1:210,202,0:99	1/1:238,255,0:99	1/1:255,255,0:99	1/1:255,255,0:99	1/1:255,255,0:99	1/1:255,255,0:99	1/1:255,255,0:99	1/1:201,157,0:99	1/1:238,255,0:99	1/1:255,255,0:99	1/1:255,255,0:99	1/1:255,255,0:99	1/1:192,99,0:99	1/1:239,255,0:99	1/1:181,66,0:99	1/1:146,36,0:69	1/1:255,255,0:99	1/1:147,30,0:57	1/1:222,255,0:99	1/1:255,255,0:99	1/1:255,255,0:99	1/1:255,255,0:99	1/1:255,255,0:99	1/1:162,108,0:99	1/1:255,255,0:99	1/1:255,255,0:99	0/1:121,0,21:24	1/1:188,227,0:99	1/1:161,143,0:99	1/1:255,255,0:99	1/1:255,255,0:99	.	1/1:203,255,0:99	1/1:242,255,0:99	1/1:255,255,0:99	1/1:240,84,0:99	1/1:214,32,0:61	1/1:255,255,0:99	1/1:255,255,0:99	1/1:255,255,0:99	0/1:134,0,89:92	1/1:247,255,0:99	.	.	1/1:230,255,0:99	1/1:241,255,0:99	1/1:111,53,0:99	1/1:238,255,0:99	.	.	.	1/1:255,255,0:99	1/1:255,255,0:99	1/1:195,171,0:99	1/1:161,130,0:99	.	.	1/1:223,30,0:57	.	.	.	.	.	.	1/1:179,151,0:99	1/1:150,160,0:99	1/1:222,253,0:99	1/1:255,255,0:99	1/1:255,255,0:99	1/1:128,27,0:51	1/1:255,255,0:99	1/1:228,172,0:99	1/1:255,255,0:99	1/1:184,63,0:99	1/1:255,160,0:99	1/1:251,244,0:99	1/1:255,255,0:99	1/1:163,32,0:61	1/1:255,255,0:99	1/1:249,255,0:99	1/1:255,255,0:99	1/1:241,255,0:99	1/1:255,255,0:99	1/1:203,205,0:99	1/1:255,255,0:99	1/1:187,227,0:99	1/1:255,255,0:99	1/1:191,255,0:99	1/1:196,215,0:99	1/1:255,255,0:99	0/1:167,0,172:99	1/1:250,255,0:99	1/1:190,254,0:99	1/1:238,255,0:99	1/1:226,255,0:99	1/1:156,180,0:99	1/1:255,255,0:99	1/1:222,255,0:99	1/1:212,255,0:99	1/1:227,255,0:99	1/1:231,250,0:99	0/1:107,0,14:17
JF4839_chromosome	15923	.	G	A	189.63	.	AC1=2;AC=214;AF1=1;AN=218;DP4=42,51,12029,2052;DP=14853;FQ=-75;MQ=60;PV4=1,0.31,1,0.29;RPB=1.185099e+00;SF=66,96,103,104,105,106,107,108,109,110,111,112,113,114,115,116,117,118,119,120,121,122,123,124,125,126,127,128,129,130,131,132,133,134,135,136,137,138,139,140,141,142,143,144,145,146,147,148,149,150,151,152,154,155,156,157,158,159,160,161,162,163,166,167,168,169,173,174,175,176,179,186,187,188,189,190,191,192,193,194,195,196,197,198,199,200,201,202,203,204,205,206,207,208,209,210,211,212,213,214,215,216,217,218,219,220,221,222,223;VDB=1.778670e-01;ANN=A|intergenic_region|MODIFIER|LMJF4839_00012-qoxA|LMJF4839_00012-LMJF4839_00013|intergenic_region|LMJF4839_00012-LMJF4839_00013|||n.15923G>A||||||;Cases=103,4,210;Controls=2,0,4;CC_TREND=7.806e-01;CC_GENO=NaN;CC_ALL=9.281e-01;CC_DOM=9.276e-01;CC_REC=1.000e+00	GT:GQ:PL	.	.	.	.	.	.	.	.	.	.	.	.	.	.	.	.	.	.	.	.	.	.	.	.	.	.	.	.	.	.	.	.	.	.	.	.	.	.	.	.	.	.	.	.	.	.	.	.	.	.	.	.	.	.	.	.	.	.	.	.	.	.	.	.	.	.	1/1:93:255,48,0	.	.	.	.	.	.	.	.	.	.	.	.	.	.	.	.	.	.	.	.	.	.	.	.	.	.	.	.	.	1/1:99:255,255,0	.	.	.	.	.	.	1/1:99:255,255,0	1/1:99:221,138,0	1/1:99:197,160,0	1/1:99:195,132,0	1/1:99:199,135,0	1/1:99:217,117,0	1/1:99:193,117,0	1/1:99:255,255,0	1/1:99:255,255,0	1/1:99:206,169,0	1/1:99:255,255,0	1/1:99:255,255,0	1/1:99:241,255,0	1/1:99:190,78,0	1/1:99:223,75,0	1/1:99:224,255,0	1/1:99:245,255,0	1/1:99:219,255,0	1/1:99:255,255,0	1/1:99:209,202,0	1/1:99:235,255,0	1/1:99:255,255,0	1/1:99:255,255,0	1/1:99:255,255,0	1/1:99:255,255,0	1/1:99:255,255,0	1/1:99:200,157,0	1/1:99:240,255,0	1/1:99:255,255,0	1/1:99:255,255,0	1/1:99:255,255,0	1/1:99:191,99,0	1/1:99:236,255,0	1/1:99:179,63,0	1/1:63:149,33,0	1/1:99:255,255,0	1/1:57:147,30,0	1/1:99:216,247,0	1/1:99:255,255,0	1/1:99:255,255,0	1/1:99:251,255,0	1/1:99:255,255,0	1/1:99:161,108,0	1/1:99:255,255,0	1/1:99:255,255,0	0/1:33:118,0,30	1/1:99:182,218,0	1/1:99:175,166,0	1/1:99:255,255,0	1/1:99:255,255,0	.	1/1:99:202,255,0	1/1:99:236,255,0	1/1:99:255,255,0	1/1:99:247,81,0	1/1:67:226,35,0	1/1:99:255,255,0	1/1:99:255,255,0	1/1:99:255,255,0	0/1:88:134,0,85	1/1:99:254,255,0	.	.	1/1:99:226,255,0	1/1:99:223,255,0	1/1:99:120,62,0	1/1:99:235,255,0	.	.	.	1/1:99:255,255,0	1/1:99:255,255,0	1/1:99:198,162,0	1/1:99:155,124,0	.	.	1/1:57:226,30,0	.	.	.	.	.	.	1/1:99:173,141,0	1/1:99:150,157,0	1/1:99:226,255,0	1/1:99:255,255,0	1/1:99:255,255,0	1/1:71:138,37,0	1/1:99:255,255,0	1/1:99:217,163,0	1/1:99:255,255,0	1/1:99:193,63,0	1/1:99:255,160,0	1/1:99:251,238,0	1/1:99:255,255,0	1/1:99:180,63,0	1/1:99:255,255,0	1/1:99:237,255,0	1/1:99:255,255,0	1/1:99:235,255,0	1/1:99:255,255,0	1/1:99:197,205,0	1/1:99:255,255,0	1/1:99:183,224,0	1/1:99:255,255,0	1/1:99:185,255,0	1/1:99:188,212,0	1/1:99:255,255,0	0/1:99:164,0,175	1/1:99:241,255,0	1/1:99:184,247,0	1/1:99:237,255,0	1/1:99:231,255,0	1/1:99:159,175,0	1/1:99:251,255,0	1/1:99:217,255,0	1/1:99:208,255,0	1/1:99:224,255,0	1/1:99:228,241,0	0/1:20:107,0,17
JF4839_chromosome	15934	.	T	A	212.61	.	AC1=2;AC=210;AF1=1;AN=214;DP4=44,47,13976,2233;DP=16999;FQ=-75;MQ=60;PV4=1,1,0.47,0.29;RPB=7.098628e-01;SF=66,96,103,104,105,106,107,108,109,110,111,112,113,114,115,116,117,118,119,120,121,122,123,124,125,126,127,128,129,130,131,132,133,134,135,136,137,138,139,140,141,142,143,144,145,146,147,148,149,150,151,152,155,156,157,158,159,160,161,162,163,166,167,168,169,173,174,175,176,179,186,188,189,190,191,192,193,194,195,196,197,198,199,200,201,202,203,204,205,206,207,208,209,210,211,212,213,214,215,216,217,218,219,220,221,222,223;VDB=1.656016e-01;ANN=A|intergenic_region|MODIFIER|LMJF4839_00012-qoxA|LMJF4839_00012-LMJF4839_00013|intergenic_region|LMJF4839_00012-LMJF4839_00013|||n.15934T>A||||||;Cases=101,4,206;Controls=2,0,4;CC_TREND=7.785e-01;CC_GENO=NaN;CC_ALL=9.268e-01;CC_DOM=9.263e-01;CC_REC=1.000e+00	GT:PL:GQ	.	.	.	.	.	.	.	.	.	.	.	.	.	.	.	.	.	.	.	.	.	.	.	.	.	.	.	.	.	.	.	.	.	.	.	.	.	.	.	.	.	.	.	.	.	.	.	.	.	.	.	.	.	.	.	.	.	.	.	.	.	.	.	.	.	.	1/1:255,48,0:93	.	.	.	.	.	.	.	.	.	.	.	.	.	.	.	.	.	.	.	.	.	.	.	.	.	.	.	.	.	1/1:255,255,0:99	.	.	.	.	.	.	1/1:255,255,0:99	1/1:255,154,0:99	1/1:228,163,0:99	1/1:223,138,0:99	1/1:225,151,0:99	1/1:251,123,0:99	1/1:208,99,0:99	1/1:255,255,0:99	1/1:255,255,0:99	1/1:236,199,0:99	1/1:255,255,0:99	1/1:255,255,0:99	1/1:255,255,0:99	1/1:216,90,0:99	1/1:255,96,0:99	1/1:255,255,0:99	1/1:255,255,0:99	1/1:255,255,0:99	1/1:255,255,0:99	1/1:255,250,0:99	1/1:255,255,0:99	1/1:255,255,0:99	1/1:255,255,0:99	1/1:255,255,0:99	1/1:255,255,0:99	1/1:255,255,0:99	1/1:229,169,0:99	1/1:255,255,0:99	1/1:255,255,0:99	1/1:255,255,0:99	1/1:255,255,0:99	1/1:220,126,0:99	1/1:255,255,0:99	1/1:218,75,0:99	1/1:203,39,0:75	1/1:255,255,0:99	1/1:188,30,0:57	1/1:255,255,0:99	1/1:255,255,0:99	1/1:255,255,0:99	1/1:255,255,0:99	1/1:255,255,0:99	1/1:226,114,0:99	1/1:255,255,0:99	1/1:255,255,0:99	0/1:166,0,15:18	1/1:255,255,0:99	1/1:228,223,0:99	1/1:255,255,0:99	1/1:255,255,0:99	.	.	1/1:255,255,0:99	1/1:255,255,0:99	1/1:255,102,0:99	1/1:255,78,0:99	1/1:255,255,0:99	1/1:255,255,0:99	1/1:255,255,0:99	0/1:178,0,55:58	1/1:255,255,0:99	.	.	1/1:255,255,0:99	1/1:255,255,0:99	1/1:196,109,0:99	1/1:255,255,0:99	.	.	.	1/1:255,255,0:99	1/1:255,255,0:99	1/1:255,224,0:99	1/1:212,158,0:99	.	.	1/1:255,33,0:63	.	.	.	.	.	.	1/1:240,148,0:99	.	1/1:255,255,0:99	1/1:255,255,0:99	1/1:255,255,0:99	1/1:255,81,0:99	1/1:255,255,0:99	1/1:255,190,0:99	1/1:255,255,0:99	1/1:226,72,0:99	1/1:255,181,0:99	1/1:255,255,0:99	1/1:255,255,0:99	1/1:194,38,0:73	1/1:255,255,0:99	1/1:255,255,0:99	1/1:255,255,0:99	1/1:255,255,0:99	1/1:255,255,0:99	1/1:255,255,0:99	1/1:255,255,0:99	1/1:242,255,0:99	1/1:255,255,0:99	1/1:255,255,0:99	1/1:255,255,0:99	1/1:255,255,0:99	0/1:216,0,173:99	1/1:255,255,0:99	1/1:255,255,0:99	1/1:255,255,0:99	1/1:255,255,0:99	1/1:255,255,0:99	1/1:255,255,0:99	1/1:255,255,0:99	1/1:255,255,0:99	1/1:255,255,0:99	1/1:255,255,0:99	0/1:134,0,14:17
JF4839_chromosome	15956	.	G	A	215.18	.	AC1=2;AC=219;AF1=1;AN=222;DP4=52,41,15200,3057;DP=19352;FQ=-282;MQ=60;PV4=0.49,1,1,1;RPB=-1.482067e+00;SF=28,66,96,97,103,104,105,106,107,108,109,110,111,112,113,114,115,116,117,118,119,120,121,122,123,124,125,126,127,128,129,130,131,132,133,134,135,136,137,138,139,140,141,142,143,144,145,146,147,148,149,150,151,152,154,155,156,157,158,159,160,161,162,163,166,167,168,169,173,174,175,176,179,185,186,188,189,190,191,192,193,194,195,196,197,198,199,200,201,202,203,204,205,206,207,208,209,210,211,212,213,214,215,216,217,218,219,220,221,222,223;VDB=3.916442e-01;ANN=A|intergenic_region|MODIFIER|LMJF4839_00012-qoxA|LMJF4839_00012-LMJF4839_00013|intergenic_region|LMJF4839_00012-LMJF4839_00013|||n.15956G>A||||||;Cases=104,3,211;Controls=4,0,8;CC_TREND=7.342e-01;CC_GENO=NaN;CC_ALL=8.953e-01;CC_DOM=8.948e-01;CC_REC=1.000e+00	GT:GQ:PL	.	.	.	.	.	.	.	.	.	.	.	.	.	.	.	.	.	.	.	.	.	.	.	.	.	.	.	.	1/1:99:255,255,0	.	.	.	.	.	.	.	.	.	.	.	.	.	.	.	.	.	.	.	.	.	.	.	.	.	.	.	.	.	.	.	.	.	.	.	.	.	1/1:99:255,63,0	.	.	.	.	.	.	.	.	.	.	.	.	.	.	.	.	.	.	.	.	.	.	.	.	.	.	.	.	.	1/1:99:255,255,0	1/1:99:255,255,0	.	.	.	.	.	1/1:99:255,255,0	1/1:99:254,154,0	1/1:99:223,154,0	1/1:99:248,120,0	1/1:99:224,144,0	1/1:99:249,117,0	1/1:99:224,144,0	1/1:99:255,255,0	1/1:99:255,255,0	1/1:99:237,211,0	1/1:99:255,255,0	1/1:99:255,255,0	1/1:99:255,255,0	1/1:99:215,90,0	1/1:99:255,99,0	1/1:99:255,255,0	1/1:99:255,255,0	1/1:99:255,255,0	1/1:99:255,255,0	1/1:99:255,253,0	1/1:99:255,255,0	1/1:99:255,255,0	1/1:99:255,255,0	1/1:99:255,255,0	1/1:99:255,255,0	1/1:99:255,255,0	1/1:99:252,160,0	1/1:99:255,255,0	1/1:99:255,255,0	1/1:99:255,255,0	1/1:99:255,255,0	1/1:99:255,126,0	1/1:99:255,255,0	1/1:99:220,87,0	1/1:93:255,48,0	1/1:99:255,255,0	1/1:63:197,33,0	1/1:99:255,255,0	1/1:99:255,255,0	1/1:99:255,255,0	1/1:99:255,255,0	1/1:99:255,255,0	1/1:99:255,120,0	1/1:99:255,255,0	1/1:99:255,255,0	0/1:26:163,0,23	1/1:99:247,255,0	1/1:99:255,236,0	1/1:99:255,255,0	1/1:99:255,255,0	.	1/1:99:255,255,0	1/1:99:255,255,0	1/1:99:255,255,0	1/1:99:255,111,0	1/1:99:255,126,0	1/1:99:255,255,0	1/1:99:255,255,0	1/1:99:255,255,0	0/1:77:180,0,74	1/1:99:255,255,0	.	.	1/1:99:255,255,0	1/1:99:255,255,0	1/1:99:255,152,0	1/1:99:255,255,0	.	.	.	1/1:99:255,255,0	1/1:99:255,255,0	1/1:99:255,216,0	1/1:99:217,170,0	.	.	1/1:99:255,57,0	.	.	.	.	.	1/1:57:225,30,0	1/1:99:242,166,0	.	1/1:99:255,255,0	1/1:99:255,255,0	1/1:99:255,255,0	1/1:99:255,87,0	1/1:99:255,255,0	1/1:99:255,253,0	1/1:99:255,255,0	1/1:99:255,84,0	1/1:99:255,208,0	1/1:99:255,255,0	1/1:99:255,255,0	1/1:59:199,31,0	1/1:99:255,255,0	1/1:99:255,255,0	1/1:99:255,255,0	1/1:99:255,255,0	1/1:99:255,255,0	1/1:99:255,244,0	1/1:99:255,255,0	1/1:99:255,255,0	1/1:99:255,255,0	1/1:99:255,255,0	1/1:99:255,255,0	1/1:99:255,255,0	0/1:99:184,0,134	1/1:99:255,255,0	1/1:99:255,255,0	1/1:99:255,255,0	1/1:99:255,255,0	1/1:99:255,241,0	1/1:99:255,255,0	1/1:99:255,255,0	1/1:99:255,255,0	1/1:99:255,255,0	1/1:99:255,255,0	1/1:7:131,4,0
JF4839_chromosome	16020	.	A	G	221.83	.	AC1=2;AC=428;AF1=1;AN=428;DP4=4,11,29030,17586;DP=48947;FQ=-282;MQ=60;PV4=1,1,1,0.29;RPB=-8.607141e-01;SF=0,1,2,3,4,5,6,7,8,9,10,11,12,13,14,15,16,17,18,19,20,21,22,23,24,25,26,27,28,29,30,31,32,33,34,35,36,37,38,39,40,41,42,44,45,46,47,48,49,50,51,52,53,54,55,56,57,58,59,60,61,62,63,64,65,66,68,70,71,72,73,74,75,76,77,78,80,81,82,83,84,85,86,87,88,89,90,91,92,93,94,95,96,97,98,99,100,101,102,103,104,105,106,107,108,109,110,111,112,113,114,115,116,117,118,119,120,121,122,123,124,125,126,127,128,129,130,131,132,133,134,135,136,137,138,139,140,141,142,143,144,145,146,147,148,149,150,151,152,153,154,155,156,157,158,159,160,161,162,163,164,165,166,167,168,169,172,173,174,175,176,178,179,181,184,185,186,187,188,189,190,191,192,193,194,195,196,197,198,199,200,201,202,203,204,205,206,207,208,209,210,211,212,213,214,215,216,217,218,219,220,221,222,223;VDB=5.234467e-01;ANN=G|intergenic_region|MODIFIER|LMJF4839_00012-qoxA|LMJF4839_00012-LMJF4839_00013|intergenic_region|LMJF4839_00012-LMJF4839_00013|||n.16020A>G||||||;Cases=115,0,230;Controls=99,0,198;CC_TREND=NaN;CC_GENO=NaN;CC_ALL=1.000e+00;CC_DOM=1.000e+00;CC_REC=1.000e+00	GT:GQ:PL	1/1:99:255,255,0	1/1:99:255,255,0	1/1:99:255,163,0	1/1:99:255,255,0	1/1:99:255,255,0	1/1:99:255,255,0	1/1:99:255,178,0	1/1:69:233,36,0	1/1:99:255,255,0	1/1:99:255,255,0	1/1:99:255,178,0	1/1:99:255,255,0	1/1:99:255,255,0	1/1:99:255,255,0	1/1:99:255,255,0	1/1:99:255,255,0	1/1:99:255,255,0	1/1:99:255,255,0	1/1:99:255,255,0	1/1:99:255,255,0	1/1:99:255,255,0	1/1:99:255,255,0	1/1:99:255,84,0	1/1:99:255,255,0	1/1:99:255,255,0	1/1:99:255,255,0	1/1:99:255,255,0	1/1:99:255,102,0	1/1:99:255,255,0	1/1:99:255,255,0	1/1:99:255,135,0	1/1:99:255,255,0	1/1:99:255,255,0	1/1:99:255,255,0	1/1:99:255,255,0	1/1:99:255,255,0	1/1:99:255,255,0	1/1:99:255,90,0	1/1:99:255,255,0	1/1:99:255,255,0	1/1:99:255,255,0	1/1:99:255,255,0	1/1:99:255,255,0	.	1/1:99:255,255,0	1/1:99:255,255,0	1/1:99:255,255,0	1/1:99:255,255,0	1/1:99:255,255,0	1/1:99:255,255,0	1/1:99:255,255,0	1/1:99:255,108,0	1/1:99:255,78,0	1/1:99:255,66,0	1/1:99:255,66,0	1/1:99:255,84,0	1/1:99:255,255,0	1/1:99:255,57,0	1/1:99:255,102,0	1/1:99:255,81,0	1/1:99:255,57,0	1/1:93:255,48,0	1/1:99:255,69,0	1/1:99:255,66,0	1/1:99:255,81,0	1/1:99:255,126,0	1/1:99:255,78,0	.	1/1:75:255,39,0	.	1/1:99:255,84,0	1/1:99:255,96,0	1/1:99:255,57,0	1/1:99:255,90,0	1/1:99:255,111,0	1/1:99:255,123,0	1/1:99:255,87,0	1/1:57:247,30,0	1/1:99:255,51,0	.	1/1:99:255,51,0	1/1:99:255,255,0	1/1:99:255,255,0	1/1:99:255,255,0	1/1:99:255,255,0	1/1:99:255,255,0	1/1:99:255,255,0	1/1:99:255,255,0	1/1:99:255,172,0	1/1:99:255,255,0	1/1:99:255,255,0	1/1:99:255,255,0	1/1:99:255,255,0	1/1:99:255,255,0	1/1:99:255,223,0	1/1:99:255,253,0	1/1:99:255,255,0	1/1:99:255,255,0	1/1:99:255,255,0	1/1:99:255,255,0	1/1:99:255,255,0	1/1:99:255,255,0	1/1:99:255,220,0	1/1:99:255,255,0	1/1:99:254,117,0	1/1:99:255,120,0	1/1:99:255,69,0	1/1:99:255,120,0	1/1:99:255,96,0	1/1:99:255,193,0	1/1:99:255,255,0	1/1:99:255,255,0	1/1:99:255,220,0	1/1:99:255,255,0	1/1:99:255,255,0	1/1:99:255,255,0	1/1:99:255,66,0	1/1:99:255,93,0	1/1:99:255,255,0	1/1:99:255,255,0	1/1:99:255,255,0	1/1:99:255,255,0	1/1:99:255,223,0	1/1:99:255,255,0	1/1:99:255,255,0	1/1:99:255,255,0	1/1:99:255,255,0	1/1:99:255,255,0	1/1:99:255,255,0	1/1:99:255,184,0	1/1:99:255,255,0	1/1:99:255,255,0	1/1:99:255,255,0	1/1:99:255,255,0	1/1:99:255,184,0	1/1:99:255,255,0	1/1:99:249,84,0	1/1:99:255,87,0	1/1:99:255,255,0	1/1:69:255,36,0	1/1:99:255,255,0	1/1:99:255,255,0	1/1:99:255,255,0	1/1:99:255,255,0	1/1:99:255,255,0	1/1:99:255,120,0	1/1:99:255,255,0	1/1:99:255,255,0	1/1:99:255,113,0	1/1:99:255,255,0	1/1:99:255,255,0	1/1:99:255,255,0	1/1:99:255,255,0	1/1:99:255,255,0	1/1:99:255,255,0	1/1:99:255,255,0	1/1:99:255,255,0	1/1:99:255,144,0	1/1:99:255,114,0	1/1:99:255,255,0	1/1:99:255,255,0	1/1:99:255,255,0	1/1:99:255,69,0	1/1:99:255,255,0	1/1:99:255,255,0	1/1:99:255,255,0	1/1:99:255,255,0	1/1:99:255,255,0	1/1:99:255,190,0	1/1:99:255,255,0	.	.	1/1:57:255,30,0	1/1:99:255,255,0	1/1:99:255,255,0	1/1:99:255,255,0	1/1:99:255,244,0	.	1/1:99:255,63,0	1/1:99:255,87,0	.	1/1:93:255,48,0	.	.	1/1:99:255,66,0	1/1:93:255,48,0	1/1:99:255,172,0	1/1:99:255,255,0	1/1:99:255,255,0	1/1:99:255,255,0	1/1:99:255,255,0	1/1:99:255,93,0	1/1:99:255,255,0	1/1:99:255,214,0	1/1:99:255,255,0	1/1:99:255,99,0	1/1:99:255,255,0	1/1:99:255,255,0	1/1:99:255,255,0	1/1:99:255,60,0	1/1:99:255,255,0	1/1:99:255,255,0	1/1:99:255,255,0	1/1:99:255,255,0	1/1:99:255,255,0	1/1:99:255,255,0	1/1:99:255,255,0	1/1:99:255,255,0	1/1:99:255,255,0	1/1:99:255,255,0	1/1:99:255,255,0	1/1:99:255,255,0	1/1:99:255,96,0	1/1:99:255,255,0	1/1:99:255,255,0	1/1:99:255,255,0	1/1:99:255,255,0	1/1:99:255,255,0	1/1:99:255,255,0	1/1:99:255,255,0	1/1:99:255,255,0	1/1:99:255,255,0	1/1:99:255,255,0	1/1:99:255,141,0
JF4839_chromosome	16043	.	T	C	221.25	.	AC1=2;AC=233;AF1=1;AN=234;DP4=56,53,14765,4691;DP=20368;FQ=-282;MQ=60;PV4=0.16,1,1,1;RPB=1.407310e+00;SF=103,104,105,106,107,108,109,110,111,112,113,114,115,116,117,118,119,120,121,122,123,124,125,126,127,128,129,130,131,132,133,134,135,136,137,138,139,140,141,142,143,144,145,146,147,148,149,150,151,152,153,154,155,156,157,158,159,160,161,162,163,164,165,166,167,168,169,170,172,173,174,175,176,177,178,179,181,184,185,186,187,188,189,190,191,192,193,194,195,196,197,198,199,200,201,202,203,204,205,206,207,208,209,210,211,212,213,214,215,216,217,218,219,220,221,222,223;VDB=4.105640e-01;ANN=C|intergenic_region|MODIFIER|LMJF4839_00012-qoxA|LMJF4839_00012-LMJF4839_00013|intergenic_region|LMJF4839_00012-LMJF4839_00013|||n.16043T>C||||||;Cases=116,1,233;Controls=0,0,0;CC_TREND=NaN;CC_GENO=NaN;CC_ALL=1.000e+00;CC_DOM=1.000e+00;CC_REC=1.000e+00;Private=Lineage_01	GT:GQ:PL	.	.	.	.	.	.	.	.	.	.	.	.	.	.	.	.	.	.	.	.	.	.	.	.	.	.	.	.	.	.	.	.	.	.	.	.	.	.	.	.	.	.	.	.	.	.	.	.	.	.	.	.	.	.	.	.	.	.	.	.	.	.	.	.	.	.	.	.	.	.	.	.	.	.	.	.	.	.	.	.	.	.	.	.	.	.	.	.	.	.	.	.	.	.	.	.	.	.	.	.	.	.	.	1/1:99:255,255,0	1/1:99:255,120,0	1/1:99:255,123,0	1/1:99:255,84,0	1/1:99:255,120,0	1/1:99:255,105,0	1/1:99:255,181,0	1/1:99:255,255,0	1/1:99:255,255,0	1/1:99:255,226,0	1/1:99:255,255,0	1/1:99:255,255,0	1/1:99:255,255,0	1/1:99:255,57,0	1/1:99:255,90,0	1/1:99:255,255,0	1/1:99:255,255,0	1/1:99:255,255,0	1/1:99:255,255,0	1/1:99:255,217,0	1/1:99:255,255,0	1/1:99:255,255,0	1/1:99:255,255,0	1/1:99:255,255,0	1/1:99:255,255,0	1/1:99:255,255,0	1/1:99:255,193,0	1/1:99:255,255,0	1/1:99:255,255,0	1/1:99:255,255,0	1/1:99:255,255,0	1/1:99:255,184,0	1/1:99:255,255,0	1/1:99:255,78,0	1/1:99:255,105,0	1/1:99:255,255,0	1/1:75:255,39,0	1/1:99:255,255,0	1/1:99:255,255,0	1/1:99:255,255,0	1/1:99:255,255,0	1/1:99:255,255,0	1/1:99:255,114,0	1/1:99:255,255,0	1/1:99:255,255,0	1/1:99:255,72,0	1/1:99:255,255,0	1/1:99:255,255,0	1/1:99:255,255,0	1/1:99:255,255,0	1/1:99:255,255,0	1/1:99:255,255,0	1/1:99:255,255,0	1/1:99:255,255,0	1/1:99:255,154,0	1/1:99:255,117,0	1/1:99:255,255,0	1/1:99:255,255,0	1/1:99:255,255,0	1/1:23:255,13,0	1/1:99:255,255,0	1/1:99:255,255,0	1/1:7:243,4,0	1/1:99:255,255,0	1/1:99:255,255,0	1/1:99:255,51,0	1/1:99:255,255,0	1/1:51:241,27,0	.	1/1:99:255,51,0	1/1:99:255,255,0	1/1:99:255,255,0	1/1:99:255,220,0	1/1:99:255,166,0	1/1:99:255,54,0	1/1:99:255,72,0	1/1:99:255,114,0	.	1/1:93:255,48,0	.	.	1/1:23:255,13,0	1/1:99:255,75,0	1/1:99:255,110,0	1/1:99:255,208,0	1/1:99:255,255,0	1/1:99:255,255,0	1/1:99:255,255,0	1/1:16:255,9,0	1/1:99:255,255,0	1/1:99:255,211,0	1/1:99:255,255,0	1/1:99:255,99,0	1/1:99:255,255,0	1/1:99:255,255,0	1/1:99:255,255,0	1/1:61:255,32,0	1/1:99:255,255,0	1/1:99:255,255,0	1/1:99:255,255,0	1/1:99:255,255,0	1/1:99:255,255,0	1/1:99:255,255,0	1/1:99:255,255,0	1/1:99:255,255,0	1/1:99:255,255,0	1/1:99:255,255,0	1/1:99:255,255,0	1/1:99:255,255,0	0/1:99:186,0,147	1/1:99:255,255,0	1/1:99:255,255,0	1/1:99:255,255,0	1/1:99:255,255,0	1/1:99:255,255,0	1/1:99:255,255,0	1/1:99:255,255,0	1/1:99:255,255,0	1/1:99:255,255,0	1/1:99:255,255,0	1/1:99:255,73,0
JF4839_chromosome	16053	.	G	T	187.87	.	AC1=2;AC=226;AF1=1;AN=228;DP4=57,48,12195,4308;DP=17309;FQ=-282;MQ=60;PV4=1,0.4,1,0.33;RPB=3.950899e-01;SF=103,104,105,106,107,108,109,110,111,112,113,114,115,116,117,118,119,120,121,122,123,124,125,126,127,128,129,130,131,132,133,134,135,136,137,138,139,140,141,142,143,144,145,146,147,148,149,150,151,152,153,154,155,156,157,158,159,160,161,162,163,164,166,167,168,169,172,173,174,175,176,177,178,179,181,184,185,186,187,188,189,190,191,192,193,194,195,196,197,198,199,200,201,202,203,204,205,206,207,208,209,210,211,213,214,215,216,217,218,219,220,221,222,223;VDB=1.019366e-02;ANN=T|intergenic_region|MODIFIER|LMJF4839_00012-qoxA|LMJF4839_00012-LMJF4839_00013|intergenic_region|LMJF4839_00012-LMJF4839_00013|||n.16053G>T||||||;Cases=112,2,226;Controls=0,0,0;CC_TREND=NaN;CC_GENO=NaN;CC_ALL=1.000e+00;CC_DOM=1.000e+00;CC_REC=1.000e+00;Private=Lineage_01	GT:PL:GQ	.	.	.	.	.	.	.	.	.	.	.	.	.	.	.	.	.	.	.	.	.	.	.	.	.	.	.	.	.	.	.	.	.	.	.	.	.	.	.	.	.	.	.	.	.	.	.	.	.	.	.	.	.	.	.	.	.	.	.	.	.	.	.	.	.	.	.	.	.	.	.	.	.	.	.	.	.	.	.	.	.	.	.	.	.	.	.	.	.	.	.	.	.	.	.	.	.	.	.	.	.	.	.	1/1:255,255,0:99	1/1:163,87,0:99	1/1:165,81,0:99	1/1:143,66,0:99	1/1:157,99,0:99	1/1:187,84,0:99	1/1:184,132,0:99	1/1:255,255,0:99	1/1:255,255,0:99	1/1:185,149,0:99	1/1:255,255,0:99	1/1:255,255,0:99	1/1:255,255,0:99	1/1:165,45,0:87	1/1:208,78,0:99	1/1:248,255,0:99	1/1:255,255,0:99	1/1:249,255,0:99	1/1:255,255,0:99	1/1:208,169,0:99	1/1:228,226,0:99	1/1:255,255,0:99	1/1:255,255,0:99	1/1:255,255,0:99	1/1:255,255,0:99	1/1:255,255,0:99	1/1:170,154,0:99	1/1:246,255,0:99	1/1:255,255,0:99	1/1:255,255,0:99	1/1:255,255,0:99	1/1:194,132,0:99	1/1:209,255,0:99	1/1:156,51,0:99	1/1:179,96,0:99	1/1:255,255,0:99	1/1:146,33,0:63	1/1:205,199,0:99	1/1:255,255,0:99	1/1:255,255,0:99	1/1:255,255,0:99	1/1:255,255,0:99	1/1:208,96,0:99	1/1:255,255,0:99	1/1:255,255,0:99	1/1:111,33,0:63	1/1:168,255,0:99	1/1:179,230,0:99	1/1:255,255,0:99	1/1:255,255,0:99	1/1:250,255,0:99	1/1:211,255,0:99	1/1:255,255,0:99	1/1:255,255,0:99	1/1:241,144,0:99	1/1:237,96,0:99	1/1:255,255,0:99	1/1:255,255,0:99	1/1:251,255,0:99	0/1:90,0,24:27	1/1:255,255,0:99	1/1:255,255,0:99	.	1/1:255,255,0:99	1/1:225,255,0:99	1/1:134,54,0:99	1/1:234,255,0:99	.	.	1/1:201,51,0:99	1/1:219,255,0:99	1/1:255,255,0:99	1/1:169,210,0:99	1/1:168,134,0:99	1/1:189,54,0:99	1/1:225,69,0:99	1/1:233,102,0:99	.	1/1:203,54,0:99	.	.	1/1:223,75,0:99	1/1:203,75,0:99	1/1:166,77,0:99	1/1:228,178,0:99	1/1:251,255,0:99	1/1:255,255,0:99	1/1:255,255,0:99	1/1:100,6,0:10	1/1:255,255,0:99	1/1:225,193,0:99	1/1:255,255,0:99	1/1:188,93,0:99	1/1:219,229,0:99	1/1:241,255,0:99	1/1:255,255,0:99	0/1:75,0,19:22	1/1:255,255,0:99	1/1:240,255,0:99	1/1:255,255,0:99	1/1:255,255,0:99	1/1:255,255,0:99	1/1:218,247,0:99	1/1:255,255,0:99	1/1:182,255,0:99	1/1:255,255,0:99	1/1:208,255,0:99	1/1:254,255,0:99	1/1:255,255,0:99	.	1/1:195,255,0:99	1/1:228,255,0:99	1/1:207,255,0:99	1/1:235,255,0:99	1/1:195,255,0:99	1/1:216,255,0:99	1/1:234,255,0:99	1/1:255,255,0:99	1/1:241,255,0:99	1/1:198,255,0:99	1/1:130,46,0:89
JF4839_chromosome	16056	.	A	T,G	115.98	.	AC1=2;AC=193,0;AF1=1;AN=204;DP4=56,42,3208,772;DP=16689;FQ=-282;MQ=60;PV4=0.28,0.2,1,0.27;RPB=9.624155e-01;SF=103,104,105,108,109,110,111,112,113,114,115,117,118,119,120,121,122,123,124,125,126,127,128,129,130,131,132,133,134,135,136,137,138,140,141,142,143,144,145,146,147,148,149,150,151,152,153,154,155,156,157,158,159,160,161,163,164,165,166,167,168,169,173,174,176,179,185,186,187,188,189,190,192,193,194,195,196,197,198,200,201,202,203,204,205,206,207,208,209,210,211,213,214,215,216,217,218,219,220,221,222,223;VDB=2.028887e-01;ANN=T|intergenic_region|MODIFIER|LMJF4839_00012-qoxA|LMJF4839_00012-LMJF4839_00013|intergenic_region|LMJF4839_00012-LMJF4839_00013|||n.16056A>T||||||,G|intergenic_region|MODIFIER|LMJF4839_00012-qoxA|LMJF4839_00012-LMJF4839_00013|intergenic_region|LMJF4839_00012-LMJF4839_00013|||n.16056A>G||||||;Cases=91,11,193;Controls=0,0,0;CC_TREND=NaN;CC_GENO=NaN;CC_ALL=1.000e+00;CC_DOM=1.000e+00;CC_REC=1.000e+00;Private=Lineage_01	GT:GQ:PL	.	.	.	.	.	.	.	.	.	.	.	.	.	.	.	.	.	.	.	.	.	.	.	.	.	.	.	.	.	.	.	.	.	.	.	.	.	.	.	.	.	.	.	.	.	.	.	.	.	.	.	.	.	.	.	.	.	.	.	.	.	.	.	.	.	.	.	.	.	.	.	.	.	.	.	.	.	.	.	.	.	.	.	.	.	.	.	.	.	.	.	.	.	.	.	.	.	.	.	.	.	.	.	1/1:99:216,255,0,.,.,.	1/1:57:73,30,0,.,.,.	1/1:51:85,27,0,.,.,.	.	.	1/1:57:84,30,0,.,.,.	1/1:44:66,24,0,.,.,.	1/1:99:194,178,0,.,.,.	1/1:99:181,190,0,.,.,.	1/1:81:118,42,0,.,.,.	1/1:99:217,184,0,.,.,.	1/1:99:216,199,0,.,.,.	1/1:99:141,84,0,.,.,.	.	1/1:39:84,21,0,.,.,.	1/1:99:164,66,0,.,.,.	1/1:99:182,105,0,.,.,.	1/1:99:188,66,0,.,.,.	1/1:99:225,208,0,.,.,.	1/1:93:137,48,0,.,.,.	1/1:93:129,48,0,.,.,.	1/1:99:212,190,0,.,.,.	1/1:99:223,220,0,.,.,.	1/1:99:236,223,0,.,.,.	1/1:99:204,199,0,.,.,.	1/1:99:226,253,0,.,.,.	1/1:57:75,30,0,.,.,.	1/1:99:182,99,0,.,.,.	1/1:99:198,140,0,.,.,.	1/1:99:230,226,0,.,.,.	1/1:99:190,160,0,.,.,.	1/1:75:114,39,0,.,.,.	1/1:17:87,10,0,.,.,.	1/1:51:98,27,0,.,.,.	1/1:63:107,33,0,.,.,.	1/1:99:204,151,0,.,.,.	.	1/1:99:132,61,0,.,.,.	1/1:99:238,135,0,.,.,.	1/1:99:226,223,0,.,.,.	1/1:99:210,141,0,208,122,205	1/1:99:190,169,0,.,.,.	1/1:45:116,24,0,.,.,.	1/1:99:205,69,0,.,.,.	1/1:99:168,152,0,.,.,.	0/1:68:66,0,72,.,.,.	0/1:29:68,0,26,.,.,.	0/1:99:162,0,100,.,.,.	1/1:99:163,191,0,.,.,.	1/1:99:155,178,0,153,158,150	1/1:45:96,24,0,.,.,.	0/1:16:138,0,13,.,.,.	1/1:99:141,82,0,.,.,.	1/1:99:252,255,0,.,.,.	1/1:69:147,36,0,.,.,.	1/1:27:101,15,0,.,.,.	1/1:99:232,215,0,.,.,.	1/1:99:114,89,0,.,.,.	1/1:99:114,74,0,.,.,.	.	1/1:99:149,173,0,.,.,.	1/1:99:95,56,0,.,.,.	0/1:93:90,0,173,.,.,.	1/1:99:201,68,0,.,.,.	1/1:61:89,32,0,.,.,.	0/1:81:98,0,78,.,.,.	1/1:35:100,19,0,.,.,.	.	.	.	0/1:15:62,0,12,.,.,.	1/1:99:162,84,0,.,.,.	.	0/1:14:78,0,11,.,.,.	.	.	1/1:33:97,18,0,.,.,.	.	.	.	.	.	1/1:33:91,18,0,.,.,.	1/1:93:138,48,0,.,.,.	1/1:93:107,48,0,.,.,.	1/1:99:152,109,0,.,.,.	1/1:99:162,99,0,.,.,.	1/1:99:192,135,0,.,.,.	.	1/1:99:172,178,0,.,.,.	1/1:63:106,33,0,.,.,.	1/1:99:156,102,0,.,.,.	1/1:45:95,24,0,.,.,.	1/1:81:104,42,0,.,.,.	1/1:99:113,72,0,.,.,.	1/1:99:191,154,0,.,.,.	.	1/1:99:226,214,0,.,.,.	1/1:99:135,58,0,.,.,.	1/1:99:249,217,0,.,.,.	1/1:99:220,187,0,.,.,.	1/1:99:226,199,0,.,.,.	1/1:99:148,63,0,.,.,.	1/1:99:177,154,0,.,.,.	1/1:53:91,28,0,.,.,.	1/1:99:245,232,0,.,.,.	1/1:83:113,43,0,.,.,.	1/1:99:175,84,0,.,.,.	1/1:99:176,66,0,.,.,.	.	0/1:14:117,0,11,.,.,.	1/1:99:147,72,0,.,.,.	1/1:35:72,19,0,.,.,.	1/1:65:119,34,0,.,.,.	1/1:7:89,4,0,.,.,.	1/1:29:94,16,0,.,.,.	0/1:11:115,0,8,.,.,.	1/1:99:200,75,0,.,.,.	1/1:99:127,84,0,.,.,.	1/1:51:108,27,0,.,.,.	0/1:55:69,0,52,.,.,.
JF4839_chromosome	16057	.	C	T,A	118.65	.	AC1=2;AC=198,0;AF1=1;AN=208;DP4=58,44,3206,832;DP=16718;FQ=-282;MQ=60;PV4=1,1e-05,1,0.37;RPB=1.162719e+00;SF=103,104,105,108,109,110,111,112,113,114,115,116,117,118,119,120,121,122,123,124,125,126,127,128,129,130,131,132,133,134,135,136,137,138,140,141,142,143,144,145,146,147,148,149,150,151,152,153,154,155,156,157,158,159,160,161,163,164,165,166,167,168,169,173,174,176,179,181,185,186,187,188,189,190,192,193,194,195,196,197,198,200,201,202,203,204,205,206,207,208,209,210,211,213,214,215,216,217,218,219,220,221,222,223;VDB=2.290274e-01;ANN=T|intergenic_region|MODIFIER|LMJF4839_00012-qoxA|LMJF4839_00012-LMJF4839_00013|intergenic_region|LMJF4839_00012-LMJF4839_00013|||n.16057C>T||||||,A|intergenic_region|MODIFIER|LMJF4839_00012-qoxA|LMJF4839_00012-LMJF4839_00013|intergenic_region|LMJF4839_00012-LMJF4839_00013|||n.16057C>A||||||;Cases=94,10,198;Controls=0,0,0;CC_TREND=NaN;CC_GENO=NaN;CC_ALL=1.000e+00;CC_DOM=1.000e+00;CC_REC=1.000e+00;Private=Lineage_01	GT:GQ:PL	.	.	.	.	.	.	.	.	.	.	.	.	.	.	.	.	.	.	.	.	.	.	.	.	.	.	.	.	.	.	.	.	.	.	.	.	.	.	.	.	.	.	.	.	.	.	.	.	.	.	.	.	.	.	.	.	.	.	.	.	.	.	.	.	.	.	.	.	.	.	.	.	.	.	.	.	.	.	.	.	.	.	.	.	.	.	.	.	.	.	.	.	.	.	.	.	.	.	.	.	.	.	.	1/1:99:224,255,0,.,.,.	1/1:57:73,30,0,.,.,.	1/1:51:85,27,0,.,.,.	.	.	1/1:57:84,30,0,.,.,.	1/1:44:66,24,0,.,.,.	1/1:99:228,184,0,.,.,.	1/1:99:204,205,0,.,.,.	1/1:81:118,42,0,.,.,.	1/1:99:217,178,0,.,.,.	1/1:99:249,208,0,.,.,.	1/1:99:138,84,0,.,.,.	1/1:16:68,9,0,.,.,.	1/1:39:100,21,0,.,.,.	1/1:99:180,75,0,.,.,.	1/1:99:183,102,0,.,.,.	1/1:99:188,69,0,.,.,.	1/1:99:210,205,0,.,.,.	1/1:93:134,48,0,.,.,.	1/1:93:129,48,0,.,.,.	1/1:99:221,190,0,.,.,.	1/1:99:179,177,0,.,.,.	1/1:99:242,217,0,.,.,.	1/1:99:221,202,0,.,.,.	1/1:99:230,253,0,.,.,.	1/1:57:75,30,0,.,.,.	1/1:99:172,96,0,.,.,.	1/1:99:182,126,0,.,.,.	1/1:99:237,217,0,.,.,.	1/1:99:181,136,0,177,135,180	1/1:75:131,39,0,.,.,.	1/1:35:121,19,0,.,.,.	1/1:57:106,30,0,.,.,.	1/1:75:112,39,0,.,.,.	1/1:99:200,138,0,.,.,.	.	1/1:99:118,58,0,.,.,.	1/1:99:253,141,0,.,.,.	1/1:99:255,250,0,.,.,.	1/1:99:236,151,0,.,.,.	1/1:99:201,166,0,203,150,200	1/1:45:92,24,0,.,.,.	1/1:87:192,45,0,.,.,.	1/1:99:179,133,0,.,.,.	0/1:72:87,0,69,.,.,.	0/1:40:64,0,37,.,.,.	0/1:99:147,0,109,.,.,.	1/1:99:168,205,0,.,.,.	1/1:99:154,172,0,.,.,.	1/1:29:102,16,0,.,.,.	0/1:22:133,0,19,.,.,.	1/1:99:139,92,0,.,.,.	1/1:99:255,255,0,.,.,.	1/1:63:147,33,0,.,.,.	1/1:33:116,18,0,.,.,.	1/1:99:255,250,0,.,.,.	1/1:99:123,106,0,.,.,.	1/1:99:127,101,0,.,.,.	.	1/1:99:142,162,0,.,.,.	1/1:99:125,71,0,.,.,.	0/1:99:98,0,164,.,.,.	1/1:99:183,55,0,.,.,.	1/1:59:119,31,0,.,.,.	0/1:77:106,0,74,.,.,.	1/1:14:87,8,0,.,.,.	.	.	.	1/1:98:82,53,0,.,.,.	1/1:99:190,90,0,.,.,.	.	0/1:7:88,0,4,.,.,.	.	.	1/1:39:127,21,0,.,.,.	.	1/1:27:77,15,0,.,.,.	.	.	.	1/1:33:91,18,0,.,.,.	1/1:23:92,13,0,.,.,.	1/1:93:110,48,0,.,.,.	1/1:99:164,117,0,.,.,.	1/1:99:147,105,0,.,.,.	1/1:99:225,148,0,.,.,.	.	1/1:99:181,190,0,.,.,.	1/1:63:123,33,0,.,.,.	1/1:99:163,102,0,.,.,.	1/1:57:129,30,0,.,.,.	1/1:75:105,39,0,.,.,.	1/1:99:124,69,0,.,.,.	1/1:99:232,157,0,.,.,.	.	1/1:99:220,208,0,.,.,.	1/1:99:124,64,0,.,.,.	1/1:99:226,202,0,.,.,.	1/1:99:244,190,0,.,.,.	1/1:99:206,193,0,.,.,.	1/1:99:144,63,0,.,.,.	1/1:99:226,172,0,.,.,.	1/1:59:135,31,0,.,.,.	1/1:99:243,232,0,.,.,.	0/1:15:77,0,12,.,.,.	1/1:99:152,78,0,.,.,.	1/1:57:154,30,0,.,.,.	.	0/1:14:110,0,11,.,.,.	1/1:99:144,72,0,.,.,.	1/1:83:104,43,0,.,.,.	1/1:65:129,34,0,.,.,.	1/1:7:89,4,0,.,.,.	1/1:59:114,31,0,.,.,.	1/1:19:125,11,0,.,.,.	1/1:59:152,31,0,.,.,.	1/1:99:130,87,0,.,.,.	1/1:4:72,1,0,.,.,.	0/1:55:69,0,52,.,.,.
JF4839_chromosome	16597	.	A	G	222.02	.	AC1=2;AC=241;AF1=1;AN=242;DP4=58,51,16161,15969;DP=33528;FQ=-282;MQ=60;PV4=1,0.25,0.47,0.38;RPB=-1.039237e+00;SF=103,104,105,106,107,108,109,110,111,112,113,114,115,116,117,118,119,120,121,122,123,124,125,126,127,128,129,130,131,132,133,134,135,136,137,138,139,140,141,142,143,144,145,146,147,148,149,150,151,152,153,154,155,156,157,158,159,160,161,162,163,164,165,166,167,168,169,170,171,172,173,174,175,176,177,178,179,180,181,182,183,184,185,186,187,188,189,190,191,192,193,194,195,196,197,198,199,200,201,202,203,204,205,206,207,208,209,210,211,212,213,214,215,216,217,218,219,220,221,222,223;VDB=4.557609e-01;ANN=G|missense_variant|MODERATE|qoxA|LMJF4839_00013|transcript|LMJF4839_00013|protein_coding|1/1|c.379A>G|p.Ile127Val|379/1107|379/1107|127/368||WARNING_TRANSCRIPT_NO_START_CODON;Cases=120,1,241;Controls=0,0,0;CC_TREND=NaN;CC_GENO=NaN;CC_ALL=1.000e+00;CC_DOM=1.000e+00;CC_REC=1.000e+00;Private=Lineage_01	GT:PL:GQ	.	.	.	.	.	.	.	.	.	.	.	.	.	.	.	.	.	.	.	.	.	.	.	.	.	.	.	.	.	.	.	.	.	.	.	.	.	.	.	.	.	.	.	.	.	.	.	.	.	.	.	.	.	.	.	.	.	.	.	.	.	.	.	.	.	.	.	.	.	.	.	.	.	.	.	.	.	.	.	.	.	.	.	.	.	.	.	.	.	.	.	.	.	.	.	.	.	.	.	.	.	.	.	1/1:255,255,0:99	1/1:255,187,0:99	1/1:255,120,0:99	1/1:255,160,0:99	1/1:255,255,0:99	1/1:255,111,0:99	1/1:255,238,0:99	1/1:255,255,0:99	1/1:255,255,0:99	1/1:255,255,0:99	1/1:255,255,0:99	1/1:255,255,0:99	1/1:255,255,0:99	1/1:255,132,0:99	1/1:255,126,0:99	1/1:255,255,0:99	1/1:255,255,0:99	1/1:255,255,0:99	1/1:255,255,0:99	1/1:255,255,0:99	1/1:255,255,0:99	1/1:255,255,0:99	1/1:255,255,0:99	1/1:255,255,0:99	1/1:255,255,0:99	1/1:255,255,0:99	1/1:255,255,0:99	1/1:255,255,0:99	1/1:255,255,0:99	1/1:255,255,0:99	1/1:255,255,0:99	1/1:255,208,0:99	1/1:255,255,0:99	1/1:255,160,0:99	1/1:255,190,0:99	1/1:255,255,0:99	1/1:255,81,0:99	1/1:255,255,0:99	1/1:255,255,0:99	1/1:255,255,0:99	1/1:255,255,0:99	1/1:255,255,0:99	1/1:255,120,0:99	1/1:255,255,0:99	1/1:255,255,0:99	1/1:255,119,0:99	1/1:255,255,0:99	1/1:255,255,0:99	1/1:255,255,0:99	1/1:255,255,0:99	1/1:255,255,0:99	1/1:255,255,0:99	1/1:255,255,0:99	1/1:255,255,0:99	1/1:255,135,0:99	1/1:255,90,0:99	1/1:255,255,0:99	1/1:255,255,0:99	1/1:255,255,0:99	1/1:255,82,0:99	1/1:255,255,0:99	1/1:255,255,0:99	1/1:255,255,0:99	1/1:255,255,0:99	1/1:255,255,0:99	1/1:255,175,0:99	1/1:255,255,0:99	1/1:255,123,0:99	1/1:255,166,0:99	1/1:255,255,0:99	1/1:255,255,0:99	1/1:255,255,0:99	1/1:255,255,0:99	1/1:255,255,0:99	1/1:255,255,0:99	1/1:255,255,0:99	1/1:255,255,0:99	1/1:255,255,0:99	1/1:255,255,0:99	1/1:255,255,0:99	1/1:255,137,0:99	1/1:255,255,0:99	1/1:255,151,0:99	1/1:255,226,0:99	1/1:255,255,0:99	1/1:255,255,0:99	1/1:255,255,0:99	1/1:255,255,0:99	1/1:255,160,0:99	1/1:255,255,0:99	1/1:255,255,0:99	1/1:255,255,0:99	1/1:255,141,0:99	1/1:255,255,0:99	1/1:255,255,0:99	1/1:255,255,0:99	1/1:255,132,0:99	1/1:255,255,0:99	1/1:255,255,0:99	1/1:255,255,0:99	1/1:255,255,0:99	1/1:255,255,0:99	1/1:255,255,0:99	1/1:255,255,0:99	1/1:255,255,0:99	1/1:255,255,0:99	1/1:255,255,0:99	1/1:255,255,0:99	1/1:255,255,0:99	0/1:255,0,91:94	1/1:255,255,0:99	1/1:255,255,0:99	1/1:255,255,0:99	1/1:255,255,0:99	1/1:255,255,0:99	1/1:255,255,0:99	1/1:255,255,0:99	1/1:255,255,0:99	1/1:255,255,0:99	1/1:255,255,0:99	1/1:255,217,0:99
JF4839_chromosome	19245	.	A	C,T	222.0	.	AC1=2;AC=410,4;AF1=1;AN=414;DP4=25,37,28303,29562;DP=60773;FQ=-282;MQ=60;PV4=1,1,1,0.3;RPB=-1.017122e+00;SF=0,1,3,4,5,6,7,8,9,10,11,12,13,15,16,17,19,20,21,22,23,25,26,27,28,29,30,31,32,33,34,35,36,37,38,39,40,42,44,45,47,48,49,51,52,53,54,55,56,57,58,59,60,61,62,63,65,66,67,68,69,70,71,72,73,74,81,82,83,84,85,86,87,90,91,92,93,94,95,96,97,98,99,100,101,102,103,104,105,106,107,108,109,110,111,112,113,114,115,116,117,118,119,120,121,122,123,124,125,126,127,128,129,130,131,132,133,134,135,136,137,138,139,140,141,142,143,144,145,146,147,148,149,150,151,152,153,154,155,156,157,158,159,160,161,162,163,164,165,166,167,168,169,170,171,172,173,174,175,176,177,178,179,180,181,182,183,184,185,186,187,188,189,190,191,192,193,194,195,196,197,198,199,200,201,202,203,204,205,206,207,208,209,210,211,212,213,214,215,216,217,218,219,220,221,222,223;VDB=3.718724e-01;ANN=C|missense_variant|MODERATE|qoxB|LMJF4839_00014|transcript|LMJF4839_00014|protein_coding|1/1|c.1902A>C|p.Glu634Asp|1902/1980|1902/1980|634/659||,T|missense_variant|MODERATE|qoxB|LMJF4839_00014|transcript|LMJF4839_00014|protein_coding|1/1|c.1902A>T|p.Glu634Asp|1902/1980|1902/1980|634/659||;Cases=121,0,242;Controls=86,0,172;CC_TREND=NaN;CC_GENO=NaN;CC_ALL=1.000e+00;CC_DOM=1.000e+00;CC_REC=1.000e+00	GT:GQ:PL	1/1:99:255,255,0,.,.,.	1/1:99:255,255,0,.,.,.	.	1/1:99:255,255,0,.,.,.	1/1:99:255,255,0,.,.,.	1/1:99:255,255,0,.,.,.	1/1:99:255,144,0,.,.,.	1/1:93:255,48,0,.,.,.	1/1:99:255,255,0,.,.,.	1/1:99:255,255,0,.,.,.	1/1:99:255,163,0,.,.,.	1/1:99:255,255,0,.,.,.	1/1:99:255,255,0,.,.,.	1/1:99:255,255,0,.,.,.	.	1/1:99:255,255,0,.,.,.	1/1:99:255,255,0,.,.,.	1/1:99:255,255,0,.,.,.	.	1/1:99:255,255,0,.,.,.	1/1:99:255,255,0,.,.,.	1/1:99:255,255,0,.,.,.	1/1:99:255,190,0,.,.,.	1/1:99:255,255,0,.,.,.	.	1/1:99:255,255,0,.,.,.	1/1:99:255,255,0,.,.,.	1/1:99:255,148,0,.,.,.	1/1:99:255,255,0,.,.,.	1/1:99:255,255,0,.,.,.	1/1:99:255,114,0,.,.,.	1/1:99:255,255,0,.,.,.	1/1:99:255,255,0,.,.,.	1/1:99:255,255,0,.,.,.	1/1:99:255,255,0,.,.,.	1/1:99:255,255,0,.,.,.	1/1:99:255,255,0,.,.,.	1/1:99:255,154,0,.,.,.	1/1:99:255,255,0,.,.,.	1/1:99:255,255,0,.,.,.	1/1:99:255,255,0,.,.,.	.	1/1:99:255,255,0,.,.,.	.	1/1:99:255,255,0,.,.,.	1/1:99:255,255,0,.,.,.	.	1/1:99:255,255,0,.,.,.	1/1:99:255,255,0,.,.,.	1/1:99:255,255,0,.,.,.	.	1/1:99:255,250,0,.,.,.	1/1:99:255,102,0,.,.,.	1/1:99:255,244,0,.,.,.	1/1:99:255,255,0,.,.,.	1/1:99:255,157,0,.,.,.	1/1:99:255,255,0,.,.,.	1/1:99:255,175,0,.,.,.	1/1:99:255,255,0,.,.,.	1/1:99:255,255,0,.,.,.	1/1:99:255,169,0,.,.,.	1/1:99:255,160,0,.,.,.	1/1:99:255,157,0,.,.,.	1/1:99:255,204,0,.,.,.	.	1/1:99:255,178,0,.,.,.	2/2:99:255,.,.,235,.,0	1/1:99:255,229,0,.,.,.	1/1:99:255,235,0,.,.,.	1/1:99:255,169,0,.,.,.	1/1:99:255,255,0,.,.,.	1/1:99:255,255,0,.,.,.	1/1:99:255,255,0,.,.,.	1/1:99:255,255,0,.,.,.	1/1:99:255,255,0,.,.,.	.	.	.	.	.	.	1/1:99:255,255,0,.,.,.	1/1:99:255,255,0,.,.,.	1/1:99:255,255,0,.,.,.	1/1:99:255,255,0,.,.,.	1/1:99:255,255,0,.,.,.	1/1:99:255,255,0,.,.,.	1/1:99:255,255,0,.,.,.	.	.	1/1:99:255,255,0,.,.,.	1/1:99:255,255,0,.,.,.	1/1:99:255,255,0,.,.,.	1/1:99:255,255,0,.,.,.	1/1:99:255,255,0,.,.,.	1/1:99:255,255,0,.,.,.	2/2:99:255,.,.,255,.,0	1/1:99:255,255,0,.,.,.	1/1:99:255,255,0,.,.,.	1/1:99:255,255,0,.,.,.	1/1:99:255,255,0,.,.,.	1/1:99:255,255,0,.,.,.	1/1:99:255,255,0,.,.,.	1/1:99:255,255,0,.,.,.	1/1:99:255,132,0,.,.,.	1/1:99:255,148,0,.,.,.	1/1:99:255,160,0,.,.,.	1/1:99:255,166,0,.,.,.	1/1:99:255,87,0,.,.,.	1/1:99:255,211,0,.,.,.	1/1:99:255,255,0,.,.,.	1/1:99:255,255,0,.,.,.	1/1:99:255,255,0,.,.,.	1/1:99:255,255,0,.,.,.	1/1:99:255,255,0,.,.,.	1/1:99:255,255,0,.,.,.	1/1:99:255,114,0,.,.,.	1/1:99:255,154,0,.,.,.	1/1:99:255,255,0,.,.,.	1/1:99:255,255,0,.,.,.	1/1:99:255,255,0,.,.,.	1/1:99:255,255,0,.,.,.	1/1:99:255,255,0,.,.,.	1/1:99:255,255,0,.,.,.	1/1:99:255,255,0,.,.,.	1/1:99:255,255,0,.,.,.	1/1:99:255,255,0,.,.,.	1/1:99:255,255,0,.,.,.	1/1:99:255,255,0,.,.,.	1/1:99:255,255,0,.,.,.	1/1:99:255,255,0,.,.,.	1/1:99:255,255,0,.,.,.	1/1:99:255,255,0,.,.,.	1/1:99:255,255,0,.,.,.	1/1:99:255,211,0,.,.,.	1/1:99:255,255,0,.,.,.	1/1:99:255,184,0,.,.,.	1/1:99:255,132,0,.,.,.	1/1:99:255,255,0,.,.,.	1/1:99:255,82,0,.,.,.	1/1:99:255,255,0,.,.,.	1/1:99:255,255,0,.,.,.	1/1:99:255,255,0,.,.,.	1/1:99:255,255,0,.,.,.	1/1:99:255,255,0,.,.,.	1/1:99:255,183,0,.,.,.	1/1:99:255,255,0,.,.,.	1/1:99:255,255,0,.,.,.	1/1:99:255,205,0,.,.,.	1/1:99:255,255,0,.,.,.	1/1:99:255,255,0,.,.,.	1/1:99:255,255,0,.,.,.	1/1:99:255,255,0,.,.,.	1/1:99:255,255,0,.,.,.	1/1:99:255,255,0,.,.,.	1/1:99:255,255,0,.,.,.	1/1:99:255,255,0,.,.,.	1/1:99:255,160,0,.,.,.	1/1:99:255,138,0,.,.,.	1/1:99:255,255,0,.,.,.	1/1:99:255,255,0,.,.,.	1/1:99:255,255,0,.,.,.	1/1:99:255,159,0,.,.,.	1/1:99:255,255,0,.,.,.	1/1:99:255,255,0,.,.,.	1/1:99:255,255,0,.,.,.	1/1:99:255,255,0,.,.,.	1/1:99:255,255,0,.,.,.	1/1:99:255,248,0,.,.,.	1/1:99:255,255,0,.,.,.	1/1:99:255,123,0,.,.,.	1/1:99:255,190,0,.,.,.	1/1:99:255,153,0,.,.,.	1/1:99:255,255,0,.,.,.	1/1:99:255,255,0,.,.,.	1/1:99:255,255,0,.,.,.	1/1:99:255,255,0,.,.,.	1/1:99:255,255,0,.,.,.	1/1:99:255,255,0,.,.,.	1/1:99:255,255,0,.,.,.	1/1:99:255,255,0,.,.,.	1/1:99:255,255,0,.,.,.	1/1:99:255,255,0,.,.,.	1/1:99:255,175,0,.,.,.	1/1:99:255,235,0,.,.,.	1/1:99:255,132,0,.,.,.	1/1:99:255,255,0,.,.,.	1/1:99:255,255,0,.,.,.	1/1:99:255,255,0,.,.,.	1/1:99:255,255,0,.,.,.	1/1:99:255,255,0,.,.,.	1/1:99:255,255,0,.,.,.	1/1:99:255,255,0,.,.,.	1/1:99:255,255,0,.,.,.	1/1:99:255,255,0,.,.,.	1/1:99:255,141,0,.,.,.	1/1:99:255,255,0,.,.,.	1/1:99:255,255,0,.,.,.	1/1:99:255,255,0,.,.,.	1/1:99:255,91,0,.,.,.	1/1:99:255,255,0,.,.,.	1/1:99:255,255,0,.,.,.	1/1:99:255,255,0,.,.,.	1/1:99:255,255,0,.,.,.	1/1:99:255,255,0,.,.,.	1/1:99:255,255,0,.,.,.	1/1:99:255,255,0,.,.,.	1/1:99:255,255,0,.,.,.	1/1:99:255,255,0,.,.,.	1/1:99:255,255,0,.,.,.	1/1:99:255,255,0,.,.,.	1/1:99:255,255,0,.,.,.	1/1:99:255,166,0,.,.,.	1/1:99:255,255,0,.,.,.	1/1:99:255,255,0,.,.,.	1/1:99:255,255,0,.,.,.	1/1:99:255,255,0,.,.,.	1/1:99:255,255,0,.,.,.	1/1:99:255,255,0,.,.,.	1/1:99:255,255,0,.,.,.	1/1:99:255,255,0,.,.,.	1/1:99:255,255,0,.,.,.	1/1:99:255,255,0,.,.,.	1/1:99:255,247,0,.,.,.
JF4839_chromosome	19698	.	G	A	222.02	.	AC1=2;AC=241;AF1=1;AN=242;DP4=44,50,14379,15217;DP=31150;FQ=-282;MQ=60;PV4=1,1,1,0.21;RPB=4.521454e-01;SF=103,104,105,106,107,108,109,110,111,112,113,114,115,116,117,118,119,120,121,122,123,124,125,126,127,128,129,130,131,132,133,134,135,136,137,138,139,140,141,142,143,144,145,146,147,148,149,150,151,152,153,154,155,156,157,158,159,160,161,162,163,164,165,166,167,168,169,170,171,172,173,174,175,176,177,178,179,180,181,182,183,184,185,186,187,188,189,190,191,192,193,194,195,196,197,198,199,200,201,202,203,204,205,206,207,208,209,210,211,212,213,214,215,216,217,218,219,220,221,222,223;VDB=2.849778e-01;ANN=A|missense_variant|MODERATE|qoxC|LMJF4839_00015|transcript|LMJF4839_00015|protein_coding|1/1|c.388G>A|p.Val130Ile|388/612|388/612|130/203||;Cases=120,1,241;Controls=0,0,0;CC_TREND=NaN;CC_GENO=NaN;CC_ALL=1.000e+00;CC_DOM=1.000e+00;CC_REC=1.000e+00;Private=Lineage_01	GT:PL:GQ	.	.	.	.	.	.	.	.	.	.	.	.	.	.	.	.	.	.	.	.	.	.	.	.	.	.	.	.	.	.	.	.	.	.	.	.	.	.	.	.	.	.	.	.	.	.	.	.	.	.	.	.	.	.	.	.	.	.	.	.	.	.	.	.	.	.	.	.	.	.	.	.	.	.	.	.	.	.	.	.	.	.	.	.	.	.	.	.	.	.	.	.	.	.	.	.	.	.	.	.	.	.	.	1/1:255,255,0:99	1/1:255,160,0:99	1/1:255,123,0:99	1/1:255,114,0:99	1/1:255,175,0:99	1/1:255,90,0:99	1/1:255,169,0:99	1/1:255,255,0:99	1/1:255,255,0:99	1/1:255,255,0:99	1/1:255,255,0:99	1/1:255,255,0:99	1/1:255,255,0:99	1/1:255,123,0:99	1/1:255,141,0:99	1/1:255,255,0:99	1/1:255,255,0:99	1/1:255,255,0:99	1/1:255,255,0:99	1/1:255,255,0:99	1/1:255,255,0:99	1/1:255,255,0:99	1/1:255,255,0:99	1/1:255,255,0:99	1/1:255,255,0:99	1/1:255,255,0:99	1/1:255,255,0:99	1/1:255,255,0:99	1/1:255,255,0:99	1/1:255,255,0:99	1/1:255,255,0:99	1/1:255,160,0:99	1/1:255,255,0:99	1/1:255,132,0:99	1/1:255,132,0:99	1/1:255,255,0:99	1/1:255,15,0:27	1/1:255,255,0:99	1/1:255,255,0:99	1/1:255,255,0:99	1/1:255,255,0:99	1/1:255,255,0:99	1/1:255,175,0:99	1/1:255,255,0:99	1/1:255,255,0:99	1/1:255,45,0:87	1/1:255,255,0:99	1/1:255,255,0:99	1/1:255,255,0:99	1/1:255,255,0:99	1/1:255,255,0:99	1/1:255,255,0:99	1/1:255,255,0:99	1/1:255,255,0:99	1/1:255,120,0:99	1/1:255,135,0:99	1/1:255,255,0:99	1/1:255,255,0:99	1/1:255,255,0:99	0/1:255,0,108:99	1/1:255,255,0:99	1/1:255,255,0:99	1/1:255,255,0:99	1/1:255,255,0:99	1/1:255,255,0:99	1/1:255,119,0:99	1/1:255,255,0:99	1/1:255,111,0:99	1/1:255,172,0:99	1/1:255,223,0:99	1/1:255,255,0:99	1/1:255,255,0:99	1/1:255,255,0:99	1/1:255,255,0:99	1/1:255,196,0:99	1/1:255,123,0:99	1/1:255,255,0:99	1/1:255,255,0:99	1/1:255,255,0:99	1/1:255,229,0:99	1/1:255,205,0:99	1/1:255,238,0:99	1/1:255,132,0:99	1/1:255,250,0:99	1/1:255,255,0:99	1/1:255,255,0:99	1/1:255,255,0:99	1/1:255,255,0:99	1/1:255,173,0:99	1/1:255,255,0:99	1/1:255,255,0:99	1/1:255,255,0:99	1/1:255,181,0:99	1/1:255,255,0:99	1/1:255,255,0:99	1/1:255,255,0:99	1/1:255,43,0:83	1/1:255,255,0:99	1/1:255,255,0:99	1/1:255,255,0:99	1/1:255,255,0:99	1/1:255,255,0:99	1/1:255,255,0:99	1/1:255,255,0:99	1/1:255,255,0:99	1/1:255,255,0:99	1/1:255,255,0:99	1/1:255,255,0:99	1/1:255,255,0:99	1/1:255,122,0:99	1/1:255,255,0:99	1/1:255,255,0:99	1/1:255,255,0:99	1/1:255,255,0:99	1/1:255,255,0:99	1/1:255,255,0:99	1/1:255,255,0:99	1/1:255,255,0:99	1/1:255,255,0:99	1/1:255,255,0:99	1/1:255,199,0:99
JF4839_chromosome	20008	.	G	A	222.0	.	AC1=2;AC=318;AF1=1;AN=318;DP4=45,29,22701,21922;DP=46863;FQ=-282;MQ=60;PV4=0.48,0.18,1,0.19;RPB=-3.464118e-01;SF=0,1,4,5,8,10,11,13,15,16,19,20,21,22,24,27,29,35,36,37,40,42,44,45,48,49,50,56,64,65,69,91,92,93,98,99,100,102,103,104,105,106,107,108,109,110,111,112,113,114,115,116,117,118,119,120,121,122,123,124,125,126,127,128,129,130,131,132,133,134,135,136,137,138,139,140,141,142,143,144,145,146,147,148,149,150,151,152,153,154,155,156,157,158,159,160,161,162,163,164,165,166,167,168,169,170,171,172,173,174,175,176,177,178,179,180,181,182,183,184,185,186,187,188,189,190,191,192,193,194,195,196,197,198,199,200,201,202,203,204,205,206,207,208,209,210,211,212,213,214,215,216,217,218,219,220,221,222,223;VDB=4.718970e-01;ANN=A|missense_variant|MODERATE|qoxD|LMJF4839_00016|transcript|LMJF4839_00016|protein_coding|1/1|c.85G>A|p.Val29Ile|85/333|85/333|29/110||;Cases=121,0,242;Controls=38,0,76;CC_TREND=NaN;CC_GENO=NaN;CC_ALL=1.000e+00;CC_DOM=1.000e+00;CC_REC=1.000e+00	GT:PL:GQ	1/1:255,255,0:99	1/1:255,255,0:99	.	.	1/1:255,255,0:99	1/1:255,255,0:99	.	.	1/1:255,255,0:99	.	1/1:255,160,0:99	1/1:255,255,0:99	.	1/1:255,255,0:99	.	1/1:255,255,0:99	1/1:255,255,0:99	.	.	1/1:255,255,0:99	1/1:255,255,0:99	1/1:255,255,0:99	1/1:255,211,0:99	.	1/1:255,255,0:99	.	.	1/1:255,196,0:99	.	1/1:255,255,0:99	.	.	.	.	.	1/1:255,255,0:99	1/1:255,255,0:99	1/1:255,111,0:99	.	.	1/1:255,255,0:99	.	1/1:255,255,0:99	.	1/1:255,255,0:99	1/1:255,255,0:99	.	.	1/1:255,255,0:99	1/1:255,255,0:99	1/1:255,255,0:99	.	.	.	.	.	1/1:255,241,0:99	.	.	.	.	.	.	.	1/1:255,255,0:99	1/1:255,157,0:99	.	.	.	1/1:255,196,0:99	.	.	.	.	.	.	.	.	.	.	.	.	.	.	.	.	.	.	.	.	.	1/1:255,255,0:99	1/1:255,255,0:99	1/1:255,255,0:99	.	.	.	.	1/1:255,255,0:99	1/1:255,255,0:99	1/1:255,255,0:99	.	1/1:255,178,0:99	1/1:255,255,0:99	1/1:255,175,0:99	1/1:255,105,0:99	1/1:255,105,0:99	1/1:255,166,0:99	1/1:255,75,0:99	1/1:255,169,0:99	1/1:255,255,0:99	1/1:255,255,0:99	1/1:255,255,0:99	1/1:255,255,0:99	1/1:255,255,0:99	1/1:255,255,0:99	1/1:255,105,0:99	1/1:255,163,0:99	1/1:255,255,0:99	1/1:255,255,0:99	1/1:255,255,0:99	1/1:255,255,0:99	1/1:255,255,0:99	1/1:255,255,0:99	1/1:255,255,0:99	1/1:255,255,0:99	1/1:255,255,0:99	1/1:255,255,0:99	1/1:255,255,0:99	1/1:255,255,0:99	1/1:255,255,0:99	1/1:255,255,0:99	1/1:255,255,0:99	1/1:255,255,0:99	1/1:255,169,0:99	1/1:255,255,0:99	1/1:255,157,0:99	1/1:255,151,0:99	1/1:255,255,0:99	1/1:255,111,0:99	1/1:255,255,0:99	1/1:255,255,0:99	1/1:255,255,0:99	1/1:255,255,0:99	1/1:255,255,0:99	1/1:255,103,0:99	1/1:255,255,0:99	1/1:255,255,0:99	1/1:255,201,0:99	1/1:255,255,0:99	1/1:255,255,0:99	1/1:255,255,0:99	1/1:255,255,0:99	1/1:255,255,0:99	1/1:255,255,0:99	1/1:255,255,0:99	1/1:255,255,0:99	1/1:255,120,0:99	1/1:255,117,0:99	1/1:255,255,0:99	1/1:255,255,0:99	1/1:255,255,0:99	1/1:255,81,0:99	1/1:255,255,0:99	1/1:255,255,0:99	1/1:255,255,0:99	1/1:255,255,0:99	1/1:255,255,0:99	1/1:255,255,0:99	1/1:255,255,0:99	1/1:255,126,0:99	1/1:255,141,0:99	1/1:255,175,0:99	1/1:255,255,0:99	1/1:255,255,0:99	1/1:255,255,0:99	1/1:255,255,0:99	1/1:255,120,0:99	1/1:255,184,0:99	1/1:255,220,0:99	1/1:255,255,0:99	1/1:255,255,0:99	1/1:255,226,0:99	1/1:255,169,0:99	1/1:255,220,0:99	1/1:255,163,0:99	1/1:255,222,0:99	1/1:255,255,0:99	1/1:255,255,0:99	1/1:255,255,0:99	1/1:255,255,0:99	1/1:255,97,0:99	1/1:255,255,0:99	1/1:255,255,0:99	1/1:255,255,0:99	1/1:255,199,0:99	1/1:255,255,0:99	1/1:255,255,0:99	1/1:255,255,0:99	1/1:255,111,0:99	1/1:255,255,0:99	1/1:255,255,0:99	1/1:255,255,0:99	1/1:255,255,0:99	1/1:255,255,0:99	1/1:255,255,0:99	1/1:255,255,0:99	1/1:255,255,0:99	1/1:255,255,0:99	1/1:255,255,0:99	1/1:255,255,0:99	1/1:255,255,0:99	1/1:255,163,0:99	1/1:255,255,0:99	1/1:255,255,0:99	1/1:255,255,0:99	1/1:255,255,0:99	1/1:255,255,0:99	1/1:255,255,0:99	1/1:255,255,0:99	1/1:255,255,0:99	1/1:255,255,0:99	1/1:255,255,0:99	1/1:255,241,0:99
JF4839_chromosome	20272	.	A	C,T	222.0	.	AC1=2;AC=62,242;AF1=1;AN=304;DP4=52,46,18495,19219;DP=39174;FQ=-282;MQ=60;PV4=1,0.25,1,0.22;RPB=-5.964385e-01;SF=0,3,4,5,7,11,15,20,22,36,37,38,42,44,54,55,56,57,59,60,65,69,84,85,86,91,92,93,99,101,102,103,104,105,106,107,108,109,110,111,112,113,114,115,116,117,118,119,120,121,122,123,124,125,126,127,128,129,130,131,132,133,134,135,136,137,138,139,140,141,142,143,144,145,146,147,148,149,150,151,152,153,154,155,156,157,158,159,160,161,162,163,164,165,166,167,168,169,170,171,172,173,174,175,176,177,178,179,180,181,182,183,184,185,186,187,188,189,190,191,192,193,194,195,196,197,198,199,200,201,202,203,204,205,206,207,208,209,210,211,212,213,214,215,216,217,218,219,220,221,222,223;VDB=3.534344e-01;ANN=C|intergenic_region|MODIFIER|qoxD-LMJF4839_00017|LMJF4839_00016-LMJF4839_00017|intergenic_region|LMJF4839_00016-LMJF4839_00017|||n.20272A>C||||||,T|intergenic_region|MODIFIER|qoxD-LMJF4839_00017|LMJF4839_00016-LMJF4839_00017|intergenic_region|LMJF4839_00016-LMJF4839_00017|||n.20272A>T||||||;Cases=121,0,242;Controls=31,0,62;CC_TREND=NaN;CC_GENO=NaN;CC_ALL=1.000e+00;CC_DOM=1.000e+00;CC_REC=1.000e+00	GT:GQ:PL	1/1:99:255,255,0,.,.,.	.	.	1/1:99:255,255,0,.,.,.	1/1:99:255,255,0,.,.,.	1/1:99:255,255,0,.,.,.	.	1/1:99:255,63,0,.,.,.	.	.	.	1/1:99:255,255,0,.,.,.	.	.	.	1/1:99:255,255,0,.,.,.	.	.	.	.	1/1:99:255,255,0,.,.,.	.	1/1:99:255,184,0,.,.,.	.	.	.	.	.	.	.	.	.	.	.	.	.	1/1:99:255,255,0,.,.,.	1/1:99:255,129,0,.,.,.	1/1:99:255,255,0,.,.,.	.	.	.	1/1:99:255,255,0,.,.,.	.	1/1:99:255,255,0,.,.,.	.	.	.	.	.	.	.	.	.	1/1:99:255,163,0,.,.,.	1/1:99:255,144,0,.,.,.	1/1:99:255,178,0,.,.,.	1/1:99:255,157,0,.,.,.	.	1/1:99:255,196,0,.,.,.	1/1:99:255,123,0,.,.,.	.	.	.	.	1/1:99:255,166,0,.,.,.	.	.	.	1/1:99:255,108,0,.,.,.	.	.	.	.	.	.	.	.	.	.	.	.	.	.	1/1:99:255,255,0,.,.,.	1/1:99:255,255,0,.,.,.	1/1:99:255,255,0,.,.,.	.	.	.	.	1/1:99:255,255,0,.,.,.	1/1:99:255,255,0,.,.,.	1/1:99:255,255,0,.,.,.	.	.	.	.	.	1/1:99:255,255,0,.,.,.	.	1/1:99:255,255,0,.,.,.	1/1:99:255,226,0,.,.,.	2/2:99:255,.,.,255,.,0	2/2:99:255,.,.,129,.,0	2/2:99:255,.,.,105,.,0	2/2:99:255,.,.,81,.,0	2/2:99:255,.,.,129,.,0	2/2:99:255,.,.,111,.,0	2/2:99:255,.,.,199,.,0	2/2:99:255,.,.,255,.,0	2/2:99:255,.,.,255,.,0	2/2:99:255,.,.,255,.,0	2/2:99:255,.,.,255,.,0	2/2:99:255,.,.,255,.,0	2/2:99:255,.,.,255,.,0	2/2:99:255,.,.,72,.,0	2/2:99:255,.,.,111,.,0	2/2:99:255,.,.,255,.,0	2/2:99:255,.,.,255,.,0	2/2:99:255,.,.,255,.,0	2/2:99:255,.,.,255,.,0	2/2:99:255,.,.,255,.,0	2/2:99:255,.,.,255,.,0	2/2:99:255,.,.,255,.,0	2/2:99:255,.,.,255,.,0	2/2:99:255,.,.,255,.,0	2/2:99:255,.,.,255,.,0	2/2:99:255,.,.,255,.,0	2/2:99:255,.,.,255,.,0	2/2:99:255,.,.,255,.,0	2/2:99:255,.,.,255,.,0	2/2:99:255,.,.,255,.,0	2/2:99:255,.,.,255,.,0	2/2:99:255,.,.,196,.,0	2/2:99:255,.,.,255,.,0	2/2:99:255,.,.,141,.,0	2/2:99:255,.,.,166,.,0	2/2:99:255,.,.,255,.,0	2/2:99:255,.,.,96,.,0	2/2:99:255,.,.,255,.,0	2/2:99:255,.,.,255,.,0	2/2:99:255,.,.,255,.,0	2/2:99:255,.,.,255,.,0	2/2:99:255,.,.,255,.,0	2/2:99:255,.,.,149,.,0	2/2:99:255,.,.,255,.,0	2/2:99:255,.,.,255,.,0	2/2:99:255,.,.,140,.,0	2/2:99:255,.,.,255,.,0	2/2:99:255,.,.,255,.,0	2/2:99:255,.,.,255,.,0	2/2:99:255,.,.,255,.,0	2/2:99:255,.,.,255,.,0	2/2:99:255,.,.,255,.,0	2/2:99:255,.,.,255,.,0	2/2:99:255,.,.,255,.,0	2/2:99:255,.,.,132,.,0	2/2:99:255,.,.,87,.,0	2/2:99:255,.,.,255,.,0	2/2:99:255,.,.,255,.,0	2/2:99:255,.,.,255,.,0	2/2:63:255,.,.,33,.,0	2/2:99:255,.,.,255,.,0	2/2:99:255,.,.,255,.,0	2/2:99:255,.,.,255,.,0	2/2:99:255,.,.,255,.,0	2/2:99:255,.,.,255,.,0	2/2:99:255,.,.,153,.,0	2/2:99:255,.,.,255,.,0	2/2:99:255,.,.,87,.,0	2/2:99:255,.,.,108,.,0	2/2:99:255,.,.,202,.,0	2/2:99:255,.,.,255,.,0	2/2:99:255,.,.,255,.,0	2/2:99:255,.,.,255,.,0	2/2:99:255,.,.,255,.,0	2/2:99:255,.,.,232,.,0	2/2:99:255,.,.,61,.,0	2/2:99:255,.,.,181,.,0	2/2:99:255,.,.,232,.,0	2/2:99:255,.,.,205,.,0	2/2:99:255,.,.,253,.,0	2/2:99:255,.,.,175,.,0	2/2:99:255,.,.,235,.,0	2/2:99:255,.,.,99,.,0	2/2:99:255,.,.,229,.,0	2/2:99:255,.,.,255,.,0	2/2:99:255,.,.,255,.,0	2/2:99:255,.,.,255,.,0	2/2:99:255,.,.,255,.,0	2/2:99:255,.,.,172,.,0	2/2:99:255,.,.,255,.,0	2/2:99:255,.,.,255,.,0	2/2:99:255,.,.,255,.,0	2/2:99:255,.,.,135,.,0	2/2:99:255,.,.,255,.,0	2/2:99:255,.,.,255,.,0	2/2:99:255,.,.,255,.,0	2/2:99:255,.,.,163,.,0	2/2:99:255,.,.,255,.,0	2/2:99:255,.,.,255,.,0	2/2:99:255,.,.,255,.,0	2/2:99:255,.,.,255,.,0	2/2:99:255,.,.,255,.,0	2/2:99:255,.,.,255,.,0	2/2:99:255,.,.,255,.,0	2/2:99:255,.,.,255,.,0	2/2:99:255,.,.,255,.,0	2/2:99:255,.,.,255,.,0	2/2:99:255,.,.,255,.,0	2/2:99:255,.,.,255,.,0	2/2:99:255,.,.,68,.,0	2/2:99:255,.,.,255,.,0	2/2:99:255,.,.,255,.,0	2/2:99:255,.,.,255,.,0	2/2:99:255,.,.,255,.,0	2/2:99:255,.,.,255,.,0	2/2:99:255,.,.,255,.,0	2/2:99:255,.,.,255,.,0	2/2:99:255,.,.,255,.,0	2/2:99:255,.,.,255,.,0	2/2:99:255,.,.,255,.,0	2/2:99:255,.,.,238,.,0
JF4839_chromosome	20274	.	G	A	222.0	.	AC1=2;AC=242;AF1=1;AN=242;DP4=61,54,14189,14927;DP=29664;FQ=-282;MQ=60;PV4=0.48,1,1,0.32;RPB=-1.154899e+00;SF=103,104,105,106,107,108,109,110,111,112,113,114,115,116,117,118,119,120,121,122,123,124,125,126,127,128,129,130,131,132,133,134,135,136,137,138,139,140,141,142,143,144,145,146,147,148,149,150,151,152,153,154,155,156,157,158,159,160,161,162,163,164,165,166,167,168,169,170,171,172,173,174,175,176,177,178,179,180,181,182,183,184,185,186,187,188,189,190,191,192,193,194,195,196,197,198,199,200,201,202,203,204,205,206,207,208,209,210,211,212,213,214,215,216,217,218,219,220,221,222,223;VDB=1.002210e-01;ANN=A|intergenic_region|MODIFIER|qoxD-LMJF4839_00017|LMJF4839_00016-LMJF4839_00017|intergenic_region|LMJF4839_00016-LMJF4839_00017|||n.20274G>A||||||;Cases=121,0,242;Controls=0,0,0;CC_TREND=NaN;CC_GENO=NaN;CC_ALL=1.000e+00;CC_DOM=1.000e+00;CC_REC=1.000e+00;Private=Lineage_01	GT:GQ:PL	.	.	.	.	.	.	.	.	.	.	.	.	.	.	.	.	.	.	.	.	.	.	.	.	.	.	.	.	.	.	.	.	.	.	.	.	.	.	.	.	.	.	.	.	.	.	.	.	.	.	.	.	.	.	.	.	.	.	.	.	.	.	.	.	.	.	.	.	.	.	.	.	.	.	.	.	.	.	.	.	.	.	.	.	.	.	.	.	.	.	.	.	.	.	.	.	.	.	.	.	.	.	.	1/1:99:255,255,0	1/1:99:255,126,0	1/1:99:255,102,0	1/1:99:255,81,0	1/1:99:255,126,0	1/1:99:255,111,0	1/1:99:255,196,0	1/1:99:255,255,0	1/1:99:255,255,0	1/1:99:255,250,0	1/1:99:255,255,0	1/1:99:255,255,0	1/1:99:255,255,0	1/1:99:255,72,0	1/1:99:255,117,0	1/1:99:255,255,0	1/1:99:255,255,0	1/1:99:255,255,0	1/1:99:255,255,0	1/1:99:255,255,0	1/1:99:255,255,0	1/1:99:255,255,0	1/1:99:255,255,0	1/1:99:255,255,0	1/1:99:255,255,0	1/1:99:255,255,0	1/1:99:255,255,0	1/1:99:255,255,0	1/1:99:255,255,0	1/1:99:255,255,0	1/1:99:255,255,0	1/1:99:255,193,0	1/1:99:255,255,0	1/1:99:255,144,0	1/1:99:255,166,0	1/1:99:255,255,0	1/1:99:255,96,0	1/1:99:255,255,0	1/1:99:255,255,0	1/1:99:255,255,0	1/1:99:255,255,0	1/1:99:255,255,0	1/1:99:255,118,0	1/1:99:255,255,0	1/1:99:255,255,0	1/1:99:255,141,0	1/1:99:255,255,0	1/1:99:255,255,0	1/1:99:255,255,0	1/1:99:255,255,0	1/1:99:255,255,0	1/1:99:255,255,0	1/1:99:255,255,0	1/1:99:255,255,0	1/1:99:255,135,0	1/1:99:255,87,0	1/1:99:255,255,0	1/1:99:255,255,0	1/1:99:255,255,0	1/1:33:255,18,0	1/1:99:255,255,0	1/1:99:255,255,0	1/1:99:255,255,0	1/1:99:255,255,0	1/1:99:255,255,0	1/1:99:255,148,0	1/1:99:255,255,0	1/1:99:255,87,0	1/1:99:255,111,0	1/1:99:255,208,0	1/1:99:255,255,0	1/1:99:255,255,0	1/1:99:255,255,0	1/1:99:255,255,0	1/1:99:255,235,0	1/1:99:255,63,0	1/1:99:255,181,0	1/1:99:255,238,0	1/1:99:255,208,0	1/1:99:255,250,0	1/1:99:255,175,0	1/1:99:255,238,0	1/1:99:255,99,0	1/1:99:255,241,0	1/1:99:255,255,0	1/1:99:255,255,0	1/1:99:255,255,0	1/1:99:255,255,0	1/1:99:255,103,0	1/1:99:255,255,0	1/1:99:255,255,0	1/1:99:255,255,0	1/1:99:255,135,0	1/1:99:255,255,0	1/1:99:255,255,0	1/1:99:255,255,0	1/1:99:255,172,0	1/1:99:255,255,0	1/1:99:255,255,0	1/1:99:255,255,0	1/1:99:255,255,0	1/1:99:255,255,0	1/1:99:255,255,0	1/1:99:255,255,0	1/1:99:255,255,0	1/1:99:255,255,0	1/1:99:255,255,0	1/1:99:255,255,0	1/1:99:255,255,0	1/1:99:255,61,0	1/1:99:255,255,0	1/1:99:255,255,0	1/1:99:255,255,0	1/1:99:255,255,0	1/1:99:255,255,0	1/1:99:255,255,0	1/1:99:255,255,0	1/1:99:255,255,0	1/1:99:255,255,0	1/1:99:255,255,0	1/1:99:255,230,0
JF4839_chromosome	20282	.	A	T	222.0	.	AC1=2;AC=304;AF1=1;AN=304;DP4=56,50,18017,18653;DP=38136;FQ=-282;MQ=60;PV4=1,1,1,0.32;RPB=-9.611700e-01;SF=0,3,4,5,7,11,15,20,22,36,37,38,42,44,54,55,56,57,59,60,65,69,84,85,86,91,92,93,99,101,102,103,104,105,106,107,108,109,110,111,112,113,114,115,116,117,118,119,120,121,122,123,124,125,126,127,128,129,130,131,132,133,134,135,136,137,138,139,140,141,142,143,144,145,146,147,148,149,150,151,152,153,154,155,156,157,158,159,160,161,162,163,164,165,166,167,168,169,170,171,172,173,174,175,176,177,178,179,180,181,182,183,184,185,186,187,188,189,190,191,192,193,194,195,196,197,198,199,200,201,202,203,204,205,206,207,208,209,210,211,212,213,214,215,216,217,218,219,220,221,222,223;VDB=7.802051e-02;ANN=T|intergenic_region|MODIFIER|qoxD-LMJF4839_00017|LMJF4839_00016-LMJF4839_00017|intergenic_region|LMJF4839_00016-LMJF4839_00017|||n.20282A>T||||||;Cases=121,0,242;Controls=31,0,62;CC_TREND=NaN;CC_GENO=NaN;CC_ALL=1.000e+00;CC_DOM=1.000e+00;CC_REC=1.000e+00	GT:GQ:PL	1/1:99:255,255,0	.	.	1/1:99:255,255,0	1/1:99:255,255,0	1/1:99:255,255,0	.	1/1:99:255,60,0	.	.	.	1/1:99:255,255,0	.	.	.	1/1:99:255,255,0	.	.	.	.	1/1:99:255,255,0	.	1/1:99:255,160,0	.	.	.	.	.	.	.	.	.	.	.	.	.	1/1:99:255,255,0	1/1:99:255,114,0	1/1:99:255,255,0	.	.	.	1/1:99:255,255,0	.	1/1:99:255,255,0	.	.	.	.	.	.	.	.	.	1/1:99:255,160,0	1/1:99:255,135,0	1/1:99:255,172,0	1/1:99:255,163,0	.	1/1:99:255,147,0	1/1:99:255,120,0	.	.	.	.	1/1:99:255,175,0	.	.	.	1/1:99:255,102,0	.	.	.	.	.	.	.	.	.	.	.	.	.	.	1/1:99:255,255,0	1/1:99:255,255,0	1/1:99:255,255,0	.	.	.	.	1/1:99:255,255,0	1/1:99:255,255,0	1/1:99:255,255,0	.	.	.	.	.	1/1:99:255,255,0	.	1/1:99:255,255,0	1/1:99:255,238,0	1/1:99:255,255,0	1/1:99:255,126,0	1/1:99:255,108,0	1/1:99:255,81,0	1/1:99:255,123,0	1/1:99:255,99,0	1/1:99:255,169,0	1/1:99:255,255,0	1/1:99:255,255,0	1/1:99:255,238,0	1/1:99:255,255,0	1/1:99:255,255,0	1/1:99:255,255,0	1/1:99:255,63,0	1/1:99:255,102,0	1/1:99:255,255,0	1/1:99:255,255,0	1/1:99:255,255,0	1/1:99:255,255,0	1/1:99:255,255,0	1/1:99:255,255,0	1/1:99:255,255,0	1/1:99:255,255,0	1/1:99:255,255,0	1/1:99:255,255,0	1/1:99:255,255,0	1/1:99:255,255,0	1/1:99:255,255,0	1/1:99:255,255,0	1/1:99:255,255,0	1/1:99:255,255,0	1/1:99:255,196,0	1/1:99:255,255,0	1/1:99:255,123,0	1/1:99:255,144,0	1/1:99:255,255,0	1/1:99:255,93,0	1/1:99:255,255,0	1/1:99:255,255,0	1/1:99:255,255,0	1/1:99:255,255,0	1/1:99:255,255,0	1/1:99:255,146,0	1/1:99:255,255,0	1/1:99:255,255,0	1/1:99:255,137,0	1/1:99:255,255,0	1/1:99:255,255,0	1/1:99:255,255,0	1/1:99:255,255,0	1/1:99:255,255,0	1/1:99:255,255,0	1/1:99:255,255,0	1/1:99:255,255,0	1/1:99:255,132,0	1/1:99:255,93,0	1/1:99:255,255,0	1/1:99:255,255,0	1/1:99:255,255,0	1/1:49:255,26,0	1/1:99:255,255,0	1/1:99:255,255,0	1/1:99:255,255,0	1/1:99:255,255,0	1/1:99:255,255,0	1/1:99:255,167,0	1/1:99:255,255,0	1/1:99:255,81,0	1/1:99:255,102,0	1/1:99:255,184,0	1/1:99:255,255,0	1/1:99:255,255,0	1/1:99:255,255,0	1/1:99:255,255,0	1/1:99:255,226,0	1/1:99:255,56,0	1/1:99:255,172,0	1/1:99:255,223,0	1/1:99:255,190,0	1/1:99:255,247,0	1/1:99:255,166,0	1/1:99:255,201,0	1/1:99:255,93,0	1/1:99:255,217,0	1/1:99:255,255,0	1/1:99:255,255,0	1/1:99:255,255,0	1/1:99:255,255,0	1/1:99:255,135,0	1/1:99:255,255,0	1/1:99:255,255,0	1/1:99:255,255,0	1/1:99:255,87,0	1/1:99:255,255,0	1/1:99:255,255,0	1/1:99:255,255,0	1/1:99:255,175,0	1/1:99:255,255,0	1/1:99:255,255,0	1/1:99:255,255,0	1/1:99:255,255,0	1/1:99:255,255,0	1/1:99:255,255,0	1/1:99:255,255,0	1/1:99:255,255,0	1/1:99:255,255,0	1/1:99:255,255,0	1/1:99:255,255,0	1/1:99:255,255,0	1/1:99:255,61,0	1/1:99:255,255,0	1/1:99:255,255,0	1/1:99:255,255,0	1/1:99:255,255,0	1/1:99:255,255,0	1/1:99:255,255,0	1/1:99:255,255,0	1/1:99:255,255,0	1/1:99:255,255,0	1/1:99:255,255,0	1/1:99:255,255,0
JF4839_chromosome	20283	.	T	A	222.03	.	AC1=2;AC=205;AF1=1;AN=206;DP4=54,65,11164,11456;DP=23324;FQ=-282;MQ=60;PV4=0.48,1,1,1;RPB=-1.154899e+00;SF=103,104,105,106,107,108,109,110,111,112,113,114,115,116,118,122,123,124,125,126,127,128,129,130,131,132,133,134,135,136,137,139,140,144,145,147,148,149,150,151,152,153,154,155,161,164,165,166,167,168,169,170,171,172,173,175,176,177,178,179,180,181,182,183,184,185,186,187,188,189,190,191,192,193,194,195,196,197,198,199,200,201,202,203,204,205,206,207,208,209,210,212,213,214,215,216,217,218,219,220,221,222,223;VDB=1.047721e-02;ANN=A|intergenic_region|MODIFIER|qoxD-LMJF4839_00017|LMJF4839_00016-LMJF4839_00017|intergenic_region|LMJF4839_00016-LMJF4839_00017|||n.20283T>A||||||;Cases=102,1,205;Controls=0,0,0;CC_TREND=NaN;CC_GENO=NaN;CC_ALL=1.000e+00;CC_DOM=1.000e+00;CC_REC=1.000e+00;Private=Lineage_01	GT:GQ:PL	.	.	.	.	.	.	.	.	.	.	.	.	.	.	.	.	.	.	.	.	.	.	.	.	.	.	.	.	.	.	.	.	.	.	.	.	.	.	.	.	.	.	.	.	.	.	.	.	.	.	.	.	.	.	.	.	.	.	.	.	.	.	.	.	.	.	.	.	.	.	.	.	.	.	.	.	.	.	.	.	.	.	.	.	.	.	.	.	.	.	.	.	.	.	.	.	.	.	.	.	.	.	.	1/1:99:255,255,0	1/1:99:255,126,0	1/1:99:255,108,0	1/1:99:255,81,0	1/1:99:255,123,0	1/1:99:255,99,0	1/1:99:255,169,0	1/1:99:255,255,0	1/1:99:255,255,0	1/1:99:255,238,0	1/1:99:255,255,0	1/1:99:255,255,0	1/1:99:255,255,0	1/1:99:255,63,0	.	1/1:99:255,255,0	.	.	.	1/1:99:255,255,0	1/1:99:255,255,0	1/1:99:255,255,0	1/1:99:255,255,0	1/1:99:255,255,0	1/1:99:255,255,0	1/1:99:255,255,0	1/1:99:255,255,0	1/1:99:255,255,0	1/1:99:255,255,0	1/1:99:255,255,0	1/1:99:255,255,0	1/1:99:255,196,0	1/1:99:255,255,0	1/1:99:255,129,0	1/1:99:255,148,0	.	1/1:99:255,90,0	1/1:99:255,255,0	.	.	.	1/1:99:255,255,0	1/1:99:255,106,0	.	1/1:99:255,255,0	1/1:99:255,140,0	1/1:99:255,255,0	1/1:99:255,255,0	1/1:99:255,255,0	1/1:99:255,255,0	1/1:99:255,255,0	1/1:99:255,255,0	1/1:99:255,255,0	.	.	.	.	.	1/1:99:255,255,0	.	.	1/1:99:255,255,0	1/1:99:255,249,0	1/1:99:255,255,0	1/1:99:255,255,0	1/1:99:255,138,0	1/1:99:255,255,0	1/1:99:255,81,0	1/1:99:255,102,0	1/1:99:255,164,0	1/1:99:255,255,0	.	1/1:99:255,255,0	1/1:99:255,255,0	1/1:99:255,223,0	1/1:99:255,53,0	1/1:99:255,172,0	1/1:99:255,213,0	1/1:99:255,193,0	1/1:99:255,244,0	1/1:99:255,142,0	1/1:99:255,220,0	1/1:99:255,93,0	1/1:99:255,211,0	1/1:99:255,255,0	1/1:99:255,255,0	1/1:99:255,255,0	1/1:99:255,255,0	1/1:99:255,75,0	1/1:99:255,255,0	1/1:99:255,255,0	1/1:99:255,255,0	1/1:99:255,126,0	1/1:99:255,255,0	1/1:99:255,255,0	1/1:99:255,255,0	1/1:99:255,94,0	1/1:99:255,255,0	1/1:99:255,255,0	1/1:99:255,255,0	1/1:99:255,255,0	1/1:99:255,255,0	1/1:99:255,255,0	1/1:99:255,255,0	1/1:99:255,255,0	1/1:99:255,255,0	1/1:99:255,255,0	1/1:99:255,255,0	.	0/1:63:255,0,60	1/1:99:255,255,0	1/1:99:255,255,0	1/1:99:255,255,0	1/1:99:255,255,0	1/1:99:255,255,0	1/1:99:255,255,0	1/1:99:255,255,0	1/1:99:255,255,0	1/1:99:255,255,0	1/1:99:255,255,0	1/1:99:255,255,0
JF4839_chromosome	20285	.	C	A	222.0	.	AC1=2;AC=304;AF1=1;AN=304;DP4=62,58,18183,18070;DP=38309;FQ=-282;MQ=60;PV4=1,0.27,1,0.47;RPB=-1.017706e+00;SF=0,3,4,5,7,11,15,20,22,36,37,38,42,44,54,55,56,57,59,60,65,69,84,85,86,91,92,93,99,101,102,103,104,105,106,107,108,109,110,111,112,113,114,115,116,117,118,119,120,121,122,123,124,125,126,127,128,129,130,131,132,133,134,135,136,137,138,139,140,141,142,143,144,145,146,147,148,149,150,151,152,153,154,155,156,157,158,159,160,161,162,163,164,165,166,167,168,169,170,171,172,173,174,175,176,177,178,179,180,181,182,183,184,185,186,187,188,189,190,191,192,193,194,195,196,197,198,199,200,201,202,203,204,205,206,207,208,209,210,211,212,213,214,215,216,217,218,219,220,221,222,223;VDB=2.018101e-01;ANN=A|intergenic_region|MODIFIER|qoxD-LMJF4839_00017|LMJF4839_00016-LMJF4839_00017|intergenic_region|LMJF4839_00016-LMJF4839_00017|||n.20285C>A||||||;Cases=121,0,242;Controls=31,0,62;CC_TREND=NaN;CC_GENO=NaN;CC_ALL=1.000e+00;CC_DOM=1.000e+00;CC_REC=1.000e+00	GT:PL:GQ	1/1:255,255,0:99	.	.	1/1:255,255,0:99	1/1:255,255,0:99	1/1:255,255,0:99	.	1/1:255,63,0:99	.	.	.	1/1:255,255,0:99	.	.	.	1/1:255,255,0:99	.	.	.	.	1/1:255,255,0:99	.	1/1:255,160,0:99	.	.	.	.	.	.	.	.	.	.	.	.	.	1/1:255,255,0:99	1/1:255,117,0:99	1/1:255,255,0:99	.	.	.	1/1:255,255,0:99	.	1/1:255,255,0:99	.	.	.	.	.	.	.	.	.	1/1:255,157,0:99	1/1:255,132,0:99	1/1:255,169,0:99	1/1:255,157,0:99	.	1/1:255,156,0:99	1/1:255,120,0:99	.	.	.	.	1/1:255,169,0:99	.	.	.	1/1:255,99,0:99	.	.	.	.	.	.	.	.	.	.	.	.	.	.	1/1:255,255,0:99	1/1:255,255,0:99	1/1:255,255,0:99	.	.	.	.	1/1:255,255,0:99	1/1:255,255,0:99	1/1:255,255,0:99	.	.	.	.	.	1/1:255,255,0:99	.	1/1:255,255,0:99	1/1:255,238,0:99	1/1:255,255,0:99	1/1:255,129,0:99	1/1:255,108,0:99	1/1:255,84,0:99	1/1:255,123,0:99	1/1:255,99,0:99	1/1:255,169,0:99	1/1:255,255,0:99	1/1:255,255,0:99	1/1:255,238,0:99	1/1:255,255,0:99	1/1:255,255,0:99	1/1:255,255,0:99	1/1:255,63,0:99	1/1:255,111,0:99	1/1:255,255,0:99	1/1:255,255,0:99	1/1:255,255,0:99	1/1:255,255,0:99	1/1:255,255,0:99	1/1:255,255,0:99	1/1:255,255,0:99	1/1:255,255,0:99	1/1:255,255,0:99	1/1:255,255,0:99	1/1:255,255,0:99	1/1:255,255,0:99	1/1:255,255,0:99	1/1:255,255,0:99	1/1:255,255,0:99	1/1:255,255,0:99	1/1:255,196,0:99	1/1:255,255,0:99	1/1:255,129,0:99	1/1:255,141,0:99	1/1:255,255,0:99	1/1:255,90,0:99	1/1:255,255,0:99	1/1:255,255,0:99	1/1:255,255,0:99	1/1:255,255,0:99	1/1:255,255,0:99	1/1:255,150,0:99	1/1:255,255,0:99	1/1:255,255,0:99	1/1:255,137,0:99	1/1:255,255,0:99	1/1:255,255,0:99	1/1:255,255,0:99	1/1:255,255,0:99	1/1:255,255,0:99	1/1:255,255,0:99	1/1:255,255,0:99	1/1:255,255,0:99	1/1:255,132,0:99	1/1:255,102,0:99	1/1:255,255,0:99	1/1:255,255,0:99	1/1:255,255,0:99	1/1:255,13,0:23	1/1:255,255,0:99	1/1:255,255,0:99	1/1:255,255,0:99	1/1:255,255,0:99	1/1:255,255,0:99	1/1:255,141,0:99	1/1:255,255,0:99	1/1:255,75,0:99	1/1:255,102,0:99	1/1:255,165,0:99	1/1:255,255,0:99	1/1:255,255,0:99	1/1:255,255,0:99	1/1:255,255,0:99	1/1:255,189,0:99	1/1:255,75,0:99	1/1:255,169,0:99	1/1:255,223,0:99	1/1:255,190,0:99	1/1:255,244,0:99	1/1:255,169,0:99	1/1:255,217,0:99	1/1:255,93,0:99	1/1:255,208,0:99	1/1:255,255,0:99	1/1:255,255,0:99	1/1:255,255,0:99	1/1:255,255,0:99	1/1:255,154,0:99	1/1:255,255,0:99	1/1:255,255,0:99	1/1:255,255,0:99	1/1:255,126,0:99	1/1:255,255,0:99	1/1:255,255,0:99	1/1:255,255,0:99	1/1:255,157,0:99	1/1:255,255,0:99	1/1:255,255,0:99	1/1:255,255,0:99	1/1:255,255,0:99	1/1:255,255,0:99	1/1:255,255,0:99	1/1:255,255,0:99	1/1:255,255,0:99	1/1:255,255,0:99	1/1:255,255,0:99	1/1:255,255,0:99	1/1:255,255,0:99	1/1:255,71,0:99	1/1:255,255,0:99	1/1:255,255,0:99	1/1:255,255,0:99	1/1:255,255,0:99	1/1:255,255,0:99	1/1:255,255,0:99	1/1:255,255,0:99	1/1:255,255,0:99	1/1:255,255,0:99	1/1:255,255,0:99	1/1:255,229,0:99
JF4839_chromosome	20391	.	A	C	222.04	.	AC1=2;AC=280;AF1=1;AN=282;DP4=57,61,17444,18927;DP=38309;FQ=-282;MQ=60;PV4=1,0.48,1,0.34;RPB=5.774230e-01;SF=3,4,6,7,12,38,54,55,57,59,60,65,69,71,72,84,85,86,87,101,103,104,105,106,107,108,109,110,111,112,113,114,115,116,117,118,119,120,121,122,123,124,125,126,127,128,129,130,131,132,133,134,135,136,137,138,139,140,141,142,143,144,145,146,147,148,149,150,151,152,153,154,155,156,157,158,159,160,161,162,163,164,165,166,167,168,169,170,171,172,173,174,175,176,177,178,179,180,181,182,183,184,185,186,187,188,189,190,191,192,193,194,195,196,197,198,199,200,201,202,203,204,205,206,207,208,209,210,211,212,213,214,215,216,217,218,219,220,221,222,223;VDB=3.063751e-01;ANN=C|missense_variant|MODERATE|LMJF4839_00017|LMJF4839_00017|transcript|LMJF4839_00017|protein_coding|1/1|c.1036T>G|p.Ser346Ala|1036/1119|1036/1119|346/372||;Cases=119,2,240;Controls=20,0,40;CC_TREND=5.625e-01;CC_GENO=NaN;CC_ALL=7.360e-01;CC_DOM=7.356e-01;CC_REC=1.000e+00	GT:PL:GQ	.	.	.	1/1:255,255,0:99	1/1:255,255,0:99	.	1/1:255,154,0:99	1/1:255,36,0:69	.	.	.	.	1/1:255,255,0:99	.	.	.	.	.	.	.	.	.	.	.	.	.	.	.	.	.	.	.	.	.	.	.	.	.	1/1:255,255,0:99	.	.	.	.	.	.	.	.	.	.	.	.	.	.	.	1/1:255,160,0:99	1/1:255,120,0:99	.	1/1:255,154,0:99	.	1/1:255,154,0:99	1/1:255,126,0:99	.	.	.	.	1/1:255,111,0:99	.	.	.	1/1:255,93,0:99	.	1/1:255,255,0:99	1/1:255,202,0:99	.	.	.	.	.	.	.	.	.	.	.	1/1:255,255,0:99	1/1:255,255,0:99	1/1:255,255,0:99	1/1:255,255,0:99	.	.	.	.	.	.	.	.	.	.	.	.	.	1/1:255,255,0:99	.	1/1:255,255,0:99	1/1:255,187,0:99	1/1:255,160,0:99	1/1:255,117,0:99	1/1:255,169,0:99	1/1:255,141,0:99	1/1:255,199,0:99	1/1:255,255,0:99	1/1:255,255,0:99	1/1:255,255,0:99	1/1:255,255,0:99	1/1:255,255,0:99	1/1:255,255,0:99	1/1:255,93,0:99	1/1:255,132,0:99	1/1:255,255,0:99	1/1:255,255,0:99	1/1:255,255,0:99	1/1:255,255,0:99	1/1:255,255,0:99	1/1:255,255,0:99	1/1:255,255,0:99	1/1:255,255,0:99	1/1:255,255,0:99	1/1:255,255,0:99	1/1:255,255,0:99	1/1:255,255,0:99	1/1:255,255,0:99	1/1:255,255,0:99	1/1:255,255,0:99	1/1:255,255,0:99	1/1:255,214,0:99	1/1:255,255,0:99	1/1:255,193,0:99	1/1:255,175,0:99	1/1:255,255,0:99	0/1:255,0,36:39	1/1:255,255,0:99	1/1:255,255,0:99	1/1:255,255,0:99	1/1:255,255,0:99	1/1:255,255,0:99	1/1:255,211,0:99	1/1:255,255,0:99	1/1:255,255,0:99	1/1:255,146,0:99	1/1:255,255,0:99	1/1:255,255,0:99	1/1:255,255,0:99	1/1:255,255,0:99	1/1:255,255,0:99	1/1:255,255,0:99	1/1:255,255,0:99	1/1:255,255,0:99	1/1:255,77,0:99	1/1:255,28,0:53	1/1:255,255,0:99	1/1:255,255,0:99	1/1:255,255,0:99	0/1:255,0,68:71	1/1:255,255,0:99	1/1:255,255,0:99	1/1:255,255,0:99	1/1:255,255,0:99	1/1:255,255,0:99	1/1:255,95,0:99	1/1:255,255,0:99	1/1:255,108,0:99	1/1:255,184,0:99	1/1:255,235,0:99	1/1:255,255,0:99	1/1:255,255,0:99	1/1:255,255,0:99	1/1:255,255,0:99	1/1:255,193,0:99	1/1:255,143,0:99	1/1:255,250,0:99	1/1:255,223,0:99	1/1:255,250,0:99	1/1:255,232,0:99	1/1:255,135,0:99	1/1:255,181,0:99	1/1:255,132,0:99	1/1:255,205,0:99	1/1:255,255,0:99	1/1:255,255,0:99	1/1:255,255,0:99	1/1:255,255,0:99	1/1:255,172,0:99	1/1:255,255,0:99	1/1:255,255,0:99	1/1:255,255,0:99	1/1:255,133,0:99	1/1:255,255,0:99	1/1:255,255,0:99	1/1:255,255,0:99	1/1:255,97,0:99	1/1:255,255,0:99	1/1:255,255,0:99	1/1:255,255,0:99	1/1:255,255,0:99	1/1:255,255,0:99	1/1:255,255,0:99	1/1:255,255,0:99	1/1:255,255,0:99	1/1:255,255,0:99	1/1:255,255,0:99	1/1:255,255,0:99	1/1:255,255,0:99	1/1:255,73,0:99	1/1:255,255,0:99	1/1:255,255,0:99	1/1:255,255,0:99	1/1:255,255,0:99	1/1:255,255,0:99	1/1:255,255,0:99	1/1:255,255,0:99	1/1:255,255,0:99	1/1:255,255,0:99	1/1:255,255,0:99	1/1:255,141,0:99
JF4839_chromosome	20398	.	T	G,A	222.04	.	AC1=2;AC=240,40;AF1=1;AN=282;DP4=65,60,17626,19221;DP=38348;FQ=-282;MQ=60;PV4=1,1,1,0.32;RPB=1.723729e+00;SF=3,4,6,7,12,38,54,55,57,59,60,65,69,71,72,84,85,86,87,101,103,104,105,106,107,108,109,110,111,112,113,114,115,116,117,118,119,120,121,122,123,124,125,126,127,128,129,130,131,132,133,134,135,136,137,138,139,140,141,142,143,144,145,146,147,148,149,150,151,152,153,154,155,156,157,158,159,160,161,162,163,164,165,166,167,168,169,170,171,172,173,174,175,176,177,178,179,180,181,182,183,184,185,186,187,188,189,190,191,192,193,194,195,196,197,198,199,200,201,202,203,204,205,206,207,208,209,210,211,212,213,214,215,216,217,218,219,220,221,222,223;VDB=1.405102e-01;ANN=G|missense_variant|MODERATE|LMJF4839_00017|LMJF4839_00017|transcript|LMJF4839_00017|protein_coding|1/1|c.1029A>C|p.Glu343Asp|1029/1119|1029/1119|343/372||,A|missense_variant|MODERATE|LMJF4839_00017|LMJF4839_00017|transcript|LMJF4839_00017|protein_coding|1/1|c.1029A>T|p.Glu343Asp|1029/1119|1029/1119|343/372||;Cases=119,2,240;Controls=20,0,40;CC_TREND=5.625e-01;CC_GENO=NaN;CC_ALL=7.360e-01;CC_DOM=7.356e-01;CC_REC=1.000e+00	GT:PL:GQ	.	.	.	2/2:255,.,.,255,.,0:99	2/2:255,.,.,255,.,0:99	.	2/2:255,.,.,157,.,0:99	2/2:255,.,.,36,.,0:69	.	.	.	.	2/2:255,.,.,255,.,0:99	.	.	.	.	.	.	.	.	.	.	.	.	.	.	.	.	.	.	.	.	.	.	.	.	.	2/2:255,.,.,255,.,0:99	.	.	.	.	.	.	.	.	.	.	.	.	.	.	.	2/2:255,.,.,154,.,0:99	2/2:255,.,.,117,.,0:99	.	2/2:255,.,.,160,.,0:99	.	2/2:255,.,.,181,.,0:99	2/2:255,.,.,123,.,0:99	.	.	.	.	2/2:255,.,.,114,.,0:99	.	.	.	2/2:255,.,.,87,.,0:99	.	2/2:255,.,.,255,.,0:99	2/2:255,.,.,196,.,0:99	.	.	.	.	.	.	.	.	.	.	.	2/2:255,.,.,255,.,0:99	2/2:255,.,.,255,.,0:99	2/2:255,.,.,255,.,0:99	2/2:255,.,.,255,.,0:99	.	.	.	.	.	.	.	.	.	.	.	.	.	2/2:255,.,.,255,.,0:99	.	1/1:255,255,0,.,.,.:99	1/1:255,184,0,.,.,.:99	1/1:255,181,0,.,.,.:99	1/1:255,129,0,.,.,.:99	1/1:255,169,0,.,.,.:99	1/1:255,129,0,.,.,.:99	1/1:255,205,0,.,.,.:99	1/1:255,255,0,.,.,.:99	1/1:255,255,0,.,.,.:99	1/1:255,255,0,.,.,.:99	1/1:255,255,0,.,.,.:99	1/1:255,255,0,.,.,.:99	1/1:255,255,0,.,.,.:99	1/1:255,87,0,.,.,.:99	1/1:255,148,0,.,.,.:99	1/1:255,255,0,.,.,.:99	1/1:255,255,0,.,.,.:99	1/1:255,255,0,.,.,.:99	1/1:255,255,0,.,.,.:99	1/1:255,255,0,.,.,.:99	1/1:255,255,0,.,.,.:99	1/1:255,255,0,.,.,.:99	1/1:255,255,0,.,.,.:99	1/1:255,255,0,.,.,.:99	1/1:255,255,0,.,.,.:99	1/1:255,255,0,.,.,.:99	1/1:255,255,0,.,.,.:99	1/1:255,255,0,.,.,.:99	1/1:255,255,0,.,.,.:99	1/1:255,255,0,.,.,.:99	1/1:255,255,0,.,.,.:99	1/1:255,214,0,.,.,.:99	1/1:255,255,0,.,.,.:99	1/1:255,196,0,.,.,.:99	1/1:255,175,0,.,.,.:99	1/1:255,255,0,.,.,.:99	0/1:255,0,39,.,.,.:42	1/1:255,255,0,.,.,.:99	1/1:255,255,0,.,.,.:99	1/1:255,255,0,.,.,.:99	1/1:255,255,0,.,.,.:99	1/1:255,255,0,.,.,.:99	1/1:255,217,0,.,.,.:99	1/1:255,255,0,.,.,.:99	1/1:255,255,0,.,.,.:99	1/1:255,143,0,.,.,.:99	1/1:255,255,0,.,.,.:99	1/1:255,255,0,.,.,.:99	1/1:255,255,0,.,.,.:99	1/1:255,255,0,.,.,.:99	1/1:255,255,0,.,.,.:99	1/1:255,255,0,.,.,.:99	1/1:255,255,0,.,.,.:99	1/1:255,255,0,.,.,.:99	1/1:255,75,0,.,.,.:99	1/1:255,26,0,.,.,.:49	1/1:255,255,0,.,.,.:99	1/1:255,255,0,.,.,.:99	1/1:255,255,0,.,.,.:99	0/1:255,0,56,.,.,.:59	1/1:255,255,0,.,.,.:99	1/1:255,255,0,.,.,.:99	1/1:255,255,0,.,.,.:99	1/1:255,255,0,.,.,.:99	1/1:255,255,0,.,.,.:99	1/1:255,95,0,.,.,.:99	1/1:255,255,0,.,.,.:99	1/1:255,108,0,.,.,.:99	1/1:255,187,0,.,.,.:99	1/1:255,253,0,.,.,.:99	1/1:255,255,0,.,.,.:99	1/1:255,255,0,.,.,.:99	1/1:255,255,0,.,.,.:99	1/1:255,255,0,.,.,.:99	1/1:255,157,0,.,.,.:99	1/1:255,142,0,.,.,.:99	1/1:255,253,0,.,.,.:99	1/1:255,214,0,.,.,.:99	1/1:255,241,0,.,.,.:99	1/1:255,201,0,.,.,.:99	1/1:255,135,0,.,.,.:99	1/1:255,178,0,.,.,.:99	1/1:255,132,0,.,.,.:99	1/1:255,211,0,.,.,.:99	1/1:255,255,0,.,.,.:99	1/1:255,255,0,.,.,.:99	1/1:255,255,0,.,.,.:99	1/1:255,255,0,.,.,.:99	1/1:255,196,0,.,.,.:99	1/1:255,255,0,.,.,.:99	1/1:255,255,0,.,.,.:99	1/1:255,255,0,.,.,.:99	1/1:255,114,0,.,.,.:99	1/1:255,255,0,.,.,.:99	1/1:255,255,0,.,.,.:99	1/1:255,255,0,.,.,.:99	1/1:255,100,0,.,.,.:99	1/1:255,255,0,.,.,.:99	1/1:255,255,0,.,.,.:99	1/1:255,255,0,.,.,.:99	1/1:255,255,0,.,.,.:99	1/1:255,255,0,.,.,.:99	1/1:255,255,0,.,.,.:99	1/1:255,255,0,.,.,.:99	1/1:255,255,0,.,.,.:99	1/1:255,255,0,.,.,.:99	1/1:255,255,0,.,.,.:99	1/1:255,255,0,.,.,.:99	1/1:255,255,0,.,.,.:99	1/1:255,76,0,.,.,.:99	1/1:255,255,0,.,.,.:99	1/1:255,255,0,.,.,.:99	1/1:255,255,0,.,.,.:99	1/1:255,255,0,.,.,.:99	1/1:255,255,0,.,.,.:99	1/1:255,255,0,.,.,.:99	1/1:255,255,0,.,.,.:99	1/1:255,255,0,.,.,.:99	1/1:255,255,0,.,.,.:99	1/1:255,255,0,.,.,.:99	1/1:255,147,0,.,.,.:99
JF4839_chromosome	20466	.	C	T	222.03	.	AC1=2;AC=271;AF1=1;AN=272;DP4=51,58,17779,18662;DP=37925;FQ=-282;MQ=60;PV4=1,1,1,0.37;RPB=-8.398786e-01;SF=3,4,7,38,54,55,57,59,60,65,69,84,85,86,101,103,104,105,106,107,108,109,110,111,112,113,114,115,116,117,118,119,120,121,122,123,124,125,126,127,128,129,130,131,132,133,134,135,136,137,138,139,140,141,142,143,144,145,146,147,148,149,150,151,152,153,154,155,156,157,158,159,160,161,162,163,164,165,166,167,168,169,170,171,172,173,174,175,176,177,178,179,180,181,182,183,184,185,186,187,188,189,190,191,192,193,194,195,196,197,198,199,200,201,202,203,204,205,206,207,208,209,210,211,212,213,214,215,216,217,218,219,220,221,222,223;VDB=2.747253e-01;ANN=T|missense_variant|MODERATE|LMJF4839_00017|LMJF4839_00017|transcript|LMJF4839_00017|protein_coding|1/1|c.961G>A|p.Asp321Asn|961/1119|961/1119|321/372||;Cases=120,1,241;Controls=15,0,30;CC_TREND=7.238e-01;CC_GENO=NaN;CC_ALL=8.897e-01;CC_DOM=8.897e-01;CC_REC=1.000e+00	GT:GQ:PL	.	.	.	1/1:99:255,255,0	1/1:99:255,255,0	.	.	1/1:63:255,33,0	.	.	.	.	.	.	.	.	.	.	.	.	.	.	.	.	.	.	.	.	.	.	.	.	.	.	.	.	.	.	1/1:99:255,255,0	.	.	.	.	.	.	.	.	.	.	.	.	.	.	.	1/1:99:255,175,0	1/1:99:255,102,0	.	1/1:99:255,166,0	.	1/1:99:255,174,0	1/1:99:255,99,0	.	.	.	.	1/1:99:255,114,0	.	.	.	1/1:99:255,120,0	.	.	.	.	.	.	.	.	.	.	.	.	.	.	1/1:99:255,255,0	1/1:99:255,255,0	1/1:99:255,255,0	.	.	.	.	.	.	.	.	.	.	.	.	.	.	1/1:99:255,255,0	.	1/1:99:255,255,0	1/1:99:255,160,0	1/1:99:255,238,0	1/1:99:255,154,0	1/1:99:255,208,0	1/1:99:255,196,0	1/1:99:255,235,0	1/1:99:255,255,0	1/1:99:255,255,0	1/1:99:255,255,0	1/1:99:255,255,0	1/1:99:255,255,0	1/1:99:255,255,0	1/1:99:255,108,0	1/1:99:255,157,0	1/1:99:255,255,0	1/1:99:255,255,0	1/1:99:255,255,0	1/1:99:255,255,0	1/1:99:255,255,0	1/1:99:255,255,0	1/1:99:255,255,0	1/1:99:255,255,0	1/1:99:255,255,0	1/1:99:255,255,0	1/1:99:255,255,0	1/1:99:255,255,0	1/1:99:255,255,0	1/1:99:255,255,0	1/1:99:255,255,0	1/1:99:255,255,0	1/1:99:255,217,0	1/1:99:255,255,0	1/1:99:255,202,0	1/1:99:255,175,0	1/1:99:255,255,0	1/1:53:255,28,0	1/1:99:255,255,0	1/1:99:255,255,0	1/1:99:255,255,0	1/1:99:255,255,0	1/1:99:255,255,0	1/1:99:255,181,0	1/1:99:255,255,0	1/1:99:255,255,0	1/1:99:255,167,0	1/1:99:255,255,0	1/1:99:255,255,0	1/1:99:255,255,0	1/1:99:255,255,0	1/1:99:255,255,0	1/1:99:255,255,0	1/1:99:255,255,0	1/1:99:255,255,0	1/1:99:255,110,0	1/1:99:255,111,0	1/1:99:255,255,0	1/1:99:255,255,0	1/1:99:255,255,0	0/1:42:255,0,39	1/1:99:255,255,0	1/1:99:255,255,0	1/1:99:255,255,0	1/1:99:255,255,0	1/1:99:255,255,0	1/1:99:255,131,0	1/1:99:255,255,0	1/1:99:255,126,0	1/1:99:255,175,0	1/1:99:255,235,0	1/1:99:255,255,0	1/1:99:255,255,0	1/1:99:255,255,0	1/1:99:255,255,0	1/1:99:255,163,0	1/1:99:255,144,0	1/1:99:255,255,0	1/1:99:255,255,0	1/1:99:255,223,0	1/1:99:255,235,0	1/1:99:255,148,0	1/1:99:255,187,0	1/1:99:255,126,0	1/1:99:255,229,0	1/1:99:255,255,0	1/1:99:255,255,0	1/1:99:255,255,0	1/1:99:255,255,0	1/1:99:255,214,0	1/1:99:255,255,0	1/1:99:255,255,0	1/1:99:255,255,0	1/1:99:255,132,0	1/1:99:255,255,0	1/1:99:255,255,0	1/1:99:255,255,0	1/1:99:255,100,0	1/1:99:255,255,0	1/1:99:255,255,0	1/1:99:255,255,0	1/1:99:255,255,0	1/1:99:255,255,0	1/1:99:255,255,0	1/1:99:255,255,0	1/1:99:255,255,0	1/1:99:255,255,0	1/1:99:255,255,0	1/1:99:255,255,0	1/1:99:255,255,0	1/1:16:255,9,0	1/1:99:255,255,0	1/1:99:255,255,0	1/1:99:255,255,0	1/1:99:255,255,0	1/1:99:255,255,0	1/1:99:255,255,0	1/1:99:255,255,0	1/1:99:255,255,0	1/1:99:255,255,0	1/1:99:255,255,0	1/1:99:255,99,0
JF4839_chromosome	20577	.	C	T	222.0	.	AC1=2;AC=228;AF1=1;AN=228;DP4=59,54,15694,14068;DP=31501;FQ=-282;MQ=60;PV4=1,0.32,1,0.29;RPB=1.830095e-01;SF=103,104,105,106,107,108,109,110,111,112,113,114,115,116,118,122,123,124,125,126,127,128,129,130,131,132,133,134,135,136,137,138,139,140,141,142,144,145,146,147,148,149,150,151,152,153,154,155,156,157,158,159,160,161,164,165,166,167,168,169,170,171,172,173,174,175,176,177,178,179,180,181,182,183,184,185,186,187,188,189,190,191,192,193,194,195,196,197,198,199,200,201,202,203,204,205,206,207,208,209,210,211,212,213,214,215,216,217,218,219,220,221,222,223;VDB=4.780517e-01;ANN=T|missense_variant|MODERATE|LMJF4839_00017|LMJF4839_00017|transcript|LMJF4839_00017|protein_coding|1/1|c.850G>A|p.Gly284Ser|850/1119|850/1119|284/372||;Cases=114,0,228;Controls=0,0,0;CC_TREND=NaN;CC_GENO=NaN;CC_ALL=1.000e+00;CC_DOM=1.000e+00;CC_REC=1.000e+00;Private=Lineage_01	GT:GQ:PL	.	.	.	.	.	.	.	.	.	.	.	.	.	.	.	.	.	.	.	.	.	.	.	.	.	.	.	.	.	.	.	.	.	.	.	.	.	.	.	.	.	.	.	.	.	.	.	.	.	.	.	.	.	.	.	.	.	.	.	.	.	.	.	.	.	.	.	.	.	.	.	.	.	.	.	.	.	.	.	.	.	.	.	.	.	.	.	.	.	.	.	.	.	.	.	.	.	.	.	.	.	.	.	1/1:99:255,255,0	1/1:99:255,160,0	1/1:99:255,172,0	1/1:99:255,123,0	1/1:99:255,166,0	1/1:99:255,193,0	1/1:99:255,214,0	1/1:99:255,255,0	1/1:99:255,255,0	1/1:99:255,255,0	1/1:99:255,255,0	1/1:99:255,255,0	1/1:99:255,255,0	1/1:99:255,93,0	.	1/1:99:255,255,0	.	.	.	1/1:99:255,255,0	1/1:99:255,255,0	1/1:99:255,255,0	1/1:99:255,255,0	1/1:99:255,255,0	1/1:99:255,255,0	1/1:99:255,255,0	1/1:99:255,255,0	1/1:99:255,255,0	1/1:99:255,255,0	1/1:99:255,255,0	1/1:99:255,255,0	1/1:99:255,223,0	1/1:99:255,255,0	1/1:99:255,178,0	1/1:99:255,163,0	1/1:99:255,255,0	1/1:99:255,126,0	1/1:99:255,255,0	1/1:99:255,255,0	1/1:99:255,255,0	.	1/1:99:255,255,0	1/1:99:255,226,0	1/1:99:255,255,0	1/1:99:255,255,0	1/1:99:255,122,0	1/1:99:255,255,0	1/1:99:255,255,0	1/1:99:255,255,0	1/1:99:255,255,0	1/1:99:255,255,0	1/1:99:255,255,0	1/1:99:255,255,0	1/1:99:255,255,0	1/1:99:255,135,0	1/1:99:255,108,0	1/1:99:255,255,0	1/1:99:255,255,0	1/1:99:255,255,0	.	.	1/1:99:255,255,0	1/1:99:255,255,0	1/1:99:255,255,0	1/1:99:255,255,0	1/1:99:255,169,0	1/1:99:255,255,0	1/1:99:255,108,0	1/1:99:255,205,0	1/1:99:255,220,0	1/1:99:255,255,0	1/1:99:255,255,0	1/1:99:255,255,0	1/1:99:255,255,0	1/1:99:255,151,0	1/1:99:255,120,0	1/1:99:255,255,0	1/1:99:255,255,0	1/1:99:255,195,0	1/1:99:255,235,0	1/1:99:255,144,0	1/1:99:255,229,0	1/1:99:255,81,0	1/1:99:255,232,0	1/1:99:255,255,0	1/1:99:255,255,0	1/1:99:255,255,0	1/1:99:255,255,0	1/1:99:255,99,0	1/1:99:255,255,0	1/1:99:255,255,0	1/1:99:255,255,0	1/1:99:255,223,0	1/1:99:255,255,0	1/1:99:255,255,0	1/1:99:255,255,0	1/1:99:255,110,0	1/1:99:255,255,0	1/1:99:255,255,0	1/1:99:255,255,0	1/1:99:255,255,0	1/1:99:255,255,0	1/1:99:255,255,0	1/1:99:255,255,0	1/1:99:255,255,0	1/1:99:255,255,0	1/1:99:255,255,0	1/1:99:255,255,0	1/1:99:255,255,0	1/1:51:255,27,0	1/1:99:255,255,0	1/1:99:255,255,0	1/1:99:255,255,0	1/1:99:255,255,0	1/1:99:255,255,0	1/1:99:255,255,0	1/1:99:255,255,0	1/1:99:255,255,0	1/1:99:255,255,0	1/1:99:255,255,0	1/1:99:255,90,0
JF4839_chromosome	20622	.	T	G	222.02	.	AC1=2;AC=277;AF1=1;AN=278;DP4=46,59,18206,18421;DP=38514;FQ=-282;MQ=60;PV4=1,1,1,0.27;RPB=3.038693e-02;SF=3,4,7,16,21,27,38,54,55,57,59,60,65,69,84,85,86,101,103,104,105,106,107,108,109,110,111,112,113,114,115,116,117,118,119,120,121,122,123,124,125,126,127,128,129,130,131,132,133,134,135,136,137,138,139,140,141,142,143,144,145,146,147,148,149,150,151,152,153,154,155,156,157,158,159,160,161,162,163,164,165,166,167,168,169,170,171,172,173,174,175,176,177,178,179,180,181,182,183,184,185,186,187,188,189,190,191,192,193,194,195,196,197,198,199,200,201,202,203,204,205,206,207,208,209,210,211,212,213,214,215,216,217,218,219,220,221,222,223;VDB=4.964903e-01;ANN=G|missense_variant|MODERATE|LMJF4839_00017|LMJF4839_00017|transcript|LMJF4839_00017|protein_coding|1/1|c.805A>C|p.Asn269His|805/1119|805/1119|269/372||;Cases=120,1,241;Controls=18,0,36;CC_TREND=6.987e-01;CC_GENO=NaN;CC_ALL=8.705e-01;CC_DOM=8.705e-01;CC_REC=1.000e+00	GT:PL:GQ	.	.	.	1/1:255,255,0:99	1/1:255,255,0:99	.	.	1/1:255,69,0:99	.	.	.	.	.	.	.	.	1/1:255,255,0:99	.	.	.	.	1/1:255,255,0:99	.	.	.	.	.	1/1:255,160,0:99	.	.	.	.	.	.	.	.	.	.	1/1:255,255,0:99	.	.	.	.	.	.	.	.	.	.	.	.	.	.	.	1/1:255,181,0:99	1/1:255,129,0:99	.	1/1:255,111,0:99	.	1/1:255,241,0:99	1/1:255,87,0:99	.	.	.	.	1/1:255,120,0:99	.	.	.	1/1:255,114,0:99	.	.	.	.	.	.	.	.	.	.	.	.	.	.	1/1:255,255,0:99	1/1:255,255,0:99	1/1:255,255,0:99	.	.	.	.	.	.	.	.	.	.	.	.	.	.	1/1:255,255,0:99	.	1/1:255,255,0:99	1/1:255,172,0:99	1/1:255,151,0:99	1/1:255,99,0:99	1/1:255,166,0:99	1/1:255,175,0:99	1/1:255,205,0:99	1/1:255,255,0:99	1/1:255,255,0:99	1/1:255,255,0:99	1/1:255,255,0:99	1/1:255,255,0:99	1/1:255,255,0:99	1/1:255,105,0:99	1/1:255,157,0:99	1/1:255,255,0:99	1/1:255,255,0:99	1/1:255,255,0:99	1/1:255,255,0:99	1/1:255,255,0:99	1/1:255,255,0:99	1/1:255,255,0:99	1/1:255,255,0:99	1/1:255,255,0:99	1/1:255,255,0:99	1/1:255,255,0:99	1/1:255,255,0:99	1/1:255,255,0:99	1/1:255,255,0:99	1/1:255,255,0:99	1/1:255,255,0:99	1/1:255,196,0:99	1/1:255,255,0:99	1/1:255,193,0:99	1/1:255,172,0:99	1/1:255,255,0:99	1/1:255,144,0:99	1/1:255,255,0:99	1/1:255,255,0:99	1/1:255,255,0:99	1/1:255,255,0:99	1/1:255,255,0:99	1/1:255,226,0:99	1/1:255,255,0:99	1/1:255,255,0:99	1/1:255,244,0:99	1/1:255,255,0:99	1/1:255,255,0:99	1/1:255,255,0:99	1/1:255,255,0:99	1/1:255,255,0:99	1/1:255,255,0:99	1/1:255,255,0:99	1/1:255,255,0:99	1/1:255,135,0:99	1/1:255,90,0:99	1/1:255,255,0:99	1/1:255,255,0:99	1/1:255,255,0:99	0/1:255,0,50:53	1/1:255,255,0:99	1/1:255,255,0:99	1/1:255,255,0:99	1/1:255,255,0:99	1/1:255,255,0:99	1/1:255,224,0:99	1/1:255,255,0:99	1/1:255,114,0:99	1/1:255,211,0:99	1/1:255,220,0:99	1/1:255,255,0:99	1/1:255,255,0:99	1/1:255,255,0:99	1/1:255,255,0:99	1/1:255,193,0:99	1/1:255,96,0:99	1/1:255,255,0:99	1/1:255,255,0:99	1/1:255,244,0:99	1/1:255,214,0:99	1/1:255,166,0:99	1/1:255,235,0:99	1/1:255,132,0:99	1/1:255,241,0:99	1/1:255,255,0:99	1/1:255,255,0:99	1/1:255,255,0:99	1/1:255,255,0:99	1/1:255,169,0:99	1/1:255,255,0:99	1/1:255,255,0:99	1/1:255,255,0:99	1/1:255,202,0:99	1/1:255,255,0:99	1/1:255,255,0:99	1/1:255,255,0:99	1/1:255,131,0:99	1/1:255,255,0:99	1/1:255,255,0:99	1/1:255,255,0:99	1/1:255,255,0:99	1/1:255,255,0:99	1/1:255,255,0:99	1/1:255,255,0:99	1/1:255,255,0:99	1/1:255,255,0:99	1/1:255,255,0:99	1/1:255,255,0:99	1/1:255,255,0:99	1/1:255,52,0:99	1/1:255,255,0:99	1/1:255,255,0:99	1/1:255,255,0:99	1/1:255,255,0:99	1/1:255,255,0:99	1/1:255,255,0:99	1/1:255,255,0:99	1/1:255,255,0:99	1/1:255,255,0:99	1/1:255,255,0:99	1/1:255,114,0:99
JF4839_chromosome	20763	.	G	A	222.02	.	AC1=2;AC=330;AF1=1;AN=330;DP4=37,30,18922,19132;DP=39491;FQ=-282;MQ=60;PV4=1,1,1,0.33;RPB=-1.242819e+00;SF=1,3,4,6,7,8,10,12,16,19,21,24,25,27,29,30,31,34,38,40,45,48,49,50,54,55,57,59,60,63,64,65,69,71,72,83,84,85,86,87,94,98,100,101,103,104,105,106,107,108,109,110,111,112,113,114,115,116,117,118,119,120,121,122,123,124,125,126,127,128,129,130,131,132,133,134,135,136,137,138,139,140,141,142,143,144,145,146,147,148,149,150,151,152,153,154,155,156,157,158,159,160,161,162,163,164,165,166,167,168,169,170,171,172,173,174,175,176,177,178,179,180,181,182,183,184,185,186,187,188,189,190,191,192,193,194,195,196,197,198,199,200,201,202,203,204,205,206,207,208,209,210,211,212,213,214,215,216,217,218,219,220,221,222,223;VDB=4.183608e-02;ANN=A|missense_variant|MODERATE|LMJF4839_00017|LMJF4839_00017|transcript|LMJF4839_00017|protein_coding|1/1|c.664C>T|p.Leu222Phe|664/1119|664/1119|222/372||;Cases=121,0,242;Controls=44,0,88;CC_TREND=NaN;CC_GENO=NaN;CC_ALL=1.000e+00;CC_DOM=1.000e+00;CC_REC=1.000e+00	GT:PL:GQ	.	1/1:255,255,0:99	.	1/1:255,255,0:99	1/1:255,255,0:99	.	1/1:255,105,0:99	1/1:255,63,0:99	1/1:255,255,0:99	.	1/1:255,120,0:99	.	1/1:255,255,0:99	.	.	.	1/1:255,255,0:99	.	.	1/1:255,255,0:99	.	1/1:255,255,0:99	.	.	1/1:255,255,0:99	1/1:255,255,0:99	.	1/1:255,117,0:99	.	1/1:255,255,0:99	1/1:255,70,0:99	1/1:255,255,0:99	.	.	1/1:255,255,0:99	.	.	.	1/1:255,255,0:99	.	1/1:255,255,0:99	.	.	.	.	1/1:255,255,0:99	.	.	1/1:255,255,0:99	1/1:255,255,0:99	1/1:255,255,0:99	.	.	.	1/1:255,157,0:99	1/1:255,129,0:99	.	1/1:255,154,0:99	.	1/1:255,135,0:99	1/1:255,120,0:99	.	.	1/1:255,154,0:99	1/1:255,255,0:99	1/1:255,148,0:99	.	.	.	1/1:255,126,0:99	.	1/1:255,255,0:99	1/1:255,129,0:99	.	.	.	.	.	.	.	.	.	.	1/1:255,255,0:99	1/1:255,255,0:99	1/1:255,255,0:99	1/1:255,255,0:99	1/1:255,255,0:99	.	.	.	.	.	.	1/1:255,166,0:99	.	.	.	1/1:255,255,0:99	.	1/1:255,255,0:99	1/1:255,255,0:99	.	1/1:255,255,0:99	1/1:255,132,0:99	1/1:255,123,0:99	1/1:255,148,0:99	1/1:255,148,0:99	1/1:255,123,0:99	1/1:255,178,0:99	1/1:255,255,0:99	1/1:255,255,0:99	1/1:255,255,0:99	1/1:255,255,0:99	1/1:255,255,0:99	1/1:255,255,0:99	1/1:255,75,0:99	1/1:255,129,0:99	1/1:255,255,0:99	1/1:255,255,0:99	1/1:255,255,0:99	1/1:255,255,0:99	1/1:255,255,0:99	1/1:255,255,0:99	1/1:255,255,0:99	1/1:255,255,0:99	1/1:255,255,0:99	1/1:255,255,0:99	1/1:255,255,0:99	1/1:255,255,0:99	1/1:255,255,0:99	1/1:255,255,0:99	1/1:255,255,0:99	1/1:255,255,0:99	1/1:255,172,0:99	1/1:255,255,0:99	1/1:255,157,0:99	1/1:255,169,0:99	1/1:255,255,0:99	1/1:255,69,0:99	1/1:255,255,0:99	1/1:255,255,0:99	1/1:255,255,0:99	1/1:255,255,0:99	1/1:255,255,0:99	1/1:255,95,0:99	1/1:255,255,0:99	1/1:255,255,0:99	1/1:255,211,0:99	1/1:255,255,0:99	1/1:255,255,0:99	1/1:255,255,0:99	1/1:255,255,0:99	1/1:255,255,0:99	1/1:255,255,0:99	1/1:255,255,0:99	1/1:255,255,0:99	1/1:255,93,0:99	1/1:255,84,0:99	1/1:255,255,0:99	1/1:255,255,0:99	1/1:255,255,0:99	1/1:255,49,0:95	1/1:255,255,0:99	1/1:255,255,0:99	1/1:255,255,0:99	1/1:255,255,0:99	1/1:255,255,0:99	1/1:255,250,0:99	1/1:255,255,0:99	1/1:255,81,0:99	1/1:255,187,0:99	1/1:255,184,0:99	1/1:255,255,0:99	1/1:255,255,0:99	1/1:255,255,0:99	1/1:255,255,0:99	1/1:255,255,0:99	1/1:255,129,0:99	1/1:255,241,0:99	1/1:255,235,0:99	1/1:255,154,0:99	1/1:255,169,0:99	1/1:255,138,0:99	1/1:255,229,0:99	1/1:255,166,0:99	1/1:255,217,0:99	1/1:255,255,0:99	1/1:255,255,0:99	1/1:255,255,0:99	1/1:255,255,0:99	1/1:255,226,0:99	1/1:255,255,0:99	1/1:255,255,0:99	1/1:255,255,0:99	1/1:255,172,0:99	1/1:255,255,0:99	1/1:255,255,0:99	1/1:255,255,0:99	1/1:255,96,0:99	1/1:255,255,0:99	1/1:255,255,0:99	1/1:255,255,0:99	1/1:255,255,0:99	1/1:255,255,0:99	1/1:255,255,0:99	1/1:255,255,0:99	1/1:255,255,0:99	1/1:255,255,0:99	1/1:255,255,0:99	1/1:255,255,0:99	1/1:255,255,0:99	1/1:255,4,0:7	1/1:255,255,0:99	1/1:255,255,0:99	1/1:255,255,0:99	1/1:255,255,0:99	1/1:255,255,0:99	1/1:255,255,0:99	1/1:255,255,0:99	1/1:255,255,0:99	1/1:255,255,0:99	1/1:255,255,0:99	1/1:255,144,0:99
JF4839_chromosome	20769	.	A	T	222.02	.	AC1=2;AC=330;AF1=1;AN=330;DP4=34,31,20316,19811;DP=41373;FQ=-282;MQ=60;PV4=1,0.35,1,0.33;RPB=-1.252976e+00;SF=1,3,4,6,7,8,10,12,16,19,21,24,25,27,29,30,31,34,38,40,45,48,49,50,54,55,57,59,60,63,64,65,69,71,72,83,84,85,86,87,94,98,100,101,103,104,105,106,107,108,109,110,111,112,113,114,115,116,117,118,119,120,121,122,123,124,125,126,127,128,129,130,131,132,133,134,135,136,137,138,139,140,141,142,143,144,145,146,147,148,149,150,151,152,153,154,155,156,157,158,159,160,161,162,163,164,165,166,167,168,169,170,171,172,173,174,175,176,177,178,179,180,181,182,183,184,185,186,187,188,189,190,191,192,193,194,195,196,197,198,199,200,201,202,203,204,205,206,207,208,209,210,211,212,213,214,215,216,217,218,219,220,221,222,223;VDB=5.455535e-02;ANN=T|missense_variant|MODERATE|LMJF4839_00017|LMJF4839_00017|transcript|LMJF4839_00017|protein_coding|1/1|c.658T>A|p.Leu220Ile|658/1119|658/1119|220/372||;Cases=121,0,242;Controls=44,0,88;CC_TREND=NaN;CC_GENO=NaN;CC_ALL=1.000e+00;CC_DOM=1.000e+00;CC_REC=1.000e+00	GT:PL:GQ	.	1/1:255,255,0:99	.	1/1:255,255,0:99	1/1:255,255,0:99	.	1/1:255,114,0:99	1/1:255,69,0:99	1/1:255,255,0:99	.	1/1:255,129,0:99	.	1/1:255,255,0:99	.	.	.	1/1:255,255,0:99	.	.	1/1:255,255,0:99	.	1/1:255,255,0:99	.	.	1/1:255,255,0:99	1/1:255,255,0:99	.	1/1:255,132,0:99	.	1/1:255,255,0:99	1/1:255,73,0:99	1/1:255,255,0:99	.	.	1/1:255,255,0:99	.	.	.	1/1:255,255,0:99	.	1/1:255,255,0:99	.	.	.	.	1/1:255,255,0:99	.	.	1/1:255,255,0:99	1/1:255,255,0:99	1/1:255,255,0:99	.	.	.	1/1:255,163,0:99	1/1:255,135,0:99	.	1/1:255,163,0:99	.	1/1:255,151,0:99	1/1:255,126,0:99	.	.	1/1:255,166,0:99	1/1:255,255,0:99	1/1:255,157,0:99	.	.	.	1/1:255,132,0:99	.	1/1:255,255,0:99	1/1:255,144,0:99	.	.	.	.	.	.	.	.	.	.	1/1:255,255,0:99	1/1:255,255,0:99	1/1:255,255,0:99	1/1:255,255,0:99	1/1:255,255,0:99	.	.	.	.	.	.	1/1:255,179,0:99	.	.	.	1/1:255,255,0:99	.	1/1:255,255,0:99	1/1:255,255,0:99	.	1/1:255,255,0:99	1/1:255,148,0:99	1/1:255,126,0:99	1/1:255,163,0:99	1/1:255,148,0:99	1/1:255,129,0:99	1/1:255,187,0:99	1/1:255,255,0:99	1/1:255,255,0:99	1/1:255,255,0:99	1/1:255,255,0:99	1/1:255,255,0:99	1/1:255,255,0:99	1/1:255,75,0:99	1/1:255,135,0:99	1/1:255,255,0:99	1/1:255,255,0:99	1/1:255,255,0:99	1/1:255,255,0:99	1/1:255,255,0:99	1/1:255,255,0:99	1/1:255,255,0:99	1/1:255,255,0:99	1/1:255,255,0:99	1/1:255,255,0:99	1/1:255,255,0:99	1/1:255,255,0:99	1/1:255,255,0:99	1/1:255,255,0:99	1/1:255,255,0:99	1/1:255,255,0:99	1/1:255,181,0:99	1/1:255,255,0:99	1/1:255,187,0:99	1/1:255,175,0:99	1/1:255,255,0:99	1/1:255,81,0:99	1/1:255,255,0:99	1/1:255,255,0:99	1/1:255,255,0:99	1/1:255,255,0:99	1/1:255,255,0:99	1/1:255,97,0:99	1/1:255,255,0:99	1/1:255,255,0:99	1/1:255,223,0:99	1/1:255,255,0:99	1/1:255,255,0:99	1/1:255,255,0:99	1/1:255,255,0:99	1/1:255,255,0:99	1/1:255,255,0:99	1/1:255,255,0:99	1/1:255,255,0:99	1/1:255,111,0:99	1/1:255,87,0:99	1/1:255,255,0:99	1/1:255,255,0:99	1/1:255,255,0:99	1/1:255,56,0:99	1/1:255,255,0:99	1/1:255,255,0:99	1/1:255,255,0:99	1/1:255,255,0:99	1/1:255,255,0:99	1/1:255,250,0:99	1/1:255,255,0:99	1/1:255,84,0:99	1/1:255,196,0:99	1/1:255,190,0:99	1/1:255,255,0:99	1/1:255,255,0:99	1/1:255,255,0:99	1/1:255,255,0:99	1/1:255,255,0:99	1/1:255,132,0:99	1/1:255,255,0:99	1/1:255,244,0:99	1/1:255,175,0:99	1/1:255,175,0:99	1/1:255,148,0:99	1/1:255,244,0:99	1/1:255,172,0:99	1/1:255,241,0:99	1/1:255,255,0:99	1/1:255,255,0:99	1/1:255,255,0:99	1/1:255,255,0:99	1/1:255,220,0:99	1/1:255,255,0:99	1/1:255,255,0:99	1/1:255,255,0:99	1/1:255,196,0:99	1/1:255,255,0:99	1/1:255,255,0:99	1/1:255,255,0:99	1/1:255,99,0:99	1/1:255,255,0:99	1/1:255,255,0:99	1/1:255,255,0:99	1/1:255,255,0:99	1/1:255,255,0:99	1/1:255,255,0:99	1/1:255,255,0:99	1/1:255,255,0:99	1/1:255,255,0:99	1/1:255,255,0:99	1/1:255,255,0:99	1/1:255,255,0:99	1/1:255,4,0:7	1/1:255,255,0:99	1/1:255,255,0:99	1/1:255,255,0:99	1/1:255,255,0:99	1/1:255,255,0:99	1/1:255,255,0:99	1/1:255,255,0:99	1/1:255,255,0:99	1/1:255,255,0:99	1/1:255,255,0:99	1/1:255,148,0:99
JF4839_chromosome	21348	.	G	T	222.09	.	AC1=2;AC=240;AF1=1;AN=242;DP4=45,48,15474,15617;DP=33029;FQ=-282;MQ=60;PV4=1,1,0.48,0.3;RPB=8.060880e-01;SF=103,104,105,106,107,108,109,110,111,112,113,114,115,116,117,118,119,120,121,122,123,124,125,126,127,128,129,130,131,132,133,134,135,136,137,138,139,140,141,142,143,144,145,146,147,148,149,150,151,152,153,154,155,156,157,158,159,160,161,162,163,164,165,166,167,168,169,170,171,172,173,174,175,176,177,178,179,180,181,182,183,184,185,186,187,188,189,190,191,192,193,194,195,196,197,198,199,200,201,202,203,204,205,206,207,208,209,210,211,212,213,214,215,216,217,218,219,220,221,222,223;VDB=2.949503e-01;ANN=T|missense_variant|MODERATE|LMJF4839_00017|LMJF4839_00017|transcript|LMJF4839_00017|protein_coding|1/1|c.79C>A|p.Leu27Ile|79/1119|79/1119|27/372||;Cases=119,2,240;Controls=0,0,0;CC_TREND=NaN;CC_GENO=NaN;CC_ALL=1.000e+00;CC_DOM=1.000e+00;CC_REC=1.000e+00;Private=Lineage_01	GT:GQ:PL	.	.	.	.	.	.	.	.	.	.	.	.	.	.	.	.	.	.	.	.	.	.	.	.	.	.	.	.	.	.	.	.	.	.	.	.	.	.	.	.	.	.	.	.	.	.	.	.	.	.	.	.	.	.	.	.	.	.	.	.	.	.	.	.	.	.	.	.	.	.	.	.	.	.	.	.	.	.	.	.	.	.	.	.	.	.	.	.	.	.	.	.	.	.	.	.	.	.	.	.	.	.	.	1/1:99:255,255,0	1/1:99:255,166,0	1/1:99:255,211,0	1/1:99:255,151,0	1/1:99:255,214,0	1/1:99:255,178,0	1/1:99:255,255,0	1/1:99:255,255,0	1/1:99:255,255,0	1/1:99:255,255,0	1/1:99:255,255,0	1/1:99:255,255,0	1/1:99:255,255,0	1/1:99:255,135,0	1/1:99:255,126,0	1/1:99:255,255,0	1/1:99:255,255,0	1/1:99:255,255,0	1/1:99:255,255,0	1/1:99:255,255,0	1/1:99:255,255,0	1/1:99:255,255,0	1/1:99:255,255,0	1/1:99:255,255,0	1/1:99:255,255,0	1/1:99:255,255,0	1/1:99:255,255,0	1/1:99:255,255,0	1/1:99:255,255,0	1/1:99:255,255,0	1/1:99:255,255,0	1/1:99:255,244,0	1/1:99:255,255,0	1/1:99:255,132,0	1/1:99:255,148,0	1/1:99:255,255,0	1/1:99:255,93,0	1/1:99:255,255,0	1/1:99:255,255,0	1/1:99:255,255,0	1/1:99:255,255,0	1/1:99:255,255,0	1/1:3:255,0,0	1/1:99:255,255,0	1/1:99:255,255,0	1/1:99:255,164,0	1/1:99:255,255,0	1/1:99:255,255,0	1/1:99:255,255,0	1/1:99:255,255,0	1/1:99:255,255,0	1/1:99:255,255,0	1/1:99:255,255,0	1/1:99:255,255,0	1/1:99:255,139,0	1/1:99:255,90,0	1/1:99:255,255,0	1/1:99:255,255,0	1/1:99:255,255,0	0/1:50:255,0,47	1/1:99:255,255,0	1/1:99:255,255,0	1/1:99:255,224,0	1/1:99:255,255,0	1/1:99:255,255,0	1/1:99:255,197,0	1/1:99:255,255,0	1/1:99:255,120,0	1/1:99:255,111,0	1/1:99:255,163,0	1/1:99:255,255,0	1/1:99:255,255,0	1/1:99:255,255,0	1/1:99:255,255,0	1/1:99:255,148,0	1/1:99:255,96,0	1/1:99:255,220,0	1/1:99:255,131,0	1/1:99:255,126,0	1/1:99:255,169,0	1/1:99:255,120,0	1/1:99:255,123,0	1/1:99:255,109,0	1/1:99:255,255,0	1/1:99:255,255,0	1/1:99:255,255,0	1/1:99:255,255,0	1/1:99:255,255,0	1/1:99:255,211,0	1/1:99:255,255,0	1/1:99:255,255,0	1/1:99:255,255,0	1/1:99:255,163,0	1/1:99:255,255,0	1/1:99:255,255,0	1/1:99:255,255,0	1/1:99:255,104,0	1/1:99:255,255,0	1/1:99:255,255,0	1/1:99:255,255,0	1/1:99:255,255,0	1/1:99:255,255,0	1/1:99:255,255,0	1/1:99:255,255,0	1/1:99:255,255,0	1/1:99:255,255,0	1/1:99:255,255,0	1/1:99:255,255,0	1/1:99:255,255,0	0/1:38:255,0,35	1/1:99:255,255,0	1/1:99:255,255,0	1/1:99:255,255,0	1/1:99:255,255,0	1/1:99:255,255,0	1/1:99:255,255,0	1/1:99:255,255,0	1/1:99:255,255,0	1/1:99:255,255,0	1/1:99:255,255,0	1/1:99:255,255,0
JF4839_chromosome	21381	.	G	T	222.08	.	AC1=2;AC=239;AF1=1;AN=242;DP4=41,48,14768,15224;DP=31030;FQ=-282;MQ=60;PV4=0.49,1,0.48,0.3;RPB=9.645832e-02;SF=103,104,105,106,107,108,109,110,111,112,113,114,115,116,117,118,119,120,121,122,123,124,125,126,127,128,129,130,131,132,133,134,135,136,137,138,139,140,141,142,143,144,145,146,147,148,149,150,151,152,153,154,155,156,157,158,159,160,161,162,163,164,165,166,167,168,169,170,171,172,173,174,175,176,177,178,179,180,181,182,183,184,185,186,187,188,189,190,191,192,193,194,195,196,197,198,199,200,201,202,203,204,205,206,207,208,209,210,211,212,213,214,215,216,217,218,219,220,221,222,223;VDB=2.803088e-01;ANN=T|missense_variant|MODERATE|LMJF4839_00017|LMJF4839_00017|transcript|LMJF4839_00017|protein_coding|1/1|c.46C>A|p.Leu16Ile|46/1119|46/1119|16/372||;Cases=118,3,239;Controls=0,0,0;CC_TREND=NaN;CC_GENO=NaN;CC_ALL=1.000e+00;CC_DOM=1.000e+00;CC_REC=1.000e+00;Private=Lineage_01	GT:GQ:PL	.	.	.	.	.	.	.	.	.	.	.	.	.	.	.	.	.	.	.	.	.	.	.	.	.	.	.	.	.	.	.	.	.	.	.	.	.	.	.	.	.	.	.	.	.	.	.	.	.	.	.	.	.	.	.	.	.	.	.	.	.	.	.	.	.	.	.	.	.	.	.	.	.	.	.	.	.	.	.	.	.	.	.	.	.	.	.	.	.	.	.	.	.	.	.	.	.	.	.	.	.	.	.	1/1:99:255,255,0	1/1:99:255,205,0	1/1:99:255,229,0	1/1:99:255,135,0	1/1:99:255,226,0	1/1:99:255,157,0	1/1:99:255,255,0	1/1:99:255,255,0	1/1:99:255,255,0	1/1:99:255,255,0	1/1:99:255,255,0	1/1:99:255,255,0	1/1:99:255,255,0	1/1:99:255,120,0	1/1:99:255,151,0	1/1:99:255,255,0	1/1:99:255,255,0	1/1:99:255,255,0	1/1:99:255,255,0	1/1:99:255,255,0	1/1:99:255,255,0	1/1:99:255,255,0	1/1:99:255,255,0	1/1:99:255,255,0	1/1:99:255,255,0	1/1:99:255,255,0	1/1:99:255,255,0	1/1:99:255,255,0	1/1:99:255,255,0	1/1:99:255,255,0	1/1:99:255,255,0	1/1:99:255,255,0	1/1:99:255,255,0	1/1:99:255,132,0	1/1:99:255,169,0	1/1:99:255,255,0	1/1:83:255,43,0	1/1:99:255,255,0	1/1:99:255,255,0	1/1:99:255,255,0	1/1:99:255,255,0	1/1:99:255,255,0	0/1:5:255,0,2	1/1:99:255,255,0	1/1:99:255,255,0	1/1:99:255,188,0	1/1:99:255,255,0	1/1:99:255,255,0	1/1:99:255,255,0	1/1:99:255,255,0	1/1:99:255,255,0	1/1:99:255,255,0	1/1:99:255,255,0	1/1:99:255,255,0	1/1:99:255,93,0	1/1:99:255,87,0	1/1:99:255,255,0	1/1:99:255,255,0	1/1:99:255,255,0	0/1:63:255,0,60	1/1:99:255,255,0	1/1:99:255,255,0	1/1:99:255,170,0	1/1:99:255,255,0	1/1:99:255,255,0	1/1:99:255,200,0	1/1:99:255,255,0	1/1:99:255,108,0	1/1:99:255,90,0	1/1:99:255,132,0	1/1:99:255,255,0	1/1:99:255,255,0	1/1:99:255,255,0	1/1:99:255,255,0	1/1:99:255,117,0	1/1:99:255,99,0	1/1:99:255,169,0	1/1:99:255,132,0	1/1:99:255,90,0	1/1:99:255,126,0	1/1:99:255,99,0	1/1:99:255,120,0	1/1:99:255,122,0	1/1:99:255,255,0	1/1:99:255,255,0	1/1:99:255,255,0	1/1:99:255,255,0	1/1:99:255,255,0	1/1:99:255,214,0	1/1:99:255,255,0	1/1:99:255,255,0	1/1:99:255,255,0	1/1:99:255,196,0	1/1:99:255,255,0	1/1:99:255,255,0	1/1:99:255,255,0	1/1:99:255,88,0	1/1:99:255,255,0	1/1:99:255,255,0	1/1:99:255,255,0	1/1:99:255,255,0	1/1:99:255,255,0	1/1:99:255,255,0	1/1:99:255,255,0	1/1:99:255,255,0	1/1:99:255,255,0	1/1:99:255,255,0	1/1:99:255,255,0	1/1:99:255,255,0	0/1:40:255,0,37	1/1:99:255,255,0	1/1:99:255,255,0	1/1:99:255,255,0	1/1:99:255,255,0	1/1:99:255,255,0	1/1:99:255,255,0	1/1:99:255,255,0	1/1:99:255,255,0	1/1:99:255,255,0	1/1:99:255,255,0	1/1:99:255,247,0
JF4839_chromosome	21387	.	C	T	222.08	.	AC1=2;AC=239;AF1=1;AN=242;DP4=46,49,13819,14105;DP=29010;FQ=-282;MQ=60;PV4=0.49,1,0.47,0.33;RPB=-2.203634e-02;SF=103,104,105,106,107,108,109,110,111,112,113,114,115,116,117,118,119,120,121,122,123,124,125,126,127,128,129,130,131,132,133,134,135,136,137,138,139,140,141,142,143,144,145,146,147,148,149,150,151,152,153,154,155,156,157,158,159,160,161,162,163,164,165,166,167,168,169,170,171,172,173,174,175,176,177,178,179,180,181,182,183,184,185,186,187,188,189,190,191,192,193,194,195,196,197,198,199,200,201,202,203,204,205,206,207,208,209,210,211,212,213,214,215,216,217,218,219,220,221,222,223;VDB=2.465409e-02;ANN=T|missense_variant|MODERATE|LMJF4839_00017|LMJF4839_00017|transcript|LMJF4839_00017|protein_coding|1/1|c.40G>A|p.Val14Ile|40/1119|40/1119|14/372||;Cases=118,3,239;Controls=0,0,0;CC_TREND=NaN;CC_GENO=NaN;CC_ALL=1.000e+00;CC_DOM=1.000e+00;CC_REC=1.000e+00;Private=Lineage_01	GT:PL:GQ	.	.	.	.	.	.	.	.	.	.	.	.	.	.	.	.	.	.	.	.	.	.	.	.	.	.	.	.	.	.	.	.	.	.	.	.	.	.	.	.	.	.	.	.	.	.	.	.	.	.	.	.	.	.	.	.	.	.	.	.	.	.	.	.	.	.	.	.	.	.	.	.	.	.	.	.	.	.	.	.	.	.	.	.	.	.	.	.	.	.	.	.	.	.	.	.	.	.	.	.	.	.	.	1/1:255,255,0:99	1/1:255,199,0:99	1/1:255,214,0:99	1/1:255,126,0:99	1/1:255,217,0:99	1/1:255,148,0:99	1/1:255,235,0:99	1/1:255,255,0:99	1/1:255,255,0:99	1/1:255,255,0:99	1/1:255,255,0:99	1/1:255,255,0:99	1/1:255,255,0:99	1/1:255,105,0:99	1/1:255,144,0:99	1/1:255,255,0:99	1/1:255,255,0:99	1/1:255,255,0:99	1/1:255,255,0:99	1/1:255,255,0:99	1/1:255,255,0:99	1/1:255,255,0:99	1/1:255,255,0:99	1/1:255,255,0:99	1/1:255,255,0:99	1/1:255,255,0:99	1/1:255,255,0:99	1/1:255,255,0:99	1/1:255,255,0:99	1/1:255,255,0:99	1/1:255,255,0:99	1/1:255,255,0:99	1/1:255,255,0:99	1/1:255,105,0:99	1/1:255,163,0:99	1/1:255,255,0:99	1/1:255,37,0:71	1/1:255,255,0:99	1/1:255,255,0:99	1/1:255,255,0:99	1/1:255,255,0:99	1/1:255,255,0:99	0/1:255,0,5:8	1/1:255,255,0:99	1/1:255,255,0:99	1/1:255,176,0:99	1/1:255,255,0:99	1/1:255,255,0:99	1/1:255,255,0:99	1/1:255,255,0:99	1/1:255,255,0:99	1/1:255,255,0:99	1/1:255,255,0:99	1/1:255,255,0:99	1/1:255,62,0:99	1/1:255,84,0:99	1/1:255,255,0:99	1/1:255,255,0:99	1/1:255,255,0:99	0/1:255,0,66:69	1/1:255,255,0:99	1/1:255,255,0:99	1/1:255,163,0:99	1/1:255,255,0:99	1/1:255,255,0:99	1/1:255,226,0:99	1/1:255,255,0:99	1/1:255,72,0:99	1/1:255,72,0:99	1/1:255,90,0:99	1/1:255,255,0:99	1/1:255,255,0:99	1/1:255,255,0:99	1/1:255,255,0:99	1/1:255,78,0:99	1/1:255,63,0:99	1/1:255,105,0:99	1/1:255,96,0:99	1/1:255,69,0:99	1/1:255,81,0:99	1/1:255,84,0:99	1/1:255,99,0:99	1/1:255,132,0:99	1/1:255,253,0:99	1/1:255,255,0:99	1/1:255,255,0:99	1/1:255,255,0:99	1/1:255,255,0:99	1/1:255,202,0:99	1/1:255,255,0:99	1/1:255,255,0:99	1/1:255,255,0:99	1/1:255,187,0:99	1/1:255,255,0:99	1/1:255,255,0:99	1/1:255,255,0:99	1/1:255,76,0:99	1/1:255,255,0:99	1/1:255,255,0:99	1/1:255,255,0:99	1/1:255,255,0:99	1/1:255,255,0:99	1/1:255,255,0:99	1/1:255,255,0:99	1/1:255,255,0:99	1/1:255,255,0:99	1/1:255,255,0:99	1/1:255,255,0:99	1/1:255,255,0:99	0/1:255,0,40:43	1/1:255,255,0:99	1/1:255,255,0:99	1/1:255,255,0:99	1/1:255,255,0:99	1/1:255,255,0:99	1/1:255,255,0:99	1/1:255,255,0:99	1/1:255,255,0:99	1/1:255,255,0:99	1/1:255,255,0:99	1/1:255,229,0:99
JF4839_chromosome	21479	.	A	G	222.08	.	AC1=2;AC=242;AF1=1;AN=242;DP4=35,69,14844,15455;DP=33607;FQ=-282;MQ=60;PV4=0.25,1,1,1;RPB=2.970707e+00;SF=103,104,105,106,107,108,109,110,111,112,113,114,115,116,117,118,119,120,121,122,123,124,125,126,127,128,129,130,131,132,133,134,135,136,137,138,139,140,141,142,143,144,145,146,147,148,149,150,151,152,153,154,155,156,157,158,159,160,161,162,163,164,165,166,167,168,169,170,171,172,173,174,175,176,177,178,179,180,181,182,183,184,185,186,187,188,189,190,191,192,193,194,195,196,197,198,199,200,201,202,203,204,205,206,207,208,209,210,211,212,213,214,215,216,217,218,219,220,221,222,223;VDB=5.171382e-01;ANN=G|intergenic_region|MODIFIER|LMJF4839_00017-LMJF4839_00018|LMJF4839_00017-LMJF4839_00018|intergenic_region|LMJF4839_00017-LMJF4839_00018|||n.21479A>G||||||;Cases=121,0,242;Controls=0,0,0;CC_TREND=NaN;CC_GENO=NaN;CC_ALL=1.000e+00;CC_DOM=1.000e+00;CC_REC=1.000e+00;Private=Lineage_01	GT:PL:GQ	.	.	.	.	.	.	.	.	.	.	.	.	.	.	.	.	.	.	.	.	.	.	.	.	.	.	.	.	.	.	.	.	.	.	.	.	.	.	.	.	.	.	.	.	.	.	.	.	.	.	.	.	.	.	.	.	.	.	.	.	.	.	.	.	.	.	.	.	.	.	.	.	.	.	.	.	.	.	.	.	.	.	.	.	.	.	.	.	.	.	.	.	.	.	.	.	.	.	.	.	.	.	.	1/1:255,255,0:99	1/1:255,247,0:99	1/1:255,255,0:99	1/1:255,196,0:99	1/1:255,255,0:99	1/1:255,223,0:99	1/1:255,255,0:99	1/1:255,255,0:99	1/1:255,255,0:99	1/1:255,255,0:99	1/1:255,255,0:99	1/1:255,255,0:99	1/1:255,255,0:99	1/1:255,132,0:99	1/1:255,129,0:99	1/1:255,255,0:99	1/1:255,255,0:99	1/1:255,255,0:99	1/1:255,255,0:99	1/1:255,255,0:99	1/1:255,255,0:99	1/1:255,255,0:99	1/1:255,255,0:99	1/1:255,255,0:99	1/1:255,255,0:99	1/1:255,255,0:99	1/1:255,255,0:99	1/1:255,255,0:99	1/1:255,255,0:99	1/1:255,255,0:99	1/1:255,255,0:99	1/1:255,255,0:99	1/1:255,255,0:99	1/1:255,93,0:99	1/1:255,163,0:99	1/1:255,255,0:99	1/1:255,49,0:95	1/1:255,255,0:99	1/1:255,255,0:99	1/1:255,255,0:99	1/1:255,255,0:99	1/1:255,255,0:99	1/1:255,152,0:99	1/1:255,255,0:99	1/1:255,255,0:99	1/1:255,145,0:99	1/1:255,255,0:99	1/1:255,255,0:99	1/1:255,255,0:99	1/1:255,255,0:99	1/1:255,255,0:99	1/1:255,255,0:99	1/1:255,255,0:99	1/1:255,255,0:99	1/1:255,53,0:99	1/1:255,36,0:69	1/1:255,255,0:99	1/1:255,255,0:99	1/1:255,255,0:99	1/1:255,0,0:3	1/1:255,255,0:99	1/1:255,255,0:99	1/1:255,255,0:99	1/1:255,255,0:99	1/1:255,255,0:99	1/1:255,124,0:99	1/1:255,255,0:99	1/1:255,60,0:99	1/1:255,51,0:99	1/1:255,45,0:87	1/1:255,255,0:99	1/1:255,255,0:99	1/1:255,255,0:99	1/1:255,255,0:99	1/1:255,63,0:99	1/1:255,78,0:99	1/1:255,99,0:99	1/1:255,63,0:99	1/1:255,81,0:99	1/1:255,54,0:99	1/1:255,36,0:69	1/1:255,69,0:99	1/1:255,99,0:99	1/1:255,214,0:99	1/1:255,255,0:99	1/1:255,255,0:99	1/1:255,255,0:99	1/1:255,255,0:99	1/1:255,156,0:99	1/1:255,255,0:99	1/1:255,255,0:99	1/1:255,255,0:99	1/1:255,214,0:99	1/1:255,255,0:99	1/1:255,255,0:99	1/1:255,255,0:99	1/1:255,144,0:99	1/1:255,255,0:99	1/1:255,255,0:99	1/1:255,255,0:99	1/1:255,255,0:99	1/1:255,255,0:99	1/1:255,255,0:99	1/1:255,255,0:99	1/1:255,255,0:99	1/1:255,255,0:99	1/1:255,255,0:99	1/1:255,255,0:99	1/1:255,255,0:99	1/1:255,0,0:3	1/1:255,255,0:99	1/1:255,255,0:99	1/1:255,255,0:99	1/1:255,255,0:99	1/1:255,255,0:99	1/1:255,255,0:99	1/1:255,255,0:99	1/1:255,255,0:99	1/1:255,255,0:99	1/1:255,255,0:99	1/1:255,219,0:99
JF4839_chromosome	21490	.	G	A	222.02	.	AC1=2;AC=271;AF1=1;AN=272;DP4=39,57,16149,17755;DP=36508;FQ=-282;MQ=60;PV4=0.49,0.34,1,0.28;RPB=7.011601e-01;SF=3,7,30,31,34,38,54,55,57,59,60,63,84,85,86,103,104,105,106,107,108,109,110,111,112,113,114,115,116,117,118,119,120,121,122,123,124,125,126,127,128,129,130,131,132,133,134,135,136,137,138,139,140,141,142,143,144,145,146,147,148,149,150,151,152,153,154,155,156,157,158,159,160,161,162,163,164,165,166,167,168,169,170,171,172,173,174,175,176,177,178,179,180,181,182,183,184,185,186,187,188,189,190,191,192,193,194,195,196,197,198,199,200,201,202,203,204,205,206,207,208,209,210,211,212,213,214,215,216,217,218,219,220,221,222,223;VDB=5.973529e-02;ANN=A|intergenic_region|MODIFIER|LMJF4839_00017-LMJF4839_00018|LMJF4839_00017-LMJF4839_00018|intergenic_region|LMJF4839_00017-LMJF4839_00018|||n.21490G>A||||||;Cases=120,1,241;Controls=15,0,30;CC_TREND=7.238e-01;CC_GENO=NaN;CC_ALL=8.897e-01;CC_DOM=8.897e-01;CC_REC=1.000e+00	GT:GQ:PL	.	.	.	1/1:99:255,255,0	.	.	.	1/1:29:255,16,0	.	.	.	.	.	.	.	.	.	.	.	.	.	.	.	.	.	.	.	.	.	.	1/1:99:255,96,0	1/1:99:255,255,0	.	.	1/1:99:255,255,0	.	.	.	1/1:99:255,255,0	.	.	.	.	.	.	.	.	.	.	.	.	.	.	.	1/1:99:255,66,0	1/1:99:255,78,0	.	1/1:87:255,45,0	.	1/1:99:255,69,0	1/1:93:255,48,0	.	.	1/1:99:255,96,0	.	.	.	.	.	.	.	.	.	.	.	.	.	.	.	.	.	.	.	.	1/1:99:255,255,0	1/1:99:255,255,0	1/1:99:255,255,0	.	.	.	.	.	.	.	.	.	.	.	.	.	.	.	.	1/1:99:255,255,0	1/1:99:255,255,0	1/1:99:255,255,0	1/1:99:255,199,0	1/1:99:255,255,0	1/1:99:255,223,0	1/1:99:255,255,0	1/1:99:255,255,0	1/1:99:255,255,0	1/1:99:255,255,0	1/1:99:255,255,0	1/1:99:255,255,0	1/1:99:255,255,0	1/1:99:255,129,0	1/1:99:255,157,0	1/1:99:255,255,0	1/1:99:255,255,0	1/1:99:255,255,0	1/1:99:255,255,0	1/1:99:255,255,0	1/1:99:255,255,0	1/1:99:255,255,0	1/1:99:255,255,0	1/1:99:255,255,0	1/1:99:255,255,0	1/1:99:255,255,0	1/1:99:255,255,0	1/1:99:255,255,0	1/1:99:255,255,0	1/1:99:255,255,0	1/1:99:255,255,0	1/1:99:255,255,0	1/1:99:255,255,0	1/1:99:255,111,0	1/1:99:255,166,0	1/1:99:255,255,0	1/1:95:255,49,0	1/1:99:255,255,0	1/1:99:255,255,0	1/1:99:255,255,0	1/1:99:255,255,0	1/1:99:255,255,0	1/1:99:255,175,0	1/1:99:255,255,0	1/1:99:255,255,0	1/1:99:255,235,0	1/1:99:255,255,0	1/1:99:255,255,0	1/1:99:255,255,0	1/1:99:255,255,0	1/1:99:255,255,0	1/1:99:255,255,0	1/1:99:255,255,0	1/1:99:255,255,0	1/1:99:255,64,0	1/1:87:255,45,0	1/1:99:255,255,0	1/1:99:255,255,0	1/1:99:255,255,0	1/1:85:255,44,0	1/1:99:255,255,0	1/1:99:255,255,0	1/1:99:255,255,0	1/1:99:255,255,0	1/1:99:255,255,0	1/1:99:255,133,0	1/1:99:255,255,0	1/1:99:255,54,0	1/1:87:255,45,0	1/1:81:255,42,0	1/1:99:255,255,0	1/1:99:255,255,0	1/1:99:255,255,0	1/1:99:255,255,0	1/1:99:255,66,0	1/1:99:255,81,0	1/1:99:255,96,0	1/1:99:255,63,0	1/1:99:255,78,0	1/1:99:255,60,0	1/1:69:255,36,0	1/1:99:255,69,0	1/1:99:255,108,0	1/1:99:255,235,0	1/1:99:255,255,0	1/1:99:255,255,0	1/1:99:255,255,0	1/1:99:255,255,0	1/1:99:255,181,0	1/1:99:255,255,0	1/1:99:255,255,0	1/1:99:255,255,0	1/1:99:255,196,0	1/1:99:255,255,0	1/1:99:255,255,0	1/1:99:255,255,0	1/1:99:255,132,0	1/1:99:255,255,0	1/1:99:255,255,0	1/1:99:255,255,0	1/1:99:255,255,0	1/1:99:255,255,0	1/1:99:255,255,0	1/1:99:255,255,0	1/1:99:255,255,0	1/1:99:255,255,0	1/1:99:255,255,0	1/1:99:255,255,0	1/1:99:255,255,0	0/1:23:255,0,20	1/1:99:255,255,0	1/1:99:255,255,0	1/1:99:255,255,0	1/1:99:255,255,0	1/1:99:255,255,0	1/1:99:255,255,0	1/1:99:255,255,0	1/1:99:255,255,0	1/1:99:255,255,0	1/1:99:255,255,0	1/1:99:255,189,0
JF4839_chromosome	21498	.	A	G	222.01	.	AC1=2;AC=272;AF1=1;AN=272;DP4=44,51,16305,17833;DP=36548;FQ=-282;MQ=60;PV4=1,0.34,1,0.28;RPB=1.103355e+00;SF=3,7,30,31,34,38,54,55,57,59,60,63,84,85,86,103,104,105,106,107,108,109,110,111,112,113,114,115,116,117,118,119,120,121,122,123,124,125,126,127,128,129,130,131,132,133,134,135,136,137,138,139,140,141,142,143,144,145,146,147,148,149,150,151,152,153,154,155,156,157,158,159,160,161,162,163,164,165,166,167,168,169,170,171,172,173,174,175,176,177,178,179,180,181,182,183,184,185,186,187,188,189,190,191,192,193,194,195,196,197,198,199,200,201,202,203,204,205,206,207,208,209,210,211,212,213,214,215,216,217,218,219,220,221,222,223;VDB=1.615739e-01;ANN=G|intergenic_region|MODIFIER|LMJF4839_00017-LMJF4839_00018|LMJF4839_00017-LMJF4839_00018|intergenic_region|LMJF4839_00017-LMJF4839_00018|||n.21498A>G||||||;Cases=121,0,242;Controls=15,0,30;CC_TREND=NaN;CC_GENO=NaN;CC_ALL=1.000e+00;CC_DOM=1.000e+00;CC_REC=1.000e+00	GT:PL:GQ	.	.	.	1/1:255,255,0:99	.	.	.	1/1:255,25,0:47	.	.	.	.	.	.	.	.	.	.	.	.	.	.	.	.	.	.	.	.	.	.	1/1:255,108,0:99	1/1:255,255,0:99	.	.	1/1:255,255,0:99	.	.	.	1/1:255,255,0:99	.	.	.	.	.	.	.	.	.	.	.	.	.	.	.	1/1:255,63,0:99	1/1:255,102,0:99	.	1/1:255,45,0:87	.	1/1:255,66,0:99	1/1:255,45,0:87	.	.	1/1:255,96,0:99	.	.	.	.	.	.	.	.	.	.	.	.	.	.	.	.	.	.	.	.	1/1:255,255,0:99	1/1:255,255,0:99	1/1:255,255,0:99	.	.	.	.	.	.	.	.	.	.	.	.	.	.	.	.	1/1:255,255,0:99	1/1:255,255,0:99	1/1:255,255,0:99	1/1:255,196,0:99	1/1:255,255,0:99	1/1:255,217,0:99	1/1:255,255,0:99	1/1:255,255,0:99	1/1:255,255,0:99	1/1:255,255,0:99	1/1:255,255,0:99	1/1:255,255,0:99	1/1:255,255,0:99	1/1:255,148,0:99	1/1:255,135,0:99	1/1:255,255,0:99	1/1:255,255,0:99	1/1:255,255,0:99	1/1:255,255,0:99	1/1:255,255,0:99	1/1:255,255,0:99	1/1:255,255,0:99	1/1:255,255,0:99	1/1:255,255,0:99	1/1:255,255,0:99	1/1:255,255,0:99	1/1:255,255,0:99	1/1:255,255,0:99	1/1:255,255,0:99	1/1:255,255,0:99	1/1:255,255,0:99	1/1:255,255,0:99	1/1:255,255,0:99	1/1:255,111,0:99	1/1:255,154,0:99	1/1:255,255,0:99	1/1:255,11,0:19	1/1:255,255,0:99	1/1:255,255,0:99	1/1:255,255,0:99	1/1:255,255,0:99	1/1:255,255,0:99	1/1:255,166,0:99	1/1:255,255,0:99	1/1:255,255,0:99	1/1:255,255,0:99	1/1:255,255,0:99	1/1:255,255,0:99	1/1:255,255,0:99	1/1:255,255,0:99	1/1:255,255,0:99	1/1:255,255,0:99	1/1:255,255,0:99	1/1:255,255,0:99	1/1:255,41,0:79	1/1:255,56,0:99	1/1:255,255,0:99	1/1:255,255,0:99	1/1:255,255,0:99	1/1:255,41,0:79	1/1:255,255,0:99	1/1:255,255,0:99	1/1:255,255,0:99	1/1:255,255,0:99	1/1:255,255,0:99	1/1:255,158,0:99	1/1:255,255,0:99	1/1:255,54,0:99	1/1:255,51,0:99	1/1:255,42,0:81	1/1:255,255,0:99	1/1:255,255,0:99	1/1:255,255,0:99	1/1:255,255,0:99	1/1:255,66,0:99	1/1:255,78,0:99	1/1:255,90,0:99	1/1:255,63,0:99	1/1:255,72,0:99	1/1:255,57,0:99	1/1:255,36,0:69	1/1:255,63,0:99	1/1:255,105,0:99	1/1:255,217,0:99	1/1:255,255,0:99	1/1:255,255,0:99	1/1:255,255,0:99	1/1:255,255,0:99	1/1:255,154,0:99	1/1:255,255,0:99	1/1:255,255,0:99	1/1:255,255,0:99	1/1:255,205,0:99	1/1:255,255,0:99	1/1:255,255,0:99	1/1:255,255,0:99	1/1:255,119,0:99	1/1:255,255,0:99	1/1:255,255,0:99	1/1:255,255,0:99	1/1:255,255,0:99	1/1:255,255,0:99	1/1:255,255,0:99	1/1:255,255,0:99	1/1:255,255,0:99	1/1:255,255,0:99	1/1:255,255,0:99	1/1:255,255,0:99	1/1:255,255,0:99	1/1:255,32,0:61	1/1:255,255,0:99	1/1:255,255,0:99	1/1:255,255,0:99	1/1:255,255,0:99	1/1:255,255,0:99	1/1:255,255,0:99	1/1:255,255,0:99	1/1:255,255,0:99	1/1:255,255,0:99	1/1:255,255,0:99	1/1:255,185,0:99
JF4839_chromosome	21506	.	A	T	222.0	.	AC1=2;AC=240;AF1=1;AN=240;DP4=35,58,14399,16479;DP=33507;FQ=-282;MQ=60;PV4=1,0.28,1,0.23;RPB=-4.016014e-01;SF=103,104,105,106,107,108,109,110,111,112,113,114,115,116,117,118,119,120,121,122,123,124,125,126,127,128,129,130,131,132,133,134,135,136,137,138,139,140,141,142,143,144,145,146,147,148,149,150,151,152,153,154,155,156,157,158,159,160,161,162,163,164,165,166,167,168,169,170,171,172,173,174,175,176,178,179,180,181,182,183,184,185,186,187,188,189,190,191,192,193,194,195,196,197,198,199,200,201,202,203,204,205,206,207,208,209,210,211,212,213,214,215,216,217,218,219,220,221,222,223;VDB=3.611624e-02;ANN=T|intergenic_region|MODIFIER|LMJF4839_00017-LMJF4839_00018|LMJF4839_00017-LMJF4839_00018|intergenic_region|LMJF4839_00017-LMJF4839_00018|||n.21506A>T||||||;Cases=120,0,240;Controls=0,0,0;CC_TREND=NaN;CC_GENO=NaN;CC_ALL=1.000e+00;CC_DOM=1.000e+00;CC_REC=1.000e+00;Private=Lineage_01	GT:GQ:PL	.	.	.	.	.	.	.	.	.	.	.	.	.	.	.	.	.	.	.	.	.	.	.	.	.	.	.	.	.	.	.	.	.	.	.	.	.	.	.	.	.	.	.	.	.	.	.	.	.	.	.	.	.	.	.	.	.	.	.	.	.	.	.	.	.	.	.	.	.	.	.	.	.	.	.	.	.	.	.	.	.	.	.	.	.	.	.	.	.	.	.	.	.	.	.	.	.	.	.	.	.	.	.	1/1:99:255,255,0	1/1:99:255,247,0	1/1:99:255,255,0	1/1:99:255,187,0	1/1:99:255,255,0	1/1:99:255,199,0	1/1:99:255,255,0	1/1:99:255,255,0	1/1:99:255,255,0	1/1:99:255,255,0	1/1:99:255,255,0	1/1:99:255,255,0	1/1:99:255,255,0	1/1:99:255,148,0	1/1:99:255,138,0	1/1:99:255,255,0	1/1:99:255,255,0	1/1:99:255,255,0	1/1:99:255,255,0	1/1:99:255,255,0	1/1:99:255,255,0	1/1:99:255,255,0	1/1:99:255,255,0	1/1:99:255,255,0	1/1:99:255,255,0	1/1:99:255,255,0	1/1:99:255,255,0	1/1:99:255,255,0	1/1:99:255,255,0	1/1:99:255,255,0	1/1:99:255,255,0	1/1:99:255,255,0	1/1:99:255,255,0	1/1:99:255,111,0	1/1:99:255,166,0	1/1:99:255,255,0	1/1:83:255,43,0	1/1:99:255,255,0	1/1:99:255,255,0	1/1:99:255,255,0	1/1:99:255,255,0	1/1:99:255,255,0	1/1:99:255,151,0	1/1:99:255,255,0	1/1:99:255,255,0	1/1:99:255,129,0	1/1:99:255,255,0	1/1:99:255,255,0	1/1:99:255,255,0	1/1:99:255,255,0	1/1:99:255,255,0	1/1:99:255,255,0	1/1:99:255,255,0	1/1:99:255,255,0	1/1:99:255,95,0	1/1:81:255,42,0	1/1:99:255,255,0	1/1:99:255,255,0	1/1:99:255,255,0	1/1:99:255,77,0	1/1:99:255,255,0	1/1:99:255,255,0	1/1:99:255,255,0	1/1:99:255,255,0	1/1:99:255,255,0	1/1:99:255,133,0	1/1:99:255,255,0	1/1:99:255,54,0	1/1:93:255,48,0	1/1:81:255,42,0	1/1:99:255,255,0	1/1:99:255,255,0	1/1:99:255,255,0	1/1:99:255,255,0	.	1/1:99:255,78,0	1/1:99:255,87,0	1/1:99:255,63,0	1/1:99:255,69,0	1/1:99:255,57,0	1/1:69:255,36,0	1/1:99:255,66,0	1/1:99:255,102,0	1/1:99:255,225,0	1/1:99:255,255,0	1/1:99:255,255,0	1/1:99:255,255,0	1/1:99:255,255,0	1/1:99:255,124,0	1/1:99:255,255,0	1/1:99:255,255,0	1/1:99:255,255,0	1/1:99:255,193,0	1/1:99:255,255,0	1/1:99:255,255,0	1/1:99:255,255,0	1/1:99:255,129,0	1/1:99:255,255,0	1/1:99:255,255,0	1/1:99:255,255,0	1/1:99:255,255,0	1/1:99:255,255,0	1/1:99:255,255,0	1/1:99:255,255,0	1/1:99:255,255,0	1/1:99:255,255,0	1/1:99:255,255,0	1/1:99:255,255,0	1/1:99:255,255,0	1/1:37:255,20,0	1/1:99:255,255,0	1/1:99:255,255,0	1/1:99:255,255,0	1/1:99:255,255,0	1/1:99:255,255,0	1/1:99:255,255,0	1/1:99:255,255,0	1/1:99:255,255,0	1/1:99:255,255,0	1/1:99:255,255,0	1/1:99:255,202,0
JF4839_chromosome	21553	.	G	A	220.5	.	AC1=1;AC=243;AF1=0.5;AN=244;DP4=56,80,15220,17167;DP=34329;FQ=42;MQ=60;PV4=1,1,1,0.16;RPB=-6.511303e-01;SF=37,103,104,105,106,107,108,109,110,111,112,113,114,115,116,117,118,119,120,121,122,123,124,125,126,127,128,129,130,131,132,133,134,135,136,137,138,139,140,141,142,143,144,145,146,147,148,149,150,151,152,153,154,155,156,157,158,159,160,161,162,163,164,165,166,167,168,169,170,171,172,173,174,175,176,177,178,179,180,181,182,183,184,185,186,187,188,189,190,191,192,193,194,195,196,197,198,199,200,201,202,203,204,205,206,207,208,209,210,211,212,213,214,215,216,217,218,219,220,221,222,223;VDB=2.055733e-02;ANN=A|intergenic_region|MODIFIER|LMJF4839_00017-LMJF4839_00018|LMJF4839_00017-LMJF4839_00018|intergenic_region|LMJF4839_00017-LMJF4839_00018|||n.21553G>A||||||;Cases=121,0,242;Controls=0,1,1;CC_TREND=0.000e+00;CC_GENO=NaN;CC_ALL=8.197e-03;CC_DOM=8.197e-03;CC_REC=1.000e+00	GT:GQ:PL	.	.	.	.	.	.	.	.	.	.	.	.	.	.	.	.	.	.	.	.	.	.	.	.	.	.	.	.	.	.	.	.	.	.	.	.	.	0/1:72:69,0,255	.	.	.	.	.	.	.	.	.	.	.	.	.	.	.	.	.	.	.	.	.	.	.	.	.	.	.	.	.	.	.	.	.	.	.	.	.	.	.	.	.	.	.	.	.	.	.	.	.	.	.	.	.	.	.	.	.	.	.	.	.	.	.	.	.	1/1:99:255,255,0	1/1:99:255,255,0	1/1:99:255,255,0	1/1:99:255,169,0	1/1:99:255,255,0	1/1:99:255,184,0	1/1:99:255,255,0	1/1:99:255,255,0	1/1:99:255,255,0	1/1:99:255,255,0	1/1:99:255,255,0	1/1:99:255,255,0	1/1:99:255,255,0	1/1:99:255,163,0	1/1:99:255,148,0	1/1:99:255,255,0	1/1:99:255,255,0	1/1:99:255,255,0	1/1:99:255,255,0	1/1:99:255,255,0	1/1:99:255,255,0	1/1:99:255,255,0	1/1:99:255,255,0	1/1:99:255,255,0	1/1:99:255,255,0	1/1:99:255,255,0	1/1:99:255,255,0	1/1:99:255,255,0	1/1:99:255,255,0	1/1:99:255,255,0	1/1:99:255,255,0	1/1:99:255,255,0	1/1:99:255,255,0	1/1:99:255,148,0	1/1:99:255,154,0	1/1:99:255,255,0	1/1:99:255,61,0	1/1:99:255,255,0	1/1:99:255,255,0	1/1:99:255,255,0	1/1:99:255,255,0	1/1:99:255,255,0	1/1:99:255,137,0	1/1:99:255,255,0	1/1:99:255,255,0	1/1:99:255,107,0	1/1:99:255,255,0	1/1:99:255,255,0	1/1:99:255,255,0	1/1:99:255,255,0	1/1:99:255,255,0	1/1:99:255,255,0	1/1:99:255,255,0	1/1:99:255,255,0	1/1:93:255,48,0	1/1:61:255,32,0	1/1:99:255,255,0	1/1:99:255,255,0	1/1:99:255,255,0	1/1:99:255,85,0	1/1:99:255,255,0	1/1:99:255,255,0	1/1:99:255,255,0	1/1:99:255,255,0	1/1:99:255,255,0	1/1:99:255,151,0	1/1:99:255,255,0	1/1:99:255,54,0	1/1:93:255,48,0	1/1:75:255,39,0	1/1:99:255,255,0	1/1:99:255,255,0	1/1:99:255,255,0	1/1:99:255,255,0	1/1:99:255,75,0	1/1:99:255,72,0	1/1:99:255,87,0	1/1:99:255,54,0	1/1:99:255,102,0	1/1:99:255,51,0	1/1:63:255,33,0	1/1:99:255,57,0	1/1:99:255,102,0	1/1:99:255,255,0	1/1:99:255,255,0	1/1:99:255,255,0	1/1:99:255,255,0	1/1:99:255,255,0	1/1:99:255,147,0	1/1:99:255,255,0	1/1:99:255,255,0	1/1:99:255,255,0	1/1:99:255,175,0	1/1:99:255,255,0	1/1:99:255,255,0	1/1:99:255,255,0	1/1:99:255,138,0	1/1:99:255,255,0	1/1:99:255,255,0	1/1:99:255,255,0	1/1:99:255,255,0	1/1:99:255,255,0	1/1:99:255,255,0	1/1:99:255,255,0	1/1:99:255,255,0	1/1:99:255,255,0	1/1:99:255,255,0	1/1:99:255,255,0	1/1:99:255,255,0	1/1:61:255,32,0	1/1:99:255,255,0	1/1:99:255,255,0	1/1:99:255,255,0	1/1:99:255,255,0	1/1:99:255,255,0	1/1:99:255,255,0	1/1:99:255,255,0	1/1:99:255,255,0	1/1:99:255,255,0	1/1:99:255,255,0	1/1:99:255,194,0
JF4839_chromosome	21568	.	A	T	221.92	.	AC1=2;AC=274;AF1=1;AN=276;DP4=50,63,17068,18378;DP=38524;FQ=-282;MQ=60;PV4=0.45,0.32,1,0.29;RPB=-4.728662e-01;SF=3,7,30,31,34,38,40,45,54,55,57,59,60,63,84,85,86,103,104,105,106,107,108,109,110,111,112,113,114,115,116,117,118,119,120,121,122,123,124,125,126,127,128,129,130,131,132,133,134,135,136,137,138,139,140,141,142,143,144,145,146,147,148,149,150,151,152,153,154,155,156,157,158,159,160,161,162,163,164,165,166,167,168,169,170,171,172,173,174,175,176,177,178,179,180,181,182,183,184,185,186,187,188,189,190,191,192,193,194,195,196,197,198,199,200,201,202,203,204,205,206,207,208,209,210,211,212,213,214,215,216,217,218,219,220,221,222,223;VDB=7.659223e-02;ANN=T|intergenic_region|MODIFIER|LMJF4839_00017-LMJF4839_00018|LMJF4839_00017-LMJF4839_00018|intergenic_region|LMJF4839_00017-LMJF4839_00018|||n.21568A>T||||||;Cases=119,2,240;Controls=17,0,34;CC_TREND=5.934e-01;CC_GENO=NaN;CC_ALL=7.684e-01;CC_DOM=7.680e-01;CC_REC=1.000e+00	GT:PL:GQ	.	.	.	1/1:255,255,0:99	.	.	.	1/1:255,25,0:47	.	.	.	.	.	.	.	.	.	.	.	.	.	.	.	.	.	.	.	.	.	.	1/1:255,105,0:99	1/1:255,255,0:99	.	.	1/1:255,255,0:99	.	.	.	1/1:255,255,0:99	.	1/1:255,255,0:99	.	.	.	.	1/1:255,255,0:99	.	.	.	.	.	.	.	.	1/1:255,63,0:99	1/1:255,99,0:99	.	1/1:255,54,0:99	.	1/1:255,63,0:99	1/1:255,48,0:93	.	.	1/1:255,102,0:99	.	.	.	.	.	.	.	.	.	.	.	.	.	.	.	.	.	.	.	.	1/1:255,255,0:99	1/1:255,255,0:99	1/1:255,255,0:99	.	.	.	.	.	.	.	.	.	.	.	.	.	.	.	.	1/1:255,255,0:99	1/1:255,238,0:99	1/1:255,255,0:99	1/1:255,127,0:99	1/1:255,255,0:99	1/1:255,193,0:99	1/1:255,255,0:99	1/1:255,255,0:99	1/1:255,255,0:99	1/1:255,255,0:99	1/1:255,255,0:99	1/1:255,255,0:99	1/1:255,255,0:99	1/1:255,169,0:99	1/1:255,166,0:99	1/1:255,255,0:99	1/1:255,255,0:99	1/1:255,255,0:99	1/1:255,255,0:99	1/1:255,255,0:99	1/1:255,255,0:99	1/1:255,255,0:99	1/1:255,255,0:99	1/1:255,255,0:99	1/1:255,255,0:99	1/1:255,255,0:99	1/1:255,255,0:99	1/1:255,255,0:99	1/1:255,255,0:99	1/1:255,255,0:99	1/1:255,255,0:99	1/1:255,249,0:99	1/1:255,255,0:99	1/1:255,144,0:99	1/1:255,121,0:99	1/1:255,255,0:99	1/1:255,58,0:99	1/1:255,255,0:99	1/1:255,255,0:99	1/1:255,255,0:99	1/1:255,255,0:99	1/1:255,255,0:99	1/1:255,91,0:99	1/1:255,255,0:99	1/1:255,255,0:99	1/1:255,211,0:99	1/1:255,255,0:99	1/1:255,255,0:99	1/1:255,255,0:99	1/1:255,255,0:99	1/1:255,255,0:99	1/1:255,255,0:99	1/1:255,255,0:99	1/1:255,255,0:99	0/1:255,0,1:4	1/1:255,41,0:79	1/1:255,255,0:99	1/1:255,255,0:99	1/1:255,255,0:99	0/1:255,0,10:13	1/1:255,255,0:99	1/1:255,255,0:99	1/1:255,255,0:99	1/1:255,255,0:99	1/1:255,255,0:99	1/1:255,157,0:99	1/1:255,255,0:99	1/1:255,54,0:99	1/1:255,48,0:93	1/1:255,39,0:75	1/1:255,255,0:99	1/1:255,255,0:99	1/1:255,255,0:99	1/1:255,255,0:99	1/1:255,72,0:99	1/1:255,72,0:99	1/1:255,81,0:99	1/1:255,54,0:99	1/1:255,90,0:99	1/1:255,51,0:99	1/1:237,30,0:57	1/1:255,57,0:99	1/1:255,99,0:99	1/1:255,255,0:99	1/1:255,255,0:99	1/1:255,255,0:99	1/1:255,255,0:99	1/1:255,255,0:99	1/1:255,172,0:99	1/1:255,255,0:99	1/1:255,255,0:99	1/1:255,255,0:99	1/1:255,184,0:99	1/1:255,255,0:99	1/1:255,255,0:99	1/1:255,255,0:99	1/1:255,123,0:99	1/1:255,255,0:99	1/1:255,255,0:99	1/1:255,255,0:99	1/1:255,255,0:99	1/1:255,255,0:99	1/1:255,255,0:99	1/1:255,255,0:99	1/1:255,255,0:99	1/1:255,255,0:99	1/1:255,255,0:99	1/1:255,255,0:99	1/1:255,255,0:99	1/1:255,29,0:55	1/1:255,255,0:99	1/1:255,255,0:99	1/1:255,255,0:99	1/1:255,255,0:99	1/1:255,255,0:99	1/1:255,255,0:99	1/1:255,255,0:99	1/1:255,255,0:99	1/1:255,255,0:99	1/1:255,255,0:99	1/1:255,208,0:99
JF4839_chromosome	21808	.	T	G	222.03	.	AC1=2;AC=209;AF1=1;AN=210;DP4=57,57,12614,13341;DP=26953;FQ=-282;MQ=60;PV4=0.52,1,1,0.12;RPB=7.604584e-01;SF=103,104,105,106,107,108,109,110,111,112,113,114,115,116,122,123,124,125,127,128,129,130,131,132,133,134,135,136,137,138,140,141,142,144,145,146,147,148,149,150,151,152,153,155,156,157,158,159,160,165,166,167,168,169,170,171,172,173,174,176,178,179,180,181,182,183,184,185,186,187,188,189,190,191,193,194,195,196,197,198,199,200,201,202,203,204,205,206,207,208,209,210,211,212,213,214,215,216,217,218,219,220,221,222,223;VDB=4.166982e-01;ANN=G|missense_variant|MODERATE|LMJF4839_00018|LMJF4839_00018|transcript|LMJF4839_00018|protein_coding|1/1|c.157T>G|p.Ser53Ala|157/1434|157/1434|53/477||;Cases=104,1,209;Controls=0,0,0;CC_TREND=NaN;CC_GENO=NaN;CC_ALL=1.000e+00;CC_DOM=1.000e+00;CC_REC=1.000e+00;Private=Lineage_01	GT:GQ:PL	.	.	.	.	.	.	.	.	.	.	.	.	.	.	.	.	.	.	.	.	.	.	.	.	.	.	.	.	.	.	.	.	.	.	.	.	.	.	.	.	.	.	.	.	.	.	.	.	.	.	.	.	.	.	.	.	.	.	.	.	.	.	.	.	.	.	.	.	.	.	.	.	.	.	.	.	.	.	.	.	.	.	.	.	.	.	.	.	.	.	.	.	.	.	.	.	.	.	.	.	.	.	.	1/1:99:255,255,0	1/1:99:255,205,0	1/1:99:255,223,0	1/1:99:255,154,0	1/1:99:255,226,0	1/1:99:255,205,0	1/1:99:255,255,0	1/1:99:255,255,0	1/1:99:255,255,0	1/1:99:255,255,0	1/1:99:255,255,0	1/1:99:255,255,0	1/1:99:255,255,0	1/1:99:255,169,0	.	.	.	.	.	1/1:99:255,255,0	1/1:99:255,255,0	1/1:99:255,255,0	1/1:99:255,255,0	.	1/1:99:255,255,0	1/1:99:255,255,0	1/1:99:255,255,0	1/1:99:255,255,0	1/1:99:255,255,0	1/1:99:255,255,0	1/1:99:255,255,0	1/1:99:255,244,0	1/1:99:255,255,0	1/1:99:255,187,0	1/1:99:255,164,0	1/1:99:255,255,0	.	1/1:99:255,255,0	1/1:99:255,255,0	1/1:99:255,255,0	.	1/1:99:255,255,0	1/1:99:255,164,0	1/1:99:255,255,0	1/1:99:255,255,0	1/1:99:255,217,0	1/1:99:255,255,0	1/1:99:255,255,0	1/1:99:255,255,0	1/1:99:255,255,0	1/1:99:255,255,0	.	1/1:99:255,255,0	1/1:99:255,255,0	1/1:99:255,87,0	1/1:99:255,70,0	1/1:99:255,255,0	1/1:99:255,255,0	.	.	.	.	1/1:99:255,237,0	1/1:99:255,255,0	1/1:99:255,255,0	1/1:99:255,226,0	1/1:99:255,255,0	1/1:99:255,87,0	1/1:99:255,111,0	1/1:99:255,154,0	1/1:99:255,255,0	1/1:99:255,255,0	.	1/1:99:255,255,0	.	1/1:99:255,141,0	1/1:99:255,217,0	1/1:99:255,226,0	1/1:99:255,232,0	1/1:99:255,178,0	1/1:99:255,102,0	1/1:99:255,208,0	1/1:99:255,138,0	1/1:99:255,255,0	1/1:99:255,255,0	1/1:99:255,255,0	1/1:99:255,255,0	1/1:99:255,255,0	1/1:41:255,22,0	.	1/1:99:255,255,0	1/1:99:255,255,0	1/1:99:255,175,0	1/1:99:255,255,0	1/1:99:255,255,0	1/1:99:255,255,0	1/1:99:255,76,0	1/1:99:255,255,0	1/1:99:255,255,0	1/1:99:255,255,0	1/1:99:255,255,0	1/1:99:255,255,0	1/1:99:255,255,0	1/1:99:255,255,0	1/1:99:255,255,0	1/1:99:255,255,0	1/1:99:255,255,0	1/1:99:255,255,0	1/1:99:255,255,0	0/1:14:255,0,11	1/1:99:255,255,0	1/1:99:255,255,0	1/1:99:255,255,0	1/1:99:255,255,0	1/1:99:255,255,0	1/1:99:255,255,0	1/1:99:255,255,0	1/1:99:255,255,0	1/1:99:255,255,0	1/1:99:255,255,0	1/1:99:255,180,0
JF4839_chromosome	22805	.	A	C	222.05	.	AC1=2;AC=240;AF1=1;AN=242;DP4=52,57,16634,14424;DP=32599;FQ=-282;MQ=60;PV4=1,0.34,0.48,0.31;RPB=-1.296866e+00;SF=103,104,105,106,107,108,109,110,111,112,113,114,115,116,117,118,119,120,121,122,123,124,125,126,127,128,129,130,131,132,133,134,135,136,137,138,139,140,141,142,143,144,145,146,147,148,149,150,151,152,153,154,155,156,157,158,159,160,161,162,163,164,165,166,167,168,169,170,171,172,173,174,175,176,177,178,179,180,181,182,183,184,185,186,187,188,189,190,191,192,193,194,195,196,197,198,199,200,201,202,203,204,205,206,207,208,209,210,211,212,213,214,215,216,217,218,219,220,221,222,223;VDB=5.197662e-01;ANN=C|missense_variant|MODERATE|LMJF4839_00018|LMJF4839_00018|transcript|LMJF4839_00018|protein_coding|1/1|c.1154A>C|p.Glu385Ala|1154/1434|1154/1434|385/477||;Cases=119,2,240;Controls=0,0,0;CC_TREND=NaN;CC_GENO=NaN;CC_ALL=1.000e+00;CC_DOM=1.000e+00;CC_REC=1.000e+00;Private=Lineage_01	GT:PL:GQ	.	.	.	.	.	.	.	.	.	.	.	.	.	.	.	.	.	.	.	.	.	.	.	.	.	.	.	.	.	.	.	.	.	.	.	.	.	.	.	.	.	.	.	.	.	.	.	.	.	.	.	.	.	.	.	.	.	.	.	.	.	.	.	.	.	.	.	.	.	.	.	.	.	.	.	.	.	.	.	.	.	.	.	.	.	.	.	.	.	.	.	.	.	.	.	.	.	.	.	.	.	.	.	1/1:255,255,0:99	1/1:255,178,0:99	1/1:255,117,0:99	1/1:255,108,0:99	1/1:255,190,0:99	1/1:255,135,0:99	1/1:255,160,0:99	1/1:255,255,0:99	1/1:255,255,0:99	1/1:255,255,0:99	1/1:255,255,0:99	1/1:255,255,0:99	1/1:255,255,0:99	1/1:255,99,0:99	1/1:255,138,0:99	1/1:255,255,0:99	1/1:255,255,0:99	1/1:255,255,0:99	1/1:255,255,0:99	1/1:255,255,0:99	1/1:255,255,0:99	1/1:255,255,0:99	1/1:255,255,0:99	1/1:255,255,0:99	1/1:255,255,0:99	1/1:255,255,0:99	1/1:255,255,0:99	1/1:255,255,0:99	1/1:255,255,0:99	1/1:255,255,0:99	1/1:255,255,0:99	1/1:255,187,0:99	1/1:255,255,0:99	1/1:255,154,0:99	1/1:255,120,0:99	1/1:255,255,0:99	1/1:255,102,0:99	1/1:255,255,0:99	1/1:255,255,0:99	1/1:255,255,0:99	1/1:255,255,0:99	1/1:255,255,0:99	1/1:255,173,0:99	1/1:255,255,0:99	1/1:255,255,0:99	1/1:255,133,0:99	1/1:255,255,0:99	1/1:255,255,0:99	1/1:255,255,0:99	1/1:255,255,0:99	1/1:255,255,0:99	1/1:255,255,0:99	1/1:255,255,0:99	1/1:255,255,0:99	1/1:255,123,0:99	1/1:255,126,0:99	1/1:255,255,0:99	1/1:255,255,0:99	1/1:255,255,0:99	0/1:255,0,127:99	1/1:255,255,0:99	1/1:255,255,0:99	1/1:255,255,0:99	1/1:255,255,0:99	1/1:255,255,0:99	1/1:255,184,0:99	1/1:255,255,0:99	1/1:255,255,0:99	1/1:255,255,0:99	1/1:255,255,0:99	1/1:255,255,0:99	1/1:255,255,0:99	1/1:255,255,0:99	1/1:255,255,0:99	1/1:255,255,0:99	1/1:255,255,0:99	1/1:255,255,0:99	1/1:255,255,0:99	1/1:255,255,0:99	1/1:255,255,0:99	1/1:255,160,0:99	1/1:255,255,0:99	1/1:255,255,0:99	1/1:255,255,0:99	1/1:255,255,0:99	1/1:255,255,0:99	1/1:255,255,0:99	1/1:255,255,0:99	1/1:255,202,0:99	1/1:255,255,0:99	1/1:255,255,0:99	1/1:255,255,0:99	1/1:255,160,0:99	1/1:255,255,0:99	1/1:255,255,0:99	1/1:255,255,0:99	1/1:255,47,0:91	1/1:255,255,0:99	1/1:255,255,0:99	1/1:255,255,0:99	1/1:255,255,0:99	1/1:255,255,0:99	1/1:255,255,0:99	1/1:255,255,0:99	1/1:255,255,0:99	1/1:255,255,0:99	1/1:255,255,0:99	1/1:255,255,0:99	1/1:255,255,0:99	0/1:255,0,33:36	1/1:255,255,0:99	1/1:255,255,0:99	1/1:255,255,0:99	1/1:255,255,0:99	1/1:255,255,0:99	1/1:255,255,0:99	1/1:255,255,0:99	1/1:255,255,0:99	1/1:255,255,0:99	1/1:255,255,0:99	1/1:255,187,0:99
JF4839_chromosome	23093	.	A	G	222.02	.	AC1=2;AC=241;AF1=1;AN=242;DP4=37,41,14845,14748;DP=32047;FQ=-282;MQ=60;PV4=0.32,1,1,0.26;RPB=3.465185e-01;SF=103,104,105,106,107,108,109,110,111,112,113,114,115,116,117,118,119,120,121,122,123,124,125,126,127,128,129,130,131,132,133,134,135,136,137,138,139,140,141,142,143,144,145,146,147,148,149,150,151,152,153,154,155,156,157,158,159,160,161,162,163,164,165,166,167,168,169,170,171,172,173,174,175,176,177,178,179,180,181,182,183,184,185,186,187,188,189,190,191,192,193,194,195,196,197,198,199,200,201,202,203,204,205,206,207,208,209,210,211,212,213,214,215,216,217,218,219,220,221,222,223;VDB=5.244542e-01;ANN=G|intergenic_region|MODIFIER|LMJF4839_00018-LMJF4839_00019|LMJF4839_00018-LMJF4839_00019|intergenic_region|LMJF4839_00018-LMJF4839_00019|||n.23093A>G||||||;Cases=120,1,241;Controls=0,0,0;CC_TREND=NaN;CC_GENO=NaN;CC_ALL=1.000e+00;CC_DOM=1.000e+00;CC_REC=1.000e+00;Private=Lineage_01	GT:GQ:PL	.	.	.	.	.	.	.	.	.	.	.	.	.	.	.	.	.	.	.	.	.	.	.	.	.	.	.	.	.	.	.	.	.	.	.	.	.	.	.	.	.	.	.	.	.	.	.	.	.	.	.	.	.	.	.	.	.	.	.	.	.	.	.	.	.	.	.	.	.	.	.	.	.	.	.	.	.	.	.	.	.	.	.	.	.	.	.	.	.	.	.	.	.	.	.	.	.	.	.	.	.	.	.	1/1:99:255,255,0	1/1:99:255,187,0	1/1:99:255,160,0	1/1:99:255,87,0	1/1:99:255,229,0	1/1:99:255,154,0	1/1:99:255,202,0	1/1:99:255,255,0	1/1:99:255,255,0	1/1:99:255,255,0	1/1:99:255,255,0	1/1:99:255,255,0	1/1:99:255,255,0	1/1:99:255,99,0	1/1:99:255,154,0	1/1:99:255,255,0	1/1:99:255,255,0	1/1:99:255,255,0	1/1:99:255,255,0	1/1:99:255,255,0	1/1:99:255,255,0	1/1:99:255,255,0	1/1:99:255,255,0	1/1:99:255,255,0	1/1:99:255,255,0	1/1:99:255,255,0	1/1:99:255,255,0	1/1:99:255,255,0	1/1:99:255,255,0	1/1:99:255,255,0	1/1:99:255,255,0	1/1:99:255,163,0	1/1:99:255,255,0	1/1:99:255,144,0	1/1:99:255,154,0	1/1:99:255,255,0	1/1:99:255,52,0	1/1:99:255,255,0	1/1:99:255,255,0	1/1:99:255,255,0	1/1:99:255,255,0	1/1:99:255,255,0	1/1:99:255,141,0	1/1:99:255,255,0	1/1:99:255,255,0	1/1:99:255,106,0	1/1:99:255,255,0	1/1:99:255,255,0	1/1:99:255,255,0	1/1:99:255,255,0	1/1:99:255,255,0	1/1:99:255,255,0	1/1:99:255,255,0	1/1:99:255,255,0	1/1:99:255,123,0	1/1:99:255,75,0	1/1:99:255,255,0	1/1:99:255,255,0	1/1:99:255,255,0	0/1:18:255,0,15	1/1:99:255,255,0	1/1:99:255,255,0	1/1:99:255,255,0	1/1:99:255,255,0	1/1:99:255,255,0	1/1:99:255,253,0	1/1:99:255,255,0	1/1:99:255,78,0	1/1:99:255,120,0	1/1:99:255,148,0	1/1:99:255,255,0	1/1:99:255,255,0	1/1:99:255,255,0	1/1:99:255,255,0	1/1:99:255,190,0	1/1:99:255,120,0	1/1:99:255,175,0	1/1:99:255,187,0	1/1:99:255,172,0	1/1:99:255,247,0	1/1:99:255,114,0	1/1:99:255,190,0	1/1:99:255,138,0	1/1:99:255,211,0	1/1:99:255,255,0	1/1:99:255,255,0	1/1:99:255,255,0	1/1:99:255,255,0	1/1:99:255,205,0	1/1:99:255,255,0	1/1:99:255,255,0	1/1:99:255,255,0	1/1:99:255,132,0	1/1:99:255,255,0	1/1:99:255,255,0	1/1:99:255,255,0	1/1:99:255,160,0	1/1:99:255,255,0	1/1:99:255,255,0	1/1:99:255,255,0	1/1:99:255,255,0	1/1:99:255,255,0	1/1:99:255,255,0	1/1:99:255,255,0	1/1:99:255,255,0	1/1:99:255,255,0	1/1:99:255,255,0	1/1:99:255,255,0	1/1:99:255,255,0	1/1:75:255,39,0	1/1:99:255,255,0	1/1:99:255,255,0	1/1:99:255,255,0	1/1:99:255,255,0	1/1:99:255,255,0	1/1:99:255,255,0	1/1:99:255,255,0	1/1:99:255,255,0	1/1:99:255,255,0	1/1:99:255,255,0	1/1:99:255,138,0
JF4839_chromosome	23097	.	C	T	222.03	.	AC1=2;AC=241;AF1=1;AN=242;DP4=33,41,15197,14410;DP=32112;FQ=-282;MQ=60;PV4=0.49,1,1,0.29;RPB=-9.286079e-02;SF=103,104,105,106,107,108,109,110,111,112,113,114,115,116,117,118,119,120,121,122,123,124,125,126,127,128,129,130,131,132,133,134,135,136,137,138,139,140,141,142,143,144,145,146,147,148,149,150,151,152,153,154,155,156,157,158,159,160,161,162,163,164,165,166,167,168,169,170,171,172,173,174,175,176,177,178,179,180,181,182,183,184,185,186,187,188,189,190,191,192,193,194,195,196,197,198,199,200,201,202,203,204,205,206,207,208,209,210,211,212,213,214,215,216,217,218,219,220,221,222,223;VDB=5.075280e-01;ANN=T|intergenic_region|MODIFIER|LMJF4839_00018-LMJF4839_00019|LMJF4839_00018-LMJF4839_00019|intergenic_region|LMJF4839_00018-LMJF4839_00019|||n.23097C>T||||||;Cases=120,1,241;Controls=0,0,0;CC_TREND=NaN;CC_GENO=NaN;CC_ALL=1.000e+00;CC_DOM=1.000e+00;CC_REC=1.000e+00;Private=Lineage_01	GT:PL:GQ	.	.	.	.	.	.	.	.	.	.	.	.	.	.	.	.	.	.	.	.	.	.	.	.	.	.	.	.	.	.	.	.	.	.	.	.	.	.	.	.	.	.	.	.	.	.	.	.	.	.	.	.	.	.	.	.	.	.	.	.	.	.	.	.	.	.	.	.	.	.	.	.	.	.	.	.	.	.	.	.	.	.	.	.	.	.	.	.	.	.	.	.	.	.	.	.	.	.	.	.	.	.	.	1/1:255,255,0:99	1/1:255,187,0:99	1/1:255,163,0:99	1/1:255,123,0:99	1/1:255,244,0:99	1/1:255,154,0:99	1/1:255,208,0:99	1/1:255,255,0:99	1/1:255,255,0:99	1/1:255,255,0:99	1/1:255,255,0:99	1/1:255,255,0:99	1/1:255,255,0:99	1/1:255,102,0:99	1/1:255,154,0:99	1/1:255,255,0:99	1/1:255,255,0:99	1/1:255,255,0:99	1/1:255,255,0:99	1/1:255,255,0:99	1/1:255,255,0:99	1/1:255,255,0:99	1/1:255,255,0:99	1/1:255,255,0:99	1/1:255,255,0:99	1/1:255,255,0:99	1/1:255,255,0:99	1/1:255,255,0:99	1/1:255,255,0:99	1/1:255,255,0:99	1/1:255,255,0:99	1/1:255,169,0:99	1/1:255,255,0:99	1/1:255,148,0:99	1/1:255,144,0:99	1/1:255,255,0:99	1/1:255,67,0:99	1/1:255,255,0:99	1/1:255,255,0:99	1/1:255,255,0:99	1/1:255,255,0:99	1/1:255,255,0:99	1/1:255,138,0:99	1/1:255,255,0:99	1/1:255,255,0:99	1/1:255,110,0:99	1/1:255,255,0:99	1/1:255,255,0:99	1/1:255,255,0:99	1/1:255,255,0:99	1/1:255,255,0:99	1/1:255,255,0:99	1/1:255,255,0:99	1/1:255,255,0:99	1/1:255,129,0:99	1/1:255,72,0:99	1/1:255,255,0:99	1/1:255,255,0:99	1/1:255,255,0:99	0/1:255,0,6:9	1/1:255,255,0:99	1/1:255,255,0:99	1/1:255,255,0:99	1/1:255,255,0:99	1/1:255,255,0:99	1/1:255,247,0:99	1/1:255,255,0:99	1/1:255,78,0:99	1/1:255,114,0:99	1/1:255,138,0:99	1/1:255,255,0:99	1/1:255,255,0:99	1/1:255,255,0:99	1/1:255,255,0:99	1/1:255,187,0:99	1/1:255,123,0:99	1/1:255,169,0:99	1/1:255,172,0:99	1/1:255,160,0:99	1/1:255,235,0:99	1/1:255,45,0:87	1/1:255,193,0:99	1/1:255,132,0:99	1/1:255,226,0:99	1/1:255,255,0:99	1/1:255,255,0:99	1/1:255,255,0:99	1/1:255,255,0:99	1/1:255,229,0:99	1/1:255,255,0:99	1/1:255,255,0:99	1/1:255,255,0:99	1/1:255,138,0:99	1/1:255,255,0:99	1/1:255,255,0:99	1/1:255,255,0:99	1/1:255,148,0:99	1/1:255,255,0:99	1/1:255,255,0:99	1/1:255,255,0:99	1/1:255,255,0:99	1/1:255,255,0:99	1/1:255,255,0:99	1/1:255,255,0:99	1/1:255,255,0:99	1/1:255,255,0:99	1/1:255,255,0:99	1/1:255,255,0:99	1/1:255,255,0:99	1/1:255,40,0:77	1/1:255,255,0:99	1/1:255,255,0:99	1/1:255,255,0:99	1/1:255,255,0:99	1/1:255,255,0:99	1/1:255,255,0:99	1/1:255,255,0:99	1/1:255,255,0:99	1/1:255,255,0:99	1/1:255,255,0:99	1/1:255,140,0:99
JF4839_chromosome	23124	.	G	A	222.02	.	AC1=2;AC=241;AF1=1;AN=242;DP4=42,49,14924,15533;DP=32904;FQ=-282;MQ=60;PV4=0.5,0.31,1,0.3;RPB=-7.662549e-01;SF=103,104,105,106,107,108,109,110,111,112,113,114,115,116,117,118,119,120,121,122,123,124,125,126,127,128,129,130,131,132,133,134,135,136,137,138,139,140,141,142,143,144,145,146,147,148,149,150,151,152,153,154,155,156,157,158,159,160,161,162,163,164,165,166,167,168,169,170,171,172,173,174,175,176,177,178,179,180,181,182,183,184,185,186,187,188,189,190,191,192,193,194,195,196,197,198,199,200,201,202,203,204,205,206,207,208,209,210,211,212,213,214,215,216,217,218,219,220,221,222,223;VDB=5.679509e-02;ANN=A|intergenic_region|MODIFIER|LMJF4839_00018-LMJF4839_00019|LMJF4839_00018-LMJF4839_00019|intergenic_region|LMJF4839_00018-LMJF4839_00019|||n.23124G>A||||||;Cases=120,1,241;Controls=0,0,0;CC_TREND=NaN;CC_GENO=NaN;CC_ALL=1.000e+00;CC_DOM=1.000e+00;CC_REC=1.000e+00;Private=Lineage_01	GT:PL:GQ	.	.	.	.	.	.	.	.	.	.	.	.	.	.	.	.	.	.	.	.	.	.	.	.	.	.	.	.	.	.	.	.	.	.	.	.	.	.	.	.	.	.	.	.	.	.	.	.	.	.	.	.	.	.	.	.	.	.	.	.	.	.	.	.	.	.	.	.	.	.	.	.	.	.	.	.	.	.	.	.	.	.	.	.	.	.	.	.	.	.	.	.	.	.	.	.	.	.	.	.	.	.	.	1/1:255,255,0:99	1/1:255,193,0:99	1/1:255,169,0:99	1/1:255,120,0:99	1/1:255,214,0:99	1/1:255,138,0:99	1/1:255,205,0:99	1/1:255,255,0:99	1/1:255,255,0:99	1/1:255,255,0:99	1/1:255,255,0:99	1/1:255,255,0:99	1/1:255,255,0:99	1/1:255,99,0:99	1/1:255,157,0:99	1/1:255,255,0:99	1/1:255,255,0:99	1/1:255,255,0:99	1/1:255,255,0:99	1/1:255,255,0:99	1/1:255,255,0:99	1/1:255,255,0:99	1/1:255,255,0:99	1/1:255,255,0:99	1/1:255,255,0:99	1/1:255,255,0:99	1/1:255,255,0:99	1/1:255,255,0:99	1/1:255,255,0:99	1/1:255,255,0:99	1/1:255,255,0:99	1/1:255,184,0:99	1/1:255,255,0:99	1/1:255,138,0:99	1/1:255,148,0:99	1/1:255,255,0:99	1/1:255,64,0:99	1/1:255,255,0:99	1/1:255,255,0:99	1/1:255,255,0:99	1/1:255,255,0:99	1/1:255,255,0:99	1/1:255,154,0:99	1/1:255,255,0:99	1/1:255,255,0:99	1/1:255,154,0:99	1/1:255,255,0:99	1/1:255,255,0:99	1/1:255,255,0:99	1/1:255,255,0:99	1/1:255,255,0:99	1/1:255,255,0:99	1/1:255,255,0:99	1/1:255,255,0:99	1/1:255,117,0:99	1/1:255,87,0:99	1/1:255,255,0:99	1/1:255,255,0:99	1/1:255,255,0:99	0/1:255,0,59:62	1/1:255,255,0:99	1/1:255,255,0:99	1/1:255,255,0:99	1/1:255,255,0:99	1/1:255,255,0:99	1/1:255,244,0:99	1/1:255,255,0:99	1/1:255,87,0:99	1/1:255,120,0:99	1/1:255,141,0:99	1/1:255,255,0:99	1/1:255,255,0:99	1/1:255,255,0:99	1/1:255,255,0:99	1/1:255,184,0:99	1/1:255,120,0:99	1/1:255,172,0:99	1/1:255,175,0:99	1/1:255,190,0:99	1/1:255,232,0:99	1/1:255,93,0:99	1/1:255,193,0:99	1/1:255,132,0:99	1/1:255,247,0:99	1/1:255,255,0:99	1/1:255,255,0:99	1/1:255,255,0:99	1/1:255,255,0:99	1/1:255,199,0:99	1/1:255,255,0:99	1/1:255,255,0:99	1/1:255,255,0:99	1/1:255,141,0:99	1/1:255,255,0:99	1/1:255,255,0:99	1/1:255,255,0:99	1/1:255,175,0:99	1/1:255,255,0:99	1/1:255,255,0:99	1/1:255,255,0:99	1/1:255,255,0:99	1/1:255,255,0:99	1/1:255,255,0:99	1/1:255,255,0:99	1/1:255,255,0:99	1/1:255,255,0:99	1/1:255,255,0:99	1/1:255,255,0:99	1/1:255,255,0:99	1/1:255,32,0:61	1/1:255,255,0:99	1/1:255,255,0:99	1/1:255,255,0:99	1/1:255,255,0:99	1/1:255,255,0:99	1/1:255,255,0:99	1/1:255,255,0:99	1/1:255,255,0:99	1/1:255,255,0:99	1/1:255,255,0:99	1/1:255,171,0:99
[truncated: 81,362,258 more chars]
