# Supplementary material for: Genetic Separation of Listeria monocytogenes Causing Central Nervous System Infections in Animals
Source: Front Cell Infect Microbiol. 2018 Feb 5;8:20. doi: 10.3389/fcimb.2018.00020 (PMC5807335; doi:10.3389/fcimb.2018.00020)
Supplement: Supplementary file 18 [file DataSheet2.ZIP]

Archive with 3 entries (2 files):
- DS2_SNVs_CNS.txt
- __MACOSX/
- __MACOSX/._DS2_SNVs_CNS.txt
