# Supplementary material for: Genetic Separation of Listeria monocytogenes Causing Central Nervous System Infections in Animals
Source: Front Cell Infect Microbiol. 2018 Feb 5;8:20. doi: 10.3389/fcimb.2018.00020 (PMC5807335; doi:10.3389/fcimb.2018.00020)
Supplement: Supplementary file 18 [file DataSheet2.ZIP › DS2_SNVs_CNS.txt]

ID=LMJF4839_00003;Parent=LMJF4839_00003_gene;inference=ab initio prediction:Prodigal:2.6;locus_tag=LMJF4839_00003;product=MATE family efflux transporter;protein_id=gnl|Lausanne-GTF|LMJF4839_00003
	SNP Factor:0.006144582014808443	Unique Strains:1	#SNP:1
3610	C	T	LinILM_LMNC419JF4839chromosome.fastaq20.sorted.bam
ID=LMJF4839_00005;Parent=LMJF4839_00005_gene;Name=recF;gene=recF;inference=ab initio prediction:Prodigal:2.6;locus_tag=LMJF4839_00005;product=recombination protein F;protein_id=gnl|Lausanne-GTF|LMJF4839_00005
	SNP Factor:0.007418727836550589	Unique Strains:1	#SNP:1
5739	G	A	LinILM_JF5207JF4839chromosome.fastaq20.sorted.bam
ID=LMJF4839_00008;Parent=LMJF4839_00008_gene;inference=ab initio prediction:Prodigal:2.6;locus_tag=LMJF4839_00008;product=cardiolipin synthase;protein_id=gnl|Lausanne-GTF|LMJF4839_00008
	SNP Factor:0.005451492618678995	Unique Strains:1	#SNP:1
11749	C	T	LinILM_LMNC047JF4839chromosome.fastaq20.sorted.bam
ID=LMJF4839_00012;Parent=LMJF4839_00012_gene;inference=ab initio prediction:Prodigal:2.6;locus_tag=LMJF4839_00012;product=mevalonate kinase;protein_id=gnl|Lausanne-GTF|LMJF4839_00012
	SNP Factor:0.007709386949549771	Unique Strains:1	#SNP:1
15520	C	T	LinILM_JF5822JF4839chromosome.fastaq20.sorted.bam
ID=LMJF4839_00018;Parent=LMJF4839_00018_gene;inference=ab initio prediction:Prodigal:2.6;locus_tag=LMJF4839_00018;product=beta-glucosidase;protein_id=gnl|Lausanne-GTF|LMJF4839_00018
	SNP Factor:0.005759207533043454	Unique Strains:1	#SNP:1
22316	C	T	LinILM_JF5207JF4839chromosome.fastaq20.sorted.bam
ID=LMJF4839_00019;Parent=LMJF4839_00019_gene;inference=ab initio prediction:Prodigal:2.6;locus_tag=LMJF4839_00019;product=P60 protein;protein_id=gnl|Lausanne-GTF|LMJF4839_00019
	SNP Factor:0.04016749846861412	Unique Strains:2	#SNP:2
23852	C	A	LinILM_JF4936JF4839chromosome.fastaq20.sorted.bam
23953	T	G	LinILM_JF5822JF4839chromosome.fastaq20.sorted.bam
inference=ab initio prediction:SignalP:4.1;note=predicted cleavage at residue 33;product=putative signal peptide
	SNP Factor:0.08264462809917356	Unique Strains:1	#SNP:1
23953	T	G	LinILM_JF5822JF4839chromosome.fastaq20.sorted.bam
ID=LMJF4839_00021;Parent=LMJF4839_00021_gene;inference=ab initio prediction:Prodigal:2.6;locus_tag=LMJF4839_00021;product=PTS fructose transporter subunit IIA;protein_id=gnl|Lausanne-GTF|LMJF4839_00021
	SNP Factor:0.020507351885651007	Unique Strains:1	#SNP:1
25104	C	T	LinILM_JF5183JF4839chromosome.fastaq20.sorted.bam
ID=LMJF4839_00024;Parent=LMJF4839_00024_gene;inference=ab initio prediction:Prodigal:2.6;locus_tag=LMJF4839_00024;product=PTS mannose transporter subunit IID;protein_id=gnl|Lausanne-GTF|LMJF4839_00024
	SNP Factor:0.02008374923430706	Unique Strains:1	#SNP:1
26975	G	A	LinILM_LMNC414JF4839chromosome.fastaq20.sorted.bam
ID=LMJF4839_00028;Parent=LMJF4839_00028_gene;inference=ab initio prediction:Prodigal:2.6;locus_tag=LMJF4839_00028;product=microcin C7 self-immunity protein MccF;protein_id=gnl|Lausanne-GTF|LMJF4839_00028
	SNP Factor:0.01884712157335771	Unique Strains:2	#SNP:1
31624	C	T	LinILM_JF4899JF4839chromosome.fastaq20.sorted.bam	LinILM_JF5861JF4839chromosome.fastaq20.sorted.bam
ID=LMJF4839_00029;Parent=LMJF4839_00029_gene;inference=COORDINATES:profile:Infernal:1.1;locus_tag=LMJF4839_00029;product=rli22
	SNP Factor:0.07378984651711924	Unique Strains:1	#SNP:1
32103	C	T	LinILM_LMNC428JF4839chromosome.fastaq20.sorted.bam
ID=LMJF4839_00031;Parent=LMJF4839_00031_gene;inference=ab initio prediction:Prodigal:2.6;locus_tag=LMJF4839_00031;product=hydrolase;protein_id=gnl|Lausanne-GTF|LMJF4839_00031
	SNP Factor:0.030571379074910067	Unique Strains:1	#SNP:1
32873	C	T	LinILM_JF5207JF4839chromosome.fastaq20.sorted.bam
ID=LMJF4839_00032;Parent=LMJF4839_00032_gene;inference=ab initio prediction:Prodigal:2.6;locus_tag=LMJF4839_00032;product=LacI family transcription regulator;protein_id=gnl|Lausanne-GTF|LMJF4839_00032
	SNP Factor:0.07818791683933166	Unique Strains:5	#SNP:2
33768	C	T	LinILM_LMNC064JF4839chromosome.fastaq20.sorted.bam
33963	A	C	LinILM_JF4899JF4839chromosome.fastaq20.sorted.bam	LinILM_JF4909JF4839chromosome.fastaq20.sorted.bam	LinILM_JF5210JF4839chromosome.fastaq20.sorted.bam	LinILM_LMNC434JF4839chromosome.fastaq20.sorted.bam
ID=LMJF4839_00033;Parent=LMJF4839_00033_gene;inference=ab initio prediction:Prodigal:2.6;locus_tag=LMJF4839_00033;product=xylose repressor;protein_id=gnl|Lausanne-GTF|LMJF4839_00033
	SNP Factor:0.01709299443623031	Unique Strains:2	#SNP:1
34987	G	A	LinILM_LMNC086JF4839chromosome.fastaq20.sorted.bam	LinILM_LMNC097JF4839chromosome.fastaq20.sorted.bam
ID=LMJF4839_00034;Parent=LMJF4839_00034_gene;inference=ab initio prediction:Prodigal:2.6;locus_tag=LMJF4839_00034;product=endoglucanase;protein_id=gnl|Lausanne-GTF|LMJF4839_00034
	SNP Factor:0.013751186039795934	Unique Strains:2	#SNP:2
35670	C	T	LinILM_JF5207JF4839chromosome.fastaq20.sorted.bam
35914	C	A	LinILM_JF4929JF4839chromosome.fastaq20.sorted.bam
ID=LMJF4839_00044;Parent=LMJF4839_00044_gene;eC_number=3.5.3.6;inference=ab initio prediction:Prodigal:2.6;locus_tag=LMJF4839_00044;product=arginine deiminase;protein_id=gnl|Lausanne-GTF|LMJF4839_00044
	SNP Factor:0.0403801114491076	Unique Strains:2	#SNP:3
48409	T	A	LinILM_LMNC067JF4839chromosome.fastaq20.sorted.bam
48527	G	A	LinILM_LMNC419JF4839chromosome.fastaq20.sorted.bam
48528	A	C	LinILM_LMNC419JF4839chromosome.fastaq20.sorted.bam
ID=LMJF4839_00049;Parent=LMJF4839_00049_gene;inference=ab initio prediction:Prodigal:2.6;locus_tag=LMJF4839_00049;product=sensor histidine kinase AgrB;protein_id=gnl|Lausanne-GTF|LMJF4839_00049
	SNP Factor:0.05366534292154127	Unique Strains:2	#SNP:2
52041	C	T	LinILM_LMNC423JF4839chromosome.fastaq20.sorted.bam
52106	A	T	LinILM_LMNC433JF4839chromosome.fastaq20.sorted.bam
ID=LMJF4839_00053;Parent=LMJF4839_00053_gene;eC_number=3.1.4.-;Name=gdpP;gene=gdpP;inference=ab initio prediction:Prodigal:2.6,similar to AA sequence:UniProtKB:P37484;locus_tag=LMJF4839_00053;product=Cyclic-di-AMP phosphodiesterase GdpP;protein_id=gnl|Lausanne-GTF|LMJF4839_00053
	SNP Factor:0.02092269065801862	Unique Strains:1	#SNP:1
56654	A	C	LinILM_LMNC067JF4839chromosome.fastaq20.sorted.bam
ID=LMJF4839_00054;Parent=LMJF4839_00054_gene;Name=rplI;gene=rplI;inference=ab initio prediction:Prodigal:2.6;locus_tag=LMJF4839_00054;product=50S ribosomal protein L9;protein_id=gnl|Lausanne-GTF|LMJF4839_00054
	SNP Factor:0.01844746162927981	Unique Strains:1	#SNP:1
57201	G	A	LinILM_JF5183JF4839chromosome.fastaq20.sorted.bam
ID=LMJF4839_00056;Parent=LMJF4839_00056_gene;eC_number=6.3.4.4;Name=purA;gene=purA;inference=ab initio prediction:Prodigal:2.6;locus_tag=LMJF4839_00056;product=adenylosuccinate synthetase;protein_id=gnl|Lausanne-GTF|LMJF4839_00056
	SNP Factor:0.006386756421883582	Unique Strains:1	#SNP:1
59487	A	T	LinILM_JF4929JF4839chromosome.fastaq20.sorted.bam
ID=LMJF4839_00058;Parent=LMJF4839_00058_gene;inference=ab initio prediction:Prodigal:2.6;locus_tag=LMJF4839_00058;product=type VII secretion protein EsaA;protein_id=gnl|Lausanne-GTF|LMJF4839_00058
	SNP Factor:0.015457224706827971	Unique Strains:3	#SNP:2
61300	G	A	LinILM_LMNC383JF4839chromosome.fastaq20.sorted.bam
61924	C	A	LinILM_JF5191JF4839chromosome.fastaq20.sorted.bam	LinILM_LMNC413JF4839chromosome.fastaq20.sorted.bam
ID=LMJF4839_00062;Parent=LMJF4839_00062_gene;inference=ab initio prediction:Prodigal:2.6;locus_tag=LMJF4839_00062;product=type VII secretion protein EssC;protein_id=gnl|Lausanne-GTF|LMJF4839_00062
	SNP Factor:0.018373638972693097	Unique Strains:1	#SNP:1
70407	A	T	LinILM_LMNC062JF4839chromosome.fastaq20.sorted.bam
ID=LMJF4839_00071;Parent=LMJF4839_00071_gene;inference=ab initio prediction:Prodigal:2.6;locus_tag=LMJF4839_00071;product=membrane protein;protein_id=gnl|Lausanne-GTF|LMJF4839_00071
	SNP Factor:0.06849002328660792	Unique Strains:1	#SNP:3
76784	G	A	LinILM_JF5186JF4839chromosome.fastaq20.sorted.bam
76785	G	A	LinILM_JF5186JF4839chromosome.fastaq20.sorted.bam
76801	A	T	LinILM_JF5186JF4839chromosome.fastaq20.sorted.bam
ID=LMJF4839_00080;Parent=LMJF4839_00080_gene;eC_number=3.1.-.-;inference=ab initio prediction:Prodigal:2.6,similar to AA sequence:UniProtKB:Q813X6;locus_tag=LMJF4839_00080;product=Ribonuclease;protein_id=gnl|Lausanne-GTF|LMJF4839_00080
	SNP Factor:0.10051373687737324	Unique Strains:3	#SNP:6
82990	C	A	LinILM_JF4929JF4839chromosome.fastaq20.sorted.bam
83129	G	A	LinILM_JF5207JF4839chromosome.fastaq20.sorted.bam
84324	A	T	LinILM_JF5186JF4839chromosome.fastaq20.sorted.bam
84326	C	G	LinILM_JF5186JF4839chromosome.fastaq20.sorted.bam
84335	C	T	LinILM_JF5186JF4839chromosome.fastaq20.sorted.bam
84338	T	C	LinILM_JF5186JF4839chromosome.fastaq20.sorted.bam
ID=LMJF4839_00081;Parent=LMJF4839_00081_gene;inference=ab initio prediction:Prodigal:2.6;locus_tag=LMJF4839_00081;product=hypothetical protein;protein_id=gnl|Lausanne-GTF|LMJF4839_00081
	SNP Factor:0.18595041322314051	Unique Strains:3	#SNP:3
84766	C	T	LinILM_JF4909JF4839chromosome.fastaq20.sorted.bam	LinILM_JF5183JF4839chromosome.fastaq20.sorted.bam
84773	C	T	LinILM_JF4899JF4839chromosome.fastaq20.sorted.bam	LinILM_JF4909JF4839chromosome.fastaq20.sorted.bam	LinILM_JF5183JF4839chromosome.fastaq20.sorted.bam
84774	G	A	LinILM_JF4899JF4839chromosome.fastaq20.sorted.bam	LinILM_JF4909JF4839chromosome.fastaq20.sorted.bam	LinILM_JF5183JF4839chromosome.fastaq20.sorted.bam
ID=LMJF4839_00087;Parent=LMJF4839_00087_gene;inference=ab initio prediction:Prodigal:2.6;locus_tag=LMJF4839_00087;product=hypothetical protein;protein_id=gnl|Lausanne-GTF|LMJF4839_00087
	SNP Factor:0.12788065221943198	Unique Strains:7	#SNP:7
89355	A	G	LinILM_JF5203JF4839chromosome.fastaq20.sorted.bam
91588	G	A	LinILM_LMNC060JF4839chromosome.fastaq20.sorted.bam
93143	C	T	LinILM_JF4906JF4839chromosome.fastaq20.sorted.bam
93736	A	G	LinILM_JF5186JF4839chromosome.fastaq20.sorted.bam
93865	A	T	LinILM_LMNC423JF4839chromosome.fastaq20.sorted.bam
94244	C	T	LinILM_JF4929JF4839chromosome.fastaq20.sorted.bam
94652	A	G	LinILM_JF5183JF4839chromosome.fastaq20.sorted.bam
ID=LMJF4839_00090;Parent=LMJF4839_00090_gene;inference=ab initio prediction:Prodigal:2.6;locus_tag=LMJF4839_00090;product=ATP synthase subunit delta;protein_id=gnl|Lausanne-GTF|LMJF4839_00090
	SNP Factor:0.023657813387168006	Unique Strains:3	#SNP:1
97645	C	T	LinILM_LMNC079JF4839chromosome.fastaq20.sorted.bam	LinILM_LMNC081JF4839chromosome.fastaq20.sorted.bam	LinILM_LMNC382JF4839chromosome.fastaq20.sorted.bam
ID=LMJF4839_00091;Parent=LMJF4839_00091_gene;eC_number=3.6.3.14;inference=ab initio prediction:Prodigal:2.6;locus_tag=LMJF4839_00091;product=ATP synthase F0F1 subunit alpha;protein_id=gnl|Lausanne-GTF|LMJF4839_00091
	SNP Factor:0.005516997870438823	Unique Strains:1	#SNP:1
98486	G	C	LinILM_JF5186JF4839chromosome.fastaq20.sorted.bam
ID=LMJF4839_00093;Parent=LMJF4839_00093_gene;eC_number=3.6.3.14;inference=ab initio prediction:Prodigal:2.6;locus_tag=LMJF4839_00093;product=ATP synthase F0F1 subunit beta;protein_id=gnl|Lausanne-GTF|LMJF4839_00093
	SNP Factor:0.072283931282076	Unique Strains:4	#SNP:3
101076	C	T	LinILM_JF5822JF4839chromosome.fastaq20.sorted.bam
101407	T	C	LinILM_JF4901JF4839chromosome.fastaq20.sorted.bam	LinILM_LMNC169JF4839chromosome.fastaq20.sorted.bam
101800	C	A	LinILM_LMNC433JF4839chromosome.fastaq20.sorted.bam
ID=LMJF4839_00095;Parent=LMJF4839_00095_gene;inference=ab initio prediction:Prodigal:2.6;locus_tag=LMJF4839_00095;product=hypothetical protein;protein_id=gnl|Lausanne-GTF|LMJF4839_00095
	SNP Factor:0.04411634951913179	Unique Strains:3	#SNP:1
102577	C	T	LinILM_JF4927JF4839chromosome.fastaq20.sorted.bam	LinILM_JF5201JF4839chromosome.fastaq20.sorted.bam	LinILM_LMNC381JF4839chromosome.fastaq20.sorted.bam
ID=LMJF4839_00101;Parent=LMJF4839_00101_gene;inference=ab initio prediction:Prodigal:2.6;locus_tag=LMJF4839_00101;product=hypothetical protein;protein_id=gnl|Lausanne-GTF|LMJF4839_00101
	SNP Factor:0.09391435011269722	Unique Strains:2	#SNP:1
107664	G	A	LinILM_JF5201JF4839chromosome.fastaq20.sorted.bam	LinILM_LMNC381JF4839chromosome.fastaq20.sorted.bam
ID=LMJF4839_00104;Parent=LMJF4839_00104_gene;inference=ab initio prediction:Prodigal:2.6;locus_tag=LMJF4839_00104;product=hypothetical protein;protein_id=gnl|Lausanne-GTF|LMJF4839_00104
	SNP Factor:0.04431347351162121	Unique Strains:2	#SNP:1
109672	C	A	LinILM_JF5861JF4839chromosome.fastaq20.sorted.bam	LinILM_LMNC384JF4839chromosome.fastaq20.sorted.bam
ID=LMJF4839_00105;Parent=LMJF4839_00105_gene;inference=ab initio prediction:Prodigal:2.6;locus_tag=LMJF4839_00105;product=chitinase B;protein_id=gnl|Lausanne-GTF|LMJF4839_00105
	SNP Factor:0.003637527645210104	Unique Strains:1	#SNP:1
110445	C	T	LinILM_JF5822JF4839chromosome.fastaq20.sorted.bam
ID=LMJF4839_00106;Parent=LMJF4839_00106_gene;inference=ab initio prediction:Prodigal:2.6;locus_tag=LMJF4839_00106;product=transcriptional regulator;protein_id=gnl|Lausanne-GTF|LMJF4839_00106
	SNP Factor:0.054852629269362976	Unique Strains:6	#SNP:1
113050	C	A	LinILM_JF4901JF4839chromosome.fastaq20.sorted.bam	LinILM_JF5199JF4839chromosome.fastaq20.sorted.bam	LinILM_LMNC047JF4839chromosome.fastaq20.sorted.bam	LinILM_LMNC169JF4839chromosome.fastaq20.sorted.bam	LinILM_LMNC419JF4839chromosome.fastaq20.sorted.bam	LinILM_LMNC421JF4839chromosome.fastaq20.sorted.bam
ID=LMJF4839_00118;Parent=LMJF4839_00118_gene;Name=lmaA;gene=lmaA;inference=ab initio prediction:Prodigal:2.6;locus_tag=LMJF4839_00118;product=antigen A;protein_id=gnl|Lausanne-GTF|LMJF4839_00118
	SNP Factor:1.3506125992861049	Unique Strains:14	#SNP:2
123228	A	C	LinILM_JF4901JF4839chromosome.fastaq20.sorted.bam	LinILM_JF4906JF4839chromosome.fastaq20.sorted.bam	LinILM_JF4908JF4839chromosome.fastaq20.sorted.bam	LinILM_JF4918JF4839chromosome.fastaq20.sorted.bam	LinILM_JF4934JF4839chromosome.fastaq20.sorted.bam	LinILM_JF5199JF4839chromosome.fastaq20.sorted.bam	LinILM_LMNC047JF4839chromosome.fastaq20.sorted.bam	LinILM_LMNC169JF4839chromosome.fastaq20.sorted.bam	LinILM_LMNC416JF4839chromosome.fastaq20.sorted.bam	LinILM_LMNC419JF4839chromosome.fastaq20.sorted.bam	LinILM_LMNC421JF4839chromosome.fastaq20.sorted.bam	LinILM_LMNC423JF4839chromosome.fastaq20.sorted.bam	LinILM_LMNC428JF4839chromosome.fastaq20.sorted.bam
123242	G	A	LinILM_JF4929JF4839chromosome.fastaq20.sorted.bam
ID=LMJF4839_00121;Parent=LMJF4839_00121_gene;inference=ab initio prediction:Prodigal:2.6;locus_tag=LMJF4839_00121;product=phage tail protein;protein_id=gnl|Lausanne-GTF|LMJF4839_00121
	SNP Factor:0.061872983603659344	Unique Strains:2	#SNP:2
124819	G	A	LinILM_LMNC060JF4839chromosome.fastaq20.sorted.bam
124894	C	T	LinILM_LMNC064JF4839chromosome.fastaq20.sorted.bam
ID=LMJF4839_00122;Parent=LMJF4839_00122_gene;inference=ab initio prediction:Prodigal:2.6;locus_tag=LMJF4839_00122;product=phage tail family protein;protein_id=gnl|Lausanne-GTF|LMJF4839_00122
	SNP Factor:0.010078613182826044	Unique Strains:1	#SNP:1
126395	G	A	LinILM_JF5186JF4839chromosome.fastaq20.sorted.bam
ID=LMJF4839_00123;Parent=LMJF4839_00123_gene;inference=ab initio prediction:Prodigal:2.6;locus_tag=LMJF4839_00123;product=minor structural protein;protein_id=gnl|Lausanne-GTF|LMJF4839_00123
	SNP Factor:0.029049078417987192	Unique Strains:2	#SNP:2
127380	C	T	LinILM_LMNC542JF4839chromosome.fastaq20.sorted.bam

128267	G	A	LinILM_LMNC060JF4839chromosome.fastaq20.sorted.bam
ID=LMJF4839_00125;Parent=LMJF4839_00125_gene;inference=ab initio prediction:Prodigal:2.6;locus_tag=LMJF4839_00125;product=hypothetical protein;protein_id=gnl|Lausanne-GTF|LMJF4839_00125
	SNP Factor:0.17187790939169542	Unique Strains:6	#SNP:2
128828	G	A	LinILM_LMNC062JF4839chromosome.fastaq20.sorted.bam
128942	T	A	LinILM_JF4918JF4839chromosome.fastaq20.sorted.bam	LinILM_JF4934JF4839chromosome.fastaq20.sorted.bam	LinILM_JF5207JF4839chromosome.fastaq20.sorted.bam	LinILM_LMNC061JF4839chromosome.fastaq20.sorted.bam	LinILM_LMNC418JF4839chromosome.fastaq20.sorted.bam
ID=LMJF4839_00126;Parent=LMJF4839_00126_gene;inference=ab initio prediction:Prodigal:2.6;locus_tag=LMJF4839_00126;product=hypothetical protein;protein_id=gnl|Lausanne-GTF|LMJF4839_00126
	SNP Factor:0.017181835363653548	Unique Strains:1	#SNP:1
129508	C	T	LinILM_JF5210JF4839chromosome.fastaq20.sorted.bam
ID=LMJF4839_00130;Parent=LMJF4839_00130_gene;inference=ab initio prediction:Prodigal:2.6;locus_tag=LMJF4839_00130;product=5'-nucleotidase;protein_id=gnl|Lausanne-GTF|LMJF4839_00130
	SNP Factor:0.17583963425356075	Unique Strains:5	#SNP:4
131967	C	T	LinILM_JF4936JF4839chromosome.fastaq20.sorted.bam	LinILM_LMNC433JF4839chromosome.fastaq20.sorted.bam
132815	G	A	LinILM_JF4939JF4839chromosome.fastaq20.sorted.bam	LinILM_LMNC429JF4839chromosome.fastaq20.sorted.bam
132868	T	C	LinILM_JF4936JF4839chromosome.fastaq20.sorted.bam	LinILM_LMNC433JF4839chromosome.fastaq20.sorted.bam
133134	T	C	LinILM_JF5203JF4839chromosome.fastaq20.sorted.bam
ID=LMJF4839_00131;Parent=LMJF4839_00131_gene;inference=ab initio prediction:Prodigal:2.6;locus_tag=LMJF4839_00131;product=EAL domain-containing protein;protein_id=gnl|Lausanne-GTF|LMJF4839_00131
	SNP Factor:0.022009221863961	Unique Strains:2	#SNP:1
134427	A	C	LinILM_LMNC047JF4839chromosome.fastaq20.sorted.bam	LinILM_LMNC421JF4839chromosome.fastaq20.sorted.bam
ID=LMJF4839_00132;Parent=LMJF4839_00132_gene;eC_number=1.1.1.205;inference=ab initio prediction:Prodigal:2.6;locus_tag=LMJF4839_00132;product=inosine 5-monophosphate dehydrogenase;protein_id=gnl|Lausanne-GTF|LMJF4839_00132
	SNP Factor:0.005473154178753215	Unique Strains:1	#SNP:1
135441	T	C	LinILM_JF4907JF4839chromosome.fastaq20.sorted.bam
inference=ab initio prediction:SignalP:4.1;note=predicted cleavage at residue 26;product=putative signal peptide
	SNP Factor:0.10461345329009311	Unique Strains:1	#SNP:1
137344	G	A	LinILM_LMNC096JF4839chromosome.fastaq20.sorted.bam
ID=LMJF4839_00136;Parent=LMJF4839_00136_gene;inference=ab initio prediction:Prodigal:2.6;locus_tag=LMJF4839_00136;product=peptide ABC transporter substrate-binding protein;protein_id=gnl|Lausanne-GTF|LMJF4839_00136
	SNP Factor:0.06292738180140119	Unique Strains:3	#SNP:3
137344	G	A	LinILM_LMNC096JF4839chromosome.fastaq20.sorted.bam
137727	C	T	LinILM_LMNC384JF4839chromosome.fastaq20.sorted.bam
138551	G	A	LinILM_LMNC169JF4839chromosome.fastaq20.sorted.bam
ID=LMJF4839_00139;Parent=LMJF4839_00139_gene;inference=ab initio prediction:Prodigal:2.6;locus_tag=LMJF4839_00139;product=TIGR04197 family type VII secretion effector;protein_id=gnl|Lausanne-GTF|LMJF4839_00139
	SNP Factor:0.028896723111599146	Unique Strains:1	#SNP:1
141077	C	T	LinILM_LMNC424JF4839chromosome.fastaq20.sorted.bam
ID=LMJF4839_00149;Parent=LMJF4839_00149_gene;inference=ab initio prediction:Prodigal:2.6;locus_tag=LMJF4839_00149;product=hypothetical protein;protein_id=gnl|Lausanne-GTF|LMJF4839_00149
	SNP Factor:0.026702626203287092	Unique Strains:2	#SNP:1
146962	A	G	LinILM_JF4899JF4839chromosome.fastaq20.sorted.bam	LinILM_JF5186JF4839chromosome.fastaq20.sorted.bam
ID=LMJF4839_00152;Parent=LMJF4839_00152_gene;inference=ab initio prediction:Prodigal:2.6;locus_tag=LMJF4839_00152;product=peptide ABC transporter substrate-binding protein;protein_id=gnl|Lausanne-GTF|LMJF4839_00152
	SNP Factor:0.02493802899794012	Unique Strains:1	#SNP:1
149881	G	T	LinILM_LMNC429JF4839chromosome.fastaq20.sorted.bam
ID=LMJF4839_00154;Parent=LMJF4839_00154_gene;inference=ab initio prediction:Prodigal:2.6;locus_tag=LMJF4839_00154;product=zinc ABC transporter ATP-binding protein;protein_id=gnl|Lausanne-GTF|LMJF4839_00154
	SNP Factor:0.01170603797438719	Unique Strains:1	#SNP:1
151347	A	C	LinILM_LMNC384JF4839chromosome.fastaq20.sorted.bam
ID=LMJF4839_00156;Parent=LMJF4839_00156_gene;inference=ab initio prediction:Prodigal:2.6;locus_tag=LMJF4839_00156;product=Crp/Fnr family transcriptional regulator;protein_id=gnl|Lausanne-GTF|LMJF4839_00156
	SNP Factor:0.04847192263881147	Unique Strains:2	#SNP:2
152752	G	T	LinILM_LMNC416JF4839chromosome.fastaq20.sorted.bam
152976	C	T	LinILM_LMNC064JF4839chromosome.fastaq20.sorted.bam
ID=LMJF4839_00157;Parent=LMJF4839_00157_gene;inference=ab initio prediction:Prodigal:2.6;locus_tag=LMJF4839_00157;product=ATP-dependent helicase;protein_id=gnl|Lausanne-GTF|LMJF4839_00157
	SNP Factor:0.03177281729570961	Unique Strains:3	#SNP:3
153971	G	A	LinILM_LMNC108JF4839chromosome.fastaq20.sorted.bam
154611	A	G	LinILM_LMNC381JF4839chromosome.fastaq20.sorted.bam
154701	C	T	LinILM_LMNC542JF4839chromosome.fastaq20.sorted.bam

ID=LMJF4839_00159;Parent=LMJF4839_00159_gene;inference=ab initio prediction:Prodigal:2.6;locus_tag=LMJF4839_00159;product=peptidoglycan binding protein;protein_id=gnl|Lausanne-GTF|LMJF4839_00159
	SNP Factor:0.013872367284796232	Unique Strains:1	#SNP:1
158173	C	T	LinILM_LMNC060JF4839chromosome.fastaq20.sorted.bam
ID=LMJF4839_00163;Parent=LMJF4839_00163_gene;inference=ab initio prediction:Prodigal:2.6;locus_tag=LMJF4839_00163;product=stage 0 sporulation protein;protein_id=gnl|Lausanne-GTF|LMJF4839_00163
	SNP Factor:0.00989756025139803	Unique Strains:1	#SNP:1
163700	G	A	LinILM_JF4901JF4839chromosome.fastaq20.sorted.bam
ID=LMJF4839_00165;Parent=LMJF4839_00165_gene;inference=ab initio prediction:Prodigal:2.6;locus_tag=LMJF4839_00165;product=tRNA1(Val) (adenine(37)-N6)-methyltransferase;protein_id=gnl|Lausanne-GTF|LMJF4839_00165
	SNP Factor:0.06398293788323114	Unique Strains:3	#SNP:1
165203	A	G	LinILM_LMNC079JF4839chromosome.fastaq20.sorted.bam	LinILM_LMNC081JF4839chromosome.fastaq20.sorted.bam	LinILM_LMNC382JF4839chromosome.fastaq20.sorted.bam
ID=LMJF4839_00166;Parent=LMJF4839_00166_gene;inference=ab initio prediction:Prodigal:2.6;locus_tag=LMJF4839_00166;product=GIY-YIG nuclease;protein_id=gnl|Lausanne-GTF|LMJF4839_00166
	SNP Factor:0.03016227302889546	Unique Strains:1	#SNP:1
165625	C	G	LinILM_LMNC419JF4839chromosome.fastaq20.sorted.bam
ID=LMJF4839_00169;Parent=LMJF4839_00169_gene;inference=ab initio prediction:Prodigal:2.6;locus_tag=LMJF4839_00169;product=glucose transporter;protein_id=gnl|Lausanne-GTF|LMJF4839_00169
	SNP Factor:0.009621027718180856	Unique Strains:1	#SNP:1
167928	A	T	LinILM_LMNC419JF4839chromosome.fastaq20.sorted.bam
ID=LMJF4839_00170;Parent=LMJF4839_00170_gene;inference=ab initio prediction:Prodigal:2.6;locus_tag=LMJF4839_00170;product=acetyl-coenzyme A synthetase;protein_id=gnl|Lausanne-GTF|LMJF4839_00170
	SNP Factor:0.0065538959634554765	Unique Strains:1	#SNP:1
168621	A	G	LinILM_JF4918JF4839chromosome.fastaq20.sorted.bam
ID=LMJF4839_00177;Parent=LMJF4839_00177_gene;inference=ab initio prediction:Prodigal:2.6;locus_tag=LMJF4839_00177;product=methionine--tRNA ligase;protein_id=gnl|Lausanne-GTF|LMJF4839_00177
	SNP Factor:0.004134298554235795	Unique Strains:1	#SNP:1
177033	A	C	LinILM_LMNC414JF4839chromosome.fastaq20.sorted.bam
ID=LMJF4839_00182;Parent=LMJF4839_00182_gene;inference=ab initio prediction:Prodigal:2.6;locus_tag=LMJF4839_00182;product=alpha-glucosidase;protein_id=gnl|Lausanne-GTF|LMJF4839_00182
	SNP Factor:0.002501350729393873	Unique Strains:1	#SNP:1
184525	C	G	LinILM_JF4929JF4839chromosome.fastaq20.sorted.bam
ID=LMJF4839_00184;Parent=LMJF4839_00184_gene;inference=ab initio prediction:Prodigal:2.6;locus_tag=LMJF4839_00184;product=oligo-1%2C6-glucosidase;protein_id=gnl|Lausanne-GTF|LMJF4839_00184
	SNP Factor:0.029817664978655525	Unique Strains:2	#SNP:2
188568	C	T	LinILM_JF4929JF4839chromosome.fastaq20.sorted.bam
189451	C	T	LinILM_JF4907JF4839chromosome.fastaq20.sorted.bam
ID=LMJF4839_00185;Parent=LMJF4839_00185_gene;eC_number=3.1.21.-;inference=ab initio prediction:Prodigal:2.6;locus_tag=LMJF4839_00185;product=TatD family deoxyribonuclease;protein_id=gnl|Lausanne-GTF|LMJF4839_00185
	SNP Factor:0.010663822980538522	Unique Strains:1	#SNP:1
189688	A	G	LinILM_JF5207JF4839chromosome.fastaq20.sorted.bam
ID=LMJF4839_00188;Parent=LMJF4839_00188_gene;Name=ksgA;gene=ksgA;inference=ab initio prediction:Prodigal:2.6;locus_tag=LMJF4839_00188;product=dimethyladenosine transferase;protein_id=gnl|Lausanne-GTF|LMJF4839_00188
	SNP Factor:0.09296358616329983	Unique Strains:5	#SNP:2
192734	A	T	LinILM_JF4936JF4839chromosome.fastaq20.sorted.bam	LinILM_LMNC433JF4839chromosome.fastaq20.sorted.bam
193275	T	C	LinILM_JF4906JF4839chromosome.fastaq20.sorted.bam	LinILM_JF4934JF4839chromosome.fastaq20.sorted.bam	LinILM_LMNC416JF4839chromosome.fastaq20.sorted.bam
ID=LMJF4839_00190;Parent=LMJF4839_00190_gene;eC_number=2.7.1.148;Name=ipk;gene=ipk;inference=ab initio prediction:Prodigal:2.6;locus_tag=LMJF4839_00190;product=4-diphosphocytidyl-2-C-methyl-D-erythritol kinase;protein_id=gnl|Lausanne-GTF|LMJF4839_00190
	SNP Factor:0.009359527531050233	Unique Strains:1	#SNP:1
194651	A	G	LinILM_LMNC169JF4839chromosome.fastaq20.sorted.bam
ID=LMJF4839_00194;Parent=LMJF4839_00194_gene;inference=ab initio prediction:Prodigal:2.6;locus_tag=LMJF4839_00194;product=ABC transporter%2C ATP-binding protein;protein_id=gnl|Lausanne-GTF|LMJF4839_00194
	SNP Factor:0.04763379141162741	Unique Strains:2	#SNP:2
197647	G	T	LinILM_LMNC419JF4839chromosome.fastaq20.sorted.bam
198153	C	T	LinILM_JF4927JF4839chromosome.fastaq20.sorted.bam
ID=LMJF4839_00195;Parent=LMJF4839_00195_gene;inference=ab initio prediction:Prodigal:2.6;locus_tag=LMJF4839_00195;product=ABC transporter permease;protein_id=gnl|Lausanne-GTF|LMJF4839_00195
	SNP Factor:0.020490403660952124	Unique Strains:1	#SNP:1
198204	G	A	LinILM_JF5186JF4839chromosome.fastaq20.sorted.bam
ID=LMJF4839_00198;Parent=LMJF4839_00198_gene;Name=glmU;gene=glmU;inference=ab initio prediction:Prodigal:2.6;locus_tag=LMJF4839_00198;product=bifunctional N-acetylglucosamine-1-phosphate uridyltransferase/glucosamine-1-phosphate acetyltransferase;protein_id=gnl|Lausanne-GTF|LMJF4839_00198
	SNP Factor:0.006010518407212622	Unique Strains:1	#SNP:1
202134	A	T	LinILM_LMNC380JF4839chromosome.fastaq20.sorted.bam
ID=LMJF4839_00202;Parent=LMJF4839_00202_gene;Name=plcA;gene=plcA;inference=ab initio prediction:Prodigal:2.6;locus_tag=LMJF4839_00202;product=phosphatidylinositol-specific phospholipase c;protein_id=gnl|Lausanne-GTF|LMJF4839_00202
	SNP Factor:0.06923110207260612	Unique Strains:1	#SNP:1
205381	C	T	LinILM_JF5207JF4839chromosome.fastaq20.sorted.bam
ID=LMJF4839_00206;Parent=LMJF4839_00206_gene;Name=actA;gene=actA;inference=ab initio prediction:Prodigal:2.6;locus_tag=LMJF4839_00206;product=actin-assembly inducing protein precursor;protein_id=gnl|Lausanne-GTF|LMJF4839_00206
	SNP Factor:0.07743900602733597	Unique Strains:3	#SNP:3
210323	G	A	LinILM_JF4939JF4839chromosome.fastaq20.sorted.bam	LinILM_LMNC429JF4839chromosome.fastaq20.sorted.bam
210428	G	A	LinILM_JF4939JF4839chromosome.fastaq20.sorted.bam	LinILM_LMNC429JF4839chromosome.fastaq20.sorted.bam
210673	T	C	LinILM_LMNC383JF4839chromosome.fastaq20.sorted.bam
ID=LMJF4839_00211;Parent=LMJF4839_00211_gene;inference=ab initio prediction:Prodigal:2.6;locus_tag=LMJF4839_00211;product=DNA alkylation repair protein;protein_id=gnl|Lausanne-GTF|LMJF4839_00211
	SNP Factor:0.012225536701061177	Unique Strains:1	#SNP:1
214099	A	T	LinILM_LMNC542JF4839chromosome.fastaq20.sorted.bam

ID=LMJF4839_00216;Parent=LMJF4839_00216_gene;Name=mfd;gene=mfd;inference=ab initio prediction:Prodigal:2.6;locus_tag=LMJF4839_00216;product=transcription-repair coupling factor;protein_id=gnl|Lausanne-GTF|LMJF4839_00216
	SNP Factor:0.0560144330522498	Unique Strains:6	#SNP:4
220171	C	A	LinILM_JF5186JF4839chromosome.fastaq20.sorted.bam
220278	A	G	LinILM_LMNC411JF4839chromosome.fastaq20.sorted.bam
220642	G	C	LinILM_LMNC418JF4839chromosome.fastaq20.sorted.bam
221027	T	G	LinILM_JF4907JF4839chromosome.fastaq20.sorted.bam	LinILM_LMNC067JF4839chromosome.fastaq20.sorted.bam	LinILM_LMNC383JF4839chromosome.fastaq20.sorted.bam
ID=LMJF4839_00217;Parent=LMJF4839_00217_gene;inference=ab initio prediction:Prodigal:2.6;locus_tag=LMJF4839_00217;product=polysaccharide biosynthesis family protein;protein_id=gnl|Lausanne-GTF|LMJF4839_00217
	SNP Factor:0.005194508365755723	Unique Strains:1	#SNP:1
222486	A	G	LinILM_LMNC380JF4839chromosome.fastaq20.sorted.bam
ID=LMJF4839_00219;Parent=LMJF4839_00219_gene;inference=ab initio prediction:Prodigal:2.6;locus_tag=LMJF4839_00219;product=DivIC protein;protein_id=gnl|Lausanne-GTF|LMJF4839_00219
	SNP Factor:0.04260032376246059	Unique Strains:2	#SNP:1
223730	C	G	LinILM_LMNC067JF4839chromosome.fastaq20.sorted.bam	LinILM_LMNC383JF4839chromosome.fastaq20.sorted.bam
ID=LMJF4839_00223;Parent=LMJF4839_00223_gene;eC_number=2.7.1.33;inference=ab initio prediction:Prodigal:2.6;locus_tag=LMJF4839_00223;product=pantothenate kinase;protein_id=gnl|Lausanne-GTF|LMJF4839_00223
	SNP Factor:0.010581898604247575	Unique Strains:1	#SNP:1
229498	A	G	LinILM_JF5207JF4839chromosome.fastaq20.sorted.bam
ID=LMJF4839_00230;Parent=LMJF4839_00230_gene;Name=sul;gene=sul;inference=ab initio prediction:Prodigal:2.6;locus_tag=LMJF4839_00230;product=dihydropteroate synthases;protein_id=gnl|Lausanne-GTF|LMJF4839_00230
	SNP Factor:0.010501223392525228	Unique Strains:1	#SNP:1
233153	C	T	LinILM_JF4927JF4839chromosome.fastaq20.sorted.bam
ID=LMJF4839_00242;Parent=LMJF4839_00242_gene;inference=COORDINATES:profile:Aragorn:1.2;locus_tag=LMJF4839_00242;product=tRNA-Gly(gcc)
	SNP Factor:0.11321181931393638	Unique Strains:1	#SNP:1
242819	G	T	LinILM_JF5159JF4839chromosome.fastaq20.sorted.bam
ID=LMJF4839_00251;Parent=LMJF4839_00251_gene;inference=ab initio prediction:Prodigal:2.6;locus_tag=LMJF4839_00251;product=excinuclease Uvr;protein_id=gnl|Lausanne-GTF|LMJF4839_00251
	SNP Factor:0.01589319771137953	Unique Strains:1	#SNP:1
249247	T	A	LinILM_LMNC411JF4839chromosome.fastaq20.sorted.bam
ID=LMJF4839_00252;Parent=LMJF4839_00252_gene;inference=ab initio prediction:Prodigal:2.6;locus_tag=LMJF4839_00252;product=ATP:guanido phosphotransferase;protein_id=gnl|Lausanne-GTF|LMJF4839_00252
	SNP Factor:0.03228305785123967	Unique Strains:2	#SNP:2
249665	G	A	LinILM_JF5207JF4839chromosome.fastaq20.sorted.bam
250528	C	T	LinILM_JF5822JF4839chromosome.fastaq20.sorted.bam
ID=LMJF4839_00253;Parent=LMJF4839_00253_gene;Name=clpC;gene=clpC;inference=ab initio prediction:Prodigal:2.6;locus_tag=LMJF4839_00253;product=endopeptidase Clp ATP-binding chain C;protein_id=gnl|Lausanne-GTF|LMJF4839_00253
	SNP Factor:0.020124503595577978	Unique Strains:2	#SNP:3
252521	G	A	LinILM_LMNC432JF4839chromosome.fastaq20.sorted.bam
252727	C	G	LinILM_JF5183JF4839chromosome.fastaq20.sorted.bam
252769	G	A	LinILM_JF5183JF4839chromosome.fastaq20.sorted.bam
ID=LMJF4839_00256;Parent=LMJF4839_00256_gene;eC_number=2.7.7.60;Name=ispD_1;gene=ispD_1;inference=ab initio prediction:Prodigal:2.6;locus_tag=LMJF4839_00256;product=2-C-methyl-D-erythritol 4-phosphate cytidylyltransferase;protein_id=gnl|Lausanne-GTF|LMJF4839_00256
	SNP Factor:0.01170603797438719	Unique Strains:1	#SNP:1
256332	A	C	LinILM_JF4936JF4839chromosome.fastaq20.sorted.bam
ID=LMJF4839_00258;Parent=LMJF4839_00258_gene;Name=gltX;gene=gltX;inference=ab initio prediction:Prodigal:2.6;locus_tag=LMJF4839_00258;product=glutamyl-tRNA synthetase;protein_id=gnl|Lausanne-GTF|LMJF4839_00258
	SNP Factor:0.005595438598454541	Unique Strains:1	#SNP:1
258014	C	T	LinILM_LMNC096JF4839chromosome.fastaq20.sorted.bam
ID=LMJF4839_00265;Parent=LMJF4839_00265_gene;eC_number=2.7.7.6;Name=sigH;gene=sigH;inference=ab initio prediction:Prodigal:2.6;locus_tag=LMJF4839_00265;product=RNA polymerase factor sigma-70;protein_id=gnl|Lausanne-GTF|LMJF4839_00265
	SNP Factor:0.10892207986711507	Unique Strains:4	#SNP:2
262882	G	A	LinILM_LMNC079JF4839chromosome.fastaq20.sorted.bam	LinILM_LMNC081JF4839chromosome.fastaq20.sorted.bam	LinILM_LMNC382JF4839chromosome.fastaq20.sorted.bam
263075	C	A	LinILM_LMNC378JF4839chromosome.fastaq20.sorted.bam
ID=LMJF4839_00269;Parent=LMJF4839_00269_gene;Name=rplK;gene=rplK;inference=ab initio prediction:Prodigal:2.6;locus_tag=LMJF4839_00269;product=50S ribosomal protein L11;protein_id=gnl|Lausanne-GTF|LMJF4839_00269
	SNP Factor:0.038709427681111734	Unique Strains:2	#SNP:1
265123	C	T	LinILM_LMNC086JF4839chromosome.fastaq20.sorted.bam	LinILM_LMNC097JF4839chromosome.fastaq20.sorted.bam
ID=LMJF4839_00278;Parent=LMJF4839_00278_gene;inference=ab initio prediction:Prodigal:2.6;locus_tag=LMJF4839_00278;product=16S RNA methylase RsmC;protein_id=gnl|Lausanne-GTF|LMJF4839_00278
	SNP Factor:0.013615259983389383	Unique Strains:1	#SNP:1
270621	G	A	LinILM_LMNC418JF4839chromosome.fastaq20.sorted.bam
ID=LMJF4839_00280;Parent=LMJF4839_00280_gene;inference=ab initio prediction:Prodigal:2.6;locus_tag=LMJF4839_00280;product=RNA-splicing ligase RtcB;protein_id=gnl|Lausanne-GTF|LMJF4839_00280
	SNP Factor:0.007003782042302844	Unique Strains:1	#SNP:1
271703	C	T	LinILM_LMNC064JF4839chromosome.fastaq20.sorted.bam
ID=LMJF4839_00281;Parent=LMJF4839_00281_gene;eC_number=2.7.7.6;Name=rpoB;gene=rpoB;inference=ab initio prediction:Prodigal:2.6;locus_tag=LMJF4839_00281;product=DNA-directed RNA polymerase subunit beta;protein_id=gnl|Lausanne-GTF|LMJF4839_00281
	SNP Factor:0.02788907584898995	Unique Strains:4	#SNP:3
273481	C	T	LinILM_LMNC079JF4839chromosome.fastaq20.sorted.bam	LinILM_LMNC081JF4839chromosome.fastaq20.sorted.bam
274834	C	T	LinILM_JF5199JF4839chromosome.fastaq20.sorted.bam
274891	T	G	LinILM_JF5186JF4839chromosome.fastaq20.sorted.bam
ID=LMJF4839_00284;Parent=LMJF4839_00284_gene;inference=ab initio prediction:Prodigal:2.6;locus_tag=LMJF4839_00284;product=phospho-beta-glucosidase;protein_id=gnl|Lausanne-GTF|LMJF4839_00284
	SNP Factor:0.045222778713638064	Unique Strains:2	#SNP:3
281324	T	C	LinILM_JF4907JF4839chromosome.fastaq20.sorted.bam
282102	C	A	LinILM_JF5822JF4839chromosome.fastaq20.sorted.bam
282103	C	A	LinILM_JF5822JF4839chromosome.fastaq20.sorted.bam
ID=LMJF4839_00288;Parent=LMJF4839_00288_gene;inference=ab initio prediction:Prodigal:2.6;locus_tag=LMJF4839_00288;product=succinyl-diaminopimelate desuccinylase;protein_id=gnl|Lausanne-GTF|LMJF4839_00288
	SNP Factor:0.028972700472979337	Unique Strains:1	#SNP:1
288158	G	A	LinILM_JF5207JF4839chromosome.fastaq20.sorted.bam
ID=LMJF4839_00291;Parent=LMJF4839_00291_gene;inference=ab initio prediction:Prodigal:2.6;locus_tag=LMJF4839_00291;product=phosphoglycerate mutase;protein_id=gnl|Lausanne-GTF|LMJF4839_00291
	SNP Factor:0.012974038948064922	Unique Strains:1	#SNP:1
291009	C	T	LinILM_LMNC064JF4839chromosome.fastaq20.sorted.bam
ID=LMJF4839_00302;Parent=LMJF4839_00302_gene;inference=ab initio prediction:Prodigal:2.6;locus_tag=LMJF4839_00302;product=anaerobic ribonucleoside triphosphate reductase;protein_id=gnl|Lausanne-GTF|LMJF4839_00302
	SNP Factor:0.007680727518510554	Unique Strains:1	#SNP:1
302702	G	T	LinILM_JF5186JF4839chromosome.fastaq20.sorted.bam
ID=LMJF4839_00310;Parent=LMJF4839_00310_gene;inference=ab initio prediction:Prodigal:2.6;locus_tag=LMJF4839_00310;product=aminotransferase;protein_id=gnl|Lausanne-GTF|LMJF4839_00310
	SNP Factor:0.08383225166441949	Unique Strains:2	#SNP:2
309802	C	T	LinILM_LMNC542JF4839chromosome.fastaq20.sorted.bam

310095	T	C	LinILM_LMNC383JF4839chromosome.fastaq20.sorted.bam
ID=LMJF4839_00312;Parent=LMJF4839_00312_gene;inference=ab initio prediction:Prodigal:2.6;locus_tag=LMJF4839_00312;product=two-component sensor histidine kinase;protein_id=gnl|Lausanne-GTF|LMJF4839_00312
	SNP Factor:0.009012500337968762	Unique Strains:1	#SNP:1
313524	G	A	LinILM_LMNC380JF4839chromosome.fastaq20.sorted.bam
ID=LMJF4839_00313;Parent=LMJF4839_00313_gene;inference=ab initio prediction:Prodigal:2.6;locus_tag=LMJF4839_00313;product=transcriptional regulator;protein_id=gnl|Lausanne-GTF|LMJF4839_00313
	SNP Factor:0.0062420413972185465	Unique Strains:1	#SNP:1
314831	T	C	LinILM_LMNC418JF4839chromosome.fastaq20.sorted.bam
ID=LMJF4839_00316;Parent=LMJF4839_00316_gene;inference=ab initio prediction:Prodigal:2.6;locus_tag=LMJF4839_00316;product=heat-shock protein htrA serine protease;protein_id=gnl|Lausanne-GTF|LMJF4839_00316
	SNP Factor:0.01648496571127132	Unique Strains:1	#SNP:1
317158	A	T	LinILM_LMNC418JF4839chromosome.fastaq20.sorted.bam
ID=LMJF4839_00317;Parent=LMJF4839_00317_gene;inference=ab initio prediction:Prodigal:2.6;locus_tag=LMJF4839_00317;product=rRNA large subunit methyltransferase;protein_id=gnl|Lausanne-GTF|LMJF4839_00317
	SNP Factor:0.017181835363653548	Unique Strains:1	#SNP:1
319168	G	A	LinILM_LMNC428JF4839chromosome.fastaq20.sorted.bam
ID=LMJF4839_00318;Parent=LMJF4839_00318_gene;inference=ab initio prediction:Prodigal:2.6;locus_tag=LMJF4839_00318;product=LysR family transcriptional regulator;protein_id=gnl|Lausanne-GTF|LMJF4839_00318
	SNP Factor:0.009554292265800412	Unique Strains:1	#SNP:1
319903	A	G	LinILM_LMNC424JF4839chromosome.fastaq20.sorted.bam
ID=LMJF4839_00320;Parent=LMJF4839_00320_gene;inference=ab initio prediction:Prodigal:2.6;locus_tag=LMJF4839_00320;note=DUF998 domain-containing protein;product=hypothetical protein;protein_id=gnl|Lausanne-GTF|LMJF4839_00320
	SNP Factor:0.038739669421487606	Unique Strains:3	#SNP:1
322126	G	A	LinILM_LMNC079JF4839chromosome.fastaq20.sorted.bam	LinILM_LMNC081JF4839chromosome.fastaq20.sorted.bam	LinILM_LMNC382JF4839chromosome.fastaq20.sorted.bam
ID=LMJF4839_00321;Parent=LMJF4839_00321_gene;inference=ab initio prediction:Prodigal:2.6;locus_tag=LMJF4839_00321;product=transcriptional antiterminator BglG;protein_id=gnl|Lausanne-GTF|LMJF4839_00321
	SNP Factor:0.008824840160082602	Unique Strains:1	#SNP:1
322748	A	G	LinILM_LMNC081JF4839chromosome.fastaq20.sorted.bam
ID=LMJF4839_00322;Parent=LMJF4839_00322_gene;inference=ab initio prediction:Prodigal:2.6;locus_tag=LMJF4839_00322;product=PTS beta-glucoside transporter subunit IIC;protein_id=gnl|Lausanne-GTF|LMJF4839_00322
	SNP Factor:0.006284762593093046	Unique Strains:1	#SNP:1
325143	G	T	LinILM_JF4906JF4839chromosome.fastaq20.sorted.bam
ID=LMJF4839_00324;Parent=LMJF4839_00324_gene;inference=ab initio prediction:Prodigal:2.6;locus_tag=LMJF4839_00324;product=phospho-beta-galactosidase;protein_id=gnl|Lausanne-GTF|LMJF4839_00324
	SNP Factor:0.03559711188765552	Unique Strains:2	#SNP:2
325892	G	A	LinILM_JF4906JF4839chromosome.fastaq20.sorted.bam
326757	G	A	LinILM_LMNC424JF4839chromosome.fastaq20.sorted.bam
ID=LMJF4839_00327;Parent=LMJF4839_00327_gene;inference=ab initio prediction:Prodigal:2.6;locus_tag=LMJF4839_00327;product=putaive secreted%2C lysin rich protein;protein_id=gnl|Lausanne-GTF|LMJF4839_00327
	SNP Factor:0.41619596884475896	Unique Strains:14	#SNP:2
328124	A	G	LinILM_JF4901JF4839chromosome.fastaq20.sorted.bam	LinILM_JF4906JF4839chromosome.fastaq20.sorted.bam	LinILM_JF4908JF4839chromosome.fastaq20.sorted.bam	LinILM_JF4918JF4839chromosome.fastaq20.sorted.bam	LinILM_JF4934JF4839chromosome.fastaq20.sorted.bam	LinILM_JF5199JF4839chromosome.fastaq20.sorted.bam	LinILM_LMNC047JF4839chromosome.fastaq20.sorted.bam	LinILM_LMNC169JF4839chromosome.fastaq20.sorted.bam	LinILM_LMNC416JF4839chromosome.fastaq20.sorted.bam	LinILM_LMNC419JF4839chromosome.fastaq20.sorted.bam	LinILM_LMNC421JF4839chromosome.fastaq20.sorted.bam	LinILM_LMNC423JF4839chromosome.fastaq20.sorted.bam	LinILM_LMNC428JF4839chromosome.fastaq20.sorted.bam
328494	A	G	LinILM_JF5201JF4839chromosome.fastaq20.sorted.bam
ID=LMJF4839_00328;Parent=LMJF4839_00328_gene;inference=ab initio prediction:Prodigal:2.6;locus_tag=LMJF4839_00328;product=hypothetical protein;protein_id=gnl|Lausanne-GTF|LMJF4839_00328
	SNP Factor:0.013045718721258651	Unique Strains:1	#SNP:1
329972	A	G	LinILM_LMNC424JF4839chromosome.fastaq20.sorted.bam
ID=LMJF4839_00329;Parent=LMJF4839_00329_gene;inference=ab initio prediction:Prodigal:2.6;locus_tag=LMJF4839_00329;product=threonine aldolase;protein_id=gnl|Lausanne-GTF|LMJF4839_00329
	SNP Factor:0.05366534292154127	Unique Strains:1	#SNP:1
329972	A	G	LinILM_LMNC424JF4839chromosome.fastaq20.sorted.bam
ID=LMJF4839_00334;Parent=LMJF4839_00334_gene;inference=ab initio prediction:Prodigal:2.6;locus_tag=LMJF4839_00334;product=hypothetical protein;protein_id=gnl|Lausanne-GTF|LMJF4839_00334
	SNP Factor:0.007666477560220182	Unique Strains:1	#SNP:1
335404	G	A	LinILM_LMNC060JF4839chromosome.fastaq20.sorted.bam
ID=LMJF4839_00338;Parent=LMJF4839_00338_gene;inference=ab initio prediction:Prodigal:2.6;locus_tag=LMJF4839_00338;product=PTS cellbiose transporter subunit IIC;protein_id=gnl|Lausanne-GTF|LMJF4839_00338
	SNP Factor:0.010501223392525228	Unique Strains:1	#SNP:1
339564	G	T	LinILM_LMNC060JF4839chromosome.fastaq20.sorted.bam
ID=LMJF4839_00340;Parent=LMJF4839_00340_gene;inference=ab initio prediction:Prodigal:2.6;locus_tag=LMJF4839_00340;product=thiamin biosynthesis protein;protein_id=gnl|Lausanne-GTF|LMJF4839_00340
	SNP Factor:0.012225536701061177	Unique Strains:1	#SNP:1
340684	C	T	LinILM_LMNC542JF4839chromosome.fastaq20.sorted.bam

ID=LMJF4839_00341;Parent=LMJF4839_00341_gene;eC_number=2.7.1.50;inference=ab initio prediction:Prodigal:2.6;locus_tag=LMJF4839_00341;product=hydroxyethylthiazole kinase;protein_id=gnl|Lausanne-GTF|LMJF4839_00341
	SNP Factor:0.010190459691636691	Unique Strains:1	#SNP:1
341362	G	A	LinILM_LMNC542JF4839chromosome.fastaq20.sorted.bam

ID=LMJF4839_00344;Parent=LMJF4839_00344_gene;inference=ab initio prediction:Prodigal:2.6;locus_tag=LMJF4839_00344;product=phospho-beta-glucosidase;protein_id=gnl|Lausanne-GTF|LMJF4839_00344
	SNP Factor:0.08165312585662877	Unique Strains:2	#SNP:2
344109	T	G	LinILM_LMNC383JF4839chromosome.fastaq20.sorted.bam
344348	C	T	LinILM_JF4906JF4839chromosome.fastaq20.sorted.bam
ID=LMJF4839_00345;Parent=LMJF4839_00345_gene;inference=ab initio prediction:Prodigal:2.6;locus_tag=LMJF4839_00345;product=peptidoglycan-bound surface protein;protein_id=gnl|Lausanne-GTF|LMJF4839_00345
	SNP Factor:0.006881317910006125	Unique Strains:1	#SNP:1
345440	C	T	LinILM_LMNC424JF4839chromosome.fastaq20.sorted.bam
ID=LMJF4839_00346;Parent=LMJF4839_00346_gene;inference=ab initio prediction:Prodigal:2.6;locus_tag=LMJF4839_00346;product=GAP family protein;protein_id=gnl|Lausanne-GTF|LMJF4839_00346
	SNP Factor:0.012502969455245622	Unique Strains:1	#SNP:1
347045	A	G	LinILM_JF5196JF4839chromosome.fastaq20.sorted.bam
ID=LMJF4839_00348;Parent=LMJF4839_00348_gene;inference=ab initio prediction:Prodigal:2.6;locus_tag=LMJF4839_00348;product=endonuclease;protein_id=gnl|Lausanne-GTF|LMJF4839_00348
	SNP Factor:0.19269472872864302	Unique Strains:1	#SNP:1
348406	G	A	LinILM_LMNC060JF4839chromosome.fastaq20.sorted.bam
ID=LMJF4839_00349;Parent=LMJF4839_00349_gene;inference=ab initio prediction:Prodigal:2.6;locus_tag=LMJF4839_00349;product=superoxide dismutase;protein_id=gnl|Lausanne-GTF|LMJF4839_00349
	SNP Factor:0.051226009152380306	Unique Strains:1	#SNP:1
348697	G	A	LinILM_LMNC421JF4839chromosome.fastaq20.sorted.bam
ID=LMJF4839_00351;Parent=LMJF4839_00351_gene;inference=ab initio prediction:Prodigal:2.6;locus_tag=LMJF4839_00351;product=transcriptional regulator;protein_id=gnl|Lausanne-GTF|LMJF4839_00351
	SNP Factor:0.018911814210337198	Unique Strains:1	#SNP:1
350801	C	A	LinILM_JF4901JF4839chromosome.fastaq20.sorted.bam
ID=LMJF4839_00352;Parent=LMJF4839_00352_gene;inference=ab initio prediction:Prodigal:2.6;locus_tag=LMJF4839_00352;product=cell surface protein;protein_id=gnl|Lausanne-GTF|LMJF4839_00352
	SNP Factor:0.016767867735059307	Unique Strains:2	#SNP:1
354030	A	G	LinILM_LMNC086JF4839chromosome.fastaq20.sorted.bam	LinILM_LMNC097JF4839chromosome.fastaq20.sorted.bam
ID=LMJF4839_00354;Parent=LMJF4839_00354_gene;inference=ab initio prediction:Prodigal:2.6;locus_tag=LMJF4839_00354;product=internalin;protein_id=gnl|Lausanne-GTF|LMJF4839_00354
	SNP Factor:0.09120006253718574	Unique Strains:3	#SNP:3
356532	G	A	LinILM_JF5207JF4839chromosome.fastaq20.sorted.bam
356651	C	T	LinILM_LMNC081JF4839chromosome.fastaq20.sorted.bam
357567	T	C	LinILM_JF5861JF4839chromosome.fastaq20.sorted.bam
ID=LMJF4839_00356;Parent=LMJF4839_00356_gene;inference=ab initio prediction:Prodigal:2.6;locus_tag=LMJF4839_00356;product=internalin;protein_id=gnl|Lausanne-GTF|LMJF4839_00356
	SNP Factor:0.030964641475898676	Unique Strains:4	#SNP:5
360622	A	G	LinILM_LMNC384JF4839chromosome.fastaq20.sorted.bam
362398	G	T	LinILM_LMNC429JF4839chromosome.fastaq20.sorted.bam
362481	C	T	LinILM_LMNC384JF4839chromosome.fastaq20.sorted.bam
362699	G	T	LinILM_LMNC433JF4839chromosome.fastaq20.sorted.bam
364739	G	A	LinILM_JF4936JF4839chromosome.fastaq20.sorted.bam
ID=LMJF4839_00358;Parent=LMJF4839_00358_gene;inference=ab initio prediction:Prodigal:2.6;locus_tag=LMJF4839_00358;product=TIGR04197 family type VII secretion effector;protein_id=gnl|Lausanne-GTF|LMJF4839_00358
	SNP Factor:0.2889672311159915	Unique Strains:2	#SNP:2
366040	G	A	LinILM_LMNC060JF4839chromosome.fastaq20.sorted.bam
366198	G	C	LinILM_JF5201JF4839chromosome.fastaq20.sorted.bam
ID=LMJF4839_00359;Parent=LMJF4839_00359_gene;inference=ab initio prediction:Prodigal:2.6;locus_tag=LMJF4839_00359;product=hypothetical protein;protein_id=gnl|Lausanne-GTF|LMJF4839_00359
	SNP Factor:0.3797185615367433	Unique Strains:1	#SNP:2
366405	G	A	LinILM_JF5201JF4839chromosome.fastaq20.sorted.bam
366411	C	T	LinILM_JF5201JF4839chromosome.fastaq20.sorted.bam
ID=LMJF4839_00360;Parent=LMJF4839_00360_gene;inference=ab initio prediction:Prodigal:2.6;locus_tag=LMJF4839_00360;product=hypothetical protein;protein_id=gnl|Lausanne-GTF|LMJF4839_00360
	SNP Factor:0.10071789477218172	Unique Strains:2	#SNP:3
367595	T	C	LinILM_JF5186JF4839chromosome.fastaq20.sorted.bam
367656	G	T	LinILM_LMNC418JF4839chromosome.fastaq20.sorted.bam
367667	T	A	LinILM_JF5186JF4839chromosome.fastaq20.sorted.bam
ID=LMJF4839_00367;Parent=LMJF4839_00367_gene;inference=ab initio prediction:Prodigal:2.6;locus_tag=LMJF4839_00367;product=short chain dehydrogenase;protein_id=gnl|Lausanne-GTF|LMJF4839_00367
	SNP Factor:0.01078911593983989	Unique Strains:1	#SNP:1
372710	A	G	LinILM_LMNC064JF4839chromosome.fastaq20.sorted.bam
ID=LMJF4839_00370;Parent=LMJF4839_00370_gene;inference=ab initio prediction:Prodigal:2.6;locus_tag=LMJF4839_00370;product=dihydroxyacetone kinase;protein_id=gnl|Lausanne-GTF|LMJF4839_00370
	SNP Factor:0.05070222582771384	Unique Strains:2	#SNP:2
374920	G	A	LinILM_LMNC542JF4839chromosome.fastaq20.sorted.bam

375006	T	C	LinILM_LMNC411JF4839chromosome.fastaq20.sorted.bam
ID=LMJF4839_00377;Parent=LMJF4839_00377_gene;inference=ab initio prediction:Prodigal:2.6;locus_tag=LMJF4839_00377;product=fatty-acid--CoA ligase;protein_id=gnl|Lausanne-GTF|LMJF4839_00377
	SNP Factor:0.048678118644801184	Unique Strains:3	#SNP:3
379079	C	A	LinILM_LMNC064JF4839chromosome.fastaq20.sorted.bam
379197	C	G	LinILM_JF5199JF4839chromosome.fastaq20.sorted.bam
380106	G	T	LinILM_JF4939JF4839chromosome.fastaq20.sorted.bam
ID=LMJF4839_00381;Parent=LMJF4839_00381_gene;inference=ab initio prediction:Prodigal:2.6;locus_tag=LMJF4839_00381;product=PTS fructose transporter subunit IIBC;protein_id=gnl|Lausanne-GTF|LMJF4839_00381
	SNP Factor:0.0355206137962064	Unique Strains:2	#SNP:2
384251	C	T	LinILM_JF5822JF4839chromosome.fastaq20.sorted.bam
385156	A	G	LinILM_LMNC420JF4839chromosome.fastaq20.sorted.bam
ID=LMJF4839_00383;Parent=LMJF4839_00383_gene;inference=ab initio prediction:Prodigal:2.6;locus_tag=LMJF4839_00383;product=DeoR family transcriptional regulator;protein_id=gnl|Lausanne-GTF|LMJF4839_00383
	SNP Factor:0.010705262707146833	Unique Strains:1	#SNP:1
386999	A	G	LinILM_LMNC433JF4839chromosome.fastaq20.sorted.bam
ID=LMJF4839_00389;Parent=LMJF4839_00389_gene;inference=ab initio prediction:Prodigal:2.6;locus_tag=LMJF4839_00389;product=transcriptional regulator;protein_id=gnl|Lausanne-GTF|LMJF4839_00389
	SNP Factor:0.008736218615134626	Unique Strains:1	#SNP:1
389992	C	T	LinILM_JF4908JF4839chromosome.fastaq20.sorted.bam
inference=ab initio prediction:SignalP:4.1;note=predicted cleavage at residue 30;product=putative signal peptide
	SNP Factor:0.1816365452729089	Unique Strains:2	#SNP:1
390444	T	A	LinILM_JF5861JF4839chromosome.fastaq20.sorted.bam	LinILM_LMNC384JF4839chromosome.fastaq20.sorted.bam
ID=LMJF4839_00390;Parent=LMJF4839_00390_gene;Name=efeU;gene=efeU;inference=ab initio prediction:Prodigal:2.6,similar to AA sequence:UniProtKB:P39595;locus_tag=LMJF4839_00390;product=Ferrous iron permease EfeU;protein_id=gnl|Lausanne-GTF|LMJF4839_00390
	SNP Factor:0.08549444286121403	Unique Strains:5	#SNP:2
390444	T	A	LinILM_JF5861JF4839chromosome.fastaq20.sorted.bam	LinILM_LMNC384JF4839chromosome.fastaq20.sorted.bam
391333	A	G	LinILM_JF4907JF4839chromosome.fastaq20.sorted.bam	LinILM_LMNC067JF4839chromosome.fastaq20.sorted.bam	LinILM_LMNC383JF4839chromosome.fastaq20.sorted.bam
ID=LMJF4839_00392;Parent=LMJF4839_00392_gene;eC_number=1.11.1.-;Name=efeN;gene=efeN;inference=ab initio prediction:Prodigal:2.6,similar to AA sequence:UniProtKB:P39597;locus_tag=LMJF4839_00392;product=putative deferrochelatase/peroxidase EfeN;protein_id=gnl|Lausanne-GTF|LMJF4839_00392
	SNP Factor:0.013045718721258651	Unique Strains:1	#SNP:1
393935	A	G	LinILM_JF4907JF4839chromosome.fastaq20.sorted.bam
ID=LMJF4839_00393;Parent=LMJF4839_00393_gene;inference=ab initio prediction:Prodigal:2.6;locus_tag=LMJF4839_00393;product=NUDIX hydrolase;protein_id=gnl|Lausanne-GTF|LMJF4839_00393
	SNP Factor:0.016173117044848053	Unique Strains:1	#SNP:1
394611	G	A	LinILM_LMNC067JF4839chromosome.fastaq20.sorted.bam
ID=LMJF4839_00394;Parent=LMJF4839_00394_gene;inference=ab initio prediction:Prodigal:2.6;locus_tag=LMJF4839_00394;product=transcriptional regulator;protein_id=gnl|Lausanne-GTF|LMJF4839_00394
	SNP Factor:0.011462500429843767	Unique Strains:1	#SNP:1
395419	C	T	LinILM_JF5822JF4839chromosome.fastaq20.sorted.bam
ID=LMJF4839_00397;Parent=LMJF4839_00397_gene;inference=ab initio prediction:Prodigal:2.6;locus_tag=LMJF4839_00397;product=beta-glucosidase;protein_id=gnl|Lausanne-GTF|LMJF4839_00397
	SNP Factor:0.07440305853803712	Unique Strains:13	#SNP:1
397585	G	A	LinILM_JF4901JF4839chromosome.fastaq20.sorted.bam	LinILM_JF4906JF4839chromosome.fastaq20.sorted.bam	LinILM_JF4908JF4839chromosome.fastaq20.sorted.bam	LinILM_JF4918JF4839chromosome.fastaq20.sorted.bam	LinILM_JF4934JF4839chromosome.fastaq20.sorted.bam	LinILM_JF5199JF4839chromosome.fastaq20.sorted.bam	LinILM_LMNC047JF4839chromosome.fastaq20.sorted.bam	LinILM_LMNC169JF4839chromosome.fastaq20.sorted.bam	LinILM_LMNC416JF4839chromosome.fastaq20.sorted.bam	LinILM_LMNC419JF4839chromosome.fastaq20.sorted.bam	LinILM_LMNC421JF4839chromosome.fastaq20.sorted.bam	LinILM_LMNC423JF4839chromosome.fastaq20.sorted.bam	LinILM_LMNC428JF4839chromosome.fastaq20.sorted.bam
ID=LMJF4839_00402;Parent=LMJF4839_00402_gene;inference=ab initio prediction:Prodigal:2.6;locus_tag=LMJF4839_00402;product=hypothetical protein;protein_id=gnl|Lausanne-GTF|LMJF4839_00402
	SNP Factor:0.019630552992677804	Unique Strains:1	#SNP:1
401640	A	C	LinILM_LMNC064JF4839chromosome.fastaq20.sorted.bam
ID=LMJF4839_00410;Parent=LMJF4839_00410_gene;inference=ab initio prediction:Prodigal:2.6;locus_tag=LMJF4839_00410;product=methylmalonate-semialdehyde dehydrogenase;protein_id=gnl|Lausanne-GTF|LMJF4839_00410
	SNP Factor:0.06192717364379491	Unique Strains:1	#SNP:2
405538	T	A	LinILM_JF5186JF4839chromosome.fastaq20.sorted.bam
406599	G	A	LinILM_JF5186JF4839chromosome.fastaq20.sorted.bam
ID=LMJF4839_00412;Parent=LMJF4839_00412_gene;inference=ab initio prediction:Prodigal:2.6;locus_tag=LMJF4839_00412;product=IolC protein;protein_id=gnl|Lausanne-GTF|LMJF4839_00412
	SNP Factor:0.016883478671945566	Unique Strains:1	#SNP:1
408586	T	A	LinILM_JF5822JF4839chromosome.fastaq20.sorted.bam
ID=LMJF4839_00413;Parent=LMJF4839_00413_gene;inference=ab initio prediction:Prodigal:2.6;locus_tag=LMJF4839_00413;product=IolD protein;protein_id=gnl|Lausanne-GTF|LMJF4839_00413
	SNP Factor:0.012906501004555995	Unique Strains:1	#SNP:1
409491	G	A	LinILM_LMNC064JF4839chromosome.fastaq20.sorted.bam
ID=LMJF4839_00415;Parent=LMJF4839_00415_gene;inference=ab initio prediction:Prodigal:2.6;locus_tag=LMJF4839_00415;product=hypothetical protein;protein_id=gnl|Lausanne-GTF|LMJF4839_00415
	SNP Factor:0.02233638597274961	Unique Strains:1	#SNP:1
411263	G	A	LinILM_JF5822JF4839chromosome.fastaq20.sorted.bam
ID=LMJF4839_00416;Parent=LMJF4839_00416_gene;Name=ltrA;gene=ltrA;inference=ab initio prediction:Prodigal:2.6;locus_tag=LMJF4839_00416;product=low temperature requirement protein A;protein_id=gnl|Lausanne-GTF|LMJF4839_00416
	SNP Factor:0.014797605747390072	Unique Strains:2	#SNP:1
412316	C	G	LinILM_JF4902JF4839chromosome.fastaq20.sorted.bam	LinILM_LMNC425JF4839chromosome.fastaq20.sorted.bam
ID=LMJF4839_00417;Parent=LMJF4839_00417_gene;inference=ab initio prediction:Prodigal:2.6;locus_tag=LMJF4839_00417;product=uracil-DNA glycosylase;protein_id=gnl|Lausanne-GTF|LMJF4839_00417
	SNP Factor:0.04642956634785031	Unique Strains:2	#SNP:2
413074	C	T	LinILM_JF4904JF4839chromosome.fastaq20.sorted.bam
413258	C	A	LinILM_LMNC424JF4839chromosome.fastaq20.sorted.bam
ID=LMJF4839_00422;Parent=LMJF4839_00422_gene;inference=ab initio prediction:Prodigal:2.6;locus_tag=LMJF4839_00422;product=blasticidin S-acetyltransferase;protein_id=gnl|Lausanne-GTF|LMJF4839_00422
	SNP Factor:0.019354713840555867	Unique Strains:1	#SNP:1
416589	C	T	LinILM_JF5210JF4839chromosome.fastaq20.sorted.bam
ID=LMJF4839_00427;Parent=LMJF4839_00427_gene;inference=ab initio prediction:Prodigal:2.6;locus_tag=LMJF4839_00427;product=PTS fructose transporter subunit IIC;protein_id=gnl|Lausanne-GTF|LMJF4839_00427
	SNP Factor:0.04451236701930353	Unique Strains:2	#SNP:2
419697	G	A	LinILM_JF5196JF4839chromosome.fastaq20.sorted.bam
420001	T	C	LinILM_JF5186JF4839chromosome.fastaq20.sorted.bam
ID=LMJF4839_00428;Parent=LMJF4839_00428_gene;inference=ab initio prediction:Prodigal:2.6;locus_tag=LMJF4839_00428;product=alpha-mannosidase;protein_id=gnl|Lausanne-GTF|LMJF4839_00428
	SNP Factor:0.034579342300909435	Unique Strains:1	#SNP:1
421149	T	G	LinILM_JF5822JF4839chromosome.fastaq20.sorted.bam
ID=LMJF4839_00429;Parent=LMJF4839_00429_gene;inference=ab initio prediction:Prodigal:2.6;locus_tag=LMJF4839_00429;product=transcriptional antiterminator BglG;protein_id=gnl|Lausanne-GTF|LMJF4839_00429
	SNP Factor:0.004268834096031692	Unique Strains:1	#SNP:1
423223	C	T	LinILM_LMNC061JF4839chromosome.fastaq20.sorted.bam
ID=LMJF4839_00433;Parent=LMJF4839_00433_gene;inference=ab initio prediction:Prodigal:2.6;locus_tag=LMJF4839_00433;product=glyoxalase;protein_id=gnl|Lausanne-GTF|LMJF4839_00433
	SNP Factor:0.021634719397689413	Unique Strains:1	#SNP:1
427012	A	G	LinILM_JF5186JF4839chromosome.fastaq20.sorted.bam
ID=LMJF4839_00436;Parent=LMJF4839_00436_gene;inference=ab initio prediction:Prodigal:2.6;locus_tag=LMJF4839_00436;product=internalin;protein_id=gnl|Lausanne-GTF|LMJF4839_00436
	SNP Factor:0.006700010385016097	Unique Strains:1	#SNP:1
429815	A	C	LinILM_JF4908JF4839chromosome.fastaq20.sorted.bam
ID=LMJF4839_00437;Parent=LMJF4839_00437_gene;inference=ab initio prediction:Prodigal:2.6;locus_tag=LMJF4839_00437;product=phosphoenolpyruvate synthase;protein_id=gnl|Lausanne-GTF|LMJF4839_00437
	SNP Factor:0.003172538506686125	Unique Strains:1	#SNP:1
431952	G	A	LinILM_LMNC418JF4839chromosome.fastaq20.sorted.bam
ID=LMJF4839_00444;Parent=LMJF4839_00444_gene;inference=ab initio prediction:Prodigal:2.6;locus_tag=LMJF4839_00444;product=hypothetical protein;protein_id=gnl|Lausanne-GTF|LMJF4839_00444
	SNP Factor:0.02005937575222659	Unique Strains:1	#SNP:1
438240	G	A	LinILM_JF4929JF4839chromosome.fastaq20.sorted.bam
ID=LMJF4839_00447;Parent=LMJF4839_00447_gene;inference=ab initio prediction:Prodigal:2.6;locus_tag=LMJF4839_00447;product=hydrolase;protein_id=gnl|Lausanne-GTF|LMJF4839_00447
	SNP Factor:0.04061161085954475	Unique Strains:2	#SNP:2
439917	T	C	LinILM_JF5822JF4839chromosome.fastaq20.sorted.bam	LinILM_LMNC418JF4839chromosome.fastaq20.sorted.bam
440245	T	A	LinILM_LMNC418JF4839chromosome.fastaq20.sorted.bam
ID=LMJF4839_00451;Parent=LMJF4839_00451_gene;inference=ab initio prediction:Prodigal:2.6;locus_tag=LMJF4839_00451;product=glucose uptake protein;protein_id=gnl|Lausanne-GTF|LMJF4839_00451
	SNP Factor:0.38484110872723426	Unique Strains:2	#SNP:2
442793	C	T	LinILM_JF5196JF4839chromosome.fastaq20.sorted.bam
443620	C	T	LinILM_JF4929JF4839chromosome.fastaq20.sorted.bam
ID=LMJF4839_00452;Parent=LMJF4839_00452_gene;inference=ab initio prediction:Prodigal:2.6;locus_tag=LMJF4839_00452;product=transcriptional antiterminator BglG;protein_id=gnl|Lausanne-GTF|LMJF4839_00452
	SNP Factor:0.016840474396163742	Unique Strains:1	#SNP:1
444405	G	T	LinILM_JF5207JF4839chromosome.fastaq20.sorted.bam
ID=LMJF4839_00453;Parent=LMJF4839_00453_gene;inference=ab initio prediction:Prodigal:2.6;locus_tag=LMJF4839_00453;product=PTS fructose transporter subunit IIA;protein_id=gnl|Lausanne-GTF|LMJF4839_00453
	SNP Factor:0.01773489873372823	Unique Strains:1	#SNP:1
446181	C	A	LinILM_JF4901JF4839chromosome.fastaq20.sorted.bam
ID=LMJF4839_00454;Parent=LMJF4839_00454_gene;inference=ab initio prediction:Prodigal:2.6;locus_tag=LMJF4839_00454;product=PTS fructose transporter subunit IIB;protein_id=gnl|Lausanne-GTF|LMJF4839_00454
	SNP Factor:0.025666033571171913	Unique Strains:1	#SNP:1
446524	G	A	LinILM_JF5207JF4839chromosome.fastaq20.sorted.bam
ID=LMJF4839_00455;Parent=LMJF4839_00455_gene;inference=ab initio prediction:Prodigal:2.6;locus_tag=LMJF4839_00455;product=PTS fructose transporter subunit IIC;protein_id=gnl|Lausanne-GTF|LMJF4839_00455
	SNP Factor:0.014917802905988006	Unique Strains:1	#SNP:1
447289	G	T	LinILM_LMNC418JF4839chromosome.fastaq20.sorted.bam
ID=LMJF4839_00456;Parent=LMJF4839_00456_gene;inference=ab initio prediction:Prodigal:2.6;locus_tag=LMJF4839_00456;product=sugar hydrolase;protein_id=gnl|Lausanne-GTF|LMJF4839_00456
	SNP Factor:0.04797482281298775	Unique Strains:3	#SNP:4
449337	A	G	LinILM_LMNC064JF4839chromosome.fastaq20.sorted.bam
449536	A	G	LinILM_LMNC064JF4839chromosome.fastaq20.sorted.bam
449568	A	G	LinILM_JF5822JF4839chromosome.fastaq20.sorted.bam
449765	C	A	LinILM_JF4927JF4839chromosome.fastaq20.sorted.bam
ID=LMJF4839_00457;Parent=LMJF4839_00457_gene;inference=ab initio prediction:Prodigal:2.6;locus_tag=LMJF4839_00457;product=LysR family transcriptional regulator;protein_id=gnl|Lausanne-GTF|LMJF4839_00457
	SNP Factor:0.0848120470801097	Unique Strains:3	#SNP:3
450550	G	T	LinILM_LMNC384JF4839chromosome.fastaq20.sorted.bam
450737	C	T	LinILM_LMNC424JF4839chromosome.fastaq20.sorted.bam
450890	C	T	LinILM_LMNC423JF4839chromosome.fastaq20.sorted.bam
ID=LMJF4839_00460;Parent=LMJF4839_00460_gene;Name=inlA;gene=inlA;inference=ab initio prediction:Prodigal:2.6;locus_tag=LMJF4839_00460;product=internalin A;protein_id=gnl|Lausanne-GTF|LMJF4839_00460
	SNP Factor:0.0034724633655114938	Unique Strains:1	#SNP:1
455675	A	G	LinILM_JF4929JF4839chromosome.fastaq20.sorted.bam
ID=LMJF4839_00461;Parent=LMJF4839_00461_gene;Name=inlB;gene=inlB;inference=ab initio prediction:Prodigal:2.6;locus_tag=LMJF4839_00461;product=internalin B;protein_id=gnl|Lausanne-GTF|LMJF4839_00461
	SNP Factor:0.004363496731740948	Unique Strains:1	#SNP:1
456745	G	A	LinILM_JF5203JF4839chromosome.fastaq20.sorted.bam
ID=LMJF4839_00464;Parent=LMJF4839_00464_gene;inference=ab initio prediction:Prodigal:2.6;locus_tag=LMJF4839_00464;product=NAD(P)-dependent oxidoreductase;protein_id=gnl|Lausanne-GTF|LMJF4839_00464
	SNP Factor:0.2732053821460283	Unique Strains:14	#SNP:2
465627	A	G	LinILM_LMNC429JF4839chromosome.fastaq20.sorted.bam
466014	A	G	LinILM_JF4901JF4839chromosome.fastaq20.sorted.bam	LinILM_JF4906JF4839chromosome.fastaq20.sorted.bam	LinILM_JF4908JF4839chromosome.fastaq20.sorted.bam	LinILM_JF4918JF4839chromosome.fastaq20.sorted.bam	LinILM_JF4934JF4839chromosome.fastaq20.sorted.bam	LinILM_JF5199JF4839chromosome.fastaq20.sorted.bam	LinILM_LMNC047JF4839chromosome.fastaq20.sorted.bam	LinILM_LMNC169JF4839chromosome.fastaq20.sorted.bam	LinILM_LMNC416JF4839chromosome.fastaq20.sorted.bam	LinILM_LMNC419JF4839chromosome.fastaq20.sorted.bam	LinILM_LMNC421JF4839chromosome.fastaq20.sorted.bam	LinILM_LMNC423JF4839chromosome.fastaq20.sorted.bam	LinILM_LMNC428JF4839chromosome.fastaq20.sorted.bam
ID=LMJF4839_00465;Parent=LMJF4839_00465_gene;inference=ab initio prediction:Prodigal:2.6;locus_tag=LMJF4839_00465;product=nuclear targeted protein LntA;protein_id=gnl|Lausanne-GTF|LMJF4839_00465
	SNP Factor:0.013351313101643546	Unique Strains:1	#SNP:1
466733	A	C	LinILM_JF4929JF4839chromosome.fastaq20.sorted.bam
ID=LMJF4839_00466;Parent=LMJF4839_00466_gene;inference=ab initio prediction:Prodigal:2.6;locus_tag=LMJF4839_00466;product=hypothetical protein;protein_id=gnl|Lausanne-GTF|LMJF4839_00466
	SNP Factor:0.006507451031430989	Unique Strains:1	#SNP:1
467965	C	T	LinILM_LMNC421JF4839chromosome.fastaq20.sorted.bam
ID=LMJF4839_00468;Parent=LMJF4839_00468_gene;inference=ab initio prediction:Prodigal:2.6;locus_tag=LMJF4839_00468;product=D-alanyl-D-alanine carboxypeptidase;protein_id=gnl|Lausanne-GTF|LMJF4839_00468
	SNP Factor:0.07299329272743495	Unique Strains:3	#SNP:4
469733	G	A	LinILM_LMNC064JF4839chromosome.fastaq20.sorted.bam
470178	C	T	LinILM_JF5207JF4839chromosome.fastaq20.sorted.bam
470497	C	T	LinILM_JF5822JF4839chromosome.fastaq20.sorted.bam
470785	A	T	LinILM_JF5822JF4839chromosome.fastaq20.sorted.bam
ID=LMJF4839_00469;Parent=LMJF4839_00469_gene;inference=ab initio prediction:Prodigal:2.6;locus_tag=LMJF4839_00469;product=hypothetical protein;protein_id=gnl|Lausanne-GTF|LMJF4839_00469
	SNP Factor:0.026153363322523278	Unique Strains:1	#SNP:1
471162	G	A	LinILM_LMNC542JF4839chromosome.fastaq20.sorted.bam

ID=LMJF4839_00479;Parent=LMJF4839_00479_gene;inference=ab initio prediction:Prodigal:2.6;locus_tag=LMJF4839_00479;note=DUF4866 domain-containing protein;product=hypothetical protein;protein_id=gnl|Lausanne-GTF|LMJF4839_00479
	SNP Factor:0.0436695524962608	Unique Strains:2	#SNP:2
484017	T	C	LinILM_JF4929JF4839chromosome.fastaq20.sorted.bam
484061	T	G	LinILM_JF5186JF4839chromosome.fastaq20.sorted.bam
ID=LMJF4839_00481;Parent=LMJF4839_00481_gene;inference=ab initio prediction:Prodigal:2.6;locus_tag=LMJF4839_00481;note=DUF58 domain-containing protein;product=hypothetical protein;protein_id=gnl|Lausanne-GTF|LMJF4839_00481
	SNP Factor:0.057491915199425085	Unique Strains:4	#SNP:2
486466	C	T	LinILM_LMNC079JF4839chromosome.fastaq20.sorted.bam	LinILM_LMNC081JF4839chromosome.fastaq20.sorted.bam	LinILM_LMNC382JF4839chromosome.fastaq20.sorted.bam
487298	A	G	LinILM_LMNC542JF4839chromosome.fastaq20.sorted.bam

ID=LMJF4839_00483;Parent=LMJF4839_00483_gene;inference=ab initio prediction:Prodigal:2.6;locus_tag=LMJF4839_00483;product=PucR family transcriptional regulator;protein_id=gnl|Lausanne-GTF|LMJF4839_00483
	SNP Factor:0.08279987787018014	Unique Strains:1	#SNP:1
488962	G	A	LinILM_LMNC060JF4839chromosome.fastaq20.sorted.bam
ID=LMJF4839_00486;Parent=LMJF4839_00486_gene;inference=ab initio prediction:Prodigal:2.6;locus_tag=LMJF4839_00486;product=hydantoinase;protein_id=gnl|Lausanne-GTF|LMJF4839_00486
	SNP Factor:0.04792536423276817	Unique Strains:3	#SNP:2
493327	G	A	LinILM_JF4939JF4839chromosome.fastaq20.sorted.bam	LinILM_LMNC429JF4839chromosome.fastaq20.sorted.bam
493944	G	A	LinILM_LMNC064JF4839chromosome.fastaq20.sorted.bam
ID=LMJF4839_00507;Parent=LMJF4839_00507_gene;inference=ab initio prediction:Prodigal:2.6;locus_tag=LMJF4839_00507;product=oxetanocin A resistance protein OxrB;protein_id=gnl|Lausanne-GTF|LMJF4839_00507
	SNP Factor:0.02524784972479844	Unique Strains:1	#SNP:1
511057	G	A	LinILM_JF5181JF4839chromosome.fastaq20.sorted.bam
ID=LMJF4839_00511;Parent=LMJF4839_00511_gene;inference=ab initio prediction:Prodigal:2.6;locus_tag=LMJF4839_00511;product=secreted protein;protein_id=gnl|Lausanne-GTF|LMJF4839_00511
	SNP Factor:0.022893248780934503	Unique Strains:1	#SNP:1
514211	C	T	LinILM_JF5203JF4839chromosome.fastaq20.sorted.bam
ID=LMJF4839_00512;Parent=LMJF4839_00512_gene;inference=ab initio prediction:Prodigal:2.6;locus_tag=LMJF4839_00512;product=transcriptional regulator;protein_id=gnl|Lausanne-GTF|LMJF4839_00512
	SNP Factor:0.014705449839710597	Unique Strains:1	#SNP:1
515315	C	T	LinILM_LMNC418JF4839chromosome.fastaq20.sorted.bam
ID=LMJF4839_00513;Parent=LMJF4839_00513_gene;inference=ab initio prediction:Prodigal:2.6;locus_tag=LMJF4839_00513;product=oleate hydratase;protein_id=gnl|Lausanne-GTF|LMJF4839_00513
	SNP Factor:0.004855736081032524	Unique Strains:1	#SNP:1
516043	G	T	LinILM_JF5183JF4839chromosome.fastaq20.sorted.bam
ID=LMJF4839_00519;Parent=LMJF4839_00519_gene;inference=ab initio prediction:Prodigal:2.6;locus_tag=LMJF4839_00519;product=NUDIX hydrolase;protein_id=gnl|Lausanne-GTF|LMJF4839_00519
	SNP Factor:0.06792709158836183	Unique Strains:2	#SNP:2
521109	G	T	LinILM_JF5181JF4839chromosome.fastaq20.sorted.bam
521156	C	T	LinILM_LMNC411JF4839chromosome.fastaq20.sorted.bam
ID=LMJF4839_00521;Parent=LMJF4839_00521_gene;inference=ab initio prediction:Prodigal:2.6;locus_tag=LMJF4839_00521;product=NADH:flavin oxidoreductase;protein_id=gnl|Lausanne-GTF|LMJF4839_00521
	SNP Factor:0.016562049719273258	Unique Strains:1	#SNP:1
523228	C	T	LinILM_LMNC419JF4839chromosome.fastaq20.sorted.bam
ID=LMJF4839_00522;Parent=LMJF4839_00522_gene;eC_number=1.1.1.25;Name=aroE_1;gene=aroE_1;inference=ab initio prediction:Prodigal:2.6;locus_tag=LMJF4839_00522;product=shikimate 5-dehydrogenase;protein_id=gnl|Lausanne-GTF|LMJF4839_00522
	SNP Factor:0.01884712157335771	Unique Strains:1	#SNP:2
525084	G	A	LinILM_JF4927JF4839chromosome.fastaq20.sorted.bam
525085	A	T	LinILM_JF4927JF4839chromosome.fastaq20.sorted.bam
ID=LMJF4839_00525;Parent=LMJF4839_00525_gene;inference=ab initio prediction:Prodigal:2.6;locus_tag=LMJF4839_00525;product=acylase;protein_id=gnl|Lausanne-GTF|LMJF4839_00525
	SNP Factor:0.01876155007926755	Unique Strains:2	#SNP:2
527409	C	A	LinILM_LMNC445JF4839chromosome.fastaq20.sorted.bam
528916	A	T	LinILM_LMNC064JF4839chromosome.fastaq20.sorted.bam
ID=LMJF4839_00526;Parent=LMJF4839_00526_gene;inference=ab initio prediction:Prodigal:2.6;locus_tag=LMJF4839_00526;product=lipase;protein_id=gnl|Lausanne-GTF|LMJF4839_00526
	SNP Factor:0.04166956038613793	Unique Strains:3	#SNP:1
529673	G	A	LinILM_LMNC079JF4839chromosome.fastaq20.sorted.bam	LinILM_LMNC081JF4839chromosome.fastaq20.sorted.bam	LinILM_LMNC382JF4839chromosome.fastaq20.sorted.bam
ID=LMJF4839_00527;Parent=LMJF4839_00527_gene;inference=ab initio prediction:Prodigal:2.6;locus_tag=LMJF4839_00527;product=EamA family transporter;protein_id=gnl|Lausanne-GTF|LMJF4839_00527
	SNP Factor:0.008599857242369776	Unique Strains:1	#SNP:1
530347	C	T	LinILM_LMNC062JF4839chromosome.fastaq20.sorted.bam
ID=LMJF4839_00533;Parent=LMJF4839_00533_gene;inference=ab initio prediction:Prodigal:2.6;locus_tag=LMJF4839_00533;product=transcriptional antiterminator BglG;protein_id=gnl|Lausanne-GTF|LMJF4839_00533
	SNP Factor:0.0480958068472397	Unique Strains:4	#SNP:3
535140	T	A	LinILM_JF4907JF4839chromosome.fastaq20.sorted.bam
536157	G	A	LinILM_LMNC086JF4839chromosome.fastaq20.sorted.bam	LinILM_LMNC097JF4839chromosome.fastaq20.sorted.bam
536844	G	A	LinILM_JF4934JF4839chromosome.fastaq20.sorted.bam
ID=LMJF4839_00535;Parent=LMJF4839_00535_gene;inference=ab initio prediction:Prodigal:2.6;locus_tag=LMJF4839_00535;product=PTS fructose transporter subunit IIA;protein_id=gnl|Lausanne-GTF|LMJF4839_00535
	SNP Factor:0.07048582353874076	Unique Strains:2	#SNP:2
537821	C	T	LinILM_LMNC433JF4839chromosome.fastaq20.sorted.bam
537970	G	A	LinILM_LMNC419JF4839chromosome.fastaq20.sorted.bam
ID=LMJF4839_00537;Parent=LMJF4839_00537_gene;inference=ab initio prediction:Prodigal:2.6;locus_tag=LMJF4839_00537;product=ribulose-5-phosphate 3-epimerase;protein_id=gnl|Lausanne-GTF|LMJF4839_00537
	SNP Factor:0.01267555645692846	Unique Strains:1	#SNP:1
538962	G	A	LinILM_LMNC419JF4839chromosome.fastaq20.sorted.bam
ID=LMJF4839_00541;Parent=LMJF4839_00541_gene;Name=prs_2;gene=prs_2;inference=ab initio prediction:Prodigal:2.6;locus_tag=LMJF4839_00541;product=phosphoribosyl pyrophosphate synthetase;protein_id=gnl|Lausanne-GTF|LMJF4839_00541
	SNP Factor:0.017640262134295315	Unique Strains:2	#SNP:1
542005	C	T	LinILM_JF4899JF4839chromosome.fastaq20.sorted.bam	LinILM_LMNC434JF4839chromosome.fastaq20.sorted.bam
ID=LMJF4839_00546;Parent=LMJF4839_00546_gene;inference=ab initio prediction:Prodigal:2.6;locus_tag=LMJF4839_00546;product=MarR family transcriptional regulator;protein_id=gnl|Lausanne-GTF|LMJF4839_00546
	SNP Factor:0.035932446999640676	Unique Strains:2	#SNP:1
545604	G	A	LinILM_JF5191JF4839chromosome.fastaq20.sorted.bam	LinILM_LMNC413JF4839chromosome.fastaq20.sorted.bam
ID=LMJF4839_00547;Parent=LMJF4839_00547_gene;inference=ab initio prediction:Prodigal:2.6;locus_tag=LMJF4839_00547;product=cell wall surface anchor protein;protein_id=gnl|Lausanne-GTF|LMJF4839_00547
	SNP Factor:0.036347280087596946	Unique Strains:2	#SNP:2
546494	A	G	LinILM_JF5183JF4839chromosome.fastaq20.sorted.bam
547283	G	A	LinILM_LMNC380JF4839chromosome.fastaq20.sorted.bam
ID=LMJF4839_00549;Parent=LMJF4839_00549_gene;inference=ab initio prediction:Prodigal:2.6;locus_tag=LMJF4839_00549;product=encapsulation protein CapA;protein_id=gnl|Lausanne-GTF|LMJF4839_00549
	SNP Factor:0.005771272911953461	Unique Strains:1	#SNP:1
548807	G	A	LinILM_LMNC418JF4839chromosome.fastaq20.sorted.bam
ID=LMJF4839_00550;Parent=LMJF4839_00550_gene;inference=ab initio prediction:Prodigal:2.6;locus_tag=LMJF4839_00550;product=phosphoglycerate mutase;protein_id=gnl|Lausanne-GTF|LMJF4839_00550
	SNP Factor:0.040462486217465635	Unique Strains:2	#SNP:2
550508	C	A	LinILM_JF4918JF4839chromosome.fastaq20.sorted.bam
550606	G	A	LinILM_JF5186JF4839chromosome.fastaq20.sorted.bam
ID=LMJF4839_00553;Parent=LMJF4839_00553_gene;inference=ab initio prediction:Prodigal:2.6;locus_tag=LMJF4839_00553;product=multidrug resistance protein;protein_id=gnl|Lausanne-GTF|LMJF4839_00553
	SNP Factor:0.023329464530465367	Unique Strains:2	#SNP:2
552310	A	C	LinILM_JF5186JF4839chromosome.fastaq20.sorted.bam
552607	C	T	LinILM_LMNC424JF4839chromosome.fastaq20.sorted.bam
ID=LMJF4839_00555;Parent=LMJF4839_00555_gene;inference=ab initio prediction:Prodigal:2.6;locus_tag=LMJF4839_00555;product=6-phospho-beta-glucosidase;protein_id=gnl|Lausanne-GTF|LMJF4839_00555
	SNP Factor:0.02508182946864144	Unique Strains:2	#SNP:2
554486	C	A	LinILM_JF5186JF4839chromosome.fastaq20.sorted.bam
555389	C	T	LinILM_JF5861JF4839chromosome.fastaq20.sorted.bam
ID=LMJF4839_00558;Parent=LMJF4839_00558_gene;inference=ab initio prediction:Prodigal:2.6;locus_tag=LMJF4839_00558;product=sulfate transporter;protein_id=gnl|Lausanne-GTF|LMJF4839_00558
	SNP Factor:0.04472649746798328	Unique Strains:3	#SNP:3
557837	C	T	LinILM_JF4904JF4839chromosome.fastaq20.sorted.bam
558534	C	T	LinILM_JF5201JF4839chromosome.fastaq20.sorted.bam	LinILM_LMNC381JF4839chromosome.fastaq20.sorted.bam
558782	G	A	LinILM_JF5201JF4839chromosome.fastaq20.sorted.bam	LinILM_LMNC381JF4839chromosome.fastaq20.sorted.bam
ID=LMJF4839_00561;Parent=LMJF4839_00561_gene;inference=ab initio prediction:Prodigal:2.6;locus_tag=LMJF4839_00561;product=transmembrane protein;protein_id=gnl|Lausanne-GTF|LMJF4839_00561
	SNP Factor:0.1678631579536362	Unique Strains:5	#SNP:5
561581	G	T	LinILM_LMNC062JF4839chromosome.fastaq20.sorted.bam
561895	C	T	LinILM_LMNC380JF4839chromosome.fastaq20.sorted.bam
562466	A	T	LinILM_JF5822JF4839chromosome.fastaq20.sorted.bam
562760	C	T	LinILM_LMNC411JF4839chromosome.fastaq20.sorted.bam
562792	G	A	LinILM_JF4934JF4839chromosome.fastaq20.sorted.bam
ID=LMJF4839_00562;Parent=LMJF4839_00562_gene;inference=ab initio prediction:Prodigal:2.6;locus_tag=LMJF4839_00562;product=hypothetical protein;protein_id=gnl|Lausanne-GTF|LMJF4839_00562
	SNP Factor:0.03310198722263293	Unique Strains:3	#SNP:2
563525	C	A	LinILM_LMNC383JF4839chromosome.fastaq20.sorted.bam
564401	T	G	LinILM_JF4936JF4839chromosome.fastaq20.sorted.bam	LinILM_LMNC433JF4839chromosome.fastaq20.sorted.bam
ID=LMJF4839_00563;Parent=LMJF4839_00563_gene;inference=ab initio prediction:Prodigal:2.6;locus_tag=LMJF4839_00563;product=glucosaminyltransferase;protein_id=gnl|Lausanne-GTF|LMJF4839_00563
	SNP Factor:0.013202017268238588	Unique Strains:1	#SNP:1
565742	G	A	LinILM_JF4936JF4839chromosome.fastaq20.sorted.bam
ID=LMJF4839_00565;Parent=LMJF4839_00565_gene;inference=ab initio prediction:Prodigal:2.6;locus_tag=LMJF4839_00565;product=GGDEF domain-containing protein;protein_id=gnl|Lausanne-GTF|LMJF4839_00565
	SNP Factor:0.019309492546535877	Unique Strains:2	#SNP:1
567967	A	G	LinILM_JF4939JF4839chromosome.fastaq20.sorted.bam	LinILM_LMNC429JF4839chromosome.fastaq20.sorted.bam
ID=LMJF4839_00566;Parent=LMJF4839_00566_gene;inference=ab initio prediction:Prodigal:2.6;locus_tag=LMJF4839_00566;product=SAM-dependent methyltransferase;protein_id=gnl|Lausanne-GTF|LMJF4839_00566
	SNP Factor:0.009933248569612207	Unique Strains:1	#SNP:1
569469	C	A	LinILM_JF4927JF4839chromosome.fastaq20.sorted.bam
ID=LMJF4839_00571;Parent=LMJF4839_00571_gene;inference=ab initio prediction:Prodigal:2.6;locus_tag=LMJF4839_00571;product=allantoate amidohydrolase;protein_id=gnl|Lausanne-GTF|LMJF4839_00571
	SNP Factor:0.006492115325936651	Unique Strains:1	#SNP:1
574543	C	A	LinILM_JF4901JF4839chromosome.fastaq20.sorted.bam
ID=LMJF4839_00573;Parent=LMJF4839_00573_gene;inference=ab initio prediction:Prodigal:2.6;locus_tag=LMJF4839_00573;product=tagatose 1%2C6-diphosphate aldolase;protein_id=gnl|Lausanne-GTF|LMJF4839_00573
	SNP Factor:0.06494666255337804	Unique Strains:2	#SNP:2
576436	T	A	LinILM_JF4901JF4839chromosome.fastaq20.sorted.bam
576602	G	A	LinILM_JF4934JF4839chromosome.fastaq20.sorted.bam
ID=LMJF4839_00574;Parent=LMJF4839_00574_gene;inference=ab initio prediction:Prodigal:2.6;locus_tag=LMJF4839_00574;product=penicillin-binding protein;protein_id=gnl|Lausanne-GTF|LMJF4839_00574
	SNP Factor:0.006915868460181887	Unique Strains:1	#SNP:1
578060	T	C	LinILM_JF5186JF4839chromosome.fastaq20.sorted.bam
ID=LMJF4839_00576;Parent=LMJF4839_00576_gene;inference=ab initio prediction:Prodigal:2.6;locus_tag=LMJF4839_00576;product=PTS sorbitol transporter subunit IIA;protein_id=gnl|Lausanne-GTF|LMJF4839_00576
	SNP Factor:0.023478587528174305	Unique Strains:1	#SNP:1
579930	C	T	LinILM_JF5186JF4839chromosome.fastaq20.sorted.bam
ID=LMJF4839_00579;Parent=LMJF4839_00579_gene;inference=ab initio prediction:Prodigal:2.6;locus_tag=LMJF4839_00579;product=hypothetical protein;protein_id=gnl|Lausanne-GTF|LMJF4839_00579
	SNP Factor:0.021634719397689413	Unique Strains:1	#SNP:1
582101	C	T	LinILM_JF5822JF4839chromosome.fastaq20.sorted.bam
ID=LMJF4839_00582;Parent=LMJF4839_00582_gene;inference=ab initio prediction:Prodigal:2.6;locus_tag=LMJF4839_00582;product=Crp/Fnr family transcriptional regulator;protein_id=gnl|Lausanne-GTF|LMJF4839_00582
	SNP Factor:0.012390498965393338	Unique Strains:1	#SNP:1
585328	C	A	LinILM_LMNC096JF4839chromosome.fastaq20.sorted.bam
ID=LMJF4839_00586;Parent=LMJF4839_00586_gene;inference=ab initio prediction:Prodigal:2.6;locus_tag=LMJF4839_00586;product=cell surface protein;protein_id=gnl|Lausanne-GTF|LMJF4839_00586
	SNP Factor:0.032001792100357626	Unique Strains:2	#SNP:2
589678	G	A	LinILM_JF4934JF4839chromosome.fastaq20.sorted.bam
589924	A	C	LinILM_LMNC384JF4839chromosome.fastaq20.sorted.bam
ID=LMJF4839_00593;Parent=LMJF4839_00593_gene;inference=COORDINATES:profile:Infernal:1.1;locus_tag=LMJF4839_00593;product=rli31
	SNP Factor:0.07124536905101168	Unique Strains:1	#SNP:1
596575	G	T	LinILM_JF4934JF4839chromosome.fastaq20.sorted.bam
ID=LMJF4839_00594;Parent=LMJF4839_00594_gene;inference=ab initio prediction:Prodigal:2.6;locus_tag=LMJF4839_00594;product=magnesium transporter;protein_id=gnl|Lausanne-GTF|LMJF4839_00594
	SNP Factor:0.009111866383591351	Unique Strains:1	#SNP:1
597422	G	A	LinILM_LMNC383JF4839chromosome.fastaq20.sorted.bam
ID=LMJF4839_00600;Parent=LMJF4839_00600_gene;eC_number=5.3.1.16;Name=hisA;gene=hisA;inference=ab initio prediction:Prodigal:2.6;locus_tag=LMJF4839_00600;product=1-(5-phosphoribosyl)-5-[(5- phosphoribosylamino)methylideneamino] imidazole-4-carboxamide isomerase;protein_id=gnl|Lausanne-GTF|LMJF4839_00600
	SNP Factor:0.01141500388110132	Unique Strains:1	#SNP:1
601343	C	T	LinILM_LMNC060JF4839chromosome.fastaq20.sorted.bam
ID=LMJF4839_00603;Parent=LMJF4839_00603_gene;eC_number=1.1.1.23;Name=hisD;gene=hisD;inference=ab initio prediction:Prodigal:2.6;locus_tag=LMJF4839_00603;product=histidinol dehydrogenase;protein_id=gnl|Lausanne-GTF|LMJF4839_00603
	SNP Factor:0.006431488568029071	Unique Strains:1	#SNP:1
603727	C	T	LinILM_JF4918JF4839chromosome.fastaq20.sorted.bam
ID=LMJF4839_00604;Parent=LMJF4839_00604_gene;eC_number=2.4.2.17;Name=hisG;gene=hisG;inference=ab initio prediction:Prodigal:2.6;locus_tag=LMJF4839_00604;product=ATP phosphoribosyltransferase;protein_id=gnl|Lausanne-GTF|LMJF4839_00604
	SNP Factor:0.051411899284089305	Unique Strains:2	#SNP:2
604503	T	C	LinILM_LMNC416JF4839chromosome.fastaq20.sorted.bam
604643	G	C	LinILM_LMNC169JF4839chromosome.fastaq20.sorted.bam
ID=LMJF4839_00605;Parent=LMJF4839_00605_gene;Name=hisZ;gene=hisZ;inference=ab initio prediction:Prodigal:2.6;locus_tag=LMJF4839_00605;product=ATP phosphoribosyltransferase;protein_id=gnl|Lausanne-GTF|LMJF4839_00605
	SNP Factor:0.006986020972034958	Unique Strains:1	#SNP:1
605233	G	T	LinILM_LMNC429JF4839chromosome.fastaq20.sorted.bam
ID=LMJF4839_00609;Parent=LMJF4839_00609_gene;inference=ab initio prediction:Prodigal:2.6;locus_tag=LMJF4839_00609;product=NCS2 family permease;protein_id=gnl|Lausanne-GTF|LMJF4839_00609
	SNP Factor:0.00637198366223389	Unique Strains:1	#SNP:1
609642	C	T	LinILM_JF4934JF4839chromosome.fastaq20.sorted.bam
ID=LMJF4839_00611;Parent=LMJF4839_00611_gene;inference=ab initio prediction:Prodigal:2.6;locus_tag=LMJF4839_00611;product=beta-glucosidase;protein_id=gnl|Lausanne-GTF|LMJF4839_00611
	SNP Factor:0.005920102299367733	Unique Strains:1	#SNP:1
610787	G	A	LinILM_LMNC064JF4839chromosome.fastaq20.sorted.bam
ID=LMJF4839_00620;Parent=LMJF4839_00620_gene;inference=ab initio prediction:Prodigal:2.6;locus_tag=LMJF4839_00620;product=preprotein translocase subunit SecA;protein_id=gnl|Lausanne-GTF|LMJF4839_00620
	SNP Factor:0.014175750960407128	Unique Strains:2	#SNP:2
619749	A	G	LinILM_JF5183JF4839chromosome.fastaq20.sorted.bam
620013	G	T	LinILM_JF5203JF4839chromosome.fastaq20.sorted.bam
ID=LMJF4839_00623;Parent=LMJF4839_00623_gene;inference=ab initio prediction:Prodigal:2.6;locus_tag=LMJF4839_00623;product=cell surface protein;protein_id=gnl|Lausanne-GTF|LMJF4839_00623
	SNP Factor:0.02414156614386764	Unique Strains:1	#SNP:1
624634	G	A	LinILM_JF5207JF4839chromosome.fastaq20.sorted.bam
ID=LMJF4839_00624;Parent=LMJF4839_00624_gene;inference=ab initio prediction:Prodigal:2.6;locus_tag=LMJF4839_00624;product=secreted protein;protein_id=gnl|Lausanne-GTF|LMJF4839_00624
	SNP Factor:0.12730019731530584	Unique Strains:2	#SNP:2
626265	G	A	LinILM_LMNC411JF4839chromosome.fastaq20.sorted.bam
627396	T	A	LinILM_JF4934JF4839chromosome.fastaq20.sorted.bam
ID=LMJF4839_00625;Parent=LMJF4839_00625_gene;inference=ab initio prediction:Prodigal:2.6;locus_tag=LMJF4839_00625;product=DNA photolyase;protein_id=gnl|Lausanne-GTF|LMJF4839_00625
	SNP Factor:0.023528719743536954	Unique Strains:2	#SNP:2
628151	C	G	LinILM_JF5186JF4839chromosome.fastaq20.sorted.bam
628163	G	A	LinILM_JF5181JF4839chromosome.fastaq20.sorted.bam
ID=LMJF4839_00627;Parent=LMJF4839_00627_gene;inference=ab initio prediction:Prodigal:2.6;locus_tag=LMJF4839_00627;product=cytochrome C5;protein_id=gnl|Lausanne-GTF|LMJF4839_00627
	SNP Factor:0.09333103116789786	Unique Strains:4	#SNP:4
630212	C	T	LinILM_LMNC418JF4839chromosome.fastaq20.sorted.bam
630489	G	A	LinILM_JF4907JF4839chromosome.fastaq20.sorted.bam
630554	A	T	LinILM_LMNC421JF4839chromosome.fastaq20.sorted.bam
630794	A	T	LinILM_LMNC382JF4839chromosome.fastaq20.sorted.bam
ID=LMJF4839_00628;Parent=LMJF4839_00628_gene;inference=ab initio prediction:Prodigal:2.6;locus_tag=LMJF4839_00628;product=steroid 5-alpha reductase;protein_id=gnl|Lausanne-GTF|LMJF4839_00628
	SNP Factor:0.010663822980538522	Unique Strains:1	#SNP:1
631689	G	T	LinILM_LMNC418JF4839chromosome.fastaq20.sorted.bam
ID=LMJF4839_00630;Parent=LMJF4839_00630_gene;inference=ab initio prediction:Prodigal:2.6;locus_tag=LMJF4839_00630;product=formate transporter;protein_id=gnl|Lausanne-GTF|LMJF4839_00630
	SNP Factor:0.010304816471218647	Unique Strains:1	#SNP:1
633503	T	C	LinILM_LMNC380JF4839chromosome.fastaq20.sorted.bam
ID=LMJF4839_00631;Parent=LMJF4839_00631_gene;eC_number=2.3.1.31;Name=metX;gene=metX;inference=ab initio prediction:Prodigal:2.6;locus_tag=LMJF4839_00631;product=homoserine O-acetyltransferase;protein_id=gnl|Lausanne-GTF|LMJF4839_00631
	SNP Factor:0.029835605811976012	Unique Strains:2	#SNP:2
634602	C	T	LinILM_LMNC169JF4839chromosome.fastaq20.sorted.bam
635190	C	T	LinILM_LMNC381JF4839chromosome.fastaq20.sorted.bam
ID=LMJF4839_00632;Parent=LMJF4839_00632_gene;inference=ab initio prediction:Prodigal:2.6;locus_tag=LMJF4839_00632;product=O-acetylhomoserine sulfhydrylase;protein_id=gnl|Lausanne-GTF|LMJF4839_00632
	SNP Factor:0.01292331948384262	Unique Strains:1	#SNP:1
636178	G	A	LinILM_LMNC418JF4839chromosome.fastaq20.sorted.bam
ID=LMJF4839_00639;Parent=LMJF4839_00639_gene;inference=ab initio prediction:Prodigal:2.6;locus_tag=LMJF4839_00639;product=cell surface protein;protein_id=gnl|Lausanne-GTF|LMJF4839_00639
	SNP Factor:0.007499512531685441	Unique Strains:1	#SNP:1
640795	C	T	LinILM_JF5186JF4839chromosome.fastaq20.sorted.bam
ID=LMJF4839_00645;Parent=LMJF4839_00645_gene;inference=ab initio prediction:Prodigal:2.6;locus_tag=LMJF4839_00645;product=ABC transporter ATP-binding protein;protein_id=gnl|Lausanne-GTF|LMJF4839_00645
	SNP Factor:0.004788217155224424	Unique Strains:1	#SNP:1
646181	G	A	LinILM_JF5203JF4839chromosome.fastaq20.sorted.bam
ID=LMJF4839_00646;Parent=LMJF4839_00646_gene;inference=ab initio prediction:Prodigal:2.6;locus_tag=LMJF4839_00646;product=ABC transporter ATP-binding protein;protein_id=gnl|Lausanne-GTF|LMJF4839_00646
	SNP Factor:0.004543410010949618	Unique Strains:1	#SNP:1
647645	C	A	LinILM_JF4899JF4839chromosome.fastaq20.sorted.bam
ID=LMJF4839_00648;Parent=LMJF4839_00648_gene;inference=ab initio prediction:Prodigal:2.6;locus_tag=LMJF4839_00648;product=internalin;protein_id=gnl|Lausanne-GTF|LMJF4839_00648
	SNP Factor:0.009333103116789785	Unique Strains:1	#SNP:1
650313	C	T	LinILM_JF5207JF4839chromosome.fastaq20.sorted.bam
inference=ab initio prediction:SignalP:4.1;note=predicted cleavage at residue 29;product=putative signal peptide
	SNP Factor:0.09391435011269722	Unique Strains:1	#SNP:1
650313	C	T	LinILM_JF5207JF4839chromosome.fastaq20.sorted.bam
ID=LMJF4839_00650;Parent=LMJF4839_00650_gene;inference=ab initio prediction:Prodigal:2.6;locus_tag=LMJF4839_00650;product=MarR family transcriptional evidence;protein_id=gnl|Lausanne-GTF|LMJF4839_00650
	SNP Factor:0.022156736755810605	Unique Strains:1	#SNP:1
651707	A	G	LinILM_JF5207JF4839chromosome.fastaq20.sorted.bam
ID=LMJF4839_00652;Parent=LMJF4839_00652_gene;inference=ab initio prediction:Prodigal:2.6;locus_tag=LMJF4839_00652;product=N-acetyltransferase;protein_id=gnl|Lausanne-GTF|LMJF4839_00652
	SNP Factor:0.015447594037228701	Unique Strains:1	#SNP:1
653259	A	G	LinILM_LMNC418JF4839chromosome.fastaq20.sorted.bam
ID=LMJF4839_00654;Parent=LMJF4839_00654_gene;inference=ab initio prediction:Prodigal:2.6;locus_tag=LMJF4839_00654;product=glycerophosphoryl diester phosphodiesterase;protein_id=gnl|Lausanne-GTF|LMJF4839_00654
	SNP Factor:0.01885787292622329	Unique Strains:2	#SNP:1
655191	G	A	LinILM_LMNC067JF4839chromosome.fastaq20.sorted.bam	LinILM_LMNC383JF4839chromosome.fastaq20.sorted.bam
ID=LMJF4839_00655;Parent=LMJF4839_00655_gene;inference=ab initio prediction:Prodigal:2.6;locus_tag=LMJF4839_00655;note=DUF5067 domain-containing protein;product=hypothetical protein;protein_id=gnl|Lausanne-GTF|LMJF4839_00655
	SNP Factor:0.06664889362836576	Unique Strains:2	#SNP:2
655756	T	A	LinILM_JF5186JF4839chromosome.fastaq20.sorted.bam
655961	G	T	LinILM_JF5210JF4839chromosome.fastaq20.sorted.bam
inference=ab initio prediction:SignalP:4.1;note=predicted cleavage at residue 41;product=putative signal peptide
	SNP Factor:0.06664889362836576	Unique Strains:1	#SNP:1
655961	G	T	LinILM_JF5210JF4839chromosome.fastaq20.sorted.bam
ID=LMJF4839_00656;Parent=LMJF4839_00656_gene;inference=ab initio prediction:Prodigal:2.6;locus_tag=LMJF4839_00656;product=protein kinase;protein_id=gnl|Lausanne-GTF|LMJF4839_00656
	SNP Factor:0.0072241807778997864	Unique Strains:1	#SNP:1
657079	C	T	LinILM_LMNC416JF4839chromosome.fastaq20.sorted.bam
ID=LMJF4839_00657;Parent=LMJF4839_00657_gene;inference=ab initio prediction:Prodigal:2.6;locus_tag=LMJF4839_00657;product=hypothetical protein;protein_id=gnl|Lausanne-GTF|LMJF4839_00657
	SNP Factor:0.018084163697849792	Unique Strains:1	#SNP:1
657699	G	A	LinILM_LMNC418JF4839chromosome.fastaq20.sorted.bam
ID=LMJF4839_00660;Parent=LMJF4839_00660_gene;inference=ab initio prediction:Prodigal:2.6;locus_tag=LMJF4839_00660;product=hypothetical protein;protein_id=gnl|Lausanne-GTF|LMJF4839_00660
	SNP Factor:0.0295159386068477	Unique Strains:1	#SNP:1
659301	C	T	LinILM_LMNC419JF4839chromosome.fastaq20.sorted.bam
ID=LMJF4839_00661;Parent=LMJF4839_00661_gene;inference=ab initio prediction:Prodigal:2.6;locus_tag=LMJF4839_00661;product=hypothetical protein;protein_id=gnl|Lausanne-GTF|LMJF4839_00661
	SNP Factor:0.030837547798199083	Unique Strains:1	#SNP:1
659709	T	A	LinILM_JF5181JF4839chromosome.fastaq20.sorted.bam
ID=LMJF4839_00663;Parent=LMJF4839_00663_gene;inference=ab initio prediction:Prodigal:2.6;locus_tag=LMJF4839_00663;product=SGNH/GDSL hydrolase family protein;protein_id=gnl|Lausanne-GTF|LMJF4839_00663
	SNP Factor:0.011755992617236637	Unique Strains:1	#SNP:1
660724	G	C	LinILM_JF4929JF4839chromosome.fastaq20.sorted.bam
ID=LMJF4839_00664;Parent=LMJF4839_00664_gene;inference=ab initio prediction:Prodigal:2.6;locus_tag=LMJF4839_00664;product=hypothetical protein;protein_id=gnl|Lausanne-GTF|LMJF4839_00664
	SNP Factor:0.01966558669819716	Unique Strains:2	#SNP:2
662329	G	A	LinILM_JF5207JF4839chromosome.fastaq20.sorted.bam
662566	C	T	LinILM_LMNC418JF4839chromosome.fastaq20.sorted.bam
ID=LMJF4839_00665;Parent=LMJF4839_00665_gene;inference=ab initio prediction:Prodigal:2.6;locus_tag=LMJF4839_00665;product=cell wall surface anchor family protein;protein_id=gnl|Lausanne-GTF|LMJF4839_00665
	SNP Factor:0.027838190517616355	Unique Strains:4	#SNP:3
664452	G	A	LinILM_LMNC418JF4839chromosome.fastaq20.sorted.bam
666239	C	T	LinILM_LMNC086JF4839chromosome.fastaq20.sorted.bam	LinILM_LMNC097JF4839chromosome.fastaq20.sorted.bam
666726	G	T	LinILM_LMNC381JF4839chromosome.fastaq20.sorted.bam
ID=LMJF4839_00673;Parent=LMJF4839_00673_gene;inference=ab initio prediction:Prodigal:2.6;locus_tag=LMJF4839_00673;product=haloacid dehalogenase;protein_id=gnl|Lausanne-GTF|LMJF4839_00673
	SNP Factor:0.01170603797438719	Unique Strains:1	#SNP:1
674545	A	C	LinILM_JF5207JF4839chromosome.fastaq20.sorted.bam
ID=LMJF4839_00675;Parent=LMJF4839_00675_gene;inference=ab initio prediction:Prodigal:2.6;locus_tag=LMJF4839_00675;product=SAM-dependent methyltransferase;protein_id=gnl|Lausanne-GTF|LMJF4839_00675
	SNP Factor:0.02777970692409195	Unique Strains:1	#SNP:1
676036	C	T	LinILM_JF4907JF4839chromosome.fastaq20.sorted.bam
inference=ab initio prediction:SignalP:4.1;note=predicted cleavage at residue 32;product=putative signal peptide
	SNP Factor:6.816051801993695	Unique Strains:10	#SNP:8
677299	T	G	LinILM_JF4918JF4839chromosome.fastaq20.sorted.bam	LinILM_JF4927JF4839chromosome.fastaq20.sorted.bam	LinILM_JF5199JF4839chromosome.fastaq20.sorted.bam	LinILM_JF5201JF4839chromosome.fastaq20.sorted.bam	LinILM_LMNC062JF4839chromosome.fastaq20.sorted.bam	LinILM_LMNC421JF4839chromosome.fastaq20.sorted.bam	LinILM_LMNC434JF4839chromosome.fastaq20.sorted.bam
677302	G	A	LinILM_JF4918JF4839chromosome.fastaq20.sorted.bam	LinILM_JF4927JF4839chromosome.fastaq20.sorted.bam	LinILM_JF5199JF4839chromosome.fastaq20.sorted.bam	LinILM_JF5201JF4839chromosome.fastaq20.sorted.bam	LinILM_LMNC062JF4839chromosome.fastaq20.sorted.bam	LinILM_LMNC079JF4839chromosome.fastaq20.sorted.bam	LinILM_LMNC081JF4839chromosome.fastaq20.sorted.bam	LinILM_LMNC382JF4839chromosome.fastaq20.sorted.bam	LinILM_LMNC421JF4839chromosome.fastaq20.sorted.bam	LinILM_LMNC434JF4839chromosome.fastaq20.sorted.bam
677311	T	A	LinILM_JF4918JF4839chromosome.fastaq20.sorted.bam	LinILM_JF4927JF4839chromosome.fastaq20.sorted.bam	LinILM_JF5199JF4839chromosome.fastaq20.sorted.bam	LinILM_JF5201JF4839chromosome.fastaq20.sorted.bam	LinILM_LMNC062JF4839chromosome.fastaq20.sorted.bam	LinILM_LMNC079JF4839chromosome.fastaq20.sorted.bam	LinILM_LMNC081JF4839chromosome.fastaq20.sorted.bam	LinILM_LMNC382JF4839chromosome.fastaq20.sorted.bam	LinILM_LMNC421JF4839chromosome.fastaq20.sorted.bam	LinILM_LMNC434JF4839chromosome.fastaq20.sorted.bam
677331	T	C	LinILM_JF4918JF4839chromosome.fastaq20.sorted.bam	LinILM_JF4927JF4839chromosome.fastaq20.sorted.bam	LinILM_JF5199JF4839chromosome.fastaq20.sorted.bam	LinILM_JF5201JF4839chromosome.fastaq20.sorted.bam	LinILM_LMNC062JF4839chromosome.fastaq20.sorted.bam	LinILM_LMNC079JF4839chromosome.fastaq20.sorted.bam	LinILM_LMNC081JF4839chromosome.fastaq20.sorted.bam	LinILM_LMNC382JF4839chromosome.fastaq20.sorted.bam	LinILM_LMNC421JF4839chromosome.fastaq20.sorted.bam	LinILM_LMNC434JF4839chromosome.fastaq20.sorted.bam
677332	T	A	LinILM_JF4918JF4839chromosome.fastaq20.sorted.bam	LinILM_JF4927JF4839chromosome.fastaq20.sorted.bam	LinILM_JF5199JF4839chromosome.fastaq20.sorted.bam	LinILM_JF5201JF4839chromosome.fastaq20.sorted.bam	LinILM_LMNC062JF4839chromosome.fastaq20.sorted.bam	LinILM_LMNC079JF4839chromosome.fastaq20.sorted.bam	LinILM_LMNC081JF4839chromosome.fastaq20.sorted.bam	LinILM_LMNC382JF4839chromosome.fastaq20.sorted.bam	LinILM_LMNC421JF4839chromosome.fastaq20.sorted.bam	LinILM_LMNC434JF4839chromosome.fastaq20.sorted.bam
677344	A	T	LinILM_JF4918JF4839chromosome.fastaq20.sorted.bam	LinILM_JF4927JF4839chromosome.fastaq20.sorted.bam	LinILM_JF5199JF4839chromosome.fastaq20.sorted.bam	LinILM_JF5201JF4839chromosome.fastaq20.sorted.bam	LinILM_LMNC062JF4839chromosome.fastaq20.sorted.bam	LinILM_LMNC079JF4839chromosome.fastaq20.sorted.bam	LinILM_LMNC081JF4839chromosome.fastaq20.sorted.bam	LinILM_LMNC382JF4839chromosome.fastaq20.sorted.bam	LinILM_LMNC421JF4839chromosome.fastaq20.sorted.bam	LinILM_LMNC434JF4839chromosome.fastaq20.sorted.bam
677345	T	G	LinILM_JF4918JF4839chromosome.fastaq20.sorted.bam	LinILM_JF4927JF4839chromosome.fastaq20.sorted.bam	LinILM_JF5199JF4839chromosome.fastaq20.sorted.bam	LinILM_JF5201JF4839chromosome.fastaq20.sorted.bam	LinILM_LMNC062JF4839chromosome.fastaq20.sorted.bam	LinILM_LMNC079JF4839chromosome.fastaq20.sorted.bam	LinILM_LMNC081JF4839chromosome.fastaq20.sorted.bam	LinILM_LMNC382JF4839chromosome.fastaq20.sorted.bam	LinILM_LMNC421JF4839chromosome.fastaq20.sorted.bam	LinILM_LMNC434JF4839chromosome.fastaq20.sorted.bam
677356	T	A	LinILM_JF4918JF4839chromosome.fastaq20.sorted.bam	LinILM_JF4927JF4839chromosome.fastaq20.sorted.bam	LinILM_JF5199JF4839chromosome.fastaq20.sorted.bam	LinILM_JF5201JF4839chromosome.fastaq20.sorted.bam	LinILM_LMNC062JF4839chromosome.fastaq20.sorted.bam	LinILM_LMNC079JF4839chromosome.fastaq20.sorted.bam	LinILM_LMNC081JF4839chromosome.fastaq20.sorted.bam	LinILM_LMNC382JF4839chromosome.fastaq20.sorted.bam	LinILM_LMNC421JF4839chromosome.fastaq20.sorted.bam	LinILM_LMNC434JF4839chromosome.fastaq20.sorted.bam
ID=LMJF4839_00678;Parent=LMJF4839_00678_gene;inference=ab initio prediction:Prodigal:2.6;locus_tag=LMJF4839_00678;product=hypothetical protein;protein_id=gnl|Lausanne-GTF|LMJF4839_00678
	SNP Factor:6.286754593914945	Unique Strains:10	#SNP:48
677299	T	G	LinILM_JF4918JF4839chromosome.fastaq20.sorted.bam	LinILM_JF4927JF4839chromosome.fastaq20.sorted.bam	LinILM_JF5199JF4839chromosome.fastaq20.sorted.bam	LinILM_JF5201JF4839chromosome.fastaq20.sorted.bam	LinILM_LMNC062JF4839chromosome.fastaq20.sorted.bam	LinILM_LMNC421JF4839chromosome.fastaq20.sorted.bam	LinILM_LMNC434JF4839chromosome.fastaq20.sorted.bam
677302	G	A	LinILM_JF4918JF4839chromosome.fastaq20.sorted.bam	LinILM_JF4927JF4839chromosome.fastaq20.sorted.bam	LinILM_JF5199JF4839chromosome.fastaq20.sorted.bam	LinILM_JF5201JF4839chromosome.fastaq20.sorted.bam	LinILM_LMNC062JF4839chromosome.fastaq20.sorted.bam	LinILM_LMNC079JF4839chromosome.fastaq20.sorted.bam	LinILM_LMNC081JF4839chromosome.fastaq20.sorted.bam	LinILM_LMNC382JF4839chromosome.fastaq20.sorted.bam	LinILM_LMNC421JF4839chromosome.fastaq20.sorted.bam	LinILM_LMNC434JF4839chromosome.fastaq20.sorted.bam
677311	T	A	LinILM_JF4918JF4839chromosome.fastaq20.sorted.bam	LinILM_JF4927JF4839chromosome.fastaq20.sorted.bam	LinILM_JF5199JF4839chromosome.fastaq20.sorted.bam	LinILM_JF5201JF4839chromosome.fastaq20.sorted.bam	LinILM_LMNC062JF4839chromosome.fastaq20.sorted.bam	LinILM_LMNC079JF4839chromosome.fastaq20.sorted.bam	LinILM_LMNC081JF4839chromosome.fastaq20.sorted.bam	LinILM_LMNC382JF4839chromosome.fastaq20.sorted.bam	LinILM_LMNC421JF4839chromosome.fastaq20.sorted.bam	LinILM_LMNC434JF4839chromosome.fastaq20.sorted.bam
677331	T	C	LinILM_JF4918JF4839chromosome.fastaq20.sorted.bam	LinILM_JF4927JF4839chromosome.fastaq20.sorted.bam	LinILM_JF5199JF4839chromosome.fastaq20.sorted.bam	LinILM_JF5201JF4839chromosome.fastaq20.sorted.bam	LinILM_LMNC062JF4839chromosome.fastaq20.sorted.bam	LinILM_LMNC079JF4839chromosome.fastaq20.sorted.bam	LinILM_LMNC081JF4839chromosome.fastaq20.sorted.bam	LinILM_LMNC382JF4839chromosome.fastaq20.sorted.bam	LinILM_LMNC421JF4839chromosome.fastaq20.sorted.bam	LinILM_LMNC434JF4839chromosome.fastaq20.sorted.bam
677332	T	A	LinILM_JF4918JF4839chromosome.fastaq20.sorted.bam	LinILM_JF4927JF4839chromosome.fastaq20.sorted.bam	LinILM_JF5199JF4839chromosome.fastaq20.sorted.bam	LinILM_JF5201JF4839chromosome.fastaq20.sorted.bam	LinILM_LMNC062JF4839chromosome.fastaq20.sorted.bam	LinILM_LMNC079JF4839chromosome.fastaq20.sorted.bam	LinILM_LMNC081JF4839chromosome.fastaq20.sorted.bam	LinILM_LMNC382JF4839chromosome.fastaq20.sorted.bam	LinILM_LMNC421JF4839chromosome.fastaq20.sorted.bam	LinILM_LMNC434JF4839chromosome.fastaq20.sorted.bam
677344	A	T	LinILM_JF4918JF4839chromosome.fastaq20.sorted.bam	LinILM_JF4927JF4839chromosome.fastaq20.sorted.bam	LinILM_JF5199JF4839chromosome.fastaq20.sorted.bam	LinILM_JF5201JF4839chromosome.fastaq20.sorted.bam	LinILM_LMNC062JF4839chromosome.fastaq20.sorted.bam	LinILM_LMNC079JF4839chromosome.fastaq20.sorted.bam	LinILM_LMNC081JF4839chromosome.fastaq20.sorted.bam	LinILM_LMNC382JF4839chromosome.fastaq20.sorted.bam	LinILM_LMNC421JF4839chromosome.fastaq20.sorted.bam	LinILM_LMNC434JF4839chromosome.fastaq20.sorted.bam
677345	T	G	LinILM_JF4918JF4839chromosome.fastaq20.sorted.bam	LinILM_JF4927JF4839chromosome.fastaq20.sorted.bam	LinILM_JF5199JF4839chromosome.fastaq20.sorted.bam	LinILM_JF5201JF4839chromosome.fastaq20.sorted.bam	LinILM_LMNC062JF4839chromosome.fastaq20.sorted.bam	LinILM_LMNC079JF4839chromosome.fastaq20.sorted.bam	LinILM_LMNC081JF4839chromosome.fastaq20.sorted.bam	LinILM_LMNC382JF4839chromosome.fastaq20.sorted.bam	LinILM_LMNC421JF4839chromosome.fastaq20.sorted.bam	LinILM_LMNC434JF4839chromosome.fastaq20.sorted.bam
677356	T	A	LinILM_JF4918JF4839chromosome.fastaq20.sorted.bam	LinILM_JF4927JF4839chromosome.fastaq20.sorted.bam	LinILM_JF5199JF4839chromosome.fastaq20.sorted.bam	LinILM_JF5201JF4839chromosome.fastaq20.sorted.bam	LinILM_LMNC062JF4839chromosome.fastaq20.sorted.bam	LinILM_LMNC079JF4839chromosome.fastaq20.sorted.bam	LinILM_LMNC081JF4839chromosome.fastaq20.sorted.bam	LinILM_LMNC382JF4839chromosome.fastaq20.sorted.bam	LinILM_LMNC421JF4839chromosome.fastaq20.sorted.bam	LinILM_LMNC434JF4839chromosome.fastaq20.sorted.bam
677363	A	G	LinILM_JF4918JF4839chromosome.fastaq20.sorted.bam	LinILM_JF4927JF4839chromosome.fastaq20.sorted.bam	LinILM_JF5199JF4839chromosome.fastaq20.sorted.bam	LinILM_JF5201JF4839chromosome.fastaq20.sorted.bam	LinILM_LMNC062JF4839chromosome.fastaq20.sorted.bam	LinILM_LMNC079JF4839chromosome.fastaq20.sorted.bam	LinILM_LMNC081JF4839chromosome.fastaq20.sorted.bam	LinILM_LMNC382JF4839chromosome.fastaq20.sorted.bam	LinILM_LMNC421JF4839chromosome.fastaq20.sorted.bam	LinILM_LMNC434JF4839chromosome.fastaq20.sorted.bam
677370	A	T	LinILM_JF4918JF4839chromosome.fastaq20.sorted.bam	LinILM_JF4927JF4839chromosome.fastaq20.sorted.bam	LinILM_JF5199JF4839chromosome.fastaq20.sorted.bam	LinILM_JF5201JF4839chromosome.fastaq20.sorted.bam	LinILM_LMNC062JF4839chromosome.fastaq20.sorted.bam	LinILM_LMNC079JF4839chromosome.fastaq20.sorted.bam	LinILM_LMNC081JF4839chromosome.fastaq20.sorted.bam	LinILM_LMNC382JF4839chromosome.fastaq20.sorted.bam	LinILM_LMNC421JF4839chromosome.fastaq20.sorted.bam	LinILM_LMNC434JF4839chromosome.fastaq20.sorted.bam
677377	A	G	LinILM_JF4918JF4839chromosome.fastaq20.sorted.bam	LinILM_JF4927JF4839chromosome.fastaq20.sorted.bam	LinILM_JF5199JF4839chromosome.fastaq20.sorted.bam	LinILM_JF5201JF4839chromosome.fastaq20.sorted.bam	LinILM_LMNC062JF4839chromosome.fastaq20.sorted.bam	LinILM_LMNC079JF4839chromosome.fastaq20.sorted.bam	LinILM_LMNC081JF4839chromosome.fastaq20.sorted.bam	LinILM_LMNC382JF4839chromosome.fastaq20.sorted.bam	LinILM_LMNC421JF4839chromosome.fastaq20.sorted.bam	LinILM_LMNC434JF4839chromosome.fastaq20.sorted.bam
677407	C	G	LinILM_JF4918JF4839chromosome.fastaq20.sorted.bam	LinILM_JF4927JF4839chromosome.fastaq20.sorted.bam	LinILM_JF5199JF4839chromosome.fastaq20.sorted.bam	LinILM_JF5201JF4839chromosome.fastaq20.sorted.bam	LinILM_LMNC062JF4839chromosome.fastaq20.sorted.bam	LinILM_LMNC079JF4839chromosome.fastaq20.sorted.bam	LinILM_LMNC081JF4839chromosome.fastaq20.sorted.bam	LinILM_LMNC382JF4839chromosome.fastaq20.sorted.bam	LinILM_LMNC421JF4839chromosome.fastaq20.sorted.bam	LinILM_LMNC434JF4839chromosome.fastaq20.sorted.bam
677411	C	G	LinILM_JF4918JF4839chromosome.fastaq20.sorted.bam	LinILM_JF4927JF4839chromosome.fastaq20.sorted.bam	LinILM_JF5199JF4839chromosome.fastaq20.sorted.bam	LinILM_JF5201JF4839chromosome.fastaq20.sorted.bam	LinILM_LMNC062JF4839chromosome.fastaq20.sorted.bam	LinILM_LMNC079JF4839chromosome.fastaq20.sorted.bam	LinILM_LMNC081JF4839chromosome.fastaq20.sorted.bam	LinILM_LMNC382JF4839chromosome.fastaq20.sorted.bam	LinILM_LMNC421JF4839chromosome.fastaq20.sorted.bam	LinILM_LMNC434JF4839chromosome.fastaq20.sorted.bam
677428	C	T	LinILM_JF4918JF4839chromosome.fastaq20.sorted.bam	LinILM_JF4927JF4839chromosome.fastaq20.sorted.bam	LinILM_JF5199JF4839chromosome.fastaq20.sorted.bam	LinILM_JF5201JF4839chromosome.fastaq20.sorted.bam	LinILM_LMNC062JF4839chromosome.fastaq20.sorted.bam	LinILM_LMNC079JF4839chromosome.fastaq20.sorted.bam	LinILM_LMNC081JF4839chromosome.fastaq20.sorted.bam	LinILM_LMNC382JF4839chromosome.fastaq20.sorted.bam	LinILM_LMNC421JF4839chromosome.fastaq20.sorted.bam	LinILM_LMNC434JF4839chromosome.fastaq20.sorted.bam
677436	T	C	LinILM_JF4918JF4839chromosome.fastaq20.sorted.bam	LinILM_JF4927JF4839chromosome.fastaq20.sorted.bam	LinILM_JF5199JF4839chromosome.fastaq20.sorted.bam	LinILM_JF5201JF4839chromosome.fastaq20.sorted.bam	LinILM_LMNC062JF4839chromosome.fastaq20.sorted.bam	LinILM_LMNC079JF4839chromosome.fastaq20.sorted.bam	LinILM_LMNC081JF4839chromosome.fastaq20.sorted.bam	LinILM_LMNC382JF4839chromosome.fastaq20.sorted.bam	LinILM_LMNC421JF4839chromosome.fastaq20.sorted.bam	LinILM_LMNC434JF4839chromosome.fastaq20.sorted.bam
677442	A	G	LinILM_JF4918JF4839chromosome.fastaq20.sorted.bam	LinILM_JF4927JF4839chromosome.fastaq20.sorted.bam	LinILM_JF5199JF4839chromosome.fastaq20.sorted.bam	LinILM_JF5201JF4839chromosome.fastaq20.sorted.bam	LinILM_LMNC062JF4839chromosome.fastaq20.sorted.bam	LinILM_LMNC079JF4839chromosome.fastaq20.sorted.bam	LinILM_LMNC081JF4839chromosome.fastaq20.sorted.bam	LinILM_LMNC382JF4839chromosome.fastaq20.sorted.bam	LinILM_LMNC421JF4839chromosome.fastaq20.sorted.bam	LinILM_LMNC434JF4839chromosome.fastaq20.sorted.bam
677465	C	T	LinILM_JF4918JF4839chromosome.fastaq20.sorted.bam	LinILM_JF4927JF4839chromosome.fastaq20.sorted.bam	LinILM_JF5199JF4839chromosome.fastaq20.sorted.bam	LinILM_JF5201JF4839chromosome.fastaq20.sorted.bam	LinILM_LMNC062JF4839chromosome.fastaq20.sorted.bam	LinILM_LMNC079JF4839chromosome.fastaq20.sorted.bam	LinILM_LMNC081JF4839chromosome.fastaq20.sorted.bam	LinILM_LMNC382JF4839chromosome.fastaq20.sorted.bam	LinILM_LMNC421JF4839chromosome.fastaq20.sorted.bam	LinILM_LMNC434JF4839chromosome.fastaq20.sorted.bam
677470	G	A	LinILM_JF4918JF4839chromosome.fastaq20.sorted.bam	LinILM_JF4927JF4839chromosome.fastaq20.sorted.bam	LinILM_JF5199JF4839chromosome.fastaq20.sorted.bam	LinILM_JF5201JF4839chromosome.fastaq20.sorted.bam	LinILM_LMNC062JF4839chromosome.fastaq20.sorted.bam	LinILM_LMNC079JF4839chromosome.fastaq20.sorted.bam	LinILM_LMNC081JF4839chromosome.fastaq20.sorted.bam	LinILM_LMNC382JF4839chromosome.fastaq20.sorted.bam	LinILM_LMNC421JF4839chromosome.fastaq20.sorted.bam	LinILM_LMNC434JF4839chromosome.fastaq20.sorted.bam
677489	C	T	LinILM_JF4918JF4839chromosome.fastaq20.sorted.bam	LinILM_JF4927JF4839chromosome.fastaq20.sorted.bam	LinILM_JF5199JF4839chromosome.fastaq20.sorted.bam	LinILM_JF5201JF4839chromosome.fastaq20.sorted.bam	LinILM_LMNC062JF4839chromosome.fastaq20.sorted.bam	LinILM_LMNC079JF4839chromosome.fastaq20.sorted.bam	LinILM_LMNC081JF4839chromosome.fastaq20.sorted.bam	LinILM_LMNC382JF4839chromosome.fastaq20.sorted.bam	LinILM_LMNC421JF4839chromosome.fastaq20.sorted.bam	LinILM_LMNC434JF4839chromosome.fastaq20.sorted.bam
677491	G	T	LinILM_JF4918JF4839chromosome.fastaq20.sorted.bam	LinILM_JF4927JF4839chromosome.fastaq20.sorted.bam	LinILM_JF5199JF4839chromosome.fastaq20.sorted.bam	LinILM_JF5201JF4839chromosome.fastaq20.sorted.bam	LinILM_LMNC062JF4839chromosome.fastaq20.sorted.bam	LinILM_LMNC079JF4839chromosome.fastaq20.sorted.bam	LinILM_LMNC081JF4839chromosome.fastaq20.sorted.bam	LinILM_LMNC382JF4839chromosome.fastaq20.sorted.bam	LinILM_LMNC421JF4839chromosome.fastaq20.sorted.bam	LinILM_LMNC434JF4839chromosome.fastaq20.sorted.bam
677492	T	A	LinILM_JF4918JF4839chromosome.fastaq20.sorted.bam	LinILM_JF4927JF4839chromosome.fastaq20.sorted.bam	LinILM_JF5199JF4839chromosome.fastaq20.sorted.bam	LinILM_JF5201JF4839chromosome.fastaq20.sorted.bam	LinILM_LMNC062JF4839chromosome.fastaq20.sorted.bam	LinILM_LMNC079JF4839chromosome.fastaq20.sorted.bam	LinILM_LMNC081JF4839chromosome.fastaq20.sorted.bam	LinILM_LMNC382JF4839chromosome.fastaq20.sorted.bam	LinILM_LMNC421JF4839chromosome.fastaq20.sorted.bam	LinILM_LMNC434JF4839chromosome.fastaq20.sorted.bam
677513	A	C	LinILM_JF4918JF4839chromosome.fastaq20.sorted.bam	LinILM_JF4927JF4839chromosome.fastaq20.sorted.bam	LinILM_JF5199JF4839chromosome.fastaq20.sorted.bam	LinILM_JF5201JF4839chromosome.fastaq20.sorted.bam	LinILM_LMNC062JF4839chromosome.fastaq20.sorted.bam	LinILM_LMNC079JF4839chromosome.fastaq20.sorted.bam	LinILM_LMNC081JF4839chromosome.fastaq20.sorted.bam	LinILM_LMNC382JF4839chromosome.fastaq20.sorted.bam	LinILM_LMNC421JF4839chromosome.fastaq20.sorted.bam	LinILM_LMNC434JF4839chromosome.fastaq20.sorted.bam
677530	C	G	LinILM_JF4918JF4839chromosome.fastaq20.sorted.bam	LinILM_JF4927JF4839chromosome.fastaq20.sorted.bam	LinILM_JF5199JF4839chromosome.fastaq20.sorted.bam	LinILM_JF5201JF4839chromosome.fastaq20.sorted.bam	LinILM_LMNC062JF4839chromosome.fastaq20.sorted.bam	LinILM_LMNC079JF4839chromosome.fastaq20.sorted.bam	LinILM_LMNC081JF4839chromosome.fastaq20.sorted.bam	LinILM_LMNC382JF4839chromosome.fastaq20.sorted.bam	LinILM_LMNC421JF4839chromosome.fastaq20.sorted.bam	LinILM_LMNC434JF4839chromosome.fastaq20.sorted.bam
677561	T	C	LinILM_JF4918JF4839chromosome.fastaq20.sorted.bam	LinILM_JF4927JF4839chromosome.fastaq20.sorted.bam	LinILM_JF5199JF4839chromosome.fastaq20.sorted.bam	LinILM_JF5201JF4839chromosome.fastaq20.sorted.bam	LinILM_LMNC062JF4839chromosome.fastaq20.sorted.bam	LinILM_LMNC079JF4839chromosome.fastaq20.sorted.bam	LinILM_LMNC081JF4839chromosome.fastaq20.sorted.bam	LinILM_LMNC382JF4839chromosome.fastaq20.sorted.bam	LinILM_LMNC421JF4839chromosome.fastaq20.sorted.bam	LinILM_LMNC434JF4839chromosome.fastaq20.sorted.bam
677567	A	G	LinILM_JF4918JF4839chromosome.fastaq20.sorted.bam	LinILM_JF4927JF4839chromosome.fastaq20.sorted.bam	LinILM_JF5199JF4839chromosome.fastaq20.sorted.bam	LinILM_JF5201JF4839chromosome.fastaq20.sorted.bam	LinILM_LMNC062JF4839chromosome.fastaq20.sorted.bam	LinILM_LMNC079JF4839chromosome.fastaq20.sorted.bam	LinILM_LMNC081JF4839chromosome.fastaq20.sorted.bam	LinILM_LMNC382JF4839chromosome.fastaq20.sorted.bam	LinILM_LMNC421JF4839chromosome.fastaq20.sorted.bam	LinILM_LMNC434JF4839chromosome.fastaq20.sorted.bam
677577	C	A	LinILM_JF4918JF4839chromosome.fastaq20.sorted.bam	LinILM_JF4927JF4839chromosome.fastaq20.sorted.bam	LinILM_JF5199JF4839chromosome.fastaq20.sorted.bam	LinILM_JF5201JF4839chromosome.fastaq20.sorted.bam	LinILM_LMNC062JF4839chromosome.fastaq20.sorted.bam	LinILM_LMNC079JF4839chromosome.fastaq20.sorted.bam	LinILM_LMNC081JF4839chromosome.fastaq20.sorted.bam	LinILM_LMNC382JF4839chromosome.fastaq20.sorted.bam	LinILM_LMNC421JF4839chromosome.fastaq20.sorted.bam	LinILM_LMNC434JF4839chromosome.fastaq20.sorted.bam
677581	T	G	LinILM_JF4918JF4839chromosome.fastaq20.sorted.bam	LinILM_JF4927JF4839chromosome.fastaq20.sorted.bam	LinILM_JF5199JF4839chromosome.fastaq20.sorted.bam	LinILM_JF5201JF4839chromosome.fastaq20.sorted.bam	LinILM_LMNC062JF4839chromosome.fastaq20.sorted.bam	LinILM_LMNC079JF4839chromosome.fastaq20.sorted.bam	LinILM_LMNC081JF4839chromosome.fastaq20.sorted.bam	LinILM_LMNC382JF4839chromosome.fastaq20.sorted.bam	LinILM_LMNC421JF4839chromosome.fastaq20.sorted.bam	LinILM_LMNC434JF4839chromosome.fastaq20.sorted.bam
677597	G	A	LinILM_JF4918JF4839chromosome.fastaq20.sorted.bam	LinILM_JF4927JF4839chromosome.fastaq20.sorted.bam	LinILM_JF5199JF4839chromosome.fastaq20.sorted.bam	LinILM_JF5201JF4839chromosome.fastaq20.sorted.bam	LinILM_LMNC062JF4839chromosome.fastaq20.sorted.bam	LinILM_LMNC079JF4839chromosome.fastaq20.sorted.bam	LinILM_LMNC081JF4839chromosome.fastaq20.sorted.bam	LinILM_LMNC382JF4839chromosome.fastaq20.sorted.bam	LinILM_LMNC421JF4839chromosome.fastaq20.sorted.bam	LinILM_LMNC434JF4839chromosome.fastaq20.sorted.bam
677599	T	A	LinILM_JF4918JF4839chromosome.fastaq20.sorted.bam	LinILM_JF4927JF4839chromosome.fastaq20.sorted.bam	LinILM_JF5199JF4839chromosome.fastaq20.sorted.bam	LinILM_JF5201JF4839chromosome.fastaq20.sorted.bam	LinILM_LMNC062JF4839chromosome.fastaq20.sorted.bam	LinILM_LMNC079JF4839chromosome.fastaq20.sorted.bam	LinILM_LMNC081JF4839chromosome.fastaq20.sorted.bam	LinILM_LMNC382JF4839chromosome.fastaq20.sorted.bam	LinILM_LMNC421JF4839chromosome.fastaq20.sorted.bam	LinILM_LMNC434JF4839chromosome.fastaq20.sorted.bam
677602	A	T	LinILM_JF4918JF4839chromosome.fastaq20.sorted.bam	LinILM_JF4927JF4839chromosome.fastaq20.sorted.bam	LinILM_JF5199JF4839chromosome.fastaq20.sorted.bam	LinILM_JF5201JF4839chromosome.fastaq20.sorted.bam	LinILM_LMNC062JF4839chromosome.fastaq20.sorted.bam	LinILM_LMNC079JF4839chromosome.fastaq20.sorted.bam	LinILM_LMNC081JF4839chromosome.fastaq20.sorted.bam	LinILM_LMNC382JF4839chromosome.fastaq20.sorted.bam	LinILM_LMNC421JF4839chromosome.fastaq20.sorted.bam	LinILM_LMNC434JF4839chromosome.fastaq20.sorted.bam
677608	G	A	LinILM_JF4918JF4839chromosome.fastaq20.sorted.bam	LinILM_JF4927JF4839chromosome.fastaq20.sorted.bam	LinILM_JF5199JF4839chromosome.fastaq20.sorted.bam	LinILM_JF5201JF4839chromosome.fastaq20.sorted.bam	LinILM_LMNC062JF4839chromosome.fastaq20.sorted.bam	LinILM_LMNC079JF4839chromosome.fastaq20.sorted.bam	LinILM_LMNC081JF4839chromosome.fastaq20.sorted.bam	LinILM_LMNC382JF4839chromosome.fastaq20.sorted.bam	LinILM_LMNC421JF4839chromosome.fastaq20.sorted.bam	LinILM_LMNC434JF4839chromosome.fastaq20.sorted.bam
677615	G	A	LinILM_JF4918JF4839chromosome.fastaq20.sorted.bam	LinILM_JF4927JF4839chromosome.fastaq20.sorted.bam	LinILM_JF5199JF4839chromosome.fastaq20.sorted.bam	LinILM_JF5201JF4839chromosome.fastaq20.sorted.bam	LinILM_LMNC062JF4839chromosome.fastaq20.sorted.bam	LinILM_LMNC079JF4839chromosome.fastaq20.sorted.bam	LinILM_LMNC081JF4839chromosome.fastaq20.sorted.bam	LinILM_LMNC382JF4839chromosome.fastaq20.sorted.bam	LinILM_LMNC421JF4839chromosome.fastaq20.sorted.bam	LinILM_LMNC434JF4839chromosome.fastaq20.sorted.bam
677621	A	G	LinILM_JF4918JF4839chromosome.fastaq20.sorted.bam	LinILM_JF4927JF4839chromosome.fastaq20.sorted.bam	LinILM_JF5199JF4839chromosome.fastaq20.sorted.bam	LinILM_JF5201JF4839chromosome.fastaq20.sorted.bam	LinILM_LMNC062JF4839chromosome.fastaq20.sorted.bam	LinILM_LMNC079JF4839chromosome.fastaq20.sorted.bam	LinILM_LMNC081JF4839chromosome.fastaq20.sorted.bam	LinILM_LMNC382JF4839chromosome.fastaq20.sorted.bam	LinILM_LMNC421JF4839chromosome.fastaq20.sorted.bam	LinILM_LMNC434JF4839chromosome.fastaq20.sorted.bam
677623	A	G	LinILM_JF4918JF4839chromosome.fastaq20.sorted.bam	LinILM_JF4927JF4839chromosome.fastaq20.sorted.bam	LinILM_JF5199JF4839chromosome.fastaq20.sorted.bam	LinILM_JF5201JF4839chromosome.fastaq20.sorted.bam	LinILM_LMNC062JF4839chromosome.fastaq20.sorted.bam	LinILM_LMNC079JF4839chromosome.fastaq20.sorted.bam	LinILM_LMNC081JF4839chromosome.fastaq20.sorted.bam	LinILM_LMNC382JF4839chromosome.fastaq20.sorted.bam	LinILM_LMNC421JF4839chromosome.fastaq20.sorted.bam	LinILM_LMNC434JF4839chromosome.fastaq20.sorted.bam
677632	A	G	LinILM_JF4918JF4839chromosome.fastaq20.sorted.bam	LinILM_JF4927JF4839chromosome.fastaq20.sorted.bam	LinILM_JF5199JF4839chromosome.fastaq20.sorted.bam	LinILM_JF5201JF4839chromosome.fastaq20.sorted.bam	LinILM_LMNC062JF4839chromosome.fastaq20.sorted.bam	LinILM_LMNC079JF4839chromosome.fastaq20.sorted.bam	LinILM_LMNC081JF4839chromosome.fastaq20.sorted.bam	LinILM_LMNC382JF4839chromosome.fastaq20.sorted.bam	LinILM_LMNC421JF4839chromosome.fastaq20.sorted.bam	LinILM_LMNC434JF4839chromosome.fastaq20.sorted.bam
677659	G	A	LinILM_JF4918JF4839chromosome.fastaq20.sorted.bam	LinILM_JF4927JF4839chromosome.fastaq20.sorted.bam	LinILM_JF5199JF4839chromosome.fastaq20.sorted.bam	LinILM_JF5201JF4839chromosome.fastaq20.sorted.bam	LinILM_LMNC062JF4839chromosome.fastaq20.sorted.bam	LinILM_LMNC079JF4839chromosome.fastaq20.sorted.bam	LinILM_LMNC081JF4839chromosome.fastaq20.sorted.bam	LinILM_LMNC382JF4839chromosome.fastaq20.sorted.bam	LinILM_LMNC421JF4839chromosome.fastaq20.sorted.bam	LinILM_LMNC434JF4839chromosome.fastaq20.sorted.bam
677670	A	G	LinILM_JF4918JF4839chromosome.fastaq20.sorted.bam	LinILM_JF4927JF4839chromosome.fastaq20.sorted.bam	LinILM_JF5199JF4839chromosome.fastaq20.sorted.bam	LinILM_JF5201JF4839chromosome.fastaq20.sorted.bam	LinILM_LMNC062JF4839chromosome.fastaq20.sorted.bam	LinILM_LMNC079JF4839chromosome.fastaq20.sorted.bam	LinILM_LMNC081JF4839chromosome.fastaq20.sorted.bam	LinILM_LMNC382JF4839chromosome.fastaq20.sorted.bam	LinILM_LMNC421JF4839chromosome.fastaq20.sorted.bam	LinILM_LMNC434JF4839chromosome.fastaq20.sorted.bam
677683	T	C	LinILM_JF4918JF4839chromosome.fastaq20.sorted.bam	LinILM_JF4927JF4839chromosome.fastaq20.sorted.bam	LinILM_JF5199JF4839chromosome.fastaq20.sorted.bam	LinILM_JF5201JF4839chromosome.fastaq20.sorted.bam	LinILM_LMNC062JF4839chromosome.fastaq20.sorted.bam	LinILM_LMNC079JF4839chromosome.fastaq20.sorted.bam	LinILM_LMNC081JF4839chromosome.fastaq20.sorted.bam	LinILM_LMNC382JF4839chromosome.fastaq20.sorted.bam	LinILM_LMNC421JF4839chromosome.fastaq20.sorted.bam	LinILM_LMNC434JF4839chromosome.fastaq20.sorted.bam
677695	A	T	LinILM_JF4918JF4839chromosome.fastaq20.sorted.bam	LinILM_JF4927JF4839chromosome.fastaq20.sorted.bam	LinILM_JF5199JF4839chromosome.fastaq20.sorted.bam	LinILM_JF5201JF4839chromosome.fastaq20.sorted.bam	LinILM_LMNC062JF4839chromosome.fastaq20.sorted.bam	LinILM_LMNC079JF4839chromosome.fastaq20.sorted.bam	LinILM_LMNC081JF4839chromosome.fastaq20.sorted.bam	LinILM_LMNC382JF4839chromosome.fastaq20.sorted.bam	LinILM_LMNC421JF4839chromosome.fastaq20.sorted.bam	LinILM_LMNC434JF4839chromosome.fastaq20.sorted.bam
677734	C	T	LinILM_JF4918JF4839chromosome.fastaq20.sorted.bam	LinILM_JF4927JF4839chromosome.fastaq20.sorted.bam	LinILM_JF5199JF4839chromosome.fastaq20.sorted.bam	LinILM_JF5201JF4839chromosome.fastaq20.sorted.bam	LinILM_LMNC062JF4839chromosome.fastaq20.sorted.bam	LinILM_LMNC079JF4839chromosome.fastaq20.sorted.bam	LinILM_LMNC081JF4839chromosome.fastaq20.sorted.bam	LinILM_LMNC382JF4839chromosome.fastaq20.sorted.bam	LinILM_LMNC421JF4839chromosome.fastaq20.sorted.bam	LinILM_LMNC434JF4839chromosome.fastaq20.sorted.bam
677736	T	C	LinILM_JF4918JF4839chromosome.fastaq20.sorted.bam	LinILM_JF4927JF4839chromosome.fastaq20.sorted.bam	LinILM_JF5199JF4839chromosome.fastaq20.sorted.bam	LinILM_JF5201JF4839chromosome.fastaq20.sorted.bam	LinILM_LMNC062JF4839chromosome.fastaq20.sorted.bam	LinILM_LMNC079JF4839chromosome.fastaq20.sorted.bam	LinILM_LMNC081JF4839chromosome.fastaq20.sorted.bam	LinILM_LMNC382JF4839chromosome.fastaq20.sorted.bam	LinILM_LMNC421JF4839chromosome.fastaq20.sorted.bam	LinILM_LMNC434JF4839chromosome.fastaq20.sorted.bam
677737	T	G	LinILM_JF4918JF4839chromosome.fastaq20.sorted.bam	LinILM_JF4927JF4839chromosome.fastaq20.sorted.bam	LinILM_JF5199JF4839chromosome.fastaq20.sorted.bam	LinILM_JF5201JF4839chromosome.fastaq20.sorted.bam	LinILM_LMNC062JF4839chromosome.fastaq20.sorted.bam	LinILM_LMNC079JF4839chromosome.fastaq20.sorted.bam	LinILM_LMNC081JF4839chromosome.fastaq20.sorted.bam	LinILM_LMNC382JF4839chromosome.fastaq20.sorted.bam	LinILM_LMNC421JF4839chromosome.fastaq20.sorted.bam	LinILM_LMNC434JF4839chromosome.fastaq20.sorted.bam
677740	C	T	LinILM_JF4918JF4839chromosome.fastaq20.sorted.bam	LinILM_JF4927JF4839chromosome.fastaq20.sorted.bam	LinILM_JF5199JF4839chromosome.fastaq20.sorted.bam	LinILM_JF5201JF4839chromosome.fastaq20.sorted.bam	LinILM_LMNC062JF4839chromosome.fastaq20.sorted.bam	LinILM_LMNC079JF4839chromosome.fastaq20.sorted.bam	LinILM_LMNC081JF4839chromosome.fastaq20.sorted.bam	LinILM_LMNC382JF4839chromosome.fastaq20.sorted.bam	LinILM_LMNC421JF4839chromosome.fastaq20.sorted.bam	LinILM_LMNC434JF4839chromosome.fastaq20.sorted.bam
677768	T	C	LinILM_JF4918JF4839chromosome.fastaq20.sorted.bam	LinILM_JF4927JF4839chromosome.fastaq20.sorted.bam	LinILM_JF5199JF4839chromosome.fastaq20.sorted.bam	LinILM_JF5201JF4839chromosome.fastaq20.sorted.bam	LinILM_LMNC062JF4839chromosome.fastaq20.sorted.bam	LinILM_LMNC079JF4839chromosome.fastaq20.sorted.bam	LinILM_LMNC081JF4839chromosome.fastaq20.sorted.bam	LinILM_LMNC382JF4839chromosome.fastaq20.sorted.bam	LinILM_LMNC421JF4839chromosome.fastaq20.sorted.bam	LinILM_LMNC434JF4839chromosome.fastaq20.sorted.bam
677798	C	T	LinILM_JF4918JF4839chromosome.fastaq20.sorted.bam	LinILM_JF4927JF4839chromosome.fastaq20.sorted.bam	LinILM_JF5199JF4839chromosome.fastaq20.sorted.bam	LinILM_JF5201JF4839chromosome.fastaq20.sorted.bam	LinILM_LMNC062JF4839chromosome.fastaq20.sorted.bam	LinILM_LMNC079JF4839chromosome.fastaq20.sorted.bam	LinILM_LMNC081JF4839chromosome.fastaq20.sorted.bam	LinILM_LMNC382JF4839chromosome.fastaq20.sorted.bam	LinILM_LMNC421JF4839chromosome.fastaq20.sorted.bam	LinILM_LMNC434JF4839chromosome.fastaq20.sorted.bam
677800	C	G	LinILM_JF4918JF4839chromosome.fastaq20.sorted.bam	LinILM_JF4927JF4839chromosome.fastaq20.sorted.bam	LinILM_JF5199JF4839chromosome.fastaq20.sorted.bam	LinILM_JF5201JF4839chromosome.fastaq20.sorted.bam	LinILM_LMNC062JF4839chromosome.fastaq20.sorted.bam	LinILM_LMNC079JF4839chromosome.fastaq20.sorted.bam	LinILM_LMNC081JF4839chromosome.fastaq20.sorted.bam	LinILM_LMNC382JF4839chromosome.fastaq20.sorted.bam	LinILM_LMNC421JF4839chromosome.fastaq20.sorted.bam	LinILM_LMNC434JF4839chromosome.fastaq20.sorted.bam
677824	G	A	LinILM_JF4918JF4839chromosome.fastaq20.sorted.bam	LinILM_JF4927JF4839chromosome.fastaq20.sorted.bam	LinILM_JF5199JF4839chromosome.fastaq20.sorted.bam	LinILM_JF5201JF4839chromosome.fastaq20.sorted.bam	LinILM_LMNC062JF4839chromosome.fastaq20.sorted.bam	LinILM_LMNC079JF4839chromosome.fastaq20.sorted.bam	LinILM_LMNC081JF4839chromosome.fastaq20.sorted.bam	LinILM_LMNC382JF4839chromosome.fastaq20.sorted.bam	LinILM_LMNC421JF4839chromosome.fastaq20.sorted.bam	LinILM_LMNC434JF4839chromosome.fastaq20.sorted.bam
677889	G	A	LinILM_JF4918JF4839chromosome.fastaq20.sorted.bam	LinILM_JF4927JF4839chromosome.fastaq20.sorted.bam	LinILM_JF5199JF4839chromosome.fastaq20.sorted.bam	LinILM_JF5201JF4839chromosome.fastaq20.sorted.bam	LinILM_LMNC062JF4839chromosome.fastaq20.sorted.bam	LinILM_LMNC079JF4839chromosome.fastaq20.sorted.bam	LinILM_LMNC081JF4839chromosome.fastaq20.sorted.bam	LinILM_LMNC382JF4839chromosome.fastaq20.sorted.bam	LinILM_LMNC421JF4839chromosome.fastaq20.sorted.bam	LinILM_LMNC434JF4839chromosome.fastaq20.sorted.bam
ID=LMJF4839_00679;Parent=LMJF4839_00679_gene;inference=ab initio prediction:Prodigal:2.6;locus_tag=LMJF4839_00679;product=hypothetical protein;protein_id=gnl|Lausanne-GTF|LMJF4839_00679
	SNP Factor:5.389867049946101	Unique Strains:10	#SNP:12
677939	A	C	LinILM_JF4918JF4839chromosome.fastaq20.sorted.bam	LinILM_JF4927JF4839chromosome.fastaq20.sorted.bam	LinILM_JF5199JF4839chromosome.fastaq20.sorted.bam	LinILM_JF5201JF4839chromosome.fastaq20.sorted.bam	LinILM_LMNC062JF4839chromosome.fastaq20.sorted.bam	LinILM_LMNC079JF4839chromosome.fastaq20.sorted.bam	LinILM_LMNC081JF4839chromosome.fastaq20.sorted.bam	LinILM_LMNC382JF4839chromosome.fastaq20.sorted.bam	LinILM_LMNC421JF4839chromosome.fastaq20.sorted.bam	LinILM_LMNC434JF4839chromosome.fastaq20.sorted.bam
677945	T	G	LinILM_JF4918JF4839chromosome.fastaq20.sorted.bam	LinILM_JF4927JF4839chromosome.fastaq20.sorted.bam	LinILM_JF5199JF4839chromosome.fastaq20.sorted.bam	LinILM_JF5201JF4839chromosome.fastaq20.sorted.bam	LinILM_LMNC062JF4839chromosome.fastaq20.sorted.bam	LinILM_LMNC079JF4839chromosome.fastaq20.sorted.bam	LinILM_LMNC081JF4839chromosome.fastaq20.sorted.bam	LinILM_LMNC382JF4839chromosome.fastaq20.sorted.bam	LinILM_LMNC421JF4839chromosome.fastaq20.sorted.bam	LinILM_LMNC434JF4839chromosome.fastaq20.sorted.bam
677966	A	G	LinILM_JF4918JF4839chromosome.fastaq20.sorted.bam	LinILM_JF4927JF4839chromosome.fastaq20.sorted.bam	LinILM_JF5199JF4839chromosome.fastaq20.sorted.bam	LinILM_JF5201JF4839chromosome.fastaq20.sorted.bam	LinILM_LMNC062JF4839chromosome.fastaq20.sorted.bam	LinILM_LMNC079JF4839chromosome.fastaq20.sorted.bam	LinILM_LMNC081JF4839chromosome.fastaq20.sorted.bam	LinILM_LMNC382JF4839chromosome.fastaq20.sorted.bam	LinILM_LMNC421JF4839chromosome.fastaq20.sorted.bam	LinILM_LMNC434JF4839chromosome.fastaq20.sorted.bam
677972	T	C	LinILM_JF4918JF4839chromosome.fastaq20.sorted.bam	LinILM_JF4927JF4839chromosome.fastaq20.sorted.bam	LinILM_JF5199JF4839chromosome.fastaq20.sorted.bam	LinILM_JF5201JF4839chromosome.fastaq20.sorted.bam	LinILM_LMNC062JF4839chromosome.fastaq20.sorted.bam	LinILM_LMNC079JF4839chromosome.fastaq20.sorted.bam	LinILM_LMNC081JF4839chromosome.fastaq20.sorted.bam	LinILM_LMNC382JF4839chromosome.fastaq20.sorted.bam	LinILM_LMNC421JF4839chromosome.fastaq20.sorted.bam	LinILM_LMNC434JF4839chromosome.fastaq20.sorted.bam
677976	C	T	LinILM_JF4918JF4839chromosome.fastaq20.sorted.bam	LinILM_JF4927JF4839chromosome.fastaq20.sorted.bam	LinILM_JF5199JF4839chromosome.fastaq20.sorted.bam	LinILM_JF5201JF4839chromosome.fastaq20.sorted.bam	LinILM_LMNC062JF4839chromosome.fastaq20.sorted.bam	LinILM_LMNC079JF4839chromosome.fastaq20.sorted.bam	LinILM_LMNC081JF4839chromosome.fastaq20.sorted.bam	LinILM_LMNC382JF4839chromosome.fastaq20.sorted.bam	LinILM_LMNC421JF4839chromosome.fastaq20.sorted.bam	LinILM_LMNC434JF4839chromosome.fastaq20.sorted.bam
677995	G	A	LinILM_JF4918JF4839chromosome.fastaq20.sorted.bam	LinILM_JF4927JF4839chromosome.fastaq20.sorted.bam	LinILM_JF5199JF4839chromosome.fastaq20.sorted.bam	LinILM_JF5201JF4839chromosome.fastaq20.sorted.bam	LinILM_LMNC062JF4839chromosome.fastaq20.sorted.bam	LinILM_LMNC079JF4839chromosome.fastaq20.sorted.bam	LinILM_LMNC081JF4839chromosome.fastaq20.sorted.bam	LinILM_LMNC382JF4839chromosome.fastaq20.sorted.bam	LinILM_LMNC421JF4839chromosome.fastaq20.sorted.bam	LinILM_LMNC434JF4839chromosome.fastaq20.sorted.bam
677998	C	T	LinILM_JF4918JF4839chromosome.fastaq20.sorted.bam	LinILM_JF4927JF4839chromosome.fastaq20.sorted.bam	LinILM_JF5199JF4839chromosome.fastaq20.sorted.bam	LinILM_JF5201JF4839chromosome.fastaq20.sorted.bam	LinILM_LMNC062JF4839chromosome.fastaq20.sorted.bam	LinILM_LMNC079JF4839chromosome.fastaq20.sorted.bam	LinILM_LMNC081JF4839chromosome.fastaq20.sorted.bam	LinILM_LMNC382JF4839chromosome.fastaq20.sorted.bam	LinILM_LMNC421JF4839chromosome.fastaq20.sorted.bam	LinILM_LMNC434JF4839chromosome.fastaq20.sorted.bam
678002	A	C	LinILM_JF4918JF4839chromosome.fastaq20.sorted.bam	LinILM_JF4927JF4839chromosome.fastaq20.sorted.bam	LinILM_JF5199JF4839chromosome.fastaq20.sorted.bam	LinILM_JF5201JF4839chromosome.fastaq20.sorted.bam	LinILM_LMNC062JF4839chromosome.fastaq20.sorted.bam	LinILM_LMNC079JF4839chromosome.fastaq20.sorted.bam	LinILM_LMNC081JF4839chromosome.fastaq20.sorted.bam	LinILM_LMNC382JF4839chromosome.fastaq20.sorted.bam	LinILM_LMNC421JF4839chromosome.fastaq20.sorted.bam	LinILM_LMNC434JF4839chromosome.fastaq20.sorted.bam
678017	C	T	LinILM_JF4918JF4839chromosome.fastaq20.sorted.bam	LinILM_JF4927JF4839chromosome.fastaq20.sorted.bam	LinILM_JF5199JF4839chromosome.fastaq20.sorted.bam	LinILM_JF5201JF4839chromosome.fastaq20.sorted.bam	LinILM_LMNC062JF4839chromosome.fastaq20.sorted.bam	LinILM_LMNC079JF4839chromosome.fastaq20.sorted.bam	LinILM_LMNC081JF4839chromosome.fastaq20.sorted.bam	LinILM_LMNC382JF4839chromosome.fastaq20.sorted.bam	LinILM_LMNC421JF4839chromosome.fastaq20.sorted.bam	LinILM_LMNC434JF4839chromosome.fastaq20.sorted.bam
678039	G	A	LinILM_JF4918JF4839chromosome.fastaq20.sorted.bam	LinILM_JF4927JF4839chromosome.fastaq20.sorted.bam	LinILM_JF5199JF4839chromosome.fastaq20.sorted.bam	LinILM_JF5201JF4839chromosome.fastaq20.sorted.bam	LinILM_LMNC062JF4839chromosome.fastaq20.sorted.bam	LinILM_LMNC079JF4839chromosome.fastaq20.sorted.bam	LinILM_LMNC081JF4839chromosome.fastaq20.sorted.bam	LinILM_LMNC382JF4839chromosome.fastaq20.sorted.bam	LinILM_LMNC421JF4839chromosome.fastaq20.sorted.bam	LinILM_LMNC434JF4839chromosome.fastaq20.sorted.bam
678087	C	A	LinILM_JF4918JF4839chromosome.fastaq20.sorted.bam	LinILM_JF4927JF4839chromosome.fastaq20.sorted.bam	LinILM_JF5199JF4839chromosome.fastaq20.sorted.bam	LinILM_JF5201JF4839chromosome.fastaq20.sorted.bam	LinILM_LMNC062JF4839chromosome.fastaq20.sorted.bam	LinILM_LMNC079JF4839chromosome.fastaq20.sorted.bam	LinILM_LMNC081JF4839chromosome.fastaq20.sorted.bam	LinILM_LMNC382JF4839chromosome.fastaq20.sorted.bam	LinILM_LMNC421JF4839chromosome.fastaq20.sorted.bam	LinILM_LMNC434JF4839chromosome.fastaq20.sorted.bam
678090	A	G	LinILM_JF4918JF4839chromosome.fastaq20.sorted.bam	LinILM_JF4927JF4839chromosome.fastaq20.sorted.bam	LinILM_JF5199JF4839chromosome.fastaq20.sorted.bam	LinILM_JF5201JF4839chromosome.fastaq20.sorted.bam	LinILM_LMNC062JF4839chromosome.fastaq20.sorted.bam	LinILM_LMNC079JF4839chromosome.fastaq20.sorted.bam	LinILM_LMNC081JF4839chromosome.fastaq20.sorted.bam	LinILM_LMNC382JF4839chromosome.fastaq20.sorted.bam	LinILM_LMNC421JF4839chromosome.fastaq20.sorted.bam	LinILM_LMNC434JF4839chromosome.fastaq20.sorted.bam
ID=LMJF4839_00680;Parent=LMJF4839_00680_gene;inference=ab initio prediction:Prodigal:2.6;locus_tag=LMJF4839_00680;product=transcripitonal regulator;protein_id=gnl|Lausanne-GTF|LMJF4839_00680
	SNP Factor:0.015447594037228701	Unique Strains:1	#SNP:1
678741	G	C	LinILM_LMNC067JF4839chromosome.fastaq20.sorted.bam
ID=LMJF4839_00682;Parent=LMJF4839_00682_gene;inference=ab initio prediction:Prodigal:2.6;locus_tag=LMJF4839_00682;product=heavy metal-transporting ATPase;protein_id=gnl|Lausanne-GTF|LMJF4839_00682
	SNP Factor:0.004391319240126119	Unique Strains:1	#SNP:1
681590	A	G	LinILM_LMNC096JF4839chromosome.fastaq20.sorted.bam
ID=LMJF4839_00685;Parent=LMJF4839_00685_gene;inference=ab initio prediction:Prodigal:2.6;locus_tag=LMJF4839_00685;product=sulfatase family protein;protein_id=gnl|Lausanne-GTF|LMJF4839_00685
	SNP Factor:0.01814371637742559	Unique Strains:2	#SNP:2
684581	C	T	LinILM_JF4907JF4839chromosome.fastaq20.sorted.bam
685286	G	A	LinILM_LMNC418JF4839chromosome.fastaq20.sorted.bam
ID=LMJF4839_00688;Parent=LMJF4839_00688_gene;inference=ab initio prediction:Prodigal:2.6;locus_tag=LMJF4839_00688;product=hypothetical protein;protein_id=gnl|Lausanne-GTF|LMJF4839_00688
	SNP Factor:0.028896723111599146	Unique Strains:1	#SNP:1
688521	A	C	LinILM_JF5822JF4839chromosome.fastaq20.sorted.bam
ID=LMJF4839_00691;Parent=LMJF4839_00691_gene;inference=ab initio prediction:Prodigal:2.6;locus_tag=LMJF4839_00691;product=phage infection protein;protein_id=gnl|Lausanne-GTF|LMJF4839_00691
	SNP Factor:0.012280033892893545	Unique Strains:1	#SNP:3
691786	A	G	LinILM_JF5186JF4839chromosome.fastaq20.sorted.bam
692920	G	T	LinILM_JF5186JF4839chromosome.fastaq20.sorted.bam
692922	G	A	LinILM_JF5186JF4839chromosome.fastaq20.sorted.bam
ID=LMJF4839_00692;Parent=LMJF4839_00692_gene;inference=ab initio prediction:Prodigal:2.6;locus_tag=LMJF4839_00692;product=transcriptional regulator;protein_id=gnl|Lausanne-GTF|LMJF4839_00692
	SNP Factor:0.025468298335646705	Unique Strains:2	#SNP:1
693319	G	T	LinILM_LMNC047JF4839chromosome.fastaq20.sorted.bam	LinILM_LMNC421JF4839chromosome.fastaq20.sorted.bam
ID=LMJF4839_00695;Parent=LMJF4839_00695_gene;inference=ab initio prediction:Prodigal:2.6;locus_tag=LMJF4839_00695;product=hypothetical protein;protein_id=gnl|Lausanne-GTF|LMJF4839_00695
	SNP Factor:0.03916807018918178	Unique Strains:1	#SNP:1
695537	C	T	LinILM_JF4918JF4839chromosome.fastaq20.sorted.bam
ID=LMJF4839_00700;Parent=LMJF4839_00700_gene;inference=ab initio prediction:Prodigal:2.6;locus_tag=LMJF4839_00700;product=transcriptional regulator;protein_id=gnl|Lausanne-GTF|LMJF4839_00700
	SNP Factor:0.018406375968635535	Unique Strains:2	#SNP:1
698284	C	T	LinILM_LMNC086JF4839chromosome.fastaq20.sorted.bam	LinILM_LMNC097JF4839chromosome.fastaq20.sorted.bam
ID=LMJF4839_00702;Parent=LMJF4839_00702_gene;inference=ab initio prediction:Prodigal:2.6;locus_tag=LMJF4839_00702;product=carboxymuconolactone decarboxylase;protein_id=gnl|Lausanne-GTF|LMJF4839_00702
	SNP Factor:0.15995734470807785	Unique Strains:6	#SNP:1
699894	C	A	LinILM_JF5159JF4839chromosome.fastaq20.sorted.bam	LinILM_LMNC061JF4839chromosome.fastaq20.sorted.bam	LinILM_LMNC436JF4839chromosome.fastaq20.sorted.bam	LinILM_LMNC446JF4839chromosome.fastaq20.sorted.bam	LinILM_LMNC447JF4839chromosome.fastaq20.sorted.bam	LinILM_LMNC448JF4839chromosome.fastaq20.sorted.bam
ID=LMJF4839_00707;Parent=LMJF4839_00707_gene;inference=ab initio prediction:Prodigal:2.6;locus_tag=LMJF4839_00707;note=DUF423 domain-containing protein;product=hypothetical protein;protein_id=gnl|Lausanne-GTF|LMJF4839_00707
	SNP Factor:0.02180597047471598	Unique Strains:1	#SNP:1
702936	C	T	LinILM_JF4907JF4839chromosome.fastaq20.sorted.bam
ID=LMJF4839_00708;Parent=LMJF4839_00708_gene;inference=ab initio prediction:Prodigal:2.6;locus_tag=LMJF4839_00708;product=ABC transporter ATP-binding protein;protein_id=gnl|Lausanne-GTF|LMJF4839_00708
	SNP Factor:0.21168314561154378	Unique Strains:1	#SNP:1
704140	G	A	LinILM_JF4934JF4839chromosome.fastaq20.sorted.bam
ID=LMJF4839_00713;Parent=LMJF4839_00713_gene;inference=ab initio prediction:Prodigal:2.6;locus_tag=LMJF4839_00713;product=hypothetical protein;protein_id=gnl|Lausanne-GTF|LMJF4839_00713
	SNP Factor:0.013548299688389108	Unique Strains:1	#SNP:1
706536	A	G	LinILM_JF4929JF4839chromosome.fastaq20.sorted.bam
ID=LMJF4839_00714;Parent=LMJF4839_00714_gene;inference=COORDINATES:profile:Infernal:1.1;locus_tag=LMJF4839_00714;product=rli33
	SNP Factor:0.12335019119279633	Unique Strains:4	#SNP:2
707162	T	A	LinILM_JF5183JF4839chromosome.fastaq20.sorted.bam	LinILM_JF5196JF4839chromosome.fastaq20.sorted.bam	LinILM_JF5861JF4839chromosome.fastaq20.sorted.bam
707575	G	A	LinILM_JF5186JF4839chromosome.fastaq20.sorted.bam
ID=LMJF4839_00715;Parent=LMJF4839_00715_gene;inference=ab initio prediction:Prodigal:2.6;locus_tag=LMJF4839_00715;note=DUF805 domain-containing protein;product=hypothetical protein;protein_id=gnl|Lausanne-GTF|LMJF4839_00715
	SNP Factor:0.019219680953296174	Unique Strains:1	#SNP:1
707966	G	A	LinILM_JF4908JF4839chromosome.fastaq20.sorted.bam
inference=ab initio prediction:SignalP:4.1;note=predicted cleavage at residue 34;product=putative signal peptide
	SNP Factor:0.08023750300890636	Unique Strains:1	#SNP:1
710250	C	T	LinILM_LMNC062JF4839chromosome.fastaq20.sorted.bam
ID=LMJF4839_00719;Parent=LMJF4839_00719_gene;Name=fliP;gene=fliP;inference=ab initio prediction:Prodigal:2.6;locus_tag=LMJF4839_00719;product=flagellar biosynthesis protein FliP;protein_id=gnl|Lausanne-GTF|LMJF4839_00719
	SNP Factor:0.042988103042482996	Unique Strains:2	#SNP:2
710250	C	T	LinILM_LMNC062JF4839chromosome.fastaq20.sorted.bam
710545	T	A	LinILM_LMNC378JF4839chromosome.fastaq20.sorted.bam
ID=LMJF4839_00723;Parent=LMJF4839_00723_gene;Name=flhA;gene=flhA;inference=ab initio prediction:Prodigal:2.6;locus_tag=LMJF4839_00723;product=flagellar biosynthesis protein FlhA;protein_id=gnl|Lausanne-GTF|LMJF4839_00723
	SNP Factor:0.007958076851148152	Unique Strains:1	#SNP:1
713717	G	A	LinILM_LMNC424JF4839chromosome.fastaq20.sorted.bam
ID=LMJF4839_00726;Parent=LMJF4839_00726_gene;inference=ab initio prediction:Prodigal:2.6;locus_tag=LMJF4839_00726;product=chemotaxis protein CheR;protein_id=gnl|Lausanne-GTF|LMJF4839_00726
	SNP Factor:0.0941521079610838	Unique Strains:3	#SNP:3
717497	G	A	LinILM_LMNC064JF4839chromosome.fastaq20.sorted.bam
717694	A	G	LinILM_LMNC542JF4839chromosome.fastaq20.sorted.bam

717991	C	T	LinILM_LMNC411JF4839chromosome.fastaq20.sorted.bam
ID=LMJF4839_00742;Parent=LMJF4839_00742_gene;Name=fliM;gene=fliM;inference=ab initio prediction:Prodigal:2.6;locus_tag=LMJF4839_00742;product=flagellar motor switch protein FliM;protein_id=gnl|Lausanne-GTF|LMJF4839_00742
	SNP Factor:0.09977218684004856	Unique Strains:3	#SNP:2
731570	C	T	LinILM_LMNC062JF4839chromosome.fastaq20.sorted.bam
731574	C	A	LinILM_JF4939JF4839chromosome.fastaq20.sorted.bam	LinILM_LMNC429JF4839chromosome.fastaq20.sorted.bam
ID=LMJF4839_00743;Parent=LMJF4839_00743_gene;inference=ab initio prediction:Prodigal:2.6;locus_tag=LMJF4839_00743;product=flagellar motor switch protein FliY;protein_id=gnl|Lausanne-GTF|LMJF4839_00743
	SNP Factor:0.0640242438470034	Unique Strains:2	#SNP:2
731985	A	G	LinILM_JF4901JF4839chromosome.fastaq20.sorted.bam
731997	G	A	LinILM_LMNC418JF4839chromosome.fastaq20.sorted.bam
ID=LMJF4839_00748;Parent=LMJF4839_00748_gene;Name=flgK;gene=flgK;inference=ab initio prediction:Prodigal:2.6;locus_tag=LMJF4839_00748;product=flagellar hook-associated protein FlgK;protein_id=gnl|Lausanne-GTF|LMJF4839_00748
	SNP Factor:0.005430001846200628	Unique Strains:1	#SNP:1
737429	T	C	LinILM_LMNC411JF4839chromosome.fastaq20.sorted.bam
ID=LMJF4839_00756;Parent=LMJF4839_00756_gene;Name=fliF;gene=fliF;inference=ab initio prediction:Prodigal:2.6;locus_tag=LMJF4839_00756;product=flagellar MS-ring protein FliF;protein_id=gnl|Lausanne-GTF|LMJF4839_00756
	SNP Factor:0.004996652242997192	Unique Strains:1	#SNP:1
743824	G	C	LinILM_JF5822JF4839chromosome.fastaq20.sorted.bam
ID=LMJF4839_00761;Parent=LMJF4839_00761_gene;inference=ab initio prediction:Prodigal:2.6;locus_tag=LMJF4839_00761;product=hypothetical protein;protein_id=gnl|Lausanne-GTF|LMJF4839_00761
	SNP Factor:0.012793286083463399	Unique Strains:1	#SNP:1
748328	C	T	LinILM_JF5207JF4839chromosome.fastaq20.sorted.bam
ID=LMJF4839_00763;Parent=LMJF4839_00763_gene;inference=ab initio prediction:Prodigal:2.6;locus_tag=LMJF4839_00763;product=hypothetical protein;protein_id=gnl|Lausanne-GTF|LMJF4839_00763
	SNP Factor:0.02542911633820725	Unique Strains:1	#SNP:1
749373	G	A	LinILM_JF5822JF4839chromosome.fastaq20.sorted.bam
ID=LMJF4839_00765;Parent=LMJF4839_00765_gene;eC_number=1.2.3.3;inference=ab initio prediction:Prodigal:2.6;locus_tag=LMJF4839_00765;product=pyruvate oxidase;protein_id=gnl|Lausanne-GTF|LMJF4839_00765
	SNP Factor:0.05725955757448514	Unique Strains:4	#SNP:3
750810	C	T	LinILM_JF4907JF4839chromosome.fastaq20.sorted.bam
751091	C	T	LinILM_LMNC086JF4839chromosome.fastaq20.sorted.bam	LinILM_LMNC097JF4839chromosome.fastaq20.sorted.bam
751470	A	C	LinILM_JF5186JF4839chromosome.fastaq20.sorted.bam
ID=LMJF4839_00766;Parent=LMJF4839_00766_gene;inference=ab initio prediction:Prodigal:2.6;locus_tag=LMJF4839_00766;product=metyl-accepting chemotaxis protein;protein_id=gnl|Lausanne-GTF|LMJF4839_00766
	SNP Factor:0.009147164150434262	Unique Strains:1	#SNP:1
753816	C	T	LinILM_JF5207JF4839chromosome.fastaq20.sorted.bam
ID=LMJF4839_00768;Parent=LMJF4839_00768_gene;inference=ab initio prediction:Prodigal:2.6;locus_tag=LMJF4839_00768;product=peptidoglycan-binding protein;protein_id=gnl|Lausanne-GTF|LMJF4839_00768
	SNP Factor:0.03861898509307175	Unique Strains:1	#SNP:1
754863	T	C	LinILM_JF5207JF4839chromosome.fastaq20.sorted.bam
ID=LMJF4839_00771;Parent=LMJF4839_00771_gene;eC_number=2.6.1.16;inference=ab initio prediction:Prodigal:2.6;locus_tag=LMJF4839_00771;product=glucosamine--fructose-6-phosphate aminotransferase;protein_id=gnl|Lausanne-GTF|LMJF4839_00771
	SNP Factor:0.027441492451302785	Unique Strains:2	#SNP:2
755547	G	A	LinILM_JF5186JF4839chromosome.fastaq20.sorted.bam
757085	C	T	LinILM_LMNC060JF4839chromosome.fastaq20.sorted.bam
ID=LMJF4839_00775;Parent=LMJF4839_00775_gene;inference=ab initio prediction:Prodigal:2.6;locus_tag=LMJF4839_00775;product=membrane protein;protein_id=gnl|Lausanne-GTF|LMJF4839_00775
	SNP Factor:0.020355819728860483	Unique Strains:1	#SNP:1
759551	C	T	LinILM_JF5183JF4839chromosome.fastaq20.sorted.bam
ID=LMJF4839_00776;Parent=LMJF4839_00776_gene;inference=ab initio prediction:Prodigal:2.6;locus_tag=LMJF4839_00776;product=peptidoglycan binding protein;protein_id=gnl|Lausanne-GTF|LMJF4839_00776
	SNP Factor:0.004308896146985065	Unique Strains:1	#SNP:1
761392	A	G	LinILM_LMNC423JF4839chromosome.fastaq20.sorted.bam
ID=LMJF4839_00788;Parent=LMJF4839_00788_gene;inference=ab initio prediction:Prodigal:2.6;locus_tag=LMJF4839_00788;product=ABC transporter ATP-binding protein;protein_id=gnl|Lausanne-GTF|LMJF4839_00788
	SNP Factor:0.06604965282651233	Unique Strains:4	#SNP:4
772588	C	G	LinILM_LMNC418JF4839chromosome.fastaq20.sorted.bam
773096	A	G	LinILM_LMNC060JF4839chromosome.fastaq20.sorted.bam
773210	G	A	LinILM_JF5208JF4839chromosome.fastaq20.sorted.bam
774336	A	T	LinILM_JF5186JF4839chromosome.fastaq20.sorted.bam
ID=LMJF4839_00799;Parent=LMJF4839_00799_gene;inference=ab initio prediction:Prodigal:2.6;locus_tag=LMJF4839_00799;product=ABC transporter permease;protein_id=gnl|Lausanne-GTF|LMJF4839_00799
	SNP Factor:0.008415949908266145	Unique Strains:1	#SNP:1
782481	G	C	LinILM_LMNC424JF4839chromosome.fastaq20.sorted.bam
ID=LMJF4839_00807;Parent=LMJF4839_00807_gene;inference=ab initio prediction:Prodigal:2.6;locus_tag=LMJF4839_00807;product=glycosyl hydrolase;protein_id=gnl|Lausanne-GTF|LMJF4839_00807
	SNP Factor:0.006357279084551812	Unique Strains:1	#SNP:1
789734	T	C	LinILM_JF5186JF4839chromosome.fastaq20.sorted.bam
ID=LMJF4839_00813;Parent=LMJF4839_00813_gene;inference=ab initio prediction:Prodigal:2.6;locus_tag=LMJF4839_00813;product=hypothetical protein;protein_id=gnl|Lausanne-GTF|LMJF4839_00813
	SNP Factor:0.26305982418835083	Unique Strains:6	#SNP:2
796410	C	G	LinILM_JF4918JF4839chromosome.fastaq20.sorted.bam	LinILM_JF4934JF4839chromosome.fastaq20.sorted.bam	LinILM_LMNC061JF4839chromosome.fastaq20.sorted.bam
796629	G	C	LinILM_JF4899JF4839chromosome.fastaq20.sorted.bam	LinILM_JF5183JF4839chromosome.fastaq20.sorted.bam	LinILM_LMNC423JF4839chromosome.fastaq20.sorted.bam
ID=LMJF4839_00814;Parent=LMJF4839_00814_gene;inference=ab initio prediction:Prodigal:2.6;locus_tag=LMJF4839_00814;product=transcriptional regulator;protein_id=gnl|Lausanne-GTF|LMJF4839_00814
	SNP Factor:0.012734149167823353	Unique Strains:1	#SNP:1
797505	G	A	LinILM_JF5208JF4839chromosome.fastaq20.sorted.bam
ID=LMJF4839_00818;Parent=LMJF4839_00818_gene;inference=ab initio prediction:Prodigal:2.6;locus_tag=LMJF4839_00818;product=transcriptional regulator;protein_id=gnl|Lausanne-GTF|LMJF4839_00818
	SNP Factor:0.009521270518337968	Unique Strains:1	#SNP:1
800449	G	T	LinILM_LMNC060JF4839chromosome.fastaq20.sorted.bam
ID=LMJF4839_00825;Parent=LMJF4839_00825_gene;inference=ab initio prediction:Prodigal:2.6;locus_tag=LMJF4839_00825;product=PTS mannose/fructose/sorbose transporter subunit IIC;protein_id=gnl|Lausanne-GTF|LMJF4839_00825
	SNP Factor:0.010152902714886187	Unique Strains:1	#SNP:1
804599	G	C	LinILM_JF4906JF4839chromosome.fastaq20.sorted.bam
ID=LMJF4839_00829;Parent=LMJF4839_00829_gene;inference=ab initio prediction:Prodigal:2.6;locus_tag=LMJF4839_00829;product=ACP phosphodiesterase;protein_id=gnl|Lausanne-GTF|LMJF4839_00829
	SNP Factor:0.012974038948064922	Unique Strains:1	#SNP:1
810284	T	C	LinILM_LMNC411JF4839chromosome.fastaq20.sorted.bam
ID=LMJF4839_00830;Parent=LMJF4839_00830_gene;inference=ab initio prediction:Prodigal:2.6;locus_tag=LMJF4839_00830;product=amino acid transporter;protein_id=gnl|Lausanne-GTF|LMJF4839_00830
	SNP Factor:0.01199486619726757	Unique Strains:2	#SNP:1
810633	G	A	LinILM_JF4901JF4839chromosome.fastaq20.sorted.bam	LinILM_LMNC169JF4839chromosome.fastaq20.sorted.bam
ID=LMJF4839_00831;Parent=LMJF4839_00831_gene;inference=ab initio prediction:Prodigal:2.6;locus_tag=LMJF4839_00831;product=2-hydroxyglutaryl-CoA dehydratase;protein_id=gnl|Lausanne-GTF|LMJF4839_00831
	SNP Factor:0.0018659884420675898	Unique Strains:1	#SNP:1
813204	C	T	LinILM_JF5186JF4839chromosome.fastaq20.sorted.bam
inference=ab initio prediction:SignalP:4.1;note=predicted cleavage at residue 26;product=putative signal peptide
	SNP Factor:0.10461345329009311	Unique Strains:1	#SNP:1
818194	A	G	LinILM_JF5822JF4839chromosome.fastaq20.sorted.bam
ID=LMJF4839_00834;Parent=LMJF4839_00834_gene;inference=ab initio prediction:Prodigal:2.6;locus_tag=LMJF4839_00834;note=DUF5105 domain-containing protein;product=hypothetical protein;protein_id=gnl|Lausanne-GTF|LMJF4839_00834
	SNP Factor:0.01267555645692846	Unique Strains:1	#SNP:1
818194	A	G	LinILM_JF5822JF4839chromosome.fastaq20.sorted.bam
ID=LMJF4839_00835;Parent=LMJF4839_00835_gene;inference=ab initio prediction:Prodigal:2.6;locus_tag=LMJF4839_00835;product=carbon-nitrogen hydrolase family protein;protein_id=gnl|Lausanne-GTF|LMJF4839_00835
	SNP Factor:0.00926509283623022	Unique Strains:1	#SNP:1
819095	C	T	LinILM_LMNC384JF4839chromosome.fastaq20.sorted.bam
ID=LMJF4839_00839;Parent=LMJF4839_00839_gene;inference=ab initio prediction:Prodigal:2.6;locus_tag=LMJF4839_00839;product=polyisoprenoid-binding protein;protein_id=gnl|Lausanne-GTF|LMJF4839_00839
	SNP Factor:0.01553470452991984	Unique Strains:1	#SNP:1
822914	C	T	LinILM_LMNC067JF4839chromosome.fastaq20.sorted.bam
ID=LMJF4839_00840;Parent=LMJF4839_00840_gene;inference=ab initio prediction:Prodigal:2.6;locus_tag=LMJF4839_00840;product=MarR family transcriptional regulator;protein_id=gnl|Lausanne-GTF|LMJF4839_00840
	SNP Factor:0.017849811684486728	Unique Strains:1	#SNP:1
823322	A	G	LinILM_LMNC060JF4839chromosome.fastaq20.sorted.bam
ID=LMJF4839_00841;Parent=LMJF4839_00841_gene;inference=ab initio prediction:Prodigal:2.6;locus_tag=LMJF4839_00841;product=lysine-specific permease;protein_id=gnl|Lausanne-GTF|LMJF4839_00841
	SNP Factor:0.005652847339204758	Unique Strains:1	#SNP:1
824626	C	T	LinILM_JF5181JF4839chromosome.fastaq20.sorted.bam
ID=LMJF4839_00843;Parent=LMJF4839_00843_gene;inference=ab initio prediction:Prodigal:2.6;locus_tag=LMJF4839_00843;product=biphenyl 2%2C3-dioxygenase;protein_id=gnl|Lausanne-GTF|LMJF4839_00843
	SNP Factor:0.010831537103430348	Unique Strains:1	#SNP:1
825957	A	G	LinILM_LMNC378JF4839chromosome.fastaq20.sorted.bam
ID=LMJF4839_00844;Parent=LMJF4839_00844_gene;inference=ab initio prediction:Prodigal:2.6;locus_tag=LMJF4839_00844;product=hypothetical protein;protein_id=gnl|Lausanne-GTF|LMJF4839_00844
	SNP Factor:0.023478587528174305	Unique Strains:1	#SNP:1
826722	A	T	LinILM_JF5186JF4839chromosome.fastaq20.sorted.bam
ID=LMJF4839_00847;Parent=LMJF4839_00847_gene;inference=ab initio prediction:Prodigal:2.6;locus_tag=LMJF4839_00847;product=Na+/H+ antiporter;protein_id=gnl|Lausanne-GTF|LMJF4839_00847
	SNP Factor:0.01612578109252167	Unique Strains:1	#SNP:1
830999	C	A	LinILM_LMNC418JF4839chromosome.fastaq20.sorted.bam
ID=LMJF4839_00852;Parent=LMJF4839_00852_gene;inference=ab initio prediction:Prodigal:2.6;locus_tag=LMJF4839_00852;product=spermidine/putrescine ABC transporter permease;protein_id=gnl|Lausanne-GTF|LMJF4839_00852
	SNP Factor:0.020380919383273383	Unique Strains:1	#SNP:1
835347	A	T	LinILM_JF4929JF4839chromosome.fastaq20.sorted.bam
ID=LMJF4839_00862;Parent=LMJF4839_00862_gene;inference=ab initio prediction:Prodigal:2.6;locus_tag=LMJF4839_00862;product=cation-transporting ATPase;protein_id=gnl|Lausanne-GTF|LMJF4839_00862
	SNP Factor:0.01883996081288151	Unique Strains:2	#SNP:2
843338	G	A	LinILM_LMNC433JF4839chromosome.fastaq20.sorted.bam
843841	A	T	LinILM_JF4927JF4839chromosome.fastaq20.sorted.bam
ID=LMJF4839_00863;Parent=LMJF4839_00863_gene;inference=ab initio prediction:Prodigal:2.6;locus_tag=LMJF4839_00863;product=hypothetical protein;protein_id=gnl|Lausanne-GTF|LMJF4839_00863
	SNP Factor:0.009722897423432183	Unique Strains:1	#SNP:1
845619	G	T	LinILM_JF5186JF4839chromosome.fastaq20.sorted.bam
ID=LMJF4839_00864;Parent=LMJF4839_00864_gene;inference=ab initio prediction:Prodigal:2.6;locus_tag=LMJF4839_00864;product=acetyltransferase;protein_id=gnl|Lausanne-GTF|LMJF4839_00864
	SNP Factor:0.014784369964073982	Unique Strains:1	#SNP:1
846508	G	A	LinILM_JF4929JF4839chromosome.fastaq20.sorted.bam
ID=LMJF4839_00868;Parent=LMJF4839_00868_gene;inference=ab initio prediction:Prodigal:2.6;locus_tag=LMJF4839_00868;product=winged helix DNA-binding domain-containing protein;protein_id=gnl|Lausanne-GTF|LMJF4839_00868
	SNP Factor:0.051120388514952715	Unique Strains:3	#SNP:2
849013	T	C	LinILM_LMNC067JF4839chromosome.fastaq20.sorted.bam	LinILM_LMNC383JF4839chromosome.fastaq20.sorted.bam
849092	C	T	LinILM_JF5199JF4839chromosome.fastaq20.sorted.bam
ID=LMJF4839_00874;Parent=LMJF4839_00874_gene;Name=nifJ;gene=nifJ;inference=ab initio prediction:Prodigal:2.6;locus_tag=LMJF4839_00874;product=pyruvate-flavodoxin oxidoreductase;protein_id=gnl|Lausanne-GTF|LMJF4839_00874
	SNP Factor:0.06794570685051265	Unique Strains:2	#SNP:3
855322	A	G	LinILM_LMNC062JF4839chromosome.fastaq20.sorted.bam
855323	G	A	LinILM_LMNC062JF4839chromosome.fastaq20.sorted.bam
857869	T	A	LinILM_LMNC542JF4839chromosome.fastaq20.sorted.bam

ID=LMJF4839_00879;Parent=LMJF4839_00879_gene;inference=ab initio prediction:Prodigal:2.6;locus_tag=LMJF4839_00879;product=transcriptional regulator;protein_id=gnl|Lausanne-GTF|LMJF4839_00879
	SNP Factor:0.03706037134492088	Unique Strains:2	#SNP:2
863235	G	A	LinILM_JF5822JF4839chromosome.fastaq20.sorted.bam
863323	G	A	LinILM_LMNC062JF4839chromosome.fastaq20.sorted.bam
ID=LMJF4839_00880;Parent=LMJF4839_00880_gene;inference=ab initio prediction:Prodigal:2.6;locus_tag=LMJF4839_00880;product=diguanylate phosphodiesterase;protein_id=gnl|Lausanne-GTF|LMJF4839_00880
	SNP Factor:0.013548299688389108	Unique Strains:1	#SNP:1
863789	T	A	LinILM_LMNC542JF4839chromosome.fastaq20.sorted.bam

ID=LMJF4839_00881;Parent=LMJF4839_00881_gene;inference=ab initio prediction:Prodigal:2.6;locus_tag=LMJF4839_00881;product=peptidoglycan binding protein;protein_id=gnl|Lausanne-GTF|LMJF4839_00881
	SNP Factor:0.03286068711696762	Unique Strains:2	#SNP:2
864454	T	C	LinILM_JF5186JF4839chromosome.fastaq20.sorted.bam
864938	G	A	LinILM_LMNC424JF4839chromosome.fastaq20.sorted.bam
ID=LMJF4839_00882;Parent=LMJF4839_00882_gene;inference=ab initio prediction:Prodigal:2.6;locus_tag=LMJF4839_00882;product=phosphate-starvation-inducible protein PsiE;protein_id=gnl|Lausanne-GTF|LMJF4839_00882
	SNP Factor:0.019914368216668327	Unique Strains:1	#SNP:1
865726	C	T	LinILM_JF5210JF4839chromosome.fastaq20.sorted.bam
ID=LMJF4839_00883;Parent=LMJF4839_00883_gene;inference=ab initio prediction:Prodigal:2.6;locus_tag=LMJF4839_00883;product=ABC transporter ATP-binding protein;protein_id=gnl|Lausanne-GTF|LMJF4839_00883
	SNP Factor:0.020583967147988432	Unique Strains:1	#SNP:1
866517	G	A	LinILM_JF4918JF4839chromosome.fastaq20.sorted.bam
ID=LMJF4839_00884;Parent=LMJF4839_00884_gene;Name=uhpT;gene=uhpT;inference=ab initio prediction:Prodigal:2.6;locus_tag=LMJF4839_00884;product=sugar:phosphate antiporter;protein_id=gnl|Lausanne-GTF|LMJF4839_00884
	SNP Factor:0.03575110083597991	Unique Strains:2	#SNP:2
867978	G	A	LinILM_JF5186JF4839chromosome.fastaq20.sorted.bam
868399	G	T	LinILM_JF4906JF4839chromosome.fastaq20.sorted.bam
ID=LMJF4839_00885;Parent=LMJF4839_00885_gene;inference=ab initio prediction:Prodigal:2.6;locus_tag=LMJF4839_00885;product=tetracycline resistance protein;protein_id=gnl|Lausanne-GTF|LMJF4839_00885
	SNP Factor:0.06086756570315564	Unique Strains:3	#SNP:2
870001	C	T	LinILM_LMNC067JF4839chromosome.fastaq20.sorted.bam
870542	G	A	LinILM_JF4918JF4839chromosome.fastaq20.sorted.bam	LinILM_JF5203JF4839chromosome.fastaq20.sorted.bam
ID=LMJF4839_00888;Parent=LMJF4839_00888_gene;inference=ab initio prediction:Prodigal:2.6;locus_tag=LMJF4839_00888;product=peptidoglycan binding protein;protein_id=gnl|Lausanne-GTF|LMJF4839_00888
	SNP Factor:0.036259424092910074	Unique Strains:3	#SNP:3
874756	A	T	LinILM_LMNC378JF4839chromosome.fastaq20.sorted.bam
875210	A	T	LinILM_JF5203JF4839chromosome.fastaq20.sorted.bam
880370	A	G	LinILM_LMNC380JF4839chromosome.fastaq20.sorted.bam
ID=LMJF4839_00892;Parent=LMJF4839_00892_gene;inference=ab initio prediction:Prodigal:2.6;locus_tag=LMJF4839_00892;product=5-methyltetrahydropteroyltriglutamate-- homocysteine methyltransferase;protein_id=gnl|Lausanne-GTF|LMJF4839_00892
	SNP Factor:0.007479151864178602	Unique Strains:1	#SNP:1
882531	C	T	LinILM_JF5186JF4839chromosome.fastaq20.sorted.bam
ID=LMJF4839_00894;Parent=LMJF4839_00894_gene;inference=ab initio prediction:Prodigal:2.6;locus_tag=LMJF4839_00894;product=glutamine ABC transporter;protein_id=gnl|Lausanne-GTF|LMJF4839_00894
	SNP Factor:0.12591286829513978	Unique Strains:2	#SNP:2
884406	C	T	LinILM_JF4918JF4839chromosome.fastaq20.sorted.bam
884883	C	T	LinILM_LMNC064JF4839chromosome.fastaq20.sorted.bam
ID=LMJF4839_00899;Parent=LMJF4839_00899_gene;inference=ab initio prediction:Prodigal:2.6;locus_tag=LMJF4839_00899;product=TetR family transcriptional regulator;protein_id=gnl|Lausanne-GTF|LMJF4839_00899
	SNP Factor:0.05945656697782271	Unique Strains:2	#SNP:2
890180	C	T	LinILM_LMNC418JF4839chromosome.fastaq20.sorted.bam
890266	A	T	LinILM_LMNC060JF4839chromosome.fastaq20.sorted.bam
ID=LMJF4839_00903;Parent=LMJF4839_00903_gene;Name=murF;gene=murF;inference=ab initio prediction:Prodigal:2.6;locus_tag=LMJF4839_00903;product=UDP-N-acetylmuramoylalanyl-D-glutamyl-2%2C 6-diamino pimelate-D-alanyl-D-alanyl ligase;protein_id=gnl|Lausanne-GTF|LMJF4839_00903
	SNP Factor:0.005844740318187663	Unique Strains:1	#SNP:1
893431	G	A	LinILM_JF5186JF4839chromosome.fastaq20.sorted.bam
ID=LMJF4839_00905;Parent=LMJF4839_00905_gene;inference=ab initio prediction:Prodigal:2.6;locus_tag=LMJF4839_00905;product=LacI family transcriptional regulator;protein_id=gnl|Lausanne-GTF|LMJF4839_00905
	SNP Factor:0.03218875485849019	Unique Strains:2	#SNP:2
894963	G	T	LinILM_JF4929JF4839chromosome.fastaq20.sorted.bam
895420	A	T	LinILM_LMNC432JF4839chromosome.fastaq20.sorted.bam
ID=LMJF4839_00906;Parent=LMJF4839_00906_gene;inference=ab initio prediction:Prodigal:2.6;locus_tag=LMJF4839_00906;product=sugar ABC transporter substrate-binding protein;protein_id=gnl|Lausanne-GTF|LMJF4839_00906
	SNP Factor:0.33783572425097447	Unique Strains:9	#SNP:5
896584	T	C	LinILM_LMNC062JF4839chromosome.fastaq20.sorted.bam
896825	G	T	LinILM_JF5186JF4839chromosome.fastaq20.sorted.bam
896867	A	T	LinILM_LMNC047JF4839chromosome.fastaq20.sorted.bam	LinILM_LMNC421JF4839chromosome.fastaq20.sorted.bam
897039	C	T	LinILM_JF4899JF4839chromosome.fastaq20.sorted.bam	LinILM_JF4909JF4839chromosome.fastaq20.sorted.bam	LinILM_JF5210JF4839chromosome.fastaq20.sorted.bam	LinILM_LMNC434JF4839chromosome.fastaq20.sorted.bam
897298	G	A	LinILM_LMNC542JF4839chromosome.fastaq20.sorted.bam

ID=LMJF4839_00910;Parent=LMJF4839_00910_gene;inference=ab initio prediction:Prodigal:2.6;locus_tag=LMJF4839_00910;product=hypothetical protein;protein_id=gnl|Lausanne-GTF|LMJF4839_00910
	SNP Factor:0.027067017936410552	Unique Strains:1	#SNP:1
900789	G	A	LinILM_LMNC383JF4839chromosome.fastaq20.sorted.bam
ID=LMJF4839_00912;Parent=LMJF4839_00912_gene;inference=ab initio prediction:Prodigal:2.6;locus_tag=LMJF4839_00912;product=phosphomannomutase;protein_id=gnl|Lausanne-GTF|LMJF4839_00912
	SNP Factor:0.019736030590847418	Unique Strains:2	#SNP:2
902956	C	T	LinILM_LMNC424JF4839chromosome.fastaq20.sorted.bam
903983	G	C	LinILM_LMNC169JF4839chromosome.fastaq20.sorted.bam
ID=LMJF4839_00913;Parent=LMJF4839_00913_gene;inference=ab initio prediction:Prodigal:2.6;locus_tag=LMJF4839_00913;product=ATP-dependent RNA helicase;protein_id=gnl|Lausanne-GTF|LMJF4839_00913
	SNP Factor:0.0105683667646002	Unique Strains:2	#SNP:1
906206	T	C	LinILM_JF4929JF4839chromosome.fastaq20.sorted.bam	LinILM_LMNC414JF4839chromosome.fastaq20.sorted.bam
ID=LMJF4839_00916;Parent=LMJF4839_00916_gene;inference=ab initio prediction:Prodigal:2.6;locus_tag=LMJF4839_00916;product=transcriptional regulator;protein_id=gnl|Lausanne-GTF|LMJF4839_00916
	SNP Factor:0.014784369964073982	Unique Strains:1	#SNP:1
907782	G	T	LinILM_JF5822JF4839chromosome.fastaq20.sorted.bam
ID=LMJF4839_00920;Parent=LMJF4839_00920_gene;inference=ab initio prediction:Prodigal:2.6;locus_tag=LMJF4839_00920;product=antibiotic resistance protein;protein_id=gnl|Lausanne-GTF|LMJF4839_00920
	SNP Factor:0.04245443224272614	Unique Strains:2	#SNP:2
910107	C	T	LinILM_LMNC428JF4839chromosome.fastaq20.sorted.bam
910577	G	T	LinILM_JF4929JF4839chromosome.fastaq20.sorted.bam
ID=LMJF4839_00921;Parent=LMJF4839_00921_gene;inference=ab initio prediction:Prodigal:2.6;locus_tag=LMJF4839_00921;product=transcriptional regulator;protein_id=gnl|Lausanne-GTF|LMJF4839_00921
	SNP Factor:0.03273054578185091	Unique Strains:4	#SNP:2
911868	A	T	LinILM_JF4904JF4839chromosome.fastaq20.sorted.bam	LinILM_LMNC414JF4839chromosome.fastaq20.sorted.bam	LinILM_LMNC445JF4839chromosome.fastaq20.sorted.bam
912721	G	A	LinILM_LMNC429JF4839chromosome.fastaq20.sorted.bam
ID=LMJF4839_00922;Parent=LMJF4839_00922_gene;inference=ab initio prediction:Prodigal:2.6;locus_tag=LMJF4839_00922;product=PTS sugar transporter subunit IIA;protein_id=gnl|Lausanne-GTF|LMJF4839_00922
	SNP Factor:0.07490449676662256	Unique Strains:3	#SNP:1
913388	C	T	LinILM_LMNC079JF4839chromosome.fastaq20.sorted.bam	LinILM_LMNC081JF4839chromosome.fastaq20.sorted.bam	LinILM_LMNC382JF4839chromosome.fastaq20.sorted.bam
ID=LMJF4839_00923;Parent=LMJF4839_00923_gene;inference=ab initio prediction:Prodigal:2.6;locus_tag=LMJF4839_00923;product=PTS beta-glucoside transporter subunit IIB;protein_id=gnl|Lausanne-GTF|LMJF4839_00923
	SNP Factor:0.02452362851607524	Unique Strains:1	#SNP:1
913797	C	T	LinILM_LMNC420JF4839chromosome.fastaq20.sorted.bam
ID=LMJF4839_00925;Parent=LMJF4839_00925_gene;inference=ab initio prediction:Prodigal:2.6;locus_tag=LMJF4839_00925;product=glucosamine-6-phosphate isomerase;protein_id=gnl|Lausanne-GTF|LMJF4839_00925
	SNP Factor:0.011321181931393639	Unique Strains:1	#SNP:1
915944	C	T	LinILM_JF5186JF4839chromosome.fastaq20.sorted.bam
ID=LMJF4839_00926;Parent=LMJF4839_00926_gene;inference=ab initio prediction:Prodigal:2.6;locus_tag=LMJF4839_00926;product=oxidoreductase;protein_id=gnl|Lausanne-GTF|LMJF4839_00926
	SNP Factor:0.008653887759075765	Unique Strains:1	#SNP:1
916170	A	G	LinILM_JF5822JF4839chromosome.fastaq20.sorted.bam
ID=LMJF4839_00927;Parent=LMJF4839_00927_gene;inference=ab initio prediction:Prodigal:2.6;locus_tag=LMJF4839_00927;product=sugar phosphate isomerase;protein_id=gnl|Lausanne-GTF|LMJF4839_00927
	SNP Factor:0.010747025760620749	Unique Strains:1	#SNP:1
917390	T	A	LinILM_LMNC418JF4839chromosome.fastaq20.sorted.bam
ID=LMJF4839_00928;Parent=LMJF4839_00928_gene;inference=ab initio prediction:Prodigal:2.6;locus_tag=LMJF4839_00928;product=wall associated protein precursor;protein_id=gnl|Lausanne-GTF|LMJF4839_00928
	SNP Factor:0.02378262679112908	Unique Strains:2	#SNP:2
918809	G	T	LinILM_LMNC416JF4839chromosome.fastaq20.sorted.bam
919068	G	A	LinILM_LMNC380JF4839chromosome.fastaq20.sorted.bam
ID=LMJF4839_00931;Parent=LMJF4839_00931_gene;inference=ab initio prediction:Prodigal:2.6;locus_tag=LMJF4839_00931;product=membrane protein;protein_id=gnl|Lausanne-GTF|LMJF4839_00931
	SNP Factor:0.03916807018918178	Unique Strains:1	#SNP:1
921311	G	A	LinILM_JF5207JF4839chromosome.fastaq20.sorted.bam
ID=LMJF4839_00934;Parent=LMJF4839_00934_gene;Name=dal;gene=dal;inference=ab initio prediction:Prodigal:2.6;locus_tag=LMJF4839_00934;product=alanine racemase;protein_id=gnl|Lausanne-GTF|LMJF4839_00934
	SNP Factor:0.007458901452994003	Unique Strains:1	#SNP:1
924327	A	G	LinILM_JF4904JF4839chromosome.fastaq20.sorted.bam
ID=LMJF4839_00936;Parent=LMJF4839_00936_gene;eC_number=3.1.27.-;Name=ndoA;gene=ndoA;inference=ab initio prediction:Prodigal:2.6,similar to AA sequence:UniProtKB:P96622;locus_tag=LMJF4839_00936;product=Endoribonuclease EndoA;protein_id=gnl|Lausanne-GTF|LMJF4839_00936
	SNP Factor:0.023885730664501028	Unique Strains:1	#SNP:1
925498	T	A	LinILM_LMNC416JF4839chromosome.fastaq20.sorted.bam
ID=LMJF4839_00940;Parent=LMJF4839_00940_gene;Name=rsbU;gene=rsbU;inference=ab initio prediction:Prodigal:2.6;locus_tag=LMJF4839_00940;product=serine phosphatase;protein_id=gnl|Lausanne-GTF|LMJF4839_00940
	SNP Factor:0.10679723313014476	Unique Strains:13	#SNP:1
927729	G	A	LinILM_JF4901JF4839chromosome.fastaq20.sorted.bam	LinILM_JF4906JF4839chromosome.fastaq20.sorted.bam	LinILM_JF4908JF4839chromosome.fastaq20.sorted.bam	LinILM_JF4918JF4839chromosome.fastaq20.sorted.bam	LinILM_JF4934JF4839chromosome.fastaq20.sorted.bam	LinILM_JF5199JF4839chromosome.fastaq20.sorted.bam	LinILM_LMNC047JF4839chromosome.fastaq20.sorted.bam	LinILM_LMNC169JF4839chromosome.fastaq20.sorted.bam	LinILM_LMNC416JF4839chromosome.fastaq20.sorted.bam	LinILM_LMNC419JF4839chromosome.fastaq20.sorted.bam	LinILM_LMNC421JF4839chromosome.fastaq20.sorted.bam	LinILM_LMNC423JF4839chromosome.fastaq20.sorted.bam	LinILM_LMNC428JF4839chromosome.fastaq20.sorted.bam
ID=LMJF4839_00942;Parent=LMJF4839_00942_gene;eC_number=2.7.11.1;Name=rsbW;gene=rsbW;inference=ab initio prediction:Prodigal:2.6;locus_tag=LMJF4839_00942;product=serine-protein kinase RsbW;protein_id=gnl|Lausanne-GTF|LMJF4839_00942
	SNP Factor:0.03479773814702044	Unique Strains:2	#SNP:1
929241	G	A	LinILM_LMNC086JF4839chromosome.fastaq20.sorted.bam	LinILM_LMNC097JF4839chromosome.fastaq20.sorted.bam
ID=LMJF4839_00945;Parent=LMJF4839_00945_gene;inference=ab initio prediction:Prodigal:2.6;locus_tag=LMJF4839_00945;product=sodium-independent anion transporter;protein_id=gnl|Lausanne-GTF|LMJF4839_00945
	SNP Factor:0.005079571487349327	Unique Strains:1	#SNP:1
932159	C	T	LinILM_LMNC420JF4839chromosome.fastaq20.sorted.bam
ID=LMJF4839_00946;Parent=LMJF4839_00946_gene;inference=ab initio prediction:Prodigal:2.6;locus_tag=LMJF4839_00946;product=RNA-binding transcriptional accessory protein;protein_id=gnl|Lausanne-GTF|LMJF4839_00946
	SNP Factor:0.003792777792527469	Unique Strains:1	#SNP:1
933149	C	T	LinILM_JF5822JF4839chromosome.fastaq20.sorted.bam
ID=LMJF4839_00956;Parent=LMJF4839_00956_gene;inference=ab initio prediction:Prodigal:2.6;locus_tag=LMJF4839_00956;product=hypothetical protein;protein_id=gnl|Lausanne-GTF|LMJF4839_00956
	SNP Factor:0.07335322020636706	Unique Strains:3	#SNP:2
939758	A	T	LinILM_JF4936JF4839chromosome.fastaq20.sorted.bam	LinILM_LMNC433JF4839chromosome.fastaq20.sorted.bam
939932	C	A	LinILM_JF5181JF4839chromosome.fastaq20.sorted.bam
ID=LMJF4839_00957;Parent=LMJF4839_00957_gene;inference=ab initio prediction:Prodigal:2.6;locus_tag=LMJF4839_00957;product=hypothetical protein;protein_id=gnl|Lausanne-GTF|LMJF4839_00957
	SNP Factor:0.08281024859636629	Unique Strains:1	#SNP:1
940420	G	A	LinILM_JF5199JF4839chromosome.fastaq20.sorted.bam
ID=LMJF4839_00959;Parent=LMJF4839_00959_gene;inference=ab initio prediction:Prodigal:2.6;locus_tag=LMJF4839_00959;product=phosphoglycerate mutase;protein_id=gnl|Lausanne-GTF|LMJF4839_00959
	SNP Factor:0.012225536701061177	Unique Strains:1	#SNP:1
942651	G	A	LinILM_JF4918JF4839chromosome.fastaq20.sorted.bam
ID=LMJF4839_00960;Parent=LMJF4839_00960_gene;inference=ab initio prediction:Prodigal:2.6;locus_tag=LMJF4839_00960;product=AI-2E family transporter;protein_id=gnl|Lausanne-GTF|LMJF4839_00960
	SNP Factor:0.06536042644047117	Unique Strains:3	#SNP:3
943212	G	A	LinILM_JF5822JF4839chromosome.fastaq20.sorted.bam
943790	G	A	LinILM_JF5186JF4839chromosome.fastaq20.sorted.bam
943906	C	T	LinILM_LMNC418JF4839chromosome.fastaq20.sorted.bam
ID=LMJF4839_00963;Parent=LMJF4839_00963_gene;inference=ab initio prediction:Prodigal:2.6;locus_tag=LMJF4839_00963;product=hypothetical protein;protein_id=gnl|Lausanne-GTF|LMJF4839_00963
	SNP Factor:0.03273054578185091	Unique Strains:1	#SNP:1
946191	A	T	LinILM_LMNC382JF4839chromosome.fastaq20.sorted.bam
ID=LMJF4839_00965;Parent=LMJF4839_00965_gene;inference=ab initio prediction:Prodigal:2.6;locus_tag=LMJF4839_00965;product=succinate semialdehyde dehydrogenase;protein_id=gnl|Lausanne-GTF|LMJF4839_00965
	SNP Factor:0.09007588893642896	Unique Strains:4	#SNP:3
947754	G	A	LinILM_LMNC416JF4839chromosome.fastaq20.sorted.bam
947783	C	T	LinILM_LMNC079JF4839chromosome.fastaq20.sorted.bam	LinILM_LMNC081JF4839chromosome.fastaq20.sorted.bam
948171	G	A	LinILM_JF5199JF4839chromosome.fastaq20.sorted.bam
ID=LMJF4839_00970;Parent=LMJF4839_00970_gene;inference=ab initio prediction:Prodigal:2.6;locus_tag=LMJF4839_00970;product=transcription antiterminator BglG;protein_id=gnl|Lausanne-GTF|LMJF4839_00970
	SNP Factor:0.004349717268377555	Unique Strains:1	#SNP:1
953563	T	A	LinILM_JF5183JF4839chromosome.fastaq20.sorted.bam
ID=LMJF4839_00976;Parent=LMJF4839_00976_gene;inference=ab initio prediction:Prodigal:2.6;locus_tag=LMJF4839_00976;product=ABC transporter ATP-binding protein;protein_id=gnl|Lausanne-GTF|LMJF4839_00976
	SNP Factor:0.01141500388110132	Unique Strains:1	#SNP:1
959992	A	C	LinILM_JF4929JF4839chromosome.fastaq20.sorted.bam
ID=LMJF4839_00977;Parent=LMJF4839_00977_gene;inference=ab initio prediction:Prodigal:2.6;locus_tag=LMJF4839_00977;product=ABC transporter permease;protein_id=gnl|Lausanne-GTF|LMJF4839_00977
	SNP Factor:0.007398802873695036	Unique Strains:1	#SNP:1
961188	A	G	LinILM_LMNC416JF4839chromosome.fastaq20.sorted.bam
ID=LMJF4839_00978;Parent=LMJF4839_00978_gene;inference=ab initio prediction:Prodigal:2.6;locus_tag=LMJF4839_00978;product=TetR family transcriptional regulator;protein_id=gnl|Lausanne-GTF|LMJF4839_00978
	SNP Factor:0.11303976487728906	Unique Strains:3	#SNP:2
961881	C	T	LinILM_JF5183JF4839chromosome.fastaq20.sorted.bam	LinILM_LMNC424JF4839chromosome.fastaq20.sorted.bam
961903	C	G	LinILM_LMNC096JF4839chromosome.fastaq20.sorted.bam
ID=LMJF4839_00980;Parent=LMJF4839_00980_gene;inference=ab initio prediction:Prodigal:2.6;locus_tag=LMJF4839_00980;product=3-methyladenine DNA glycosylase;protein_id=gnl|Lausanne-GTF|LMJF4839_00980
	SNP Factor:0.05289256198347108	Unique Strains:2	#SNP:2
964509	C	T	LinILM_JF4906JF4839chromosome.fastaq20.sorted.bam
964570	G	A	LinILM_JF5207JF4839chromosome.fastaq20.sorted.bam
ID=LMJF4839_00981;Parent=LMJF4839_00981_gene;inference=ab initio prediction:Prodigal:2.6;locus_tag=LMJF4839_00981;product=sortase;protein_id=gnl|Lausanne-GTF|LMJF4839_00981
	SNP Factor:0.012335019119279636	Unique Strains:1	#SNP:1
965396	C	T	LinILM_LMNC060JF4839chromosome.fastaq20.sorted.bam
ID=LMJF4839_00983;Parent=LMJF4839_00983_gene;inference=ab initio prediction:Prodigal:2.6;locus_tag=LMJF4839_00983;product=lipoate protein ligase A;protein_id=gnl|Lausanne-GTF|LMJF4839_00983
	SNP Factor:0.016578661604648656	Unique Strains:1	#SNP:1
967229	A	G	LinILM_JF5207JF4839chromosome.fastaq20.sorted.bam
ID=LMJF4839_00989;Parent=LMJF4839_00989_gene;inference=ab initio prediction:Prodigal:2.6;locus_tag=LMJF4839_00989;product=nitroflavin reductase;protein_id=gnl|Lausanne-GTF|LMJF4839_00989
	SNP Factor:0.07796663028223921	Unique Strains:7	#SNP:1
971514	C	T	LinILM_JF4899JF4839chromosome.fastaq20.sorted.bam	LinILM_JF4909JF4839chromosome.fastaq20.sorted.bam	LinILM_JF5210JF4839chromosome.fastaq20.sorted.bam	LinILM_LMNC079JF4839chromosome.fastaq20.sorted.bam	LinILM_LMNC081JF4839chromosome.fastaq20.sorted.bam	LinILM_LMNC382JF4839chromosome.fastaq20.sorted.bam	LinILM_LMNC434JF4839chromosome.fastaq20.sorted.bam
ID=LMJF4839_00995;Parent=LMJF4839_00995_gene;inference=ab initio prediction:Prodigal:2.6;locus_tag=LMJF4839_00995;product=heat shock protein 90;protein_id=gnl|Lausanne-GTF|LMJF4839_00995
	SNP Factor:0.05488298490260557	Unique Strains:3	#SNP:3
976652	C	A	LinILM_JF4918JF4839chromosome.fastaq20.sorted.bam
976933	C	A	LinILM_JF5207JF4839chromosome.fastaq20.sorted.bam
977597	C	T	LinILM_JF5186JF4839chromosome.fastaq20.sorted.bam
ID=LMJF4839_00998;Parent=LMJF4839_00998_gene;inference=ab initio prediction:Prodigal:2.6;locus_tag=LMJF4839_00998;product=competence protein ComEC;protein_id=gnl|Lausanne-GTF|LMJF4839_00998
	SNP Factor:0.007300762199573635	Unique Strains:1	#SNP:1
980009	A	G	LinILM_JF5207JF4839chromosome.fastaq20.sorted.bam
ID=LMJF4839_01001;Parent=LMJF4839_01001_gene;inference=ab initio prediction:Prodigal:2.6;locus_tag=LMJF4839_01001;product=MFS transporter;protein_id=gnl|Lausanne-GTF|LMJF4839_01001
	SNP Factor:0.013559413962128557	Unique Strains:2	#SNP:1
980638	G	A	LinILM_JF4936JF4839chromosome.fastaq20.sorted.bam	LinILM_LMNC433JF4839chromosome.fastaq20.sorted.bam
ID=LMJF4839_01004;Parent=LMJF4839_01004_gene;inference=ab initio prediction:Prodigal:2.6;locus_tag=LMJF4839_01004;product=hypothetical protein;protein_id=gnl|Lausanne-GTF|LMJF4839_01004
	SNP Factor:0.009172544739086965	Unique Strains:1	#SNP:1
984355	T	A	LinILM_JF5207JF4839chromosome.fastaq20.sorted.bam
ID=LMJF4839_01005;Parent=LMJF4839_01005_gene;inference=ab initio prediction:Prodigal:2.6;locus_tag=LMJF4839_01005;product=hypothetical protein;protein_id=gnl|Lausanne-GTF|LMJF4839_01005
	SNP Factor:0.01004187461715353	Unique Strains:1	#SNP:1
984608	G	A	LinILM_JF5186JF4839chromosome.fastaq20.sorted.bam
ID=LMJF4839_01006;Parent=LMJF4839_01006_gene;inference=ab initio prediction:Prodigal:2.6;locus_tag=LMJF4839_01006;product=membrane protein;protein_id=gnl|Lausanne-GTF|LMJF4839_01006
	SNP Factor:0.035932446999640676	Unique Strains:2	#SNP:1
985845	A	T	LinILM_JF4939JF4839chromosome.fastaq20.sorted.bam	LinILM_LMNC429JF4839chromosome.fastaq20.sorted.bam
ID=LMJF4839_01009;Parent=LMJF4839_01009_gene;inference=ab initio prediction:Prodigal:2.6;locus_tag=LMJF4839_01009;product=hypothetical protein;protein_id=gnl|Lausanne-GTF|LMJF4839_01009
	SNP Factor:0.009757335076643867	Unique Strains:1	#SNP:1
986854	C	T	LinILM_LMNC380JF4839chromosome.fastaq20.sorted.bam
ID=LMJF4839_01011;Parent=LMJF4839_01011_gene;inference=ab initio prediction:Prodigal:2.6;locus_tag=LMJF4839_01011;product=glucosamine-6-phosphate isomerase;protein_id=gnl|Lausanne-GTF|LMJF4839_01011
	SNP Factor:0.01170603797438719	Unique Strains:1	#SNP:1
989158	A	T	LinILM_JF5201JF4839chromosome.fastaq20.sorted.bam
ID=LMJF4839_01012;Parent=LMJF4839_01012_gene;inference=ab initio prediction:Prodigal:2.6;locus_tag=LMJF4839_01012;product=GntR family transcirptional regulator;protein_id=gnl|Lausanne-GTF|LMJF4839_01012
	SNP Factor:0.01141500388110132	Unique Strains:1	#SNP:1
989754	T	C	LinILM_JF5196JF4839chromosome.fastaq20.sorted.bam
ID=LMJF4839_01015;Parent=LMJF4839_01015_gene;inference=ab initio prediction:Prodigal:2.6;locus_tag=LMJF4839_01015;product=protease;protein_id=gnl|Lausanne-GTF|LMJF4839_01015
	SNP Factor:0.0201900557245538	Unique Strains:1	#SNP:1
993281	T	A	LinILM_JF5861JF4839chromosome.fastaq20.sorted.bam
ID=LMJF4839_01018;Parent=LMJF4839_01018_gene;inference=ab initio prediction:Prodigal:2.6;locus_tag=LMJF4839_01018;product=DsbA family protein;protein_id=gnl|Lausanne-GTF|LMJF4839_01018
	SNP Factor:0.010078613182826044	Unique Strains:1	#SNP:1
996198	T	G	LinILM_LMNC434JF4839chromosome.fastaq20.sorted.bam
ID=LMJF4839_01020;Parent=LMJF4839_01020_gene;inference=ab initio prediction:Prodigal:2.6;locus_tag=LMJF4839_01020;product=hypothetical protein;protein_id=gnl|Lausanne-GTF|LMJF4839_01020
	SNP Factor:0.01762145588468519	Unique Strains:1	#SNP:1
997540	A	G	LinILM_LMNC411JF4839chromosome.fastaq20.sorted.bam
ID=LMJF4839_01023;Parent=LMJF4839_01023_gene;inference=ab initio prediction:Prodigal:2.6;locus_tag=LMJF4839_01023;product=ribosomal large subunit pseudouridine synthetase;protein_id=gnl|Lausanne-GTF|LMJF4839_01023
	SNP Factor:0.01853018567246044	Unique Strains:2	#SNP:1
999414	C	T	LinILM_JF4901JF4839chromosome.fastaq20.sorted.bam	LinILM_LMNC169JF4839chromosome.fastaq20.sorted.bam
ID=LMJF4839_01025;Parent=LMJF4839_01025_gene;Name=dltD;gene=dltD;inference=ab initio prediction:Prodigal:2.6;locus_tag=LMJF4839_01025;product=DltD protein for D-alanine esterification of lipoteichoic acid and wall teichoic acid;protein_id=gnl|Lausanne-GTF|LMJF4839_01025
	SNP Factor:0.012953703463820306	Unique Strains:1	#SNP:2
1001937	A	G	LinILM_LMNC378JF4839chromosome.fastaq20.sorted.bam
1002304	T	G	LinILM_LMNC378JF4839chromosome.fastaq20.sorted.bam
inference=ab initio prediction:SignalP:4.1;note=predicted cleavage at residue 36;product=putative signal peptide
	SNP Factor:0.07582075972401243	Unique Strains:1	#SNP:1
1002304	T	G	LinILM_LMNC378JF4839chromosome.fastaq20.sorted.bam
ID=LMJF4839_01027;Parent=LMJF4839_01027_gene;Name=dltB;gene=dltB;inference=ab initio prediction:Prodigal:2.6;locus_tag=LMJF4839_01027;product=DltB protein for D-alanine esterification of lipoteichoic acid and wall teichoic acid;protein_id=gnl|Lausanne-GTF|LMJF4839_01027
	SNP Factor:0.0069683497554109235	Unique Strains:1	#SNP:1
1003395	C	T	LinILM_JF5196JF4839chromosome.fastaq20.sorted.bam
ID=LMJF4839_01028;Parent=LMJF4839_01028_gene;eC_number=6.1.1.13;Name=dltA;gene=dltA;inference=ab initio prediction:Prodigal:2.6;locus_tag=LMJF4839_01028;product=D-alanine--poly(phosphoribitol) ligase subunit 1;protein_id=gnl|Lausanne-GTF|LMJF4839_01028
	SNP Factor:0.021341414615667798	Unique Strains:2	#SNP:2
1004025	C	T	LinILM_JF4927JF4839chromosome.fastaq20.sorted.bam
1004696	G	A	LinILM_JF5207JF4839chromosome.fastaq20.sorted.bam
ID=LMJF4839_01033;Parent=LMJF4839_01033_gene;eC_number=2.6.1.42;inference=ab initio prediction:Prodigal:2.6;locus_tag=LMJF4839_01033;product=branched-chain amino acid aminotransferase;protein_id=gnl|Lausanne-GTF|LMJF4839_01033
	SNP Factor:0.008094478756040505	Unique Strains:1	#SNP:1
1008376	A	C	LinILM_JF5822JF4839chromosome.fastaq20.sorted.bam
ID=LMJF4839_01037;Parent=LMJF4839_01037_gene;inference=ab initio prediction:Prodigal:2.6;locus_tag=LMJF4839_01037;product=peptidase;protein_id=gnl|Lausanne-GTF|LMJF4839_01037
	SNP Factor:0.007841046309219502	Unique Strains:1	#SNP:1
1012820	G	A	LinILM_JF5186JF4839chromosome.fastaq20.sorted.bam
ID=LMJF4839_01041;Parent=LMJF4839_01041_gene;inference=ab initio prediction:Prodigal:2.6;locus_tag=LMJF4839_01041;product=antibiotic ABC transporter ATP-binding protein;protein_id=gnl|Lausanne-GTF|LMJF4839_01041
	SNP Factor:0.03620794221212423	Unique Strains:2	#SNP:2
1015280	C	T	LinILM_JF4929JF4839chromosome.fastaq20.sorted.bam
1015412	G	A	LinILM_LMNC414JF4839chromosome.fastaq20.sorted.bam
ID=LMJF4839_01042;Parent=LMJF4839_01042_gene;inference=ab initio prediction:Prodigal:2.6;locus_tag=LMJF4839_01042;product=CylB protein;protein_id=gnl|Lausanne-GTF|LMJF4839_01042
	SNP Factor:0.009654746273267938	Unique Strains:1	#SNP:1
1016317	C	A	LinILM_LMNC411JF4839chromosome.fastaq20.sorted.bam
ID=LMJF4839_01044;Parent=LMJF4839_01044_gene;inference=ab initio prediction:Prodigal:2.6;locus_tag=LMJF4839_01044;product=MarR family transcriptional regulator;protein_id=gnl|Lausanne-GTF|LMJF4839_01044
	SNP Factor:0.07741885536222347	Unique Strains:2	#SNP:2
1018639	G	A	LinILM_JF5199JF4839chromosome.fastaq20.sorted.bam
1018748	C	A	LinILM_JF4934JF4839chromosome.fastaq20.sorted.bam
ID=LMJF4839_01045;Parent=LMJF4839_01045_gene;inference=ab initio prediction:Prodigal:2.6;locus_tag=LMJF4839_01045;product=multidrug transporter MatE;protein_id=gnl|Lausanne-GTF|LMJF4839_01045
	SNP Factor:0.018190306991747663	Unique Strains:1	#SNP:1
1020163	G	A	LinILM_LMNC378JF4839chromosome.fastaq20.sorted.bam
ID=LMJF4839_01048;Parent=LMJF4839_01048_gene;inference=ab initio prediction:Prodigal:2.6;locus_tag=LMJF4839_01048;product=membrane protein;protein_id=gnl|Lausanne-GTF|LMJF4839_01048
	SNP Factor:0.010747025760620749	Unique Strains:1	#SNP:1
1021662	G	A	LinILM_LMNC062JF4839chromosome.fastaq20.sorted.bam
ID=LMJF4839_01051;Parent=LMJF4839_01051_gene;inference=ab initio prediction:Prodigal:2.6;locus_tag=LMJF4839_01051;product=acyltransferase;protein_id=gnl|Lausanne-GTF|LMJF4839_01051
	SNP Factor:0.008000448025089407	Unique Strains:1	#SNP:1
1024576	G	A	LinILM_JF5183JF4839chromosome.fastaq20.sorted.bam
ID=LMJF4839_01053;Parent=LMJF4839_01053_gene;Name=clpE_1;gene=clpE_1;inference=ab initio prediction:Prodigal:2.6;locus_tag=LMJF4839_01053;product=ATP-dependent protease;protein_id=gnl|Lausanne-GTF|LMJF4839_01053
	SNP Factor:0.045576081672338356	Unique Strains:2	#SNP:2
1026288	C	T	LinILM_JF4907JF4839chromosome.fastaq20.sorted.bam
1027450	G	A	LinILM_LMNC421JF4839chromosome.fastaq20.sorted.bam
ID=LMJF4839_01056;Parent=LMJF4839_01056_gene;inference=ab initio prediction:Prodigal:2.6;locus_tag=LMJF4839_01056;product=phytoene dehydrogenase;protein_id=gnl|Lausanne-GTF|LMJF4839_01056
	SNP Factor:0.00562974305852681	Unique Strains:1	#SNP:1
1029826	C	A	LinILM_JF5181JF4839chromosome.fastaq20.sorted.bam
ID=LMJF4839_01058;Parent=LMJF4839_01058_gene;Name=ptsH;gene=ptsH;inference=ab initio prediction:Prodigal:2.6;locus_tag=LMJF4839_01058;product=phosphocarrier protein HPr;protein_id=gnl|Lausanne-GTF|LMJF4839_01058
	SNP Factor:0.030837547798199083	Unique Strains:1	#SNP:1
1031855	C	A	LinILM_LMNC060JF4839chromosome.fastaq20.sorted.bam
ID=LMJF4839_01059;Parent=LMJF4839_01059_gene;inference=ab initio prediction:Prodigal:2.6;locus_tag=LMJF4839_01059;product=phosphotransferase system enzyme I;protein_id=gnl|Lausanne-GTF|LMJF4839_01059
	SNP Factor:0.0048049202383240435	Unique Strains:1	#SNP:1
1033576	T	G	LinILM_LMNC067JF4839chromosome.fastaq20.sorted.bam
ID=LMJF4839_01062;Parent=LMJF4839_01062_gene;inference=ab initio prediction:Prodigal:2.6;locus_tag=LMJF4839_01062;product=aminotransferase;protein_id=gnl|Lausanne-GTF|LMJF4839_01062
	SNP Factor:0.007205285797661164	Unique Strains:1	#SNP:1
1036597	G	T	LinILM_LMNC064JF4839chromosome.fastaq20.sorted.bam
ID=LMJF4839_01069;Parent=LMJF4839_01069_gene;inference=ab initio prediction:Prodigal:2.6;locus_tag=LMJF4839_01069;product=mechanosensitive ion channel protein;protein_id=gnl|Lausanne-GTF|LMJF4839_01069
	SNP Factor:0.009359527531050233	Unique Strains:1	#SNP:1
1041928	G	A	LinILM_LMNC434JF4839chromosome.fastaq20.sorted.bam
ID=LMJF4839_01070;Parent=LMJF4839_01070_gene;Name=gbuA;gene=gbuA;inference=ab initio prediction:Prodigal:2.6;locus_tag=LMJF4839_01070;product=glycine/betaine ABC transporter ATP-binding protein;protein_id=gnl|Lausanne-GTF|LMJF4839_01070
	SNP Factor:0.006915868460181887	Unique Strains:1	#SNP:1
1043036	C	T	LinILM_LMNC064JF4839chromosome.fastaq20.sorted.bam
ID=LMJF4839_01075;Parent=LMJF4839_01075_gene;inference=ab initio prediction:Prodigal:2.6;locus_tag=LMJF4839_01075;product=DNA-binding protein;protein_id=gnl|Lausanne-GTF|LMJF4839_01075
	SNP Factor:0.028367721315505797	Unique Strains:1	#SNP:1
1047264	G	A	LinILM_LMNC380JF4839chromosome.fastaq20.sorted.bam
ID=LMJF4839_01082;Parent=LMJF4839_01082_gene;inference=ab initio prediction:Prodigal:2.6;locus_tag=LMJF4839_01082;product=LytR protein;protein_id=gnl|Lausanne-GTF|LMJF4839_01082
	SNP Factor:0.051278983308690934	Unique Strains:2	#SNP:3
1053360	C	A	LinILM_JF4907JF4839chromosome.fastaq20.sorted.bam
1053361	C	A	LinILM_JF4907JF4839chromosome.fastaq20.sorted.bam
1053874	C	T	LinILM_LMNC064JF4839chromosome.fastaq20.sorted.bam
ID=LMJF4839_01083;Parent=LMJF4839_01083_gene;inference=ab initio prediction:Prodigal:2.6;locus_tag=LMJF4839_01083;product=ribonuclease J;protein_id=gnl|Lausanne-GTF|LMJF4839_01083
	SNP Factor:0.004951745242610758	Unique Strains:1	#SNP:1
1054321	T	C	LinILM_LMNC542JF4839chromosome.fastaq20.sorted.bam

ID=LMJF4839_01086;Parent=LMJF4839_01086_gene;inference=ab initio prediction:Prodigal:2.6;locus_tag=LMJF4839_01086;product=LacI family transcriptional regulator;protein_id=gnl|Lausanne-GTF|LMJF4839_01086
	SNP Factor:0.08023750300890636	Unique Strains:5	#SNP:2
1057470	G	A	LinILM_LMNC432JF4839chromosome.fastaq20.sorted.bam
1057735	A	G	LinILM_JF4899JF4839chromosome.fastaq20.sorted.bam	LinILM_JF4909JF4839chromosome.fastaq20.sorted.bam	LinILM_JF5210JF4839chromosome.fastaq20.sorted.bam	LinILM_LMNC434JF4839chromosome.fastaq20.sorted.bam
ID=LMJF4839_01087;Parent=LMJF4839_01087_gene;inference=ab initio prediction:Prodigal:2.6;locus_tag=LMJF4839_01087;product=fucose isomerase;protein_id=gnl|Lausanne-GTF|LMJF4839_01087
	SNP Factor:0.03529307961530543	Unique Strains:2	#SNP:2
1059906	A	G	LinILM_LMNC060JF4839chromosome.fastaq20.sorted.bam
1059964	C	T	LinILM_JF5196JF4839chromosome.fastaq20.sorted.bam
ID=LMJF4839_01090;Parent=LMJF4839_01090_gene;inference=ab initio prediction:Prodigal:2.6;locus_tag=LMJF4839_01090;product=glycerol kinase;protein_id=gnl|Lausanne-GTF|LMJF4839_01090
	SNP Factor:0.011282543085211406	Unique Strains:1	#SNP:1
1063183	G	A	LinILM_LMNC383JF4839chromosome.fastaq20.sorted.bam
ID=LMJF4839_01091;Parent=LMJF4839_01091_gene;inference=ab initio prediction:Prodigal:2.6;locus_tag=LMJF4839_01091;product=PTS beta-glucoside transporter subunit IIABC;protein_id=gnl|Lausanne-GTF|LMJF4839_01091
	SNP Factor:0.017792169666129936	Unique Strains:2	#SNP:2
1064589	G	A	LinILM_LMNC378JF4839chromosome.fastaq20.sorted.bam
1064665	G	A	LinILM_LMNC167JF4839chromosome.fastaq20.sorted.bam
ID=LMJF4839_01092;Parent=LMJF4839_01092_gene;inference=ab initio prediction:Prodigal:2.6;locus_tag=LMJF4839_01092;product=beta-glucosidase;protein_id=gnl|Lausanne-GTF|LMJF4839_01092
	SNP Factor:0.03913715616377596	Unique Strains:3	#SNP:2
1065254	G	A	LinILM_JF4939JF4839chromosome.fastaq20.sorted.bam	LinILM_LMNC429JF4839chromosome.fastaq20.sorted.bam
1065998	G	A	LinILM_JF5822JF4839chromosome.fastaq20.sorted.bam
ID=LMJF4839_01098;Parent=LMJF4839_01098_gene;inference=ab initio prediction:Prodigal:2.6;locus_tag=LMJF4839_01098;product=molybdopterin biosynthesis protein MoeA;protein_id=gnl|Lausanne-GTF|LMJF4839_01098
	SNP Factor:0.0067465002529937595	Unique Strains:1	#SNP:1
1070529	A	G	LinILM_LMNC062JF4839chromosome.fastaq20.sorted.bam
ID=LMJF4839_01103;Parent=LMJF4839_01103_gene;Name=moaA;gene=moaA;inference=ab initio prediction:Prodigal:2.6;locus_tag=LMJF4839_01103;product=molybdenum cofactor biosynthesis protein A;protein_id=gnl|Lausanne-GTF|LMJF4839_01103
	SNP Factor:0.008239743579179816	Unique Strains:1	#SNP:1
1073788	C	T	LinILM_JF5186JF4839chromosome.fastaq20.sorted.bam
ID=LMJF4839_01121;Parent=LMJF4839_01121_gene;inference=ab initio prediction:Prodigal:2.6;locus_tag=LMJF4839_01121;product=transporter;protein_id=gnl|Lausanne-GTF|LMJF4839_01121
	SNP Factor:0.017472437230269252	Unique Strains:1	#SNP:2
1090165	A	G	LinILM_LMNC418JF4839chromosome.fastaq20.sorted.bam
1090552	T	C	LinILM_LMNC418JF4839chromosome.fastaq20.sorted.bam
ID=LMJF4839_01122;Parent=LMJF4839_01122_gene;inference=ab initio prediction:Prodigal:2.6;locus_tag=LMJF4839_01122;product=hypothetical protein;protein_id=gnl|Lausanne-GTF|LMJF4839_01122
	SNP Factor:0.013416335730385318	Unique Strains:1	#SNP:1
1091042	A	G	LinILM_LMNC380JF4839chromosome.fastaq20.sorted.bam
inference=ab initio prediction:SignalP:4.1;note=predicted cleavage at residue 28;product=putative signal peptide
	SNP Factor:0.09722897423432184	Unique Strains:1	#SNP:1
1094759	T	G	LinILM_JF4934JF4839chromosome.fastaq20.sorted.bam
ID=LMJF4839_01125;Parent=LMJF4839_01125_gene;inference=ab initio prediction:Prodigal:2.6;locus_tag=LMJF4839_01125;note=DUF5068 domain-containing protein;product=hypothetical protein;protein_id=gnl|Lausanne-GTF|LMJF4839_01125
	SNP Factor:0.009587543863013174	Unique Strains:1	#SNP:1
1094759	T	G	LinILM_JF4934JF4839chromosome.fastaq20.sorted.bam
ID=LMJF4839_01128;Parent=LMJF4839_01128_gene;inference=ab initio prediction:Prodigal:2.6;locus_tag=LMJF4839_01128;product=cell division protein FtsW;protein_id=gnl|Lausanne-GTF|LMJF4839_01128
	SNP Factor:0.006864171769034349	Unique Strains:1	#SNP:1
1096582	A	G	LinILM_LMNC378JF4839chromosome.fastaq20.sorted.bam
inference=ab initio prediction:SignalP:4.1;note=predicted cleavage at residue 27;product=putative signal peptide
	SNP Factor:0.3023583954847813	Unique Strains:3	#SNP:1
1101679	C	A	LinILM_JF5199JF4839chromosome.fastaq20.sorted.bam	LinILM_LMNC419JF4839chromosome.fastaq20.sorted.bam	LinILM_LMNC421JF4839chromosome.fastaq20.sorted.bam
ID=LMJF4839_01130;Parent=LMJF4839_01130_gene;inference=ab initio prediction:Prodigal:2.6;locus_tag=LMJF4839_01130;product=metal ABC transporter substrate-binding protein;protein_id=gnl|Lausanne-GTF|LMJF4839_01130
	SNP Factor:0.027517634217260896	Unique Strains:3	#SNP:1
1101679	C	A	LinILM_JF5199JF4839chromosome.fastaq20.sorted.bam	LinILM_LMNC419JF4839chromosome.fastaq20.sorted.bam	LinILM_LMNC421JF4839chromosome.fastaq20.sorted.bam
ID=LMJF4839_01131;Parent=LMJF4839_01131_gene;inference=ab initio prediction:Prodigal:2.6;locus_tag=LMJF4839_01131;product=teichoic acid translocation permease TagG;protein_id=gnl|Lausanne-GTF|LMJF4839_01131
	SNP Factor:0.010266413428468764	Unique Strains:1	#SNP:1
1103170	G	A	LinILM_JF4899JF4839chromosome.fastaq20.sorted.bam
ID=LMJF4839_01146;Parent=LMJF4839_01146_gene;Name=tagD;gene=tagD;inference=ab initio prediction:Prodigal:2.6;locus_tag=LMJF4839_01146;product=glycerol-3-phosphate cytidylyltransferase;protein_id=gnl|Lausanne-GTF|LMJF4839_01146
	SNP Factor:0.04293227433723301	Unique Strains:1	#SNP:2
1122965	A	C	LinILM_JF4909JF4839chromosome.fastaq20.sorted.bam
1123010	T	C	LinILM_JF4909JF4839chromosome.fastaq20.sorted.bam
ID=LMJF4839_01149;Parent=LMJF4839_01149_gene;inference=ab initio prediction:Prodigal:2.6;locus_tag=LMJF4839_01149;product=nicotinate phosphoribosyltransferase;protein_id=gnl|Lausanne-GTF|LMJF4839_01149
	SNP Factor:0.038774289322668555	Unique Strains:1	#SNP:1
1125650	G	A	LinILM_JF4907JF4839chromosome.fastaq20.sorted.bam
inference=ab initio prediction:SignalP:4.1;note=predicted cleavage at residue 26;product=putative signal peptide
	SNP Factor:0.10461345329009311	Unique Strains:1	#SNP:1
1128203	A	G	LinILM_JF4929JF4839chromosome.fastaq20.sorted.bam
ID=LMJF4839_01152;Parent=LMJF4839_01152_gene;inference=ab initio prediction:Prodigal:2.6;locus_tag=LMJF4839_01152;product=PTS cellbiose transporter subunit IIB;protein_id=gnl|Lausanne-GTF|LMJF4839_01152
	SNP Factor:0.040711639457720966	Unique Strains:1	#SNP:1
1128203	A	G	LinILM_JF4929JF4839chromosome.fastaq20.sorted.bam
ID=LMJF4839_01153;Parent=LMJF4839_01153_gene;eC_number=6.3.5.2;Name=guaA;gene=guaA;inference=ab initio prediction:Prodigal:2.6;locus_tag=LMJF4839_01153;product=GMP synthase;protein_id=gnl|Lausanne-GTF|LMJF4839_01153
	SNP Factor:0.010691413725636941	Unique Strains:1	#SNP:1
1128924	C	A	LinILM_JF5208JF4839chromosome.fastaq20.sorted.bam
ID=LMJF4839_01155;Parent=LMJF4839_01155_gene;inference=ab initio prediction:Prodigal:2.6;locus_tag=LMJF4839_01155;product=regulatory protein;protein_id=gnl|Lausanne-GTF|LMJF4839_01155
	SNP Factor:0.010663822980538522	Unique Strains:1	#SNP:1
1130706	C	T	LinILM_JF5207JF4839chromosome.fastaq20.sorted.bam
ID=LMJF4839_01162;Parent=LMJF4839_01162_gene;inference=ab initio prediction:Prodigal:2.6;locus_tag=LMJF4839_01162;product=hypothetical protein;protein_id=gnl|Lausanne-GTF|LMJF4839_01162
	SNP Factor:0.01739886907351022	Unique Strains:1	#SNP:1
1136837	A	T	LinILM_JF4904JF4839chromosome.fastaq20.sorted.bam
ID=LMJF4839_01165;Parent=LMJF4839_01165_gene;inference=ab initio prediction:Prodigal:2.6;locus_tag=LMJF4839_01165;product=acetyltransferase;protein_id=gnl|Lausanne-GTF|LMJF4839_01165
	SNP Factor:0.018203662576910473	Unique Strains:1	#SNP:1
1138661	G	T	LinILM_LMNC169JF4839chromosome.fastaq20.sorted.bam
ID=LMJF4839_01170;Parent=LMJF4839_01170_gene;inference=ab initio prediction:Prodigal:2.6;locus_tag=LMJF4839_01170;product=ABC transporter ATP-binding protein;protein_id=gnl|Lausanne-GTF|LMJF4839_01170
	SNP Factor:0.019253262224618185	Unique Strains:2	#SNP:2
1142773	A	G	LinILM_JF5207JF4839chromosome.fastaq20.sorted.bam
1142862	C	T	LinILM_JF5191JF4839chromosome.fastaq20.sorted.bam
ID=LMJF4839_01171;Parent=LMJF4839_01171_gene;inference=ab initio prediction:Prodigal:2.6;locus_tag=LMJF4839_01171;product=ABC transporter ATP-binding protein;protein_id=gnl|Lausanne-GTF|LMJF4839_01171
	SNP Factor:0.010029687876113295	Unique Strains:1	#SNP:1
1145045	C	T	LinILM_LMNC542JF4839chromosome.fastaq20.sorted.bam

inference=ab initio prediction:SignalP:4.1;note=predicted cleavage at residue 33;product=putative signal peptide
	SNP Factor:0.3305785123966942	Unique Strains:2	#SNP:1
1147554	T	A	LinILM_JF4939JF4839chromosome.fastaq20.sorted.bam	LinILM_LMNC429JF4839chromosome.fastaq20.sorted.bam
ID=LMJF4839_01175;Parent=LMJF4839_01175_gene;inference=ab initio prediction:Prodigal:2.6;locus_tag=LMJF4839_01175;product=internalin;protein_id=gnl|Lausanne-GTF|LMJF4839_01175
	SNP Factor:0.030933734784469202	Unique Strains:2	#SNP:1
1147554	T	A	LinILM_JF4939JF4839chromosome.fastaq20.sorted.bam	LinILM_LMNC429JF4839chromosome.fastaq20.sorted.bam
ID=LMJF4839_01181;Parent=LMJF4839_01181_gene;inference=ab initio prediction:Prodigal:2.6;locus_tag=LMJF4839_01181;product=PduS protein;protein_id=gnl|Lausanne-GTF|LMJF4839_01181
	SNP Factor:0.006090245254176386	Unique Strains:1	#SNP:1
1151868	A	G	LinILM_LMNC418JF4839chromosome.fastaq20.sorted.bam
ID=LMJF4839_01185;Parent=LMJF4839_01185_gene;inference=ab initio prediction:Prodigal:2.6;locus_tag=LMJF4839_01185;product=hypothetical protein;protein_id=gnl|Lausanne-GTF|LMJF4839_01185
	SNP Factor:0.066027665591883	Unique Strains:3	#SNP:2
1154878	A	G	LinILM_JF4909JF4839chromosome.fastaq20.sorted.bam	LinILM_LMNC380JF4839chromosome.fastaq20.sorted.bam
1155003	G	A	LinILM_LMNC421JF4839chromosome.fastaq20.sorted.bam
ID=LMJF4839_01186;Parent=LMJF4839_01186_gene;inference=ab initio prediction:Prodigal:2.6;locus_tag=LMJF4839_01186;product=cobalamin biosynthesis protein CopB;protein_id=gnl|Lausanne-GTF|LMJF4839_01186
	SNP Factor:0.044353109892221944	Unique Strains:3	#SNP:1
1155859	A	C	LinILM_JF4927JF4839chromosome.fastaq20.sorted.bam	LinILM_JF5201JF4839chromosome.fastaq20.sorted.bam	LinILM_LMNC381JF4839chromosome.fastaq20.sorted.bam
ID=LMJF4839_01190;Parent=LMJF4839_01190_gene;inference=ab initio prediction:Prodigal:2.6;locus_tag=LMJF4839_01190;product=transcriptional regulator PocR;protein_id=gnl|Lausanne-GTF|LMJF4839_01190
	SNP Factor:0.009327836128574893	Unique Strains:1	#SNP:1
1158251	A	G	LinILM_LMNC418JF4839chromosome.fastaq20.sorted.bam
ID=LMJF4839_01194;Parent=LMJF4839_01194_gene;inference=ab initio prediction:Prodigal:2.6;locus_tag=LMJF4839_01194;product=propanediol dehydratase subunit alpha;protein_id=gnl|Lausanne-GTF|LMJF4839_01194
	SNP Factor:0.004960661950730706	Unique Strains:1	#SNP:1
1161371	C	T	LinILM_JF4939JF4839chromosome.fastaq20.sorted.bam
ID=LMJF4839_01197;Parent=LMJF4839_01197_gene;inference=ab initio prediction:Prodigal:2.6;locus_tag=LMJF4839_01197;product=diol dehydratase-reactivating factor large subunit;protein_id=gnl|Lausanne-GTF|LMJF4839_01197
	SNP Factor:0.004535929094356398	Unique Strains:1	#SNP:1
1163026	C	A	LinILM_JF5822JF4839chromosome.fastaq20.sorted.bam
ID=LMJF4839_01205;Parent=LMJF4839_01205_gene;inference=ab initio prediction:Prodigal:2.6;locus_tag=LMJF4839_01205;product=ATP:cob(I)alamin adenosyltransferase PduO;protein_id=gnl|Lausanne-GTF|LMJF4839_01205
	SNP Factor:0.008289330802324328	Unique Strains:1	#SNP:1
1168305	T	A	LinILM_JF4907JF4839chromosome.fastaq20.sorted.bam
ID=LMJF4839_01206;Parent=LMJF4839_01206_gene;inference=ab initio prediction:Prodigal:2.6;locus_tag=LMJF4839_01206;product=ethanolamine utilization protein EutE;protein_id=gnl|Lausanne-GTF|LMJF4839_01206
	SNP Factor:0.011714334245099016	Unique Strains:1	#SNP:1
1170268	G	T	LinILM_LMNC423JF4839chromosome.fastaq20.sorted.bam
ID=LMJF4839_01207;Parent=LMJF4839_01207_gene;inference=ab initio prediction:Prodigal:2.6;locus_tag=LMJF4839_01207;product=NADPH-dependent butanol dehydrogenase;protein_id=gnl|Lausanne-GTF|LMJF4839_01207
	SNP Factor:0.007378984651711925	Unique Strains:1	#SNP:1
1171531	A	G	LinILM_JF5186JF4839chromosome.fastaq20.sorted.bam
ID=LMJF4839_01213;Parent=LMJF4839_01213_gene;Name=pduQ;gene=pduQ;inference=ab initio prediction:Prodigal:2.6;locus_tag=LMJF4839_01213;product=NADPH-dependent butanol dehydrogenase;protein_id=gnl|Lausanne-GTF|LMJF4839_01213
	SNP Factor:0.043459050709469	Unique Strains:2	#SNP:2
1176168	G	A	LinILM_JF4908JF4839chromosome.fastaq20.sorted.bam
1176363	G	A	LinILM_JF4929JF4839chromosome.fastaq20.sorted.bam
ID=LMJF4839_01217;Parent=LMJF4839_01217_gene;Name=eutA;gene=eutA;inference=ab initio prediction:Prodigal:2.6;locus_tag=LMJF4839_01217;product=ethanolamine utilization protein EutA;protein_id=gnl|Lausanne-GTF|LMJF4839_01217
	SNP Factor:0.05226996857994111	Unique Strains:3	#SNP:3
1180396	C	T	LinILM_LMNC384JF4839chromosome.fastaq20.sorted.bam
1180554	G	A	LinILM_JF5186JF4839chromosome.fastaq20.sorted.bam
1180920	G	C	LinILM_JF5207JF4839chromosome.fastaq20.sorted.bam
ID=LMJF4839_01218;Parent=LMJF4839_01218_gene;Name=eutB;gene=eutB;inference=ab initio prediction:Prodigal:2.6;locus_tag=LMJF4839_01218;product=ethanolamine ammonia-lyase large subunit;protein_id=gnl|Lausanne-GTF|LMJF4839_01218
	SNP Factor:0.024200476749391964	Unique Strains:2	#SNP:2
1181465	G	A	LinILM_LMNC423JF4839chromosome.fastaq20.sorted.bam
1182476	C	T	LinILM_LMNC421JF4839chromosome.fastaq20.sorted.bam
ID=LMJF4839_01219;Parent=LMJF4839_01219_gene;eC_number=4.3.1.7;Name=eutC;gene=eutC;inference=ab initio prediction:Prodigal:2.6;locus_tag=LMJF4839_01219;product=ethanolamine ammonia-lyase small subunit;protein_id=gnl|Lausanne-GTF|LMJF4839_01219
	SNP Factor:0.028078582593150696	Unique Strains:3	#SNP:1
1183362	T	A	LinILM_JF4908JF4839chromosome.fastaq20.sorted.bam	LinILM_LMNC423JF4839chromosome.fastaq20.sorted.bam	LinILM_LMNC428JF4839chromosome.fastaq20.sorted.bam
ID=LMJF4839_01230;Parent=LMJF4839_01230_gene;inference=ab initio prediction:Prodigal:2.6;locus_tag=LMJF4839_01230;product=ethanolamine utilization protein EutQ;protein_id=gnl|Lausanne-GTF|LMJF4839_01230
	SNP Factor:0.018571826539140125	Unique Strains:1	#SNP:1
1190634	G	A	LinILM_LMNC384JF4839chromosome.fastaq20.sorted.bam
ID=LMJF4839_01233;Parent=LMJF4839_01233_gene;inference=ab initio prediction:Prodigal:2.6;locus_tag=LMJF4839_01233;product=membrane protein;protein_id=gnl|Lausanne-GTF|LMJF4839_01233
	SNP Factor:0.01666222340709144	Unique Strains:1	#SNP:1
1193859	G	A	LinILM_LMNC445JF4839chromosome.fastaq20.sorted.bam
ID=LMJF4839_01235;Parent=LMJF4839_01235_gene;Name=cbiA;gene=cbiA;inference=ab initio prediction:Prodigal:2.6;locus_tag=LMJF4839_01235;product=cobyrinic acid a%2Cc-diamide synthase;protein_id=gnl|Lausanne-GTF|LMJF4839_01235
	SNP Factor:0.018230432668935342	Unique Strains:1	#SNP:1
1194951	C	A	LinILM_JF5207JF4839chromosome.fastaq20.sorted.bam
ID=LMJF4839_01237;Parent=LMJF4839_01237_gene;Name=cbiC;gene=cbiC;inference=ab initio prediction:Prodigal:2.6;locus_tag=LMJF4839_01237;product=cobalt-precorrin-8X methylmutase;protein_id=gnl|Lausanne-GTF|LMJF4839_01237
	SNP Factor:0.05214172119821676	Unique Strains:2	#SNP:2
1196690	G	A	LinILM_JF5822JF4839chromosome.fastaq20.sorted.bam
1196954	G	T	LinILM_LMNC418JF4839chromosome.fastaq20.sorted.bam
ID=LMJF4839_01238;Parent=LMJF4839_01238_gene;Name=cbiD;gene=cbiD;inference=ab initio prediction:Prodigal:2.6;locus_tag=LMJF4839_01238;product=cobalt-precorrin-6A synthase;protein_id=gnl|Lausanne-GTF|LMJF4839_01238
	SNP Factor:0.014718544630306956	Unique Strains:1	#SNP:1
1197713	G	A	LinILM_JF4918JF4839chromosome.fastaq20.sorted.bam
ID=LMJF4839_01242;Parent=LMJF4839_01242_gene;Name=cbiG;gene=cbiG;inference=ab initio prediction:Prodigal:2.6;locus_tag=LMJF4839_01242;product=cobalamin biosynthesis protein CbiG;protein_id=gnl|Lausanne-GTF|LMJF4839_01242
	SNP Factor:0.016000896050178813	Unique Strains:1	#SNP:1
1200722	G	A	LinILM_LMNC411JF4839chromosome.fastaq20.sorted.bam
ID=LMJF4839_01256;Parent=LMJF4839_01256_gene;inference=ab initio prediction:Prodigal:2.6;locus_tag=LMJF4839_01256;product=DNA topology modulation protein;protein_id=gnl|Lausanne-GTF|LMJF4839_01256
	SNP Factor:0.01553470452991984	Unique Strains:1	#SNP:1
1211768	T	A	LinILM_LMNC416JF4839chromosome.fastaq20.sorted.bam
ID=LMJF4839_01258;Parent=LMJF4839_01258_gene;inference=ab initio prediction:Prodigal:2.6;locus_tag=LMJF4839_01258;product=hypothetical protein;protein_id=gnl|Lausanne-GTF|LMJF4839_01258
	SNP Factor:0.02988955808288375	Unique Strains:2	#SNP:1
1212456	C	A	LinILM_LMNC047JF4839chromosome.fastaq20.sorted.bam	LinILM_LMNC421JF4839chromosome.fastaq20.sorted.bam
ID=LMJF4839_01259;Parent=LMJF4839_01259_gene;inference=ab initio prediction:Prodigal:2.6;locus_tag=LMJF4839_01259;product=N-acetylmuramoyl-L-alanine amidase;protein_id=gnl|Lausanne-GTF|LMJF4839_01259
	SNP Factor:0.01046134532900931	Unique Strains:1	#SNP:1
1213505	C	T	LinILM_LMNC064JF4839chromosome.fastaq20.sorted.bam
ID=LMJF4839_01261;Parent=LMJF4839_01261_gene;inference=ab initio prediction:Prodigal:2.6;locus_tag=LMJF4839_01261;product=endo-1%2C4-beta-glucanase and to aminopeptidase;protein_id=gnl|Lausanne-GTF|LMJF4839_01261
	SNP Factor:0.0458712089357115	Unique Strains:3	#SNP:2
1215855	G	A	LinILM_LMNC086JF4839chromosome.fastaq20.sorted.bam	LinILM_LMNC097JF4839chromosome.fastaq20.sorted.bam
1216461	T	A	LinILM_JF4927JF4839chromosome.fastaq20.sorted.bam
ID=LMJF4839_01262;Parent=LMJF4839_01262_gene;inference=ab initio prediction:Prodigal:2.6;locus_tag=LMJF4839_01262;product=rRNA methylase;protein_id=gnl|Lausanne-GTF|LMJF4839_01262
	SNP Factor:0.01087429317094389	Unique Strains:1	#SNP:1
1216957	C	T	LinILM_LMNC424JF4839chromosome.fastaq20.sorted.bam
ID=LMJF4839_01267;Parent=LMJF4839_01267_gene;Name=pheT_1;gene=pheT_1;inference=ab initio prediction:Prodigal:2.6;locus_tag=LMJF4839_01267;product=phenylalanyl-tRNA synthetase subunit beta;protein_id=gnl|Lausanne-GTF|LMJF4839_01267
	SNP Factor:0.006858475360927266	Unique Strains:1	#SNP:1
1220330	G	A	LinILM_JF5186JF4839chromosome.fastaq20.sorted.bam
ID=LMJF4839_01269;Parent=LMJF4839_01269_gene;inference=ab initio prediction:Prodigal:2.6;locus_tag=LMJF4839_01269;product=ABC transporter permease;protein_id=gnl|Lausanne-GTF|LMJF4839_01269
	SNP Factor:0.13564182806429423	Unique Strains:4	#SNP:2
1225019	C	T	LinILM_LMNC096JF4839chromosome.fastaq20.sorted.bam
1226080	T	C	LinILM_JF5199JF4839chromosome.fastaq20.sorted.bam	LinILM_LMNC419JF4839chromosome.fastaq20.sorted.bam	LinILM_LMNC421JF4839chromosome.fastaq20.sorted.bam
ID=LMJF4839_01270;Parent=LMJF4839_01270_gene;inference=ab initio prediction:Prodigal:2.6;locus_tag=LMJF4839_01270;product=MarR family transcriptional regulator;protein_id=gnl|Lausanne-GTF|LMJF4839_01270
	SNP Factor:0.018203662576910473	Unique Strains:1	#SNP:1
1226562	C	T	LinILM_JF5822JF4839chromosome.fastaq20.sorted.bam
ID=LMJF4839_01271;Parent=LMJF4839_01271_gene;inference=ab initio prediction:Prodigal:2.6;locus_tag=LMJF4839_01271;product=transporter;protein_id=gnl|Lausanne-GTF|LMJF4839_01271
	SNP Factor:0.0025810314834220347	Unique Strains:1	#SNP:1
1227900	G	A	LinILM_JF4927JF4839chromosome.fastaq20.sorted.bam
ID=LMJF4839_01272;Parent=LMJF4839_01272_gene;inference=ab initio prediction:Prodigal:2.6;locus_tag=LMJF4839_01272;product=uracil-DNA glycosylase;protein_id=gnl|Lausanne-GTF|LMJF4839_01272
	SNP Factor:0.1589319771137953	Unique Strains:13	#SNP:1
1230790	G	T	LinILM_JF4901JF4839chromosome.fastaq20.sorted.bam	LinILM_JF4906JF4839chromosome.fastaq20.sorted.bam	LinILM_JF4908JF4839chromosome.fastaq20.sorted.bam	LinILM_JF4918JF4839chromosome.fastaq20.sorted.bam	LinILM_JF4934JF4839chromosome.fastaq20.sorted.bam	LinILM_JF5199JF4839chromosome.fastaq20.sorted.bam	LinILM_LMNC047JF4839chromosome.fastaq20.sorted.bam	LinILM_LMNC169JF4839chromosome.fastaq20.sorted.bam	LinILM_LMNC416JF4839chromosome.fastaq20.sorted.bam	LinILM_LMNC419JF4839chromosome.fastaq20.sorted.bam	LinILM_LMNC421JF4839chromosome.fastaq20.sorted.bam	LinILM_LMNC423JF4839chromosome.fastaq20.sorted.bam	LinILM_LMNC428JF4839chromosome.fastaq20.sorted.bam
ID=LMJF4839_01276;Parent=LMJF4839_01276_gene;inference=ab initio prediction:Prodigal:2.6;locus_tag=LMJF4839_01276;product=DNA polymerase beta;protein_id=gnl|Lausanne-GTF|LMJF4839_01276
	SNP Factor:0.00964348052499108	Unique Strains:1	#SNP:2
1234046	C	T	LinILM_LMNC411JF4839chromosome.fastaq20.sorted.bam
1234433	A	G	LinILM_LMNC411JF4839chromosome.fastaq20.sorted.bam
ID=LMJF4839_01279;Parent=LMJF4839_01279_gene;Name=uvrC;gene=uvrC;inference=ab initio prediction:Prodigal:2.6;locus_tag=LMJF4839_01279;product=excinuclease ABC subunit C;protein_id=gnl|Lausanne-GTF|LMJF4839_01279
	SNP Factor:0.02735067670132605	Unique Strains:2	#SNP:2
1238411	G	A	LinILM_LMNC414JF4839chromosome.fastaq20.sorted.bam
1238612	C	T	LinILM_JF5861JF4839chromosome.fastaq20.sorted.bam
ID=LMJF4839_01280;Parent=LMJF4839_01280_gene;eC_number=2.7.2.4;inference=ab initio prediction:Prodigal:2.6;locus_tag=LMJF4839_01280;product=aspartate kinase;protein_id=gnl|Lausanne-GTF|LMJF4839_01280
	SNP Factor:0.00679643323183993	Unique Strains:1	#SNP:1
1240372	A	G	LinILM_JF5207JF4839chromosome.fastaq20.sorted.bam
ID=LMJF4839_01281;Parent=LMJF4839_01281_gene;inference=ab initio prediction:Prodigal:2.6;locus_tag=LMJF4839_01281;product=hypothetical protein;protein_id=gnl|Lausanne-GTF|LMJF4839_01281
	SNP Factor:0.06788059802806863	Unique Strains:2	#SNP:1
1240688	G	A	LinILM_LMNC067JF4839chromosome.fastaq20.sorted.bam	LinILM_LMNC383JF4839chromosome.fastaq20.sorted.bam
ID=LMJF4839_01285;Parent=LMJF4839_01285_gene;inference=ab initio prediction:Prodigal:2.6;locus_tag=LMJF4839_01285;product=phosphodiesterase;protein_id=gnl|Lausanne-GTF|LMJF4839_01285
	SNP Factor:0.015711906482732615	Unique Strains:1	#SNP:1
1243928	C	T	LinILM_LMNC096JF4839chromosome.fastaq20.sorted.bam
ID=LMJF4839_01287;Parent=LMJF4839_01287_gene;inference=ab initio prediction:Prodigal:2.6;locus_tag=LMJF4839_01287;product=integrase;protein_id=gnl|Lausanne-GTF|LMJF4839_01287
	SNP Factor:3.1742400411793303	Unique Strains:6	#SNP:77
1244365	C	T	LinILM_JF4902JF4839chromosome.fastaq20.sorted.bam	LinILM_LMNC424JF4839chromosome.fastaq20.sorted.bam	LinILM_LMNC425JF4839chromosome.fastaq20.sorted.bam
1244432	A	T	LinILM_JF4902JF4839chromosome.fastaq20.sorted.bam	LinILM_LMNC424JF4839chromosome.fastaq20.sorted.bam	LinILM_LMNC425JF4839chromosome.fastaq20.sorted.bam
1244434	G	T	LinILM_JF4902JF4839chromosome.fastaq20.sorted.bam	LinILM_LMNC424JF4839chromosome.fastaq20.sorted.bam	LinILM_LMNC425JF4839chromosome.fastaq20.sorted.bam
1244480	A	G	LinILM_JF4902JF4839chromosome.fastaq20.sorted.bam	LinILM_LMNC424JF4839chromosome.fastaq20.sorted.bam	LinILM_LMNC425JF4839chromosome.fastaq20.sorted.bam
1244498	A	G	LinILM_JF4909JF4839chromosome.fastaq20.sorted.bam	LinILM_JF5201JF4839chromosome.fastaq20.sorted.bam	LinILM_LMNC062JF4839chromosome.fastaq20.sorted.bam
1244588	A	G	LinILM_JF4902JF4839chromosome.fastaq20.sorted.bam	LinILM_LMNC425JF4839chromosome.fastaq20.sorted.bam
1244624	T	A	LinILM_JF4902JF4839chromosome.fastaq20.sorted.bam	LinILM_LMNC425JF4839chromosome.fastaq20.sorted.bam
1244672	C	T	LinILM_LMNC424JF4839chromosome.fastaq20.sorted.bam
1244696	T	C	LinILM_JF4902JF4839chromosome.fastaq20.sorted.bam	LinILM_LMNC424JF4839chromosome.fastaq20.sorted.bam	LinILM_LMNC425JF4839chromosome.fastaq20.sorted.bam
1244718	G	T	LinILM_JF4902JF4839chromosome.fastaq20.sorted.bam	LinILM_LMNC424JF4839chromosome.fastaq20.sorted.bam	LinILM_LMNC425JF4839chromosome.fastaq20.sorted.bam
1244722	G	A	LinILM_JF4902JF4839chromosome.fastaq20.sorted.bam	LinILM_LMNC424JF4839chromosome.fastaq20.sorted.bam	LinILM_LMNC425JF4839chromosome.fastaq20.sorted.bam
1244726	A	G	LinILM_LMNC424JF4839chromosome.fastaq20.sorted.bam
1244726	A	C	LinILM_JF4902JF4839chromosome.fastaq20.sorted.bam	LinILM_LMNC425JF4839chromosome.fastaq20.sorted.bam
1244729	C	A	LinILM_JF4902JF4839chromosome.fastaq20.sorted.bam	LinILM_LMNC425JF4839chromosome.fastaq20.sorted.bam
1244834	T	C	LinILM_LMNC424JF4839chromosome.fastaq20.sorted.bam
1244834	T	A	LinILM_JF4902JF4839chromosome.fastaq20.sorted.bam	LinILM_LMNC425JF4839chromosome.fastaq20.sorted.bam
1244840	A	T	LinILM_JF4902JF4839chromosome.fastaq20.sorted.bam	LinILM_LMNC425JF4839chromosome.fastaq20.sorted.bam
1244864	T	C	LinILM_JF4902JF4839chromosome.fastaq20.sorted.bam	LinILM_LMNC425JF4839chromosome.fastaq20.sorted.bam
1244912	T	A	LinILM_JF4902JF4839chromosome.fastaq20.sorted.bam	LinILM_LMNC424JF4839chromosome.fastaq20.sorted.bam	LinILM_LMNC425JF4839chromosome.fastaq20.sorted.bam
1244971	A	G	LinILM_JF4909JF4839chromosome.fastaq20.sorted.bam
1244975	A	T	LinILM_JF4909JF4839chromosome.fastaq20.sorted.bam
1244981	G	A	LinILM_JF4909JF4839chromosome.fastaq20.sorted.bam
1244990	C	T	LinILM_JF4909JF4839chromosome.fastaq20.sorted.bam
1244992	T	A	LinILM_JF4909JF4839chromosome.fastaq20.sorted.bam
1244994	A	T	LinILM_JF4909JF4839chromosome.fastaq20.sorted.bam
1244999	T	C	LinILM_JF4909JF4839chromosome.fastaq20.sorted.bam	LinILM_LMNC062JF4839chromosome.fastaq20.sorted.bam
1245005	T	A	LinILM_JF4902JF4839chromosome.fastaq20.sorted.bam	LinILM_LMNC425JF4839chromosome.fastaq20.sorted.bam
1245006	G	T	LinILM_JF4902JF4839chromosome.fastaq20.sorted.bam	LinILM_LMNC425JF4839chromosome.fastaq20.sorted.bam
1245011	T	C	LinILM_JF4902JF4839chromosome.fastaq20.sorted.bam	LinILM_LMNC424JF4839chromosome.fastaq20.sorted.bam	LinILM_LMNC425JF4839chromosome.fastaq20.sorted.bam
1245017	A	G	LinILM_JF4902JF4839chromosome.fastaq20.sorted.bam	LinILM_LMNC424JF4839chromosome.fastaq20.sorted.bam	LinILM_LMNC425JF4839chromosome.fastaq20.sorted.bam
1245020	A	C	LinILM_JF4902JF4839chromosome.fastaq20.sorted.bam	LinILM_LMNC424JF4839chromosome.fastaq20.sorted.bam	LinILM_LMNC425JF4839chromosome.fastaq20.sorted.bam
1245038	G	C	LinILM_JF4902JF4839chromosome.fastaq20.sorted.bam	LinILM_LMNC425JF4839chromosome.fastaq20.sorted.bam
1245046	C	T	LinILM_JF4902JF4839chromosome.fastaq20.sorted.bam	LinILM_LMNC425JF4839chromosome.fastaq20.sorted.bam
1245050	G	A	LinILM_LMNC424JF4839chromosome.fastaq20.sorted.bam
1245074	G	A	LinILM_JF4902JF4839chromosome.fastaq20.sorted.bam	LinILM_LMNC425JF4839chromosome.fastaq20.sorted.bam
1245080	T	C	LinILM_JF4902JF4839chromosome.fastaq20.sorted.bam	LinILM_LMNC424JF4839chromosome.fastaq20.sorted.bam	LinILM_LMNC425JF4839chromosome.fastaq20.sorted.bam
1245083	A	G	LinILM_JF4902JF4839chromosome.fastaq20.sorted.bam	LinILM_LMNC424JF4839chromosome.fastaq20.sorted.bam	LinILM_LMNC425JF4839chromosome.fastaq20.sorted.bam
1245110	C	T	LinILM_JF4902JF4839chromosome.fastaq20.sorted.bam	LinILM_JF5201JF4839chromosome.fastaq20.sorted.bam	LinILM_LMNC424JF4839chromosome.fastaq20.sorted.bam	LinILM_LMNC425JF4839chromosome.fastaq20.sorted.bam
1245112	G	T	LinILM_JF4902JF4839chromosome.fastaq20.sorted.bam	LinILM_LMNC424JF4839chromosome.fastaq20.sorted.bam	LinILM_LMNC425JF4839chromosome.fastaq20.sorted.bam
1245122	A	C	LinILM_LMNC424JF4839chromosome.fastaq20.sorted.bam
1245164	T	C	LinILM_JF4909JF4839chromosome.fastaq20.sorted.bam	LinILM_JF5201JF4839chromosome.fastaq20.sorted.bam	LinILM_LMNC062JF4839chromosome.fastaq20.sorted.bam
1245170	C	T	LinILM_JF4902JF4839chromosome.fastaq20.sorted.bam	LinILM_JF4909JF4839chromosome.fastaq20.sorted.bam	LinILM_JF5201JF4839chromosome.fastaq20.sorted.bam	LinILM_LMNC062JF4839chromosome.fastaq20.sorted.bam	LinILM_LMNC424JF4839chromosome.fastaq20.sorted.bam	LinILM_LMNC425JF4839chromosome.fastaq20.sorted.bam
1245173	C	A	LinILM_JF4902JF4839chromosome.fastaq20.sorted.bam	LinILM_JF4909JF4839chromosome.fastaq20.sorted.bam	LinILM_JF5201JF4839chromosome.fastaq20.sorted.bam	LinILM_LMNC062JF4839chromosome.fastaq20.sorted.bam	LinILM_LMNC424JF4839chromosome.fastaq20.sorted.bam	LinILM_LMNC425JF4839chromosome.fastaq20.sorted.bam
1245176	A	C	LinILM_JF4902JF4839chromosome.fastaq20.sorted.bam	LinILM_LMNC424JF4839chromosome.fastaq20.sorted.bam	LinILM_LMNC425JF4839chromosome.fastaq20.sorted.bam
1245179	A	G	LinILM_JF4909JF4839chromosome.fastaq20.sorted.bam	LinILM_JF5201JF4839chromosome.fastaq20.sorted.bam	LinILM_LMNC062JF4839chromosome.fastaq20.sorted.bam
1245185	C	T	LinILM_JF4909JF4839chromosome.fastaq20.sorted.bam	LinILM_JF5201JF4839chromosome.fastaq20.sorted.bam	LinILM_LMNC062JF4839chromosome.fastaq20.sorted.bam
1245191	A	T	LinILM_JF4909JF4839chromosome.fastaq20.sorted.bam	LinILM_JF5201JF4839chromosome.fastaq20.sorted.bam	LinILM_LMNC062JF4839chromosome.fastaq20.sorted.bam
1245193	G	A	LinILM_JF4909JF4839chromosome.fastaq20.sorted.bam	LinILM_JF5201JF4839chromosome.fastaq20.sorted.bam	LinILM_LMNC062JF4839chromosome.fastaq20.sorted.bam
1245194	T	C	LinILM_JF4909JF4839chromosome.fastaq20.sorted.bam	LinILM_JF5201JF4839chromosome.fastaq20.sorted.bam	LinILM_LMNC062JF4839chromosome.fastaq20.sorted.bam
1245197	A	T	LinILM_JF4909JF4839chromosome.fastaq20.sorted.bam	LinILM_JF5201JF4839chromosome.fastaq20.sorted.bam	LinILM_LMNC062JF4839chromosome.fastaq20.sorted.bam
1245206	A	G	LinILM_JF4909JF4839chromosome.fastaq20.sorted.bam	LinILM_JF5201JF4839chromosome.fastaq20.sorted.bam	LinILM_LMNC062JF4839chromosome.fastaq20.sorted.bam
1245217	C	T	LinILM_JF4909JF4839chromosome.fastaq20.sorted.bam	LinILM_JF5201JF4839chromosome.fastaq20.sorted.bam	LinILM_LMNC062JF4839chromosome.fastaq20.sorted.bam
1245224	C	T	LinILM_JF4902JF4839chromosome.fastaq20.sorted.bam	LinILM_LMNC425JF4839chromosome.fastaq20.sorted.bam
1245236	A	G	LinILM_LMNC424JF4839chromosome.fastaq20.sorted.bam
1245236	A	T	LinILM_JF4909JF4839chromosome.fastaq20.sorted.bam	LinILM_JF5201JF4839chromosome.fastaq20.sorted.bam	LinILM_LMNC062JF4839chromosome.fastaq20.sorted.bam
1245239	A	G	LinILM_JF4909JF4839chromosome.fastaq20.sorted.bam	LinILM_JF5201JF4839chromosome.fastaq20.sorted.bam	LinILM_LMNC062JF4839chromosome.fastaq20.sorted.bam
1245242	A	G	LinILM_JF4902JF4839chromosome.fastaq20.sorted.bam	LinILM_LMNC425JF4839chromosome.fastaq20.sorted.bam
1245245	T	C	LinILM_JF4909JF4839chromosome.fastaq20.sorted.bam	LinILM_JF5201JF4839chromosome.fastaq20.sorted.bam	LinILM_LMNC062JF4839chromosome.fastaq20.sorted.bam
1245248	A	G	LinILM_JF4909JF4839chromosome.fastaq20.sorted.bam	LinILM_JF5201JF4839chromosome.fastaq20.sorted.bam	LinILM_LMNC062JF4839chromosome.fastaq20.sorted.bam
1245254	T	A	LinILM_JF4902JF4839chromosome.fastaq20.sorted.bam	LinILM_LMNC424JF4839chromosome.fastaq20.sorted.bam	LinILM_LMNC425JF4839chromosome.fastaq20.sorted.bam
1245257	A	T	LinILM_JF4909JF4839chromosome.fastaq20.sorted.bam	LinILM_JF5201JF4839chromosome.fastaq20.sorted.bam	LinILM_LMNC062JF4839chromosome.fastaq20.sorted.bam
1245266	G	A	LinILM_JF4902JF4839chromosome.fastaq20.sorted.bam	LinILM_JF4909JF4839chromosome.fastaq20.sorted.bam	LinILM_JF5201JF4839chromosome.fastaq20.sorted.bam	LinILM_LMNC062JF4839chromosome.fastaq20.sorted.bam	LinILM_LMNC424JF4839chromosome.fastaq20.sorted.bam	LinILM_LMNC425JF4839chromosome.fastaq20.sorted.bam
1245272	T	C	LinILM_JF4902JF4839chromosome.fastaq20.sorted.bam	LinILM_LMNC424JF4839chromosome.fastaq20.sorted.bam	LinILM_LMNC425JF4839chromosome.fastaq20.sorted.bam
1245281	A	G	LinILM_LMNC424JF4839chromosome.fastaq20.sorted.bam
1245284	A	T	LinILM_JF4902JF4839chromosome.fastaq20.sorted.bam	LinILM_LMNC424JF4839chromosome.fastaq20.sorted.bam	LinILM_LMNC425JF4839chromosome.fastaq20.sorted.bam
1245299	T	C	LinILM_LMNC425JF4839chromosome.fastaq20.sorted.bam
1245329	T	C	LinILM_JF4902JF4839chromosome.fastaq20.sorted.bam	LinILM_LMNC424JF4839chromosome.fastaq20.sorted.bam	LinILM_LMNC425JF4839chromosome.fastaq20.sorted.bam
1245425	T	C	LinILM_JF4909JF4839chromosome.fastaq20.sorted.bam	LinILM_JF5201JF4839chromosome.fastaq20.sorted.bam	LinILM_LMNC062JF4839chromosome.fastaq20.sorted.bam
1245428	A	T	LinILM_JF4909JF4839chromosome.fastaq20.sorted.bam	LinILM_JF5201JF4839chromosome.fastaq20.sorted.bam	LinILM_LMNC062JF4839chromosome.fastaq20.sorted.bam
1245431	G	A	LinILM_JF4902JF4839chromosome.fastaq20.sorted.bam	LinILM_JF4909JF4839chromosome.fastaq20.sorted.bam	LinILM_JF5201JF4839chromosome.fastaq20.sorted.bam	LinILM_LMNC062JF4839chromosome.fastaq20.sorted.bam	LinILM_LMNC424JF4839chromosome.fastaq20.sorted.bam	LinILM_LMNC425JF4839chromosome.fastaq20.sorted.bam
1245434	G	A	LinILM_JF4909JF4839chromosome.fastaq20.sorted.bam	LinILM_JF5201JF4839chromosome.fastaq20.sorted.bam	LinILM_LMNC062JF4839chromosome.fastaq20.sorted.bam
1245443	G	A	LinILM_JF4909JF4839chromosome.fastaq20.sorted.bam	LinILM_JF5201JF4839chromosome.fastaq20.sorted.bam	LinILM_LMNC062JF4839chromosome.fastaq20.sorted.bam
1245455	G	A	LinILM_JF4909JF4839chromosome.fastaq20.sorted.bam	LinILM_JF5201JF4839chromosome.fastaq20.sorted.bam	LinILM_LMNC062JF4839chromosome.fastaq20.sorted.bam
1245458	G	A	LinILM_JF4909JF4839chromosome.fastaq20.sorted.bam	LinILM_JF5201JF4839chromosome.fastaq20.sorted.bam	LinILM_LMNC062JF4839chromosome.fastaq20.sorted.bam
1245464	T	A	LinILM_JF4909JF4839chromosome.fastaq20.sorted.bam	LinILM_JF5201JF4839chromosome.fastaq20.sorted.bam	LinILM_LMNC062JF4839chromosome.fastaq20.sorted.bam
1245473	T	C	LinILM_JF4909JF4839chromosome.fastaq20.sorted.bam	LinILM_JF5201JF4839chromosome.fastaq20.sorted.bam	LinILM_LMNC062JF4839chromosome.fastaq20.sorted.bam
1245475	A	T	LinILM_JF4909JF4839chromosome.fastaq20.sorted.bam	LinILM_JF5201JF4839chromosome.fastaq20.sorted.bam	LinILM_LMNC062JF4839chromosome.fastaq20.sorted.bam
ID=LMJF4839_01289;Parent=LMJF4839_01289_gene;inference=ab initio prediction:Prodigal:2.6;locus_tag=LMJF4839_01289;product=toxin;protein_id=gnl|Lausanne-GTF|LMJF4839_01289
	SNP Factor:1.456293006152838	Unique Strains:4	#SNP:18
1246743	C	A	LinILM_LMNC424JF4839chromosome.fastaq20.sorted.bam
1246744	C	A	LinILM_LMNC424JF4839chromosome.fastaq20.sorted.bam
1246773	A	T	LinILM_JF4902JF4839chromosome.fastaq20.sorted.bam	LinILM_LMNC425JF4839chromosome.fastaq20.sorted.bam
1246785	T	A	LinILM_JF4902JF4839chromosome.fastaq20.sorted.bam	LinILM_LMNC425JF4839chromosome.fastaq20.sorted.bam
1246791	T	A	LinILM_JF4902JF4839chromosome.fastaq20.sorted.bam	LinILM_LMNC425JF4839chromosome.fastaq20.sorted.bam
1246815	A	T	LinILM_JF4902JF4839chromosome.fastaq20.sorted.bam	LinILM_LMNC425JF4839chromosome.fastaq20.sorted.bam
1246817	G	T	LinILM_JF4902JF4839chromosome.fastaq20.sorted.bam	LinILM_LMNC425JF4839chromosome.fastaq20.sorted.bam
1246818	A	G	LinILM_JF4902JF4839chromosome.fastaq20.sorted.bam	LinILM_LMNC425JF4839chromosome.fastaq20.sorted.bam
1246841	A	G	LinILM_JF4902JF4839chromosome.fastaq20.sorted.bam	LinILM_LMNC425JF4839chromosome.fastaq20.sorted.bam
1246860	A	G	LinILM_JF4902JF4839chromosome.fastaq20.sorted.bam	LinILM_LMNC425JF4839chromosome.fastaq20.sorted.bam
1246864	T	C	LinILM_LMNC409JF4839chromosome.fastaq20.sorted.bam
1246870	T	C	LinILM_JF4902JF4839chromosome.fastaq20.sorted.bam	LinILM_LMNC409JF4839chromosome.fastaq20.sorted.bam	LinILM_LMNC425JF4839chromosome.fastaq20.sorted.bam
1246902	T	C	LinILM_JF4902JF4839chromosome.fastaq20.sorted.bam	LinILM_LMNC409JF4839chromosome.fastaq20.sorted.bam	LinILM_LMNC425JF4839chromosome.fastaq20.sorted.bam
1246905	T	A	LinILM_JF4902JF4839chromosome.fastaq20.sorted.bam	LinILM_LMNC409JF4839chromosome.fastaq20.sorted.bam	LinILM_LMNC425JF4839chromosome.fastaq20.sorted.bam
1246920	C	A	LinILM_JF4902JF4839chromosome.fastaq20.sorted.bam	LinILM_LMNC425JF4839chromosome.fastaq20.sorted.bam
1246941	G	T	LinILM_LMNC409JF4839chromosome.fastaq20.sorted.bam
1246957	T	A	LinILM_LMNC409JF4839chromosome.fastaq20.sorted.bam
1246959	T	C	LinILM_JF4902JF4839chromosome.fastaq20.sorted.bam	LinILM_LMNC425JF4839chromosome.fastaq20.sorted.bam
ID=LMJF4839_01290;Parent=LMJF4839_01290_gene;inference=ab initio prediction:Prodigal:2.6;locus_tag=LMJF4839_01290;product=repressor C1;protein_id=gnl|Lausanne-GTF|LMJF4839_01290
	SNP Factor:1.3731722822631913	Unique Strains:6	#SNP:9
1247059	T	C	LinILM_LMNC424JF4839chromosome.fastaq20.sorted.bam
1247069	G	T	LinILM_LMNC424JF4839chromosome.fastaq20.sorted.bam
1247074	A	G	LinILM_LMNC409JF4839chromosome.fastaq20.sorted.bam
1247077	A	T	LinILM_LMNC409JF4839chromosome.fastaq20.sorted.bam
1247091	G	T	LinILM_LMNC424JF4839chromosome.fastaq20.sorted.bam
1247094	T	C	LinILM_LMNC424JF4839chromosome.fastaq20.sorted.bam
1247098	C	A	LinILM_LMNC424JF4839chromosome.fastaq20.sorted.bam
1247104	T	A	LinILM_JF4902JF4839chromosome.fastaq20.sorted.bam	LinILM_LMNC425JF4839chromosome.fastaq20.sorted.bam
1247143	A	T	LinILM_JF4909JF4839chromosome.fastaq20.sorted.bam	LinILM_JF5201JF4839chromosome.fastaq20.sorted.bam
ID=LMJF4839_01291;Parent=LMJF4839_01291_gene;inference=ab initio prediction:Prodigal:2.6;locus_tag=LMJF4839_01291;product=hypothetical protein;protein_id=gnl|Lausanne-GTF|LMJF4839_01291
	SNP Factor:0.17098888572242807	Unique Strains:3	#SNP:1
1247916	G	A	LinILM_JF4909JF4839chromosome.fastaq20.sorted.bam	LinILM_JF5201JF4839chromosome.fastaq20.sorted.bam	LinILM_LMNC062JF4839chromosome.fastaq20.sorted.bam
ID=LMJF4839_01292;Parent=LMJF4839_01292_gene;inference=ab initio prediction:Prodigal:2.6;locus_tag=LMJF4839_01292;product=hypothetical protein;protein_id=gnl|Lausanne-GTF|LMJF4839_01292
	SNP Factor:0.12094335819391251	Unique Strains:3	#SNP:1
1247993	G	T	LinILM_JF4909JF4839chromosome.fastaq20.sorted.bam	LinILM_JF5201JF4839chromosome.fastaq20.sorted.bam	LinILM_LMNC062JF4839chromosome.fastaq20.sorted.bam
ID=LMJF4839_01293;Parent=LMJF4839_01293_gene;inference=ab initio prediction:Prodigal:2.6;locus_tag=LMJF4839_01293;product=hypothetical protein;protein_id=gnl|Lausanne-GTF|LMJF4839_01293
	SNP Factor:2.312336744743716	Unique Strains:6	#SNP:10
1248251	G	A	LinILM_JF4902JF4839chromosome.fastaq20.sorted.bam	LinILM_LMNC424JF4839chromosome.fastaq20.sorted.bam	LinILM_LMNC425JF4839chromosome.fastaq20.sorted.bam
1248251	G	T	LinILM_JF4909JF4839chromosome.fastaq20.sorted.bam	LinILM_JF5201JF4839chromosome.fastaq20.sorted.bam	LinILM_LMNC062JF4839chromosome.fastaq20.sorted.bam
1248254	T	A	LinILM_JF4902JF4839chromosome.fastaq20.sorted.bam	LinILM_LMNC424JF4839chromosome.fastaq20.sorted.bam	LinILM_LMNC425JF4839chromosome.fastaq20.sorted.bam
1248266	A	G	LinILM_JF4902JF4839chromosome.fastaq20.sorted.bam	LinILM_LMNC424JF4839chromosome.fastaq20.sorted.bam	LinILM_LMNC425JF4839chromosome.fastaq20.sorted.bam
1248296	T	G	LinILM_JF4902JF4839chromosome.fastaq20.sorted.bam	LinILM_LMNC424JF4839chromosome.fastaq20.sorted.bam	LinILM_LMNC425JF4839chromosome.fastaq20.sorted.bam
1248347	A	C	LinILM_JF4902JF4839chromosome.fastaq20.sorted.bam	LinILM_JF4909JF4839chromosome.fastaq20.sorted.bam	LinILM_JF5201JF4839chromosome.fastaq20.sorted.bam	LinILM_LMNC062JF4839chromosome.fastaq20.sorted.bam	LinILM_LMNC424JF4839chromosome.fastaq20.sorted.bam	LinILM_LMNC425JF4839chromosome.fastaq20.sorted.bam
1248350	C	T	LinILM_JF4909JF4839chromosome.fastaq20.sorted.bam	LinILM_JF5201JF4839chromosome.fastaq20.sorted.bam	LinILM_LMNC062JF4839chromosome.fastaq20.sorted.bam
1248353	C	T	LinILM_JF4909JF4839chromosome.fastaq20.sorted.bam	LinILM_JF5201JF4839chromosome.fastaq20.sorted.bam	LinILM_LMNC062JF4839chromosome.fastaq20.sorted.bam
1248367	C	T	LinILM_JF4909JF4839chromosome.fastaq20.sorted.bam	LinILM_JF5201JF4839chromosome.fastaq20.sorted.bam	LinILM_LMNC062JF4839chromosome.fastaq20.sorted.bam
1248409	T	G	LinILM_JF4909JF4839chromosome.fastaq20.sorted.bam	LinILM_JF5201JF4839chromosome.fastaq20.sorted.bam	LinILM_LMNC062JF4839chromosome.fastaq20.sorted.bam
ID=LMJF4839_01294;Parent=LMJF4839_01294_gene;inference=ab initio prediction:Prodigal:2.6;locus_tag=LMJF4839_01294;product=hypothetical protein;protein_id=gnl|Lausanne-GTF|LMJF4839_01294
	SNP Factor:3.4548164205392227	Unique Strains:6	#SNP:17
1248442	G	C	LinILM_JF4902JF4839chromosome.fastaq20.sorted.bam	LinILM_LMNC424JF4839chromosome.fastaq20.sorted.bam	LinILM_LMNC425JF4839chromosome.fastaq20.sorted.bam
1248452	G	A	LinILM_JF4902JF4839chromosome.fastaq20.sorted.bam	LinILM_LMNC424JF4839chromosome.fastaq20.sorted.bam	LinILM_LMNC425JF4839chromosome.fastaq20.sorted.bam
1248482	G	A	LinILM_LMNC424JF4839chromosome.fastaq20.sorted.bam
1248488	T	A	LinILM_JF4902JF4839chromosome.fastaq20.sorted.bam	LinILM_JF4909JF4839chromosome.fastaq20.sorted.bam	LinILM_JF5201JF4839chromosome.fastaq20.sorted.bam	LinILM_LMNC062JF4839chromosome.fastaq20.sorted.bam	LinILM_LMNC424JF4839chromosome.fastaq20.sorted.bam	LinILM_LMNC425JF4839chromosome.fastaq20.sorted.bam
1248543	T	C	LinILM_JF4902JF4839chromosome.fastaq20.sorted.bam	LinILM_JF4909JF4839chromosome.fastaq20.sorted.bam	LinILM_JF5201JF4839chromosome.fastaq20.sorted.bam	LinILM_LMNC062JF4839chromosome.fastaq20.sorted.bam	LinILM_LMNC424JF4839chromosome.fastaq20.sorted.bam	LinILM_LMNC425JF4839chromosome.fastaq20.sorted.bam
1248545	A	G	LinILM_JF4902JF4839chromosome.fastaq20.sorted.bam	LinILM_JF4909JF4839chromosome.fastaq20.sorted.bam	LinILM_JF5201JF4839chromosome.fastaq20.sorted.bam	LinILM_LMNC062JF4839chromosome.fastaq20.sorted.bam	LinILM_LMNC424JF4839chromosome.fastaq20.sorted.bam	LinILM_LMNC425JF4839chromosome.fastaq20.sorted.bam
1248554	A	T	LinILM_JF4902JF4839chromosome.fastaq20.sorted.bam	LinILM_JF4909JF4839chromosome.fastaq20.sorted.bam	LinILM_JF5201JF4839chromosome.fastaq20.sorted.bam	LinILM_LMNC062JF4839chromosome.fastaq20.sorted.bam	LinILM_LMNC424JF4839chromosome.fastaq20.sorted.bam	LinILM_LMNC425JF4839chromosome.fastaq20.sorted.bam
1248569	G	A	LinILM_JF4902JF4839chromosome.fastaq20.sorted.bam	LinILM_JF4909JF4839chromosome.fastaq20.sorted.bam	LinILM_JF5201JF4839chromosome.fastaq20.sorted.bam	LinILM_LMNC062JF4839chromosome.fastaq20.sorted.bam	LinILM_LMNC424JF4839chromosome.fastaq20.sorted.bam	LinILM_LMNC425JF4839chromosome.fastaq20.sorted.bam
1248575	A	T	LinILM_JF4902JF4839chromosome.fastaq20.sorted.bam	LinILM_JF4909JF4839chromosome.fastaq20.sorted.bam	LinILM_JF5201JF4839chromosome.fastaq20.sorted.bam	LinILM_LMNC062JF4839chromosome.fastaq20.sorted.bam	LinILM_LMNC424JF4839chromosome.fastaq20.sorted.bam	LinILM_LMNC425JF4839chromosome.fastaq20.sorted.bam
1248599	A	G	LinILM_JF4902JF4839chromosome.fastaq20.sorted.bam	LinILM_JF4909JF4839chromosome.fastaq20.sorted.bam	LinILM_JF5201JF4839chromosome.fastaq20.sorted.bam	LinILM_LMNC062JF4839chromosome.fastaq20.sorted.bam	LinILM_LMNC424JF4839chromosome.fastaq20.sorted.bam	LinILM_LMNC425JF4839chromosome.fastaq20.sorted.bam
1248632	A	G	LinILM_JF4902JF4839chromosome.fastaq20.sorted.bam	LinILM_JF4909JF4839chromosome.fastaq20.sorted.bam	LinILM_JF5201JF4839chromosome.fastaq20.sorted.bam	LinILM_LMNC062JF4839chromosome.fastaq20.sorted.bam	LinILM_LMNC424JF4839chromosome.fastaq20.sorted.bam	LinILM_LMNC425JF4839chromosome.fastaq20.sorted.bam
1248638	G	T	LinILM_JF4902JF4839chromosome.fastaq20.sorted.bam	LinILM_JF4909JF4839chromosome.fastaq20.sorted.bam	LinILM_JF5201JF4839chromosome.fastaq20.sorted.bam	LinILM_LMNC062JF4839chromosome.fastaq20.sorted.bam	LinILM_LMNC424JF4839chromosome.fastaq20.sorted.bam	LinILM_LMNC425JF4839chromosome.fastaq20.sorted.bam
1248641	T	C	LinILM_JF4902JF4839chromosome.fastaq20.sorted.bam	LinILM_JF4909JF4839chromosome.fastaq20.sorted.bam	LinILM_JF5201JF4839chromosome.fastaq20.sorted.bam	LinILM_LMNC062JF4839chromosome.fastaq20.sorted.bam	LinILM_LMNC424JF4839chromosome.fastaq20.sorted.bam	LinILM_LMNC425JF4839chromosome.fastaq20.sorted.bam
1248642	G	A	LinILM_JF4902JF4839chromosome.fastaq20.sorted.bam	LinILM_JF4909JF4839chromosome.fastaq20.sorted.bam	LinILM_JF5201JF4839chromosome.fastaq20.sorted.bam	LinILM_LMNC062JF4839chromosome.fastaq20.sorted.bam	LinILM_LMNC424JF4839chromosome.fastaq20.sorted.bam	LinILM_LMNC425JF4839chromosome.fastaq20.sorted.bam
1248648	C	T	LinILM_JF4902JF4839chromosome.fastaq20.sorted.bam	LinILM_JF4909JF4839chromosome.fastaq20.sorted.bam	LinILM_JF5201JF4839chromosome.fastaq20.sorted.bam	LinILM_LMNC062JF4839chromosome.fastaq20.sorted.bam	LinILM_LMNC424JF4839chromosome.fastaq20.sorted.bam	LinILM_LMNC425JF4839chromosome.fastaq20.sorted.bam
1248650	G	A	LinILM_JF4902JF4839chromosome.fastaq20.sorted.bam	LinILM_JF4909JF4839chromosome.fastaq20.sorted.bam	LinILM_JF5201JF4839chromosome.fastaq20.sorted.bam	LinILM_LMNC062JF4839chromosome.fastaq20.sorted.bam	LinILM_LMNC424JF4839chromosome.fastaq20.sorted.bam	LinILM_LMNC425JF4839chromosome.fastaq20.sorted.bam
1248677	C	T	LinILM_JF4902JF4839chromosome.fastaq20.sorted.bam	LinILM_JF4909JF4839chromosome.fastaq20.sorted.bam	LinILM_JF5201JF4839chromosome.fastaq20.sorted.bam	LinILM_LMNC062JF4839chromosome.fastaq20.sorted.bam	LinILM_LMNC424JF4839chromosome.fastaq20.sorted.bam	LinILM_LMNC425JF4839chromosome.fastaq20.sorted.bam
ID=LMJF4839_01295;Parent=LMJF4839_01295_gene;inference=ab initio prediction:Prodigal:2.6;locus_tag=LMJF4839_01295;product=hypothetical protein;protein_id=gnl|Lausanne-GTF|LMJF4839_01295
	SNP Factor:5.568568524329342	Unique Strains:6	#SNP:21
1248682	A	G	LinILM_JF4902JF4839chromosome.fastaq20.sorted.bam	LinILM_JF4909JF4839chromosome.fastaq20.sorted.bam	LinILM_JF5201JF4839chromosome.fastaq20.sorted.bam	LinILM_LMNC062JF4839chromosome.fastaq20.sorted.bam	LinILM_LMNC424JF4839chromosome.fastaq20.sorted.bam	LinILM_LMNC425JF4839chromosome.fastaq20.sorted.bam
1248701	C	G	LinILM_JF4902JF4839chromosome.fastaq20.sorted.bam	LinILM_JF4909JF4839chromosome.fastaq20.sorted.bam	LinILM_JF5201JF4839chromosome.fastaq20.sorted.bam	LinILM_LMNC062JF4839chromosome.fastaq20.sorted.bam	LinILM_LMNC424JF4839chromosome.fastaq20.sorted.bam	LinILM_LMNC425JF4839chromosome.fastaq20.sorted.bam
1248713	A	G	LinILM_JF4902JF4839chromosome.fastaq20.sorted.bam	LinILM_JF4909JF4839chromosome.fastaq20.sorted.bam	LinILM_JF5201JF4839chromosome.fastaq20.sorted.bam	LinILM_LMNC062JF4839chromosome.fastaq20.sorted.bam	LinILM_LMNC424JF4839chromosome.fastaq20.sorted.bam	LinILM_LMNC425JF4839chromosome.fastaq20.sorted.bam
1248727	T	C	LinILM_JF4902JF4839chromosome.fastaq20.sorted.bam	LinILM_JF4909JF4839chromosome.fastaq20.sorted.bam	LinILM_JF5201JF4839chromosome.fastaq20.sorted.bam	LinILM_LMNC062JF4839chromosome.fastaq20.sorted.bam	LinILM_LMNC424JF4839chromosome.fastaq20.sorted.bam	LinILM_LMNC425JF4839chromosome.fastaq20.sorted.bam
1248730	C	T	LinILM_JF4902JF4839chromosome.fastaq20.sorted.bam	LinILM_JF4909JF4839chromosome.fastaq20.sorted.bam	LinILM_JF5201JF4839chromosome.fastaq20.sorted.bam	LinILM_LMNC062JF4839chromosome.fastaq20.sorted.bam	LinILM_LMNC424JF4839chromosome.fastaq20.sorted.bam	LinILM_LMNC425JF4839chromosome.fastaq20.sorted.bam
1248734	A	G	LinILM_JF4902JF4839chromosome.fastaq20.sorted.bam	LinILM_JF4909JF4839chromosome.fastaq20.sorted.bam	LinILM_JF5201JF4839chromosome.fastaq20.sorted.bam	LinILM_LMNC062JF4839chromosome.fastaq20.sorted.bam	LinILM_LMNC424JF4839chromosome.fastaq20.sorted.bam	LinILM_LMNC425JF4839chromosome.fastaq20.sorted.bam
1248736	T	A	LinILM_JF4902JF4839chromosome.fastaq20.sorted.bam	LinILM_JF4909JF4839chromosome.fastaq20.sorted.bam	LinILM_JF5201JF4839chromosome.fastaq20.sorted.bam	LinILM_LMNC062JF4839chromosome.fastaq20.sorted.bam	LinILM_LMNC424JF4839chromosome.fastaq20.sorted.bam	LinILM_LMNC425JF4839chromosome.fastaq20.sorted.bam
1248740	T	A	LinILM_JF4902JF4839chromosome.fastaq20.sorted.bam	LinILM_JF4909JF4839chromosome.fastaq20.sorted.bam	LinILM_JF5201JF4839chromosome.fastaq20.sorted.bam	LinILM_LMNC062JF4839chromosome.fastaq20.sorted.bam	LinILM_LMNC424JF4839chromosome.fastaq20.sorted.bam	LinILM_LMNC425JF4839chromosome.fastaq20.sorted.bam
1248757	T	C	LinILM_JF4902JF4839chromosome.fastaq20.sorted.bam	LinILM_JF4909JF4839chromosome.fastaq20.sorted.bam	LinILM_JF5201JF4839chromosome.fastaq20.sorted.bam	LinILM_LMNC062JF4839chromosome.fastaq20.sorted.bam	LinILM_LMNC424JF4839chromosome.fastaq20.sorted.bam	LinILM_LMNC425JF4839chromosome.fastaq20.sorted.bam
1248763	T	C	LinILM_JF4902JF4839chromosome.fastaq20.sorted.bam	LinILM_JF4909JF4839chromosome.fastaq20.sorted.bam	LinILM_JF5201JF4839chromosome.fastaq20.sorted.bam	LinILM_LMNC062JF4839chromosome.fastaq20.sorted.bam	LinILM_LMNC424JF4839chromosome.fastaq20.sorted.bam	LinILM_LMNC425JF4839chromosome.fastaq20.sorted.bam
1248787	G	A	LinILM_JF4902JF4839chromosome.fastaq20.sorted.bam	LinILM_JF4909JF4839chromosome.fastaq20.sorted.bam	LinILM_JF5201JF4839chromosome.fastaq20.sorted.bam	LinILM_LMNC062JF4839chromosome.fastaq20.sorted.bam	LinILM_LMNC424JF4839chromosome.fastaq20.sorted.bam	LinILM_LMNC425JF4839chromosome.fastaq20.sorted.bam
1248790	T	C	LinILM_JF4902JF4839chromosome.fastaq20.sorted.bam	LinILM_JF4909JF4839chromosome.fastaq20.sorted.bam	LinILM_JF5201JF4839chromosome.fastaq20.sorted.bam	LinILM_LMNC062JF4839chromosome.fastaq20.sorted.bam	LinILM_LMNC424JF4839chromosome.fastaq20.sorted.bam	LinILM_LMNC425JF4839chromosome.fastaq20.sorted.bam
1248799	C	T	LinILM_JF4902JF4839chromosome.fastaq20.sorted.bam	LinILM_JF4909JF4839chromosome.fastaq20.sorted.bam	LinILM_JF5201JF4839chromosome.fastaq20.sorted.bam	LinILM_LMNC062JF4839chromosome.fastaq20.sorted.bam	LinILM_LMNC424JF4839chromosome.fastaq20.sorted.bam	LinILM_LMNC425JF4839chromosome.fastaq20.sorted.bam
1248800	G	C	LinILM_JF4902JF4839chromosome.fastaq20.sorted.bam	LinILM_JF4909JF4839chromosome.fastaq20.sorted.bam	LinILM_JF5201JF4839chromosome.fastaq20.sorted.bam	LinILM_LMNC062JF4839chromosome.fastaq20.sorted.bam	LinILM_LMNC424JF4839chromosome.fastaq20.sorted.bam	LinILM_LMNC425JF4839chromosome.fastaq20.sorted.bam
1248805	A	G	LinILM_JF4902JF4839chromosome.fastaq20.sorted.bam	LinILM_JF4909JF4839chromosome.fastaq20.sorted.bam	LinILM_JF5201JF4839chromosome.fastaq20.sorted.bam	LinILM_LMNC062JF4839chromosome.fastaq20.sorted.bam	LinILM_LMNC424JF4839chromosome.fastaq20.sorted.bam	LinILM_LMNC425JF4839chromosome.fastaq20.sorted.bam
1248814	G	A	LinILM_JF4902JF4839chromosome.fastaq20.sorted.bam	LinILM_JF4909JF4839chromosome.fastaq20.sorted.bam	LinILM_JF5201JF4839chromosome.fastaq20.sorted.bam	LinILM_LMNC062JF4839chromosome.fastaq20.sorted.bam	LinILM_LMNC424JF4839chromosome.fastaq20.sorted.bam	LinILM_LMNC425JF4839chromosome.fastaq20.sorted.bam
1248826	G	A	LinILM_JF4902JF4839chromosome.fastaq20.sorted.bam	LinILM_JF4909JF4839chromosome.fastaq20.sorted.bam	LinILM_JF5201JF4839chromosome.fastaq20.sorted.bam	LinILM_LMNC062JF4839chromosome.fastaq20.sorted.bam	LinILM_LMNC424JF4839chromosome.fastaq20.sorted.bam	LinILM_LMNC425JF4839chromosome.fastaq20.sorted.bam
1248836	A	C	LinILM_JF4902JF4839chromosome.fastaq20.sorted.bam	LinILM_JF4909JF4839chromosome.fastaq20.sorted.bam	LinILM_JF5201JF4839chromosome.fastaq20.sorted.bam	LinILM_LMNC062JF4839chromosome.fastaq20.sorted.bam	LinILM_LMNC424JF4839chromosome.fastaq20.sorted.bam	LinILM_LMNC425JF4839chromosome.fastaq20.sorted.bam
1248838	A	T	LinILM_JF4902JF4839chromosome.fastaq20.sorted.bam	LinILM_JF4909JF4839chromosome.fastaq20.sorted.bam	LinILM_JF5201JF4839chromosome.fastaq20.sorted.bam	LinILM_LMNC062JF4839chromosome.fastaq20.sorted.bam	LinILM_LMNC424JF4839chromosome.fastaq20.sorted.bam	LinILM_LMNC425JF4839chromosome.fastaq20.sorted.bam
1248850	G	A	LinILM_JF4902JF4839chromosome.fastaq20.sorted.bam	LinILM_JF4909JF4839chromosome.fastaq20.sorted.bam	LinILM_JF5201JF4839chromosome.fastaq20.sorted.bam	LinILM_LMNC062JF4839chromosome.fastaq20.sorted.bam	LinILM_LMNC424JF4839chromosome.fastaq20.sorted.bam	LinILM_LMNC425JF4839chromosome.fastaq20.sorted.bam
1248856	G	T	LinILM_JF4902JF4839chromosome.fastaq20.sorted.bam	LinILM_JF4909JF4839chromosome.fastaq20.sorted.bam	LinILM_JF5201JF4839chromosome.fastaq20.sorted.bam	LinILM_LMNC062JF4839chromosome.fastaq20.sorted.bam	LinILM_LMNC424JF4839chromosome.fastaq20.sorted.bam	LinILM_LMNC425JF4839chromosome.fastaq20.sorted.bam
ID=LMJF4839_01296;Parent=LMJF4839_01296_gene;inference=ab initio prediction:Prodigal:2.6;locus_tag=LMJF4839_01296;product=hypothetical protein;protein_id=gnl|Lausanne-GTF|LMJF4839_01296
	SNP Factor:4.18589674788022	Unique Strains:6	#SNP:11
1249109	T	C	LinILM_JF4902JF4839chromosome.fastaq20.sorted.bam	LinILM_JF4909JF4839chromosome.fastaq20.sorted.bam	LinILM_JF5201JF4839chromosome.fastaq20.sorted.bam	LinILM_LMNC062JF4839chromosome.fastaq20.sorted.bam	LinILM_LMNC424JF4839chromosome.fastaq20.sorted.bam	LinILM_LMNC425JF4839chromosome.fastaq20.sorted.bam
1249111	A	T	LinILM_JF4902JF4839chromosome.fastaq20.sorted.bam	LinILM_JF4909JF4839chromosome.fastaq20.sorted.bam	LinILM_JF5201JF4839chromosome.fastaq20.sorted.bam	LinILM_LMNC062JF4839chromosome.fastaq20.sorted.bam	LinILM_LMNC424JF4839chromosome.fastaq20.sorted.bam	LinILM_LMNC425JF4839chromosome.fastaq20.sorted.bam
1249132	A	C	LinILM_JF4902JF4839chromosome.fastaq20.sorted.bam	LinILM_JF4909JF4839chromosome.fastaq20.sorted.bam	LinILM_JF5201JF4839chromosome.fastaq20.sorted.bam	LinILM_LMNC062JF4839chromosome.fastaq20.sorted.bam	LinILM_LMNC424JF4839chromosome.fastaq20.sorted.bam	LinILM_LMNC425JF4839chromosome.fastaq20.sorted.bam
1249136	A	G	LinILM_JF4902JF4839chromosome.fastaq20.sorted.bam	LinILM_JF4909JF4839chromosome.fastaq20.sorted.bam	LinILM_JF5201JF4839chromosome.fastaq20.sorted.bam	LinILM_LMNC062JF4839chromosome.fastaq20.sorted.bam	LinILM_LMNC424JF4839chromosome.fastaq20.sorted.bam	LinILM_LMNC425JF4839chromosome.fastaq20.sorted.bam
1249138	T	A	LinILM_JF4902JF4839chromosome.fastaq20.sorted.bam	LinILM_JF4909JF4839chromosome.fastaq20.sorted.bam	LinILM_JF5201JF4839chromosome.fastaq20.sorted.bam	LinILM_LMNC062JF4839chromosome.fastaq20.sorted.bam	LinILM_LMNC424JF4839chromosome.fastaq20.sorted.bam	LinILM_LMNC425JF4839chromosome.fastaq20.sorted.bam
1249178	T	A	LinILM_JF4902JF4839chromosome.fastaq20.sorted.bam	LinILM_JF4909JF4839chromosome.fastaq20.sorted.bam	LinILM_JF5201JF4839chromosome.fastaq20.sorted.bam	LinILM_LMNC062JF4839chromosome.fastaq20.sorted.bam	LinILM_LMNC424JF4839chromosome.fastaq20.sorted.bam	LinILM_LMNC425JF4839chromosome.fastaq20.sorted.bam
1249180	C	T	LinILM_JF4902JF4839chromosome.fastaq20.sorted.bam	LinILM_JF4909JF4839chromosome.fastaq20.sorted.bam	LinILM_JF5201JF4839chromosome.fastaq20.sorted.bam	LinILM_LMNC062JF4839chromosome.fastaq20.sorted.bam	LinILM_LMNC424JF4839chromosome.fastaq20.sorted.bam	LinILM_LMNC425JF4839chromosome.fastaq20.sorted.bam
1249186	G	A	LinILM_JF4902JF4839chromosome.fastaq20.sorted.bam	LinILM_JF4909JF4839chromosome.fastaq20.sorted.bam	LinILM_JF5201JF4839chromosome.fastaq20.sorted.bam	LinILM_LMNC062JF4839chromosome.fastaq20.sorted.bam	LinILM_LMNC424JF4839chromosome.fastaq20.sorted.bam	LinILM_LMNC425JF4839chromosome.fastaq20.sorted.bam
1249213	C	T	LinILM_JF4909JF4839chromosome.fastaq20.sorted.bam	LinILM_JF5201JF4839chromosome.fastaq20.sorted.bam	LinILM_LMNC062JF4839chromosome.fastaq20.sorted.bam	LinILM_LMNC424JF4839chromosome.fastaq20.sorted.bam	LinILM_LMNC425JF4839chromosome.fastaq20.sorted.bam
1249219	T	C	LinILM_JF4909JF4839chromosome.fastaq20.sorted.bam	LinILM_LMNC062JF4839chromosome.fastaq20.sorted.bam	LinILM_LMNC424JF4839chromosome.fastaq20.sorted.bam	LinILM_LMNC425JF4839chromosome.fastaq20.sorted.bam
1249224	T	C	LinILM_JF4909JF4839chromosome.fastaq20.sorted.bam	LinILM_LMNC062JF4839chromosome.fastaq20.sorted.bam	LinILM_LMNC424JF4839chromosome.fastaq20.sorted.bam	LinILM_LMNC425JF4839chromosome.fastaq20.sorted.bam
ID=LMJF4839_01297;Parent=LMJF4839_01297_gene;inference=ab initio prediction:Prodigal:2.6;locus_tag=LMJF4839_01297;product=hypothetical protein;protein_id=gnl|Lausanne-GTF|LMJF4839_01297
	SNP Factor:3.962413675987773	Unique Strains:5	#SNP:29
1249451	A	G	LinILM_LMNC424JF4839chromosome.fastaq20.sorted.bam
1249458	G	A	LinILM_LMNC424JF4839chromosome.fastaq20.sorted.bam
1249460	C	T	LinILM_LMNC424JF4839chromosome.fastaq20.sorted.bam
1249466	C	T	LinILM_LMNC424JF4839chromosome.fastaq20.sorted.bam
1249468	G	A	LinILM_LMNC424JF4839chromosome.fastaq20.sorted.bam
1249470	A	T	LinILM_LMNC424JF4839chromosome.fastaq20.sorted.bam
1249473	C	G	LinILM_LMNC424JF4839chromosome.fastaq20.sorted.bam
1249474	A	G	LinILM_LMNC424JF4839chromosome.fastaq20.sorted.bam
1249475	A	G	LinILM_LMNC424JF4839chromosome.fastaq20.sorted.bam
1249488	A	C	LinILM_LMNC424JF4839chromosome.fastaq20.sorted.bam
1249489	A	G	LinILM_LMNC424JF4839chromosome.fastaq20.sorted.bam
1249494	G	A	LinILM_LMNC424JF4839chromosome.fastaq20.sorted.bam
1249496	T	A	LinILM_LMNC424JF4839chromosome.fastaq20.sorted.bam
1249499	C	T	LinILM_LMNC424JF4839chromosome.fastaq20.sorted.bam
1249501	A	G	LinILM_LMNC424JF4839chromosome.fastaq20.sorted.bam
1249502	T	G	LinILM_LMNC424JF4839chromosome.fastaq20.sorted.bam
1249508	T	C	LinILM_LMNC424JF4839chromosome.fastaq20.sorted.bam
1249514	C	T	LinILM_LMNC424JF4839chromosome.fastaq20.sorted.bam
1249520	A	C	LinILM_LMNC424JF4839chromosome.fastaq20.sorted.bam
1249523	A	G	LinILM_LMNC424JF4839chromosome.fastaq20.sorted.bam
1249528	T	A	LinILM_LMNC424JF4839chromosome.fastaq20.sorted.bam
1249535	T	C	LinILM_LMNC424JF4839chromosome.fastaq20.sorted.bam
1249538	T	C	LinILM_LMNC424JF4839chromosome.fastaq20.sorted.bam
1249577	A	G	LinILM_LMNC424JF4839chromosome.fastaq20.sorted.bam
1249587	C	T	LinILM_LMNC424JF4839chromosome.fastaq20.sorted.bam
1249636	A	G	LinILM_JF5208JF4839chromosome.fastaq20.sorted.bam	LinILM_LMNC169JF4839chromosome.fastaq20.sorted.bam	LinILM_LMNC378JF4839chromosome.fastaq20.sorted.bam
1249636	A	C	LinILM_LMNC424JF4839chromosome.fastaq20.sorted.bam
1249644	C	T	LinILM_JF5208JF4839chromosome.fastaq20.sorted.bam	LinILM_LMNC169JF4839chromosome.fastaq20.sorted.bam	LinILM_LMNC378JF4839chromosome.fastaq20.sorted.bam
1249681	G	T	LinILM_LMNC411JF4839chromosome.fastaq20.sorted.bam
ID=LMJF4839_01299;Parent=LMJF4839_01299_gene;inference=ab initio prediction:Prodigal:2.6;locus_tag=LMJF4839_01299;product=hypothetical protein;protein_id=gnl|Lausanne-GTF|LMJF4839_01299
	SNP Factor:0.048902146804244706	Unique Strains:1	#SNP:1
1249896	A	T	LinILM_LMNC428JF4839chromosome.fastaq20.sorted.bam
ID=LMJF4839_01300;Parent=LMJF4839_01300_gene;inference=ab initio prediction:Prodigal:2.6;locus_tag=LMJF4839_01300;product=hypothetical protein;protein_id=gnl|Lausanne-GTF|LMJF4839_01300
	SNP Factor:0.5370409046155682	Unique Strains:6	#SNP:3
1250234	A	G	LinILM_JF5822JF4839chromosome.fastaq20.sorted.bam	LinILM_LMNC383JF4839chromosome.fastaq20.sorted.bam
1250267	T	C	LinILM_LMNC428JF4839chromosome.fastaq20.sorted.bam
1250295	C	A	LinILM_JF4901JF4839chromosome.fastaq20.sorted.bam	LinILM_JF5208JF4839chromosome.fastaq20.sorted.bam	LinILM_LMNC383JF4839chromosome.fastaq20.sorted.bam	LinILM_LMNC427JF4839chromosome.fastaq20.sorted.bam	LinILM_LMNC428JF4839chromosome.fastaq20.sorted.bam
ID=LMJF4839_01303;Parent=LMJF4839_01303_gene;inference=ab initio prediction:Prodigal:2.6;locus_tag=LMJF4839_01303;product=hypothetical protein;protein_id=gnl|Lausanne-GTF|LMJF4839_01303
	SNP Factor:5.265852409858845	Unique Strains:12	#SNP:30
1251142	A	G	LinILM_JF4901JF4839chromosome.fastaq20.sorted.bam	LinILM_JF4939JF4839chromosome.fastaq20.sorted.bam	LinILM_LMNC047JF4839chromosome.fastaq20.sorted.bam
1251184	A	C	LinILM_LMNC047JF4839chromosome.fastaq20.sorted.bam
1251189	T	A	LinILM_LMNC047JF4839chromosome.fastaq20.sorted.bam
1251193	C	T	LinILM_LMNC047JF4839chromosome.fastaq20.sorted.bam
1251195	A	G	LinILM_LMNC047JF4839chromosome.fastaq20.sorted.bam
1251199	G	A	LinILM_LMNC047JF4839chromosome.fastaq20.sorted.bam
1251203	A	G	LinILM_LMNC047JF4839chromosome.fastaq20.sorted.bam
1251204	T	A	LinILM_LMNC047JF4839chromosome.fastaq20.sorted.bam
1251205	A	G	LinILM_LMNC047JF4839chromosome.fastaq20.sorted.bam
1251206	T	G	LinILM_LMNC047JF4839chromosome.fastaq20.sorted.bam
1251209	G	T	LinILM_LMNC047JF4839chromosome.fastaq20.sorted.bam
1251212	A	G	LinILM_JF4918JF4839chromosome.fastaq20.sorted.bam	LinILM_LMNC411JF4839chromosome.fastaq20.sorted.bam
1251280	G	A	LinILM_JF4901JF4839chromosome.fastaq20.sorted.bam	LinILM_JF4939JF4839chromosome.fastaq20.sorted.bam	LinILM_LMNC427JF4839chromosome.fastaq20.sorted.bam
1251295	T	A	LinILM_JF4901JF4839chromosome.fastaq20.sorted.bam	LinILM_JF4939JF4839chromosome.fastaq20.sorted.bam	LinILM_LMNC427JF4839chromosome.fastaq20.sorted.bam
1251304	C	T	LinILM_LMNC427JF4839chromosome.fastaq20.sorted.bam
1251310	T	C	LinILM_LMNC427JF4839chromosome.fastaq20.sorted.bam
1251337	C	T	LinILM_JF4901JF4839chromosome.fastaq20.sorted.bam	LinILM_JF4939JF4839chromosome.fastaq20.sorted.bam	LinILM_LMNC047JF4839chromosome.fastaq20.sorted.bam
1251358	G	A	LinILM_JF4909JF4839chromosome.fastaq20.sorted.bam
1251374	G	C	LinILM_JF4909JF4839chromosome.fastaq20.sorted.bam	LinILM_LMNC424JF4839chromosome.fastaq20.sorted.bam	LinILM_LMNC425JF4839chromosome.fastaq20.sorted.bam
1251388	C	T	LinILM_JF4909JF4839chromosome.fastaq20.sorted.bam	LinILM_LMNC424JF4839chromosome.fastaq20.sorted.bam	LinILM_LMNC425JF4839chromosome.fastaq20.sorted.bam
1251390	C	A	LinILM_JF4909JF4839chromosome.fastaq20.sorted.bam	LinILM_LMNC424JF4839chromosome.fastaq20.sorted.bam	LinILM_LMNC425JF4839chromosome.fastaq20.sorted.bam
1251391	G	A	LinILM_JF4909JF4839chromosome.fastaq20.sorted.bam	LinILM_LMNC424JF4839chromosome.fastaq20.sorted.bam	LinILM_LMNC425JF4839chromosome.fastaq20.sorted.bam
1251394	G	A	LinILM_JF4909JF4839chromosome.fastaq20.sorted.bam	LinILM_LMNC424JF4839chromosome.fastaq20.sorted.bam	LinILM_LMNC425JF4839chromosome.fastaq20.sorted.bam
1251396	G	T	LinILM_JF4909JF4839chromosome.fastaq20.sorted.bam	LinILM_LMNC424JF4839chromosome.fastaq20.sorted.bam	LinILM_LMNC425JF4839chromosome.fastaq20.sorted.bam
1251436	T	C	LinILM_JF4909JF4839chromosome.fastaq20.sorted.bam	LinILM_JF5201JF4839chromosome.fastaq20.sorted.bam	LinILM_LMNC062JF4839chromosome.fastaq20.sorted.bam	LinILM_LMNC424JF4839chromosome.fastaq20.sorted.bam	LinILM_LMNC425JF4839chromosome.fastaq20.sorted.bam
1251439	A	C	LinILM_JF4901JF4839chromosome.fastaq20.sorted.bam	LinILM_JF4939JF4839chromosome.fastaq20.sorted.bam	LinILM_LMNC047JF4839chromosome.fastaq20.sorted.bam
1251470	A	G	LinILM_LMNC418JF4839chromosome.fastaq20.sorted.bam
1251472	A	G	LinILM_JF4909JF4839chromosome.fastaq20.sorted.bam	LinILM_JF5201JF4839chromosome.fastaq20.sorted.bam	LinILM_LMNC062JF4839chromosome.fastaq20.sorted.bam	LinILM_LMNC424JF4839chromosome.fastaq20.sorted.bam
1251479	C	A	LinILM_LMNC418JF4839chromosome.fastaq20.sorted.bam
1251660	C	T	LinILM_JF4909JF4839chromosome.fastaq20.sorted.bam	LinILM_JF5201JF4839chromosome.fastaq20.sorted.bam	LinILM_LMNC424JF4839chromosome.fastaq20.sorted.bam
ID=LMJF4839_01306;Parent=LMJF4839_01306_gene;inference=ab initio prediction:Prodigal:2.6;locus_tag=LMJF4839_01306;product=hypothetical protein;protein_id=gnl|Lausanne-GTF|LMJF4839_01306
	SNP Factor:1.5648686977358306	Unique Strains:4	#SNP:8
1252931	A	T	LinILM_JF5207JF4839chromosome.fastaq20.sorted.bam	LinILM_LMNC421JF4839chromosome.fastaq20.sorted.bam	LinILM_LMNC445JF4839chromosome.fastaq20.sorted.bam
1252937	A	G	LinILM_JF5207JF4839chromosome.fastaq20.sorted.bam	LinILM_LMNC421JF4839chromosome.fastaq20.sorted.bam	LinILM_LMNC445JF4839chromosome.fastaq20.sorted.bam
1252946	A	G	LinILM_JF5207JF4839chromosome.fastaq20.sorted.bam	LinILM_LMNC421JF4839chromosome.fastaq20.sorted.bam	LinILM_LMNC445JF4839chromosome.fastaq20.sorted.bam
1252986	G	T	LinILM_JF5207JF4839chromosome.fastaq20.sorted.bam	LinILM_LMNC421JF4839chromosome.fastaq20.sorted.bam	LinILM_LMNC445JF4839chromosome.fastaq20.sorted.bam
1252988	T	C	LinILM_JF5207JF4839chromosome.fastaq20.sorted.bam	LinILM_LMNC421JF4839chromosome.fastaq20.sorted.bam	LinILM_LMNC445JF4839chromosome.fastaq20.sorted.bam
1253018	G	A	LinILM_LMNC427JF4839chromosome.fastaq20.sorted.bam
1253053	C	T	LinILM_LMNC427JF4839chromosome.fastaq20.sorted.bam
1253056	A	C	LinILM_LMNC427JF4839chromosome.fastaq20.sorted.bam
ID=LMJF4839_01307;Parent=LMJF4839_01307_gene;inference=ab initio prediction:Prodigal:2.6;locus_tag=LMJF4839_01307;product=hypothetical protein;protein_id=gnl|Lausanne-GTF|LMJF4839_01307
	SNP Factor:0.4178660971306528	Unique Strains:3	#SNP:3
1253167	G	A	LinILM_JF5208JF4839chromosome.fastaq20.sorted.bam	LinILM_LMNC169JF4839chromosome.fastaq20.sorted.bam	LinILM_LMNC378JF4839chromosome.fastaq20.sorted.bam
1253205	C	T	LinILM_JF5208JF4839chromosome.fastaq20.sorted.bam	LinILM_LMNC169JF4839chromosome.fastaq20.sorted.bam	LinILM_LMNC378JF4839chromosome.fastaq20.sorted.bam
1253335	T	G	LinILM_JF5208JF4839chromosome.fastaq20.sorted.bam	LinILM_LMNC169JF4839chromosome.fastaq20.sorted.bam	LinILM_LMNC378JF4839chromosome.fastaq20.sorted.bam
ID=LMJF4839_01310;Parent=LMJF4839_01310_gene;inference=ab initio prediction:Prodigal:2.6;locus_tag=LMJF4839_01310;product=hypothetical protein;protein_id=gnl|Lausanne-GTF|LMJF4839_01310
	SNP Factor:0.04152996386893144	Unique Strains:1	#SNP:1
1254119	G	A	LinILM_LMNC428JF4839chromosome.fastaq20.sorted.bam
ID=LMJF4839_01312;Parent=LMJF4839_01312_gene;inference=ab initio prediction:Prodigal:2.6;locus_tag=LMJF4839_01312;product=hypothetical protein;protein_id=gnl|Lausanne-GTF|LMJF4839_01312
	SNP Factor:2.125147579693034	Unique Strains:5	#SNP:9
1254634	A	T	LinILM_JF4909JF4839chromosome.fastaq20.sorted.bam	LinILM_JF5201JF4839chromosome.fastaq20.sorted.bam	LinILM_LMNC062JF4839chromosome.fastaq20.sorted.bam	LinILM_LMNC424JF4839chromosome.fastaq20.sorted.bam	LinILM_LMNC425JF4839chromosome.fastaq20.sorted.bam
1254665	T	C	LinILM_JF4909JF4839chromosome.fastaq20.sorted.bam	LinILM_JF5201JF4839chromosome.fastaq20.sorted.bam	LinILM_LMNC424JF4839chromosome.fastaq20.sorted.bam	LinILM_LMNC425JF4839chromosome.fastaq20.sorted.bam
1254682	T	C	LinILM_JF4909JF4839chromosome.fastaq20.sorted.bam	LinILM_LMNC424JF4839chromosome.fastaq20.sorted.bam	LinILM_LMNC425JF4839chromosome.fastaq20.sorted.bam
1254691	A	T	LinILM_JF4909JF4839chromosome.fastaq20.sorted.bam	LinILM_LMNC424JF4839chromosome.fastaq20.sorted.bam	LinILM_LMNC425JF4839chromosome.fastaq20.sorted.bam
1254697	C	T	LinILM_JF4909JF4839chromosome.fastaq20.sorted.bam	LinILM_LMNC425JF4839chromosome.fastaq20.sorted.bam
1254704	A	C	LinILM_JF4909JF4839chromosome.fastaq20.sorted.bam	LinILM_LMNC425JF4839chromosome.fastaq20.sorted.bam
1254706	A	T	LinILM_JF4909JF4839chromosome.fastaq20.sorted.bam	LinILM_LMNC425JF4839chromosome.fastaq20.sorted.bam
1254718	T	G	LinILM_JF4909JF4839chromosome.fastaq20.sorted.bam	LinILM_LMNC425JF4839chromosome.fastaq20.sorted.bam
1254748	C	T	LinILM_JF4909JF4839chromosome.fastaq20.sorted.bam	LinILM_JF5201JF4839chromosome.fastaq20.sorted.bam	LinILM_LMNC062JF4839chromosome.fastaq20.sorted.bam	LinILM_LMNC424JF4839chromosome.fastaq20.sorted.bam	LinILM_LMNC425JF4839chromosome.fastaq20.sorted.bam
ID=LMJF4839_01319;Parent=LMJF4839_01319_gene;inference=ab initio prediction:Prodigal:2.6;locus_tag=LMJF4839_01319;product=hypothetical protein;protein_id=gnl|Lausanne-GTF|LMJF4839_01319
	SNP Factor:0.004573582075217131	Unique Strains:1	#SNP:1
1260538	T	G	LinILM_LMNC427JF4839chromosome.fastaq20.sorted.bam
ID=LMJF4839_01320;Parent=LMJF4839_01320_gene;inference=ab initio prediction:Prodigal:2.6;locus_tag=LMJF4839_01320;product=hypothetical protein;protein_id=gnl|Lausanne-GTF|LMJF4839_01320
	SNP Factor:1.9236249643773156	Unique Strains:5	#SNP:22
1261177	T	C	LinILM_JF4909JF4839chromosome.fastaq20.sorted.bam	LinILM_LMNC062JF4839chromosome.fastaq20.sorted.bam	LinILM_LMNC424JF4839chromosome.fastaq20.sorted.bam
1261182	C	T	LinILM_JF4909JF4839chromosome.fastaq20.sorted.bam	LinILM_LMNC062JF4839chromosome.fastaq20.sorted.bam	LinILM_LMNC424JF4839chromosome.fastaq20.sorted.bam
1261184	T	C	LinILM_JF4909JF4839chromosome.fastaq20.sorted.bam	LinILM_LMNC062JF4839chromosome.fastaq20.sorted.bam	LinILM_LMNC424JF4839chromosome.fastaq20.sorted.bam
1261189	C	T	LinILM_JF4909JF4839chromosome.fastaq20.sorted.bam	LinILM_LMNC062JF4839chromosome.fastaq20.sorted.bam	LinILM_LMNC424JF4839chromosome.fastaq20.sorted.bam
1261192	C	T	LinILM_JF4909JF4839chromosome.fastaq20.sorted.bam	LinILM_LMNC062JF4839chromosome.fastaq20.sorted.bam	LinILM_LMNC424JF4839chromosome.fastaq20.sorted.bam
1261199	A	G	LinILM_JF4909JF4839chromosome.fastaq20.sorted.bam	LinILM_LMNC062JF4839chromosome.fastaq20.sorted.bam	LinILM_LMNC424JF4839chromosome.fastaq20.sorted.bam
1261200	T	C	LinILM_JF4909JF4839chromosome.fastaq20.sorted.bam	LinILM_LMNC062JF4839chromosome.fastaq20.sorted.bam	LinILM_LMNC424JF4839chromosome.fastaq20.sorted.bam
1261214	A	T	LinILM_JF4909JF4839chromosome.fastaq20.sorted.bam	LinILM_LMNC062JF4839chromosome.fastaq20.sorted.bam	LinILM_LMNC424JF4839chromosome.fastaq20.sorted.bam
1261219	G	A	LinILM_JF4909JF4839chromosome.fastaq20.sorted.bam	LinILM_LMNC062JF4839chromosome.fastaq20.sorted.bam	LinILM_LMNC424JF4839chromosome.fastaq20.sorted.bam
1261224	A	G	LinILM_JF4909JF4839chromosome.fastaq20.sorted.bam	LinILM_LMNC062JF4839chromosome.fastaq20.sorted.bam	LinILM_LMNC424JF4839chromosome.fastaq20.sorted.bam
1261283	T	C	LinILM_LMNC409JF4839chromosome.fastaq20.sorted.bam
1261317	C	A	LinILM_LMNC409JF4839chromosome.fastaq20.sorted.bam
1261323	T	G	LinILM_LMNC409JF4839chromosome.fastaq20.sorted.bam
1261332	G	C	LinILM_LMNC409JF4839chromosome.fastaq20.sorted.bam
1261586	T	C	LinILM_LMNC425JF4839chromosome.fastaq20.sorted.bam
1261589	T	C	LinILM_JF4909JF4839chromosome.fastaq20.sorted.bam	LinILM_LMNC062JF4839chromosome.fastaq20.sorted.bam	LinILM_LMNC424JF4839chromosome.fastaq20.sorted.bam
1261598	T	A	LinILM_JF4909JF4839chromosome.fastaq20.sorted.bam	LinILM_LMNC062JF4839chromosome.fastaq20.sorted.bam
1261607	T	C	LinILM_JF4909JF4839chromosome.fastaq20.sorted.bam	LinILM_LMNC062JF4839chromosome.fastaq20.sorted.bam
1261610	A	G	LinILM_LMNC425JF4839chromosome.fastaq20.sorted.bam
1261640	T	A	LinILM_LMNC425JF4839chromosome.fastaq20.sorted.bam
1261677	C	T	LinILM_LMNC425JF4839chromosome.fastaq20.sorted.bam
1261737	T	C	LinILM_JF4909JF4839chromosome.fastaq20.sorted.bam	LinILM_LMNC062JF4839chromosome.fastaq20.sorted.bam
ID=LMJF4839_01321;Parent=LMJF4839_01321_gene;inference=ab initio prediction:Prodigal:2.6;locus_tag=LMJF4839_01321;product=hypothetical protein;protein_id=gnl|Lausanne-GTF|LMJF4839_01321
	SNP Factor:0.15791967152708322	Unique Strains:1	#SNP:3
1261872	C	T	LinILM_LMNC426JF4839chromosome.fastaq20.sorted.bam
1261875	G	A	LinILM_LMNC426JF4839chromosome.fastaq20.sorted.bam
1261887	G	A	LinILM_LMNC426JF4839chromosome.fastaq20.sorted.bam
ID=LMJF4839_01323;Parent=LMJF4839_01323_gene;inference=ab initio prediction:Prodigal:2.6;locus_tag=LMJF4839_01323;product=hypothetical protein;protein_id=gnl|Lausanne-GTF|LMJF4839_01323
	SNP Factor:0.038709427681111734	Unique Strains:1	#SNP:2
1262550	T	A	LinILM_JF5201JF4839chromosome.fastaq20.sorted.bam
1262554	A	T	LinILM_JF5201JF4839chromosome.fastaq20.sorted.bam
ID=LMJF4839_01343;Parent=LMJF4839_01343_gene;inference=ab initio prediction:Prodigal:2.6;locus_tag=LMJF4839_01343;product=hypothetical protein;protein_id=gnl|Lausanne-GTF|LMJF4839_01343
	SNP Factor:7.231404958677687	Unique Strains:14	#SNP:19
1282300	T	C	LinILM_LMNC079JF4839chromosome.fastaq20.sorted.bam	LinILM_LMNC081JF4839chromosome.fastaq20.sorted.bam
1282306	A	G	LinILM_LMNC079JF4839chromosome.fastaq20.sorted.bam	LinILM_LMNC081JF4839chromosome.fastaq20.sorted.bam
1282315	G	A	LinILM_LMNC079JF4839chromosome.fastaq20.sorted.bam	LinILM_LMNC081JF4839chromosome.fastaq20.sorted.bam
1282438	T	A	LinILM_JF4909JF4839chromosome.fastaq20.sorted.bam	LinILM_JF4918JF4839chromosome.fastaq20.sorted.bam	LinILM_JF4927JF4839chromosome.fastaq20.sorted.bam	LinILM_JF5822JF4839chromosome.fastaq20.sorted.bam	LinILM_LMNC079JF4839chromosome.fastaq20.sorted.bam	LinILM_LMNC411JF4839chromosome.fastaq20.sorted.bam	LinILM_LMNC416JF4839chromosome.fastaq20.sorted.bam
1282444	G	T	LinILM_JF4909JF4839chromosome.fastaq20.sorted.bam	LinILM_JF4927JF4839chromosome.fastaq20.sorted.bam	LinILM_JF5199JF4839chromosome.fastaq20.sorted.bam	LinILM_JF5822JF4839chromosome.fastaq20.sorted.bam	LinILM_LMNC411JF4839chromosome.fastaq20.sorted.bam
1282459	A	T	LinILM_JF4909JF4839chromosome.fastaq20.sorted.bam	LinILM_JF4927JF4839chromosome.fastaq20.sorted.bam	LinILM_JF5199JF4839chromosome.fastaq20.sorted.bam	LinILM_JF5822JF4839chromosome.fastaq20.sorted.bam
1282468	A	G	LinILM_JF4909JF4839chromosome.fastaq20.sorted.bam	LinILM_JF4927JF4839chromosome.fastaq20.sorted.bam	LinILM_JF5199JF4839chromosome.fastaq20.sorted.bam	LinILM_JF5822JF4839chromosome.fastaq20.sorted.bam
1282474	C	T	LinILM_JF4909JF4839chromosome.fastaq20.sorted.bam	LinILM_JF5199JF4839chromosome.fastaq20.sorted.bam	LinILM_JF5822JF4839chromosome.fastaq20.sorted.bam
1282477	C	T	LinILM_JF4909JF4839chromosome.fastaq20.sorted.bam	LinILM_JF5199JF4839chromosome.fastaq20.sorted.bam	LinILM_JF5822JF4839chromosome.fastaq20.sorted.bam
1282480	C	G	LinILM_JF4909JF4839chromosome.fastaq20.sorted.bam	LinILM_JF5199JF4839chromosome.fastaq20.sorted.bam	LinILM_JF5822JF4839chromosome.fastaq20.sorted.bam
1282483	C	T	LinILM_JF4909JF4839chromosome.fastaq20.sorted.bam	LinILM_JF5199JF4839chromosome.fastaq20.sorted.bam	LinILM_JF5822JF4839chromosome.fastaq20.sorted.bam
1282487	A	C	LinILM_JF4909JF4839chromosome.fastaq20.sorted.bam	LinILM_JF5199JF4839chromosome.fastaq20.sorted.bam	LinILM_JF5822JF4839chromosome.fastaq20.sorted.bam
1282504	T	C	LinILM_JF4906JF4839chromosome.fastaq20.sorted.bam	LinILM_JF4909JF4839chromosome.fastaq20.sorted.bam	LinILM_JF4927JF4839chromosome.fastaq20.sorted.bam	LinILM_JF5822JF4839chromosome.fastaq20.sorted.bam
1282516	A	G	LinILM_JF4909JF4839chromosome.fastaq20.sorted.bam	LinILM_JF5822JF4839chromosome.fastaq20.sorted.bam
1282519	C	T	LinILM_JF4909JF4839chromosome.fastaq20.sorted.bam	LinILM_JF5822JF4839chromosome.fastaq20.sorted.bam
1282525	A	G	LinILM_JF4909JF4839chromosome.fastaq20.sorted.bam	LinILM_JF5822JF4839chromosome.fastaq20.sorted.bam
1282531	G	A	LinILM_JF4909JF4839chromosome.fastaq20.sorted.bam	LinILM_JF5201JF4839chromosome.fastaq20.sorted.bam	LinILM_JF5822JF4839chromosome.fastaq20.sorted.bam
1282580	G	A	LinILM_JF5208JF4839chromosome.fastaq20.sorted.bam
1282586	T	C	LinILM_JF5208JF4839chromosome.fastaq20.sorted.bam	LinILM_LMNC169JF4839chromosome.fastaq20.sorted.bam	LinILM_LMNC378JF4839chromosome.fastaq20.sorted.bam
ID=LMJF4839_01345;Parent=LMJF4839_01345_gene;Name=lysA_1;gene=lysA_1;inference=ab initio prediction:Prodigal:2.6;locus_tag=LMJF4839_01345;product=L-alanoyl-D-glutamate peptidase;protein_id=gnl|Lausanne-GTF|LMJF4839_01345
	SNP Factor:0.048960087736477226	Unique Strains:1	#SNP:3
1282995	T	G	LinILM_LMNC426JF4839chromosome.fastaq20.sorted.bam
1283000	T	A	LinILM_LMNC426JF4839chromosome.fastaq20.sorted.bam
1283006	C	T	LinILM_LMNC426JF4839chromosome.fastaq20.sorted.bam
ID=LMJF4839_01348;Parent=LMJF4839_01348_gene;inference=COORDINATES:profile:Infernal:1.1;locus_tag=LMJF4839_01348;product=rli48
	SNP Factor:0.4991957401963503	Unique Strains:3	#SNP:2
1285435	T	A	LinILM_JF4909JF4839chromosome.fastaq20.sorted.bam	LinILM_LMNC062JF4839chromosome.fastaq20.sorted.bam
1285442	C	T	LinILM_JF4909JF4839chromosome.fastaq20.sorted.bam	LinILM_JF5201JF4839chromosome.fastaq20.sorted.bam	LinILM_LMNC062JF4839chromosome.fastaq20.sorted.bam
ID=LMJF4839_01349;Parent=LMJF4839_01349_gene;inference=ab initio prediction:Prodigal:2.6;locus_tag=LMJF4839_01349;product=hypothetical protein;protein_id=gnl|Lausanne-GTF|LMJF4839_01349
	SNP Factor:2.7079303675048356	Unique Strains:11	#SNP:7
1285871	A	G	LinILM_JF4918JF4839chromosome.fastaq20.sorted.bam	LinILM_JF4927JF4839chromosome.fastaq20.sorted.bam	LinILM_JF5199JF4839chromosome.fastaq20.sorted.bam	LinILM_JF5201JF4839chromosome.fastaq20.sorted.bam	LinILM_LMNC062JF4839chromosome.fastaq20.sorted.bam	LinILM_LMNC079JF4839chromosome.fastaq20.sorted.bam	LinILM_LMNC081JF4839chromosome.fastaq20.sorted.bam	LinILM_LMNC382JF4839chromosome.fastaq20.sorted.bam	LinILM_LMNC421JF4839chromosome.fastaq20.sorted.bam	LinILM_LMNC434JF4839chromosome.fastaq20.sorted.bam
1285877	G	A	LinILM_JF4918JF4839chromosome.fastaq20.sorted.bam	LinILM_JF4927JF4839chromosome.fastaq20.sorted.bam	LinILM_JF5199JF4839chromosome.fastaq20.sorted.bam	LinILM_JF5201JF4839chromosome.fastaq20.sorted.bam	LinILM_LMNC047JF4839chromosome.fastaq20.sorted.bam	LinILM_LMNC062JF4839chromosome.fastaq20.sorted.bam	LinILM_LMNC079JF4839chromosome.fastaq20.sorted.bam	LinILM_LMNC081JF4839chromosome.fastaq20.sorted.bam	LinILM_LMNC382JF4839chromosome.fastaq20.sorted.bam	LinILM_LMNC421JF4839chromosome.fastaq20.sorted.bam	LinILM_LMNC434JF4839chromosome.fastaq20.sorted.bam
1285878	A	G	LinILM_LMNC047JF4839chromosome.fastaq20.sorted.bam
1285880	T	A	LinILM_JF4918JF4839chromosome.fastaq20.sorted.bam	LinILM_JF4927JF4839chromosome.fastaq20.sorted.bam	LinILM_JF5199JF4839chromosome.fastaq20.sorted.bam	LinILM_JF5201JF4839chromosome.fastaq20.sorted.bam	LinILM_LMNC047JF4839chromosome.fastaq20.sorted.bam	LinILM_LMNC062JF4839chromosome.fastaq20.sorted.bam	LinILM_LMNC079JF4839chromosome.fastaq20.sorted.bam	LinILM_LMNC081JF4839chromosome.fastaq20.sorted.bam	LinILM_LMNC382JF4839chromosome.fastaq20.sorted.bam	LinILM_LMNC421JF4839chromosome.fastaq20.sorted.bam	LinILM_LMNC434JF4839chromosome.fastaq20.sorted.bam
1285883	A	G	LinILM_JF4918JF4839chromosome.fastaq20.sorted.bam	LinILM_JF4927JF4839chromosome.fastaq20.sorted.bam	LinILM_JF5199JF4839chromosome.fastaq20.sorted.bam	LinILM_JF5201JF4839chromosome.fastaq20.sorted.bam	LinILM_LMNC047JF4839chromosome.fastaq20.sorted.bam	LinILM_LMNC062JF4839chromosome.fastaq20.sorted.bam	LinILM_LMNC079JF4839chromosome.fastaq20.sorted.bam	LinILM_LMNC081JF4839chromosome.fastaq20.sorted.bam	LinILM_LMNC382JF4839chromosome.fastaq20.sorted.bam	LinILM_LMNC421JF4839chromosome.fastaq20.sorted.bam	LinILM_LMNC434JF4839chromosome.fastaq20.sorted.bam
1285931	T	C	LinILM_LMNC047JF4839chromosome.fastaq20.sorted.bam
1285943	T	C	LinILM_LMNC047JF4839chromosome.fastaq20.sorted.bam
ID=LMJF4839_01350;Parent=LMJF4839_01350_gene;inference=ab initio prediction:Prodigal:2.6;locus_tag=LMJF4839_01350;product=hypothetical protein;protein_id=gnl|Lausanne-GTF|LMJF4839_01350
	SNP Factor:0.6851368132573973	Unique Strains:4	#SNP:4
1286053	T	C	LinILM_LMNC047JF4839chromosome.fastaq20.sorted.bam
1286071	T	C	LinILM_LMNC424JF4839chromosome.fastaq20.sorted.bam	LinILM_LMNC425JF4839chromosome.fastaq20.sorted.bam
1286212	A	T	LinILM_JF4902JF4839chromosome.fastaq20.sorted.bam	LinILM_LMNC424JF4839chromosome.fastaq20.sorted.bam	LinILM_LMNC425JF4839chromosome.fastaq20.sorted.bam
1286215	C	T	LinILM_JF4902JF4839chromosome.fastaq20.sorted.bam	LinILM_LMNC424JF4839chromosome.fastaq20.sorted.bam	LinILM_LMNC425JF4839chromosome.fastaq20.sorted.bam
ID=LMJF4839_01351;Parent=LMJF4839_01351_gene;inference=ab initio prediction:Prodigal:2.6;locus_tag=LMJF4839_01351;product=hypothetical protein;protein_id=gnl|Lausanne-GTF|LMJF4839_01351
	SNP Factor:0.02430724355858046	Unique Strains:2	#SNP:2
1287534	C	T	LinILM_LMNC424JF4839chromosome.fastaq20.sorted.bam
1287945	G	A	LinILM_LMNC542JF4839chromosome.fastaq20.sorted.bam

ID=LMJF4839_01352;Parent=LMJF4839_01352_gene;inference=ab initio prediction:Prodigal:2.6;locus_tag=LMJF4839_01352;product=hypothetical protein;protein_id=gnl|Lausanne-GTF|LMJF4839_01352
	SNP Factor:0.04166956038613793	Unique Strains:3	#SNP:1
1288579	T	G	LinILM_JF4908JF4839chromosome.fastaq20.sorted.bam	LinILM_LMNC423JF4839chromosome.fastaq20.sorted.bam	LinILM_LMNC428JF4839chromosome.fastaq20.sorted.bam
ID=LMJF4839_01356;Parent=LMJF4839_01356_gene;inference=ab initio prediction:Prodigal:2.6;locus_tag=LMJF4839_01356;product=ATP-dependent RNA helicase;protein_id=gnl|Lausanne-GTF|LMJF4839_01356
	SNP Factor:0.005844740318187663	Unique Strains:1	#SNP:1
1290503	T	C	LinILM_LMNC428JF4839chromosome.fastaq20.sorted.bam
ID=LMJF4839_01359;Parent=LMJF4839_01359_gene;inference=ab initio prediction:Prodigal:2.6;locus_tag=LMJF4839_01359;product=hypothetical protein;protein_id=gnl|Lausanne-GTF|LMJF4839_01359
	SNP Factor:0.033459363602904274	Unique Strains:1	#SNP:1
1292933	G	A	LinILM_JF5186JF4839chromosome.fastaq20.sorted.bam
ID=LMJF4839_01369;Parent=LMJF4839_01369_gene;inference=ab initio prediction:Prodigal:2.6;locus_tag=LMJF4839_01369;product=PTS trehalose transporter subunit IIBC;protein_id=gnl|Lausanne-GTF|LMJF4839_01369
	SNP Factor:0.022246198680800418	Unique Strains:2	#SNP:1
1300559	C	T	LinILM_LMNC086JF4839chromosome.fastaq20.sorted.bam	LinILM_LMNC097JF4839chromosome.fastaq20.sorted.bam
ID=LMJF4839_01370;Parent=LMJF4839_01370_gene;inference=ab initio prediction:Prodigal:2.6;locus_tag=LMJF4839_01370;product=DNA mismatch repair protein MutT;protein_id=gnl|Lausanne-GTF|LMJF4839_01370
	SNP Factor:0.38227691411512	Unique Strains:3	#SNP:6
1300929	T	C	LinILM_JF4899JF4839chromosome.fastaq20.sorted.bam	LinILM_LMNC413JF4839chromosome.fastaq20.sorted.bam	LinILM_LMNC418JF4839chromosome.fastaq20.sorted.bam
1300930	A	G	LinILM_JF4899JF4839chromosome.fastaq20.sorted.bam	LinILM_LMNC413JF4839chromosome.fastaq20.sorted.bam	LinILM_LMNC418JF4839chromosome.fastaq20.sorted.bam
1300932	A	T	LinILM_JF4899JF4839chromosome.fastaq20.sorted.bam	LinILM_LMNC413JF4839chromosome.fastaq20.sorted.bam	LinILM_LMNC418JF4839chromosome.fastaq20.sorted.bam
1300936	G	A	LinILM_JF4899JF4839chromosome.fastaq20.sorted.bam	LinILM_LMNC413JF4839chromosome.fastaq20.sorted.bam	LinILM_LMNC418JF4839chromosome.fastaq20.sorted.bam
1300937	T	C	LinILM_JF4899JF4839chromosome.fastaq20.sorted.bam	LinILM_LMNC413JF4839chromosome.fastaq20.sorted.bam	LinILM_LMNC418JF4839chromosome.fastaq20.sorted.bam
1300938	A	T	LinILM_JF4899JF4839chromosome.fastaq20.sorted.bam	LinILM_LMNC413JF4839chromosome.fastaq20.sorted.bam	LinILM_LMNC418JF4839chromosome.fastaq20.sorted.bam
ID=LMJF4839_01373;Parent=LMJF4839_01373_gene;Name=proA;gene=proA;inference=ab initio prediction:Prodigal:2.6;locus_tag=LMJF4839_01373;product=gamma-glutamyl phosphate reductase;protein_id=gnl|Lausanne-GTF|LMJF4839_01373
	SNP Factor:0.41686241555227654	Unique Strains:9	#SNP:3
1303990	G	A	LinILM_JF5210JF4839chromosome.fastaq20.sorted.bam
1304092	C	G	LinILM_JF4918JF4839chromosome.fastaq20.sorted.bam	LinILM_JF4934JF4839chromosome.fastaq20.sorted.bam	LinILM_JF5183JF4839chromosome.fastaq20.sorted.bam	LinILM_JF5207JF4839chromosome.fastaq20.sorted.bam	LinILM_LMNC380JF4839chromosome.fastaq20.sorted.bam	LinILM_LMNC411JF4839chromosome.fastaq20.sorted.bam	LinILM_LMNC423JF4839chromosome.fastaq20.sorted.bam	LinILM_LMNC447JF4839chromosome.fastaq20.sorted.bam
1304094	C	T	LinILM_JF4934JF4839chromosome.fastaq20.sorted.bam	LinILM_JF5183JF4839chromosome.fastaq20.sorted.bam
ID=LMJF4839_01375;Parent=LMJF4839_01375_gene;inference=ab initio prediction:Prodigal:2.6;locus_tag=LMJF4839_01375;product=PrsW family intramembrane metalloprotease;protein_id=gnl|Lausanne-GTF|LMJF4839_01375
	SNP Factor:0.028972700472979337	Unique Strains:1	#SNP:1
1306224	T	A	LinILM_JF5183JF4839chromosome.fastaq20.sorted.bam
ID=LMJF4839_01376;Parent=LMJF4839_01376_gene;inference=ab initio prediction:Prodigal:2.6;locus_tag=LMJF4839_01376;product=transcriptional regulator;protein_id=gnl|Lausanne-GTF|LMJF4839_01376
	SNP Factor:0.0416345733497096	Unique Strains:1	#SNP:1
1306677	G	C	LinILM_LMNC416JF4839chromosome.fastaq20.sorted.bam
ID=LMJF4839_01378;Parent=LMJF4839_01378_gene;inference=ab initio prediction:Prodigal:2.6;locus_tag=LMJF4839_01378;product=hypothetical protein;protein_id=gnl|Lausanne-GTF|LMJF4839_01378
	SNP Factor:0.41708503900517496	Unique Strains:1	#SNP:1
1307457	G	A	LinILM_LMNC062JF4839chromosome.fastaq20.sorted.bam
ID=LMJF4839_01382;Parent=LMJF4839_01382_gene;Name=clpX;gene=clpX;inference=ab initio prediction:Prodigal:2.6;locus_tag=LMJF4839_01382;product=ATP-dependent protease ATP-binding subunit ClpX;protein_id=gnl|Lausanne-GTF|LMJF4839_01382
	SNP Factor:0.0065538959634554765	Unique Strains:1	#SNP:1
1312128	A	T	LinILM_LMNC062JF4839chromosome.fastaq20.sorted.bam
ID=LMJF4839_01385;Parent=LMJF4839_01385_gene;inference=ab initio prediction:Prodigal:2.6;locus_tag=LMJF4839_01385;product=type I signal peptidase;protein_id=gnl|Lausanne-GTF|LMJF4839_01385
	SNP Factor:0.015192027224112786	Unique Strains:1	#SNP:1
1314264	A	T	LinILM_JF5822JF4839chromosome.fastaq20.sorted.bam
ID=LMJF4839_01386;Parent=LMJF4839_01386_gene;Name=rbgA;gene=rbgA;inference=ab initio prediction:Prodigal:2.6;locus_tag=LMJF4839_01386;product=ribosomal biogenesis GTPase;protein_id=gnl|Lausanne-GTF|LMJF4839_01386
	SNP Factor:0.057325753594802464	Unique Strains:3	#SNP:2
1314728	G	A	LinILM_LMNC381JF4839chromosome.fastaq20.sorted.bam
1315021	G	A	LinILM_LMNC086JF4839chromosome.fastaq20.sorted.bam	LinILM_LMNC097JF4839chromosome.fastaq20.sorted.bam
ID=LMJF4839_01387;Parent=LMJF4839_01387_gene;Name=rnhB;gene=rnhB;inference=ab initio prediction:Prodigal:2.6;locus_tag=LMJF4839_01387;product=ribonuclease HII;protein_id=gnl|Lausanne-GTF|LMJF4839_01387
	SNP Factor:0.010501223392525228	Unique Strains:1	#SNP:1
1316114	C	T	LinILM_LMNC062JF4839chromosome.fastaq20.sorted.bam
ID=LMJF4839_01389;Parent=LMJF4839_01389_gene;eC_number=5.99.1.2;Name=topA;gene=topA;inference=ab initio prediction:Prodigal:2.6;locus_tag=LMJF4839_01389;product=DNA topoisomerase I;protein_id=gnl|Lausanne-GTF|LMJF4839_01389
	SNP Factor:0.01589319771137953	Unique Strains:2	#SNP:2
1317692	T	C	LinILM_JF5822JF4839chromosome.fastaq20.sorted.bam
1318628	C	A	LinILM_LMNC424JF4839chromosome.fastaq20.sorted.bam
ID=LMJF4839_01390;Parent=LMJF4839_01390_gene;Name=gid;gene=gid;inference=ab initio prediction:Prodigal:2.6;locus_tag=LMJF4839_01390;product=tRNA (uracil-5-)-methyltransferase Gid;protein_id=gnl|Lausanne-GTF|LMJF4839_01390
	SNP Factor:0.018984217786946454	Unique Strains:1	#SNP:1
1320590	G	A	LinILM_JF5181JF4839chromosome.fastaq20.sorted.bam
ID=LMJF4839_01393;Parent=LMJF4839_01393_gene;Name=hslU;gene=hslU;inference=ab initio prediction:Prodigal:2.6;locus_tag=LMJF4839_01393;product=ATP-dependent protease ATP-binding subunit HslU;protein_id=gnl|Lausanne-GTF|LMJF4839_01393
	SNP Factor:0.005857167122549508	Unique Strains:1	#SNP:1
1322926	C	A	LinILM_JF5822JF4839chromosome.fastaq20.sorted.bam
ID=LMJF4839_01394;Parent=LMJF4839_01394_gene;Name=codY;gene=codY;inference=ab initio prediction:Prodigal:2.6;locus_tag=LMJF4839_01394;product=transcriptional repressor CodY;protein_id=gnl|Lausanne-GTF|LMJF4839_01394
	SNP Factor:0.010581898604247575	Unique Strains:1	#SNP:1
1324260	A	G	LinILM_JF5207JF4839chromosome.fastaq20.sorted.bam
ID=LMJF4839_01397;Parent=LMJF4839_01397_gene;inference=ab initio prediction:Prodigal:2.6;locus_tag=LMJF4839_01397;product=LacX protein;protein_id=gnl|Lausanne-GTF|LMJF4839_01397
	SNP Factor:0.009455907105168599	Unique Strains:1	#SNP:1
1326428	C	G	LinILM_LMNC418JF4839chromosome.fastaq20.sorted.bam
ID=LMJF4839_01400;Parent=LMJF4839_01400_gene;Name=parE;gene=parE;inference=ab initio prediction:Prodigal:2.6;locus_tag=LMJF4839_01400;product=DNA topoisomerase IV subunit B;protein_id=gnl|Lausanne-GTF|LMJF4839_01400
	SNP Factor:0.008394578781023215	Unique Strains:1	#SNP:1
1328560	G	A	LinILM_JF5822JF4839chromosome.fastaq20.sorted.bam
ID=LMJF4839_01401;Parent=LMJF4839_01401_gene;Name=parC;gene=parC;inference=ab initio prediction:Prodigal:2.6;locus_tag=LMJF4839_01401;product=DNA topoisomerase IV subunit A;protein_id=gnl|Lausanne-GTF|LMJF4839_01401
	SNP Factor:0.013432690467155393	Unique Strains:2	#SNP:2
1330241	C	A	LinILM_LMNC380JF4839chromosome.fastaq20.sorted.bam
1330724	T	G	LinILM_LMNC382JF4839chromosome.fastaq20.sorted.bam
ID=LMJF4839_01404;Parent=LMJF4839_01404_gene;inference=ab initio prediction:Prodigal:2.6;locus_tag=LMJF4839_01404;product=LPXTG cell wall anchor domain-containing protein;protein_id=gnl|Lausanne-GTF|LMJF4839_01404
	SNP Factor:0.004596475422645915	Unique Strains:1	#SNP:1
1336799	C	T	LinILM_JF4906JF4839chromosome.fastaq20.sorted.bam
ID=LMJF4839_01407;Parent=LMJF4839_01407_gene;Name=glpD;gene=glpD;inference=ab initio prediction:Prodigal:2.6;locus_tag=LMJF4839_01407;product=glycerol-3-phosphate dehydrogenase;protein_id=gnl|Lausanne-GTF|LMJF4839_01407
	SNP Factor:0.014516035380416901	Unique Strains:1	#SNP:1
1340200	C	T	LinILM_JF5207JF4839chromosome.fastaq20.sorted.bam
ID=LMJF4839_01412;Parent=LMJF4839_01412_gene;Name=glnR;gene=glnR;inference=ab initio prediction:Prodigal:2.6;locus_tag=LMJF4839_01412;product=glutamine synthetase repressor;protein_id=gnl|Lausanne-GTF|LMJF4839_01412
	SNP Factor:0.02233638597274961	Unique Strains:1	#SNP:1
1346090	T	A	LinILM_LMNC062JF4839chromosome.fastaq20.sorted.bam
ID=LMJF4839_01413;Parent=LMJF4839_01413_gene;Name=glnA;gene=glnA;inference=ab initio prediction:Prodigal:2.6;locus_tag=LMJF4839_01413;product=glutamine synthetase;protein_id=gnl|Lausanne-GTF|LMJF4839_01413
	SNP Factor:0.0061859751571237695	Unique Strains:1	#SNP:1
1347813	A	G	LinILM_JF5186JF4839chromosome.fastaq20.sorted.bam
ID=LMJF4839_01414;Parent=LMJF4839_01414_gene;inference=ab initio prediction:Prodigal:2.6;locus_tag=LMJF4839_01414;product=arsenic transporter;protein_id=gnl|Lausanne-GTF|LMJF4839_01414
	SNP Factor:0.00637198366223389	Unique Strains:1	#SNP:1
1348797	C	T	LinILM_LMNC418JF4839chromosome.fastaq20.sorted.bam
ID=LMJF4839_01415;Parent=LMJF4839_01415_gene;inference=ab initio prediction:Prodigal:2.6;locus_tag=LMJF4839_01415;product=N-acetyltransferase;protein_id=gnl|Lausanne-GTF|LMJF4839_01415
	SNP Factor:0.0632081285653335	Unique Strains:1	#SNP:1
1349772	C	T	LinILM_LMNC413JF4839chromosome.fastaq20.sorted.bam
ID=LMJF4839_01419;Parent=LMJF4839_01419_gene;Name=tkt;gene=tkt;inference=ab initio prediction:Prodigal:2.6;locus_tag=LMJF4839_01419;product=transketolase;protein_id=gnl|Lausanne-GTF|LMJF4839_01419
	SNP Factor:0.0041405124298183145	Unique Strains:1	#SNP:1
1352537	T	G	LinILM_JF4904JF4839chromosome.fastaq20.sorted.bam
ID=LMJF4839_01424;Parent=LMJF4839_01424_gene;inference=ab initio prediction:Prodigal:2.6;locus_tag=LMJF4839_01424;product=phosphoadenosine phosphosulfate sulfurtransferase;protein_id=gnl|Lausanne-GTF|LMJF4839_01424
	SNP Factor:0.006328072595648817	Unique Strains:1	#SNP:1
1356745	T	C	LinILM_LMNC062JF4839chromosome.fastaq20.sorted.bam
ID=LMJF4839_01425;Parent=LMJF4839_01425_gene;inference=ab initio prediction:Prodigal:2.6;locus_tag=LMJF4839_01425;product=helicase SNF2;protein_id=gnl|Lausanne-GTF|LMJF4839_01425
	SNP Factor:0.04128790746003675	Unique Strains:3	#SNP:2
1357373	T	G	LinILM_JF4939JF4839chromosome.fastaq20.sorted.bam	LinILM_LMNC429JF4839chromosome.fastaq20.sorted.bam
1357655	T	C	LinILM_LMNC542JF4839chromosome.fastaq20.sorted.bam

ID=LMJF4839_01428;Parent=LMJF4839_01428_gene;Name=frr;gene=frr;inference=ab initio prediction:Prodigal:2.6;locus_tag=LMJF4839_01428;product=ribosome recycling factor;protein_id=gnl|Lausanne-GTF|LMJF4839_01428
	SNP Factor:0.014784369964073982	Unique Strains:1	#SNP:1
1360093	C	T	LinILM_LMNC433JF4839chromosome.fastaq20.sorted.bam
ID=LMJF4839_01430;Parent=LMJF4839_01430_gene;Name=cdsA;gene=cdsA;inference=ab initio prediction:Prodigal:2.6;locus_tag=LMJF4839_01430;product=phosphatidate cytidylyltransferase;protein_id=gnl|Lausanne-GTF|LMJF4839_01430
	SNP Factor:0.01046134532900931	Unique Strains:1	#SNP:1
1361765	C	A	LinILM_JF5199JF4839chromosome.fastaq20.sorted.bam
ID=LMJF4839_01431;Parent=LMJF4839_01431_gene;eC_number=1.1.1.267;inference=ab initio prediction:Prodigal:2.6;locus_tag=LMJF4839_01431;product=1-deoxy-D-xylulose 5-phosphate reductoisomerase;protein_id=gnl|Lausanne-GTF|LMJF4839_01431
	SNP Factor:0.0072241807778997864	Unique Strains:1	#SNP:1
1363040	C	T	LinILM_LMNC169JF4839chromosome.fastaq20.sorted.bam
ID=LMJF4839_01434;Parent=LMJF4839_01434_gene;Name=polC;gene=polC;inference=ab initio prediction:Prodigal:2.6;locus_tag=LMJF4839_01434;product=DNA polymerase III PolC;protein_id=gnl|Lausanne-GTF|LMJF4839_01434
	SNP Factor:0.0076240431825805866	Unique Strains:1	#SNP:1
1366775	C	T	LinILM_LMNC384JF4839chromosome.fastaq20.sorted.bam
ID=LMJF4839_01439;Parent=LMJF4839_01439_gene;inference=ab initio prediction:Prodigal:2.6;locus_tag=LMJF4839_01439;product=translation initiation factor IF-2;protein_id=gnl|Lausanne-GTF|LMJF4839_01439
	SNP Factor:0.007060626065713247	Unique Strains:1	#SNP:1
1375503	T	A	LinILM_LMNC542JF4839chromosome.fastaq20.sorted.bam

ID=LMJF4839_01446;Parent=LMJF4839_01446_gene;Name=pnpA;gene=pnpA;inference=ab initio prediction:Prodigal:2.6;locus_tag=LMJF4839_01446;product=polynucleotide phosphorylase;protein_id=gnl|Lausanne-GTF|LMJF4839_01446
	SNP Factor:0.01521300103068082	Unique Strains:4	#SNP:1
1380001	A	G	LinILM_JF4899JF4839chromosome.fastaq20.sorted.bam	LinILM_JF4909JF4839chromosome.fastaq20.sorted.bam	LinILM_JF5210JF4839chromosome.fastaq20.sorted.bam	LinILM_LMNC434JF4839chromosome.fastaq20.sorted.bam
ID=LMJF4839_01447;Parent=LMJF4839_01447_gene;inference=ab initio prediction:Prodigal:2.6;locus_tag=LMJF4839_01447;product=GTPase EngC;protein_id=gnl|Lausanne-GTF|LMJF4839_01447
	SNP Factor:0.015862692533430624	Unique Strains:1	#SNP:1
1381332	T	A	LinILM_JF4929JF4839chromosome.fastaq20.sorted.bam
ID=LMJF4839_01451;Parent=LMJF4839_01451_gene;inference=ab initio prediction:Prodigal:2.6;locus_tag=LMJF4839_01451;product=5-formyltetrahydrofolate cyclo-ligase;protein_id=gnl|Lausanne-GTF|LMJF4839_01451
	SNP Factor:0.015276271367684576	Unique Strains:1	#SNP:1
1383984	C	T	LinILM_LMNC418JF4839chromosome.fastaq20.sorted.bam
ID=LMJF4839_01452;Parent=LMJF4839_01452_gene;inference=ab initio prediction:Prodigal:2.6;locus_tag=LMJF4839_01452;product=rhomboid family intramembrane serine protease;protein_id=gnl|Lausanne-GTF|LMJF4839_01452
	SNP Factor:0.0053665342921541265	Unique Strains:1	#SNP:1
1385365	A	G	LinILM_JF4907JF4839chromosome.fastaq20.sorted.bam
ID=LMJF4839_01461;Parent=LMJF4839_01461_gene;Name=comGB;gene=comGB;inference=ab initio prediction:Prodigal:2.6;locus_tag=LMJF4839_01461;product=competence protein ComGB;protein_id=gnl|Lausanne-GTF|LMJF4839_01461
	SNP Factor:0.032001792100357626	Unique Strains:2	#SNP:2
1390592	G	T	LinILM_LMNC418JF4839chromosome.fastaq20.sorted.bam
1391073	C	A	LinILM_LMNC423JF4839chromosome.fastaq20.sorted.bam
ID=LMJF4839_01462;Parent=LMJF4839_01462_gene;Name=comGA;gene=comGA;inference=ab initio prediction:Prodigal:2.6;locus_tag=LMJF4839_01462;product=competence protein ComGA;protein_id=gnl|Lausanne-GTF|LMJF4839_01462
	SNP Factor:0.008070764462809918	Unique Strains:1	#SNP:1
1391073	C	A	LinILM_LMNC423JF4839chromosome.fastaq20.sorted.bam
ID=LMJF4839_01464;Parent=LMJF4839_01464_gene;Name=gcvT;gene=gcvT;inference=ab initio prediction:Prodigal:2.6;locus_tag=LMJF4839_01464;product=glycine cleavage system aminomethyltransferase T;protein_id=gnl|Lausanne-GTF|LMJF4839_01464
	SNP Factor:0.015164151944802489	Unique Strains:1	#SNP:1
1393301	G	A	LinILM_LMNC380JF4839chromosome.fastaq20.sorted.bam
ID=LMJF4839_01465;Parent=LMJF4839_01465_gene;eC_number=1.4.4.2;inference=ab initio prediction:Prodigal:2.6;locus_tag=LMJF4839_01465;product=glycine dehydrogenase subunit 1;protein_id=gnl|Lausanne-GTF|LMJF4839_01465
	SNP Factor:0.00613090712901881	Unique Strains:1	#SNP:1
1394921	A	G	LinILM_JF4929JF4839chromosome.fastaq20.sorted.bam
ID=LMJF4839_01466;Parent=LMJF4839_01466_gene;eC_number=1.4.4.2;inference=ab initio prediction:Prodigal:2.6;locus_tag=LMJF4839_01466;product=glycine dehydrogenase subunit 2;protein_id=gnl|Lausanne-GTF|LMJF4839_01466
	SNP Factor:0.02251897223410724	Unique Strains:2	#SNP:2
1395611	G	A	LinILM_LMNC383JF4839chromosome.fastaq20.sorted.bam
1396029	G	A	LinILM_JF5207JF4839chromosome.fastaq20.sorted.bam
ID=LMJF4839_01476;Parent=LMJF4839_01476_gene;Name=folD;gene=folD;inference=ab initio prediction:Prodigal:2.6;locus_tag=LMJF4839_01476;product=bifunctional 5%2C10-methylene-tetrahydrofolate dehydrogenase/ 5%2C10-methylene-tetrahydrofolate cyclohydrolase;protein_id=gnl|Lausanne-GTF|LMJF4839_01476
	SNP Factor:0.05792847763960763	Unique Strains:2	#SNP:2
1403134	G	A	LinILM_JF5207JF4839chromosome.fastaq20.sorted.bam
1403604	A	G	LinILM_JF4906JF4839chromosome.fastaq20.sorted.bam
ID=LMJF4839_01483;Parent=LMJF4839_01483_gene;inference=ab initio prediction:Prodigal:2.6;locus_tag=LMJF4839_01483;product=TlyA family rRNA (cytidine-2'-O)-methyltransferase;protein_id=gnl|Lausanne-GTF|LMJF4839_01483
	SNP Factor:0.010005402917575491	Unique Strains:1	#SNP:1
1409182	G	A	LinILM_LMNC421JF4839chromosome.fastaq20.sorted.bam
ID=LMJF4839_01485;Parent=LMJF4839_01485_gene;Name=recN;gene=recN;inference=ab initio prediction:Prodigal:2.6;locus_tag=LMJF4839_01485;product=DNA repair protein;protein_id=gnl|Lausanne-GTF|LMJF4839_01485
	SNP Factor:0.009763098416913592	Unique Strains:2	#SNP:1
1410642	G	T	LinILM_JF4939JF4839chromosome.fastaq20.sorted.bam	LinILM_LMNC429JF4839chromosome.fastaq20.sorted.bam
ID=LMJF4839_01487;Parent=LMJF4839_01487_gene;eC_number=2.7.2.7;inference=ab initio prediction:Prodigal:2.6;locus_tag=LMJF4839_01487;product=butyrate kinase;protein_id=gnl|Lausanne-GTF|LMJF4839_01487
	SNP Factor:0.007731022273075168	Unique Strains:1	#SNP:1
1413650	T	G	LinILM_LMNC064JF4839chromosome.fastaq20.sorted.bam
ID=LMJF4839_01489;Parent=LMJF4839_01489_gene;inference=ab initio prediction:Prodigal:2.6;locus_tag=LMJF4839_01489;product=branched-chain alpha-keto acid dehydrogenase subunit E1;protein_id=gnl|Lausanne-GTF|LMJF4839_01489
	SNP Factor:0.008289330802324328	Unique Strains:1	#SNP:1
1415939	C	T	LinILM_JF5181JF4839chromosome.fastaq20.sorted.bam
ID=LMJF4839_01490;Parent=LMJF4839_01490_gene;inference=ab initio prediction:Prodigal:2.6;locus_tag=LMJF4839_01490;product=branched-chain alpha-keto acid dehydrogenase subunit E1;protein_id=gnl|Lausanne-GTF|LMJF4839_01490
	SNP Factor:0.008390317573520158	Unique Strains:1	#SNP:1
1417637	G	A	LinILM_LMNC424JF4839chromosome.fastaq20.sorted.bam
ID=LMJF4839_01495;Parent=LMJF4839_01495_gene;inference=ab initio prediction:Prodigal:2.6;locus_tag=LMJF4839_01495;product=aminotripeptidase;protein_id=gnl|Lausanne-GTF|LMJF4839_01495
	SNP Factor:0.007540568257223865	Unique Strains:1	#SNP:1
1419842	G	A	LinILM_LMNC542JF4839chromosome.fastaq20.sorted.bam

ID=LMJF4839_01498;Parent=LMJF4839_01498_gene;Name=lisK;gene=lisK;inference=ab initio prediction:Prodigal:2.6;locus_tag=LMJF4839_01498;product=two-component sensor histidine kinase;protein_id=gnl|Lausanne-GTF|LMJF4839_01498
	SNP Factor:0.0056878615346988	Unique Strains:1	#SNP:1
1424152	C	T	LinILM_LMNC418JF4839chromosome.fastaq20.sorted.bam
ID=LMJF4839_01499;Parent=LMJF4839_01499_gene;inference=ab initio prediction:Prodigal:2.6;locus_tag=LMJF4839_01499;product=sporulation protein SpoJ;protein_id=gnl|Lausanne-GTF|LMJF4839_01499
	SNP Factor:0.009969195186872564	Unique Strains:1	#SNP:1
1424880	A	C	LinILM_LMNC378JF4839chromosome.fastaq20.sorted.bam
ID=LMJF4839_01509;Parent=LMJF4839_01509_gene;inference=ab initio prediction:Prodigal:2.6;locus_tag=LMJF4839_01509;product=sugar ABC transporter ATP-binding protein;protein_id=gnl|Lausanne-GTF|LMJF4839_01509
	SNP Factor:0.005356100330471391	Unique Strains:1	#SNP:1
1436176	C	T	LinILM_LMNC096JF4839chromosome.fastaq20.sorted.bam
ID=LMJF4839_01512;Parent=LMJF4839_01512_gene;inference=ab initio prediction:Prodigal:2.6;locus_tag=LMJF4839_01512;product=peptidase;protein_id=gnl|Lausanne-GTF|LMJF4839_01512
	SNP Factor:0.05748080779695224	Unique Strains:3	#SNP:3
1438461	C	T	LinILM_LMNC060JF4839chromosome.fastaq20.sorted.bam
1438604	T	A	LinILM_JF4939JF4839chromosome.fastaq20.sorted.bam
1438800	C	T	LinILM_JF4927JF4839chromosome.fastaq20.sorted.bam
ID=LMJF4839_01519;Parent=LMJF4839_01519_gene;inference=ab initio prediction:Prodigal:2.6;locus_tag=LMJF4839_01519;product=phosphodiesterase;protein_id=gnl|Lausanne-GTF|LMJF4839_01519
	SNP Factor:0.0052841833823001	Unique Strains:1	#SNP:1
1446718	G	T	LinILM_JF5201JF4839chromosome.fastaq20.sorted.bam
ID=LMJF4839_01520;Parent=LMJF4839_01520_gene;inference=ab initio prediction:Prodigal:2.6;locus_tag=LMJF4839_01520;product=N-acetyltransferase;protein_id=gnl|Lausanne-GTF|LMJF4839_01520
	SNP Factor:0.016562049719273258	Unique Strains:1	#SNP:1
1448203	C	T	LinILM_JF5186JF4839chromosome.fastaq20.sorted.bam
ID=LMJF4839_01521;Parent=LMJF4839_01521_gene;inference=ab initio prediction:Prodigal:2.6;locus_tag=LMJF4839_01521;product=metallophosphoesterase;protein_id=gnl|Lausanne-GTF|LMJF4839_01521
	SNP Factor:0.06159848057081258	Unique Strains:3	#SNP:2
1448862	C	T	LinILM_LMNC419JF4839chromosome.fastaq20.sorted.bam
1449004	A	G	LinILM_JF4939JF4839chromosome.fastaq20.sorted.bam	LinILM_LMNC429JF4839chromosome.fastaq20.sorted.bam
ID=LMJF4839_01523;Parent=LMJF4839_01523_gene;Name=mutS;gene=mutS;inference=ab initio prediction:Prodigal:2.6;locus_tag=LMJF4839_01523;product=DNA mismatch repair protein MutS;protein_id=gnl|Lausanne-GTF|LMJF4839_01523
	SNP Factor:0.012793286083463399	Unique Strains:2	#SNP:2
1449887	A	T	LinILM_LMNC382JF4839chromosome.fastaq20.sorted.bam
1450276	C	T	LinILM_JF5186JF4839chromosome.fastaq20.sorted.bam
ID=LMJF4839_01524;Parent=LMJF4839_01524_gene;inference=ab initio prediction:Prodigal:2.6;locus_tag=LMJF4839_01524;product=DNA mismatch repair protein MutL;protein_id=gnl|Lausanne-GTF|LMJF4839_01524
	SNP Factor:0.004573582075217131	Unique Strains:1	#SNP:1
1452786	T	C	LinILM_JF5207JF4839chromosome.fastaq20.sorted.bam
ID=LMJF4839_01528;Parent=LMJF4839_01528_gene;inference=ab initio prediction:Prodigal:2.6;locus_tag=LMJF4839_01528;product=PadR family transcriptional regulator;protein_id=gnl|Lausanne-GTF|LMJF4839_01528
	SNP Factor:0.01553470452991984	Unique Strains:1	#SNP:1
1458804	T	C	LinILM_LMNC542JF4839chromosome.fastaq20.sorted.bam

ID=LMJF4839_01529;Parent=LMJF4839_01529_gene;inference=ab initio prediction:Prodigal:2.6;locus_tag=LMJF4839_01529;product=multidrug transporter;protein_id=gnl|Lausanne-GTF|LMJF4839_01529
	SNP Factor:0.013831736920363774	Unique Strains:1	#SNP:1
1459379	C	T	LinILM_JF5186JF4839chromosome.fastaq20.sorted.bam
ID=LMJF4839_01533;Parent=LMJF4839_01533_gene;inference=ab initio prediction:Prodigal:2.6;locus_tag=LMJF4839_01533;product=peptidoglycan-binding protein;protein_id=gnl|Lausanne-GTF|LMJF4839_01533
	SNP Factor:0.037537302694552716	Unique Strains:3	#SNP:2
1462527	G	T	LinILM_LMNC064JF4839chromosome.fastaq20.sorted.bam
1462830	G	A	LinILM_LMNC167JF4839chromosome.fastaq20.sorted.bam	LinILM_LMNC168JF4839chromosome.fastaq20.sorted.bam
ID=LMJF4839_01534;Parent=LMJF4839_01534_gene;inference=ab initio prediction:Prodigal:2.6;locus_tag=LMJF4839_01534;product=acetyl-CoA:acetyltransferase;protein_id=gnl|Lausanne-GTF|LMJF4839_01534
	SNP Factor:0.007057611280885871	Unique Strains:1	#SNP:1
1463473	T	C	LinILM_LMNC060JF4839chromosome.fastaq20.sorted.bam
ID=LMJF4839_01535;Parent=LMJF4839_01535_gene;inference=ab initio prediction:Prodigal:2.6;locus_tag=LMJF4839_01535;product=hydroxy-3-methylglutaryl-CoA synthase;protein_id=gnl|Lausanne-GTF|LMJF4839_01535
	SNP Factor:0.007075738707121024	Unique Strains:1	#SNP:1
1465033	G	C	LinILM_LMNC433JF4839chromosome.fastaq20.sorted.bam
ID=LMJF4839_01536;Parent=LMJF4839_01536_gene;inference=ab initio prediction:Prodigal:2.6;locus_tag=LMJF4839_01536;product=VanZ family protein;protein_id=gnl|Lausanne-GTF|LMJF4839_01536
	SNP Factor:0.02750237207959187	Unique Strains:1	#SNP:2
1466201	T	G	LinILM_JF5207JF4839chromosome.fastaq20.sorted.bam
1466212	G	T	LinILM_JF5207JF4839chromosome.fastaq20.sorted.bam
ID=LMJF4839_01538;Parent=LMJF4839_01538_gene;inference=ab initio prediction:Prodigal:2.6;locus_tag=LMJF4839_01538;product=alkaline phosphatase family protein;protein_id=gnl|Lausanne-GTF|LMJF4839_01538
	SNP Factor:0.006507451031430989	Unique Strains:1	#SNP:1
1469031	C	T	LinILM_JF5199JF4839chromosome.fastaq20.sorted.bam
ID=LMJF4839_01541;Parent=LMJF4839_01541_gene;inference=ab initio prediction:Prodigal:2.6;locus_tag=LMJF4839_01541;product=glycine/betaine ABC transporter ATP-binding protein;protein_id=gnl|Lausanne-GTF|LMJF4839_01541
	SNP Factor:0.07528356810653461	Unique Strains:3	#SNP:3
1471461	G	A	LinILM_LMNC064JF4839chromosome.fastaq20.sorted.bam
1472076	C	T	LinILM_LMNC060JF4839chromosome.fastaq20.sorted.bam
1472177	G	A	LinILM_JF4929JF4839chromosome.fastaq20.sorted.bam
ID=LMJF4839_01546;Parent=LMJF4839_01546_gene;Name=opuCC;gene=opuCC;inference=ab initio prediction:Prodigal:2.6;locus_tag=LMJF4839_01546;product=glycine/betaine ABC transporter substrate-binding protein;protein_id=gnl|Lausanne-GTF|LMJF4839_01546
	SNP Factor:0.00890567113137646	Unique Strains:1	#SNP:1
1477802	G	T	LinILM_JF5191JF4839chromosome.fastaq20.sorted.bam
ID=LMJF4839_01547;Parent=LMJF4839_01547_gene;Name=opuCB;gene=opuCB;inference=ab initio prediction:Prodigal:2.6;locus_tag=LMJF4839_01547;product=glycine/betaine ABC transporter permease;protein_id=gnl|Lausanne-GTF|LMJF4839_01547
	SNP Factor:0.01255997387525434	Unique Strains:1	#SNP:1
1477997	C	T	LinILM_LMNC418JF4839chromosome.fastaq20.sorted.bam
ID=LMJF4839_01548;Parent=LMJF4839_01548_gene;Name=opuCA;gene=opuCA;inference=ab initio prediction:Prodigal:2.6;locus_tag=LMJF4839_01548;product=glycine/betaine ABC transporter ATP-binding protein;protein_id=gnl|Lausanne-GTF|LMJF4839_01548
	SNP Factor:0.006915868460181887	Unique Strains:1	#SNP:1
1479805	C	T	LinILM_LMNC420JF4839chromosome.fastaq20.sorted.bam
ID=LMJF4839_01549;Parent=LMJF4839_01549_gene;inference=ab initio prediction:Prodigal:2.6;locus_tag=LMJF4839_01549;product=thiamine transporter thia;protein_id=gnl|Lausanne-GTF|LMJF4839_01549
	SNP Factor:0.10293814887797419	Unique Strains:7	#SNP:1
1480521	T	C	LinILM_JF4899JF4839chromosome.fastaq20.sorted.bam	LinILM_JF4909JF4839chromosome.fastaq20.sorted.bam	LinILM_JF5210JF4839chromosome.fastaq20.sorted.bam	LinILM_LMNC079JF4839chromosome.fastaq20.sorted.bam	LinILM_LMNC081JF4839chromosome.fastaq20.sorted.bam	LinILM_LMNC382JF4839chromosome.fastaq20.sorted.bam	LinILM_LMNC434JF4839chromosome.fastaq20.sorted.bam
ID=LMJF4839_01552;Parent=LMJF4839_01552_gene;inference=ab initio prediction:Prodigal:2.6;locus_tag=LMJF4839_01552;product=ABC transporter ATP-binding protein;protein_id=gnl|Lausanne-GTF|LMJF4839_01552
	SNP Factor:0.005155622464078201	Unique Strains:1	#SNP:1
1481765	T	C	LinILM_LMNC447JF4839chromosome.fastaq20.sorted.bam
ID=LMJF4839_01555;Parent=LMJF4839_01555_gene;inference=ab initio prediction:Prodigal:2.6;locus_tag=LMJF4839_01555;product=ribonuclease J;protein_id=gnl|Lausanne-GTF|LMJF4839_01555
	SNP Factor:0.004951745242610758	Unique Strains:1	#SNP:1
1486786	T	C	LinILM_JF5207JF4839chromosome.fastaq20.sorted.bam
ID=LMJF4839_01556;Parent=LMJF4839_01556_gene;Name=dapA;gene=dapA;inference=ab initio prediction:Prodigal:2.6;locus_tag=LMJF4839_01556;product=dihydrodipicolinate synthase;protein_id=gnl|Lausanne-GTF|LMJF4839_01556
	SNP Factor:0.009359527531050233	Unique Strains:1	#SNP:1
1487384	A	G	LinILM_JF4936JF4839chromosome.fastaq20.sorted.bam
ID=LMJF4839_01557;Parent=LMJF4839_01557_gene;eC_number=2.7.2.4;inference=ab initio prediction:Prodigal:2.6;locus_tag=LMJF4839_01557;product=aspartate kinase;protein_id=gnl|Lausanne-GTF|LMJF4839_01557
	SNP Factor:0.006813242217574077	Unique Strains:1	#SNP:1
1488978	G	A	LinILM_LMNC419JF4839chromosome.fastaq20.sorted.bam
ID=LMJF4839_01559;Parent=LMJF4839_01559_gene;inference=ab initio prediction:Prodigal:2.6;locus_tag=LMJF4839_01559;product=penicillin-binding protein;protein_id=gnl|Lausanne-GTF|LMJF4839_01559
	SNP Factor:0.0038137807152364357	Unique Strains:1	#SNP:1
1490483	G	A	LinILM_JF5861JF4839chromosome.fastaq20.sorted.bam
ID=LMJF4839_01561;Parent=LMJF4839_01561_gene;inference=ab initio prediction:Prodigal:2.6;locus_tag=LMJF4839_01561;note=DUF1189 domain-containing protein;product=hypothetical protein;protein_id=gnl|Lausanne-GTF|LMJF4839_01561
	SNP Factor:0.010304816471218647	Unique Strains:1	#SNP:1
1493810	G	T	LinILM_JF5822JF4839chromosome.fastaq20.sorted.bam
ID=LMJF4839_01563;Parent=LMJF4839_01563_gene;inference=ab initio prediction:Prodigal:2.6;locus_tag=LMJF4839_01563;product=transporter;protein_id=gnl|Lausanne-GTF|LMJF4839_01563
	SNP Factor:0.023313012157735843	Unique Strains:2	#SNP:1
1495613	G	C	LinILM_JF4902JF4839chromosome.fastaq20.sorted.bam	LinILM_LMNC425JF4839chromosome.fastaq20.sorted.bam
ID=LMJF4839_01568;Parent=LMJF4839_01568_gene;Name=zurA;gene=zurA;inference=ab initio prediction:Prodigal:2.6;locus_tag=LMJF4839_01568;product=metal (zinc) transport protein(ABC transporter%2C ATP-binding protein);protein_id=gnl|Lausanne-GTF|LMJF4839_01568
	SNP Factor:0.04265529192215409	Unique Strains:1	#SNP:1
1499245	A	G	LinILM_JF5186JF4839chromosome.fastaq20.sorted.bam
ID=LMJF4839_01569;Parent=LMJF4839_01569_gene;eC_number=3.6.1.1;inference=ab initio prediction:Prodigal:2.6;locus_tag=LMJF4839_01569;product=manganese-dependent inorganic pyrophosphatase;protein_id=gnl|Lausanne-GTF|LMJF4839_01569
	SNP Factor:0.00890567113137646	Unique Strains:1	#SNP:1
1500108	T	C	LinILM_JF4936JF4839chromosome.fastaq20.sorted.bam
ID=LMJF4839_01572;Parent=LMJF4839_01572_gene;eC_number=1.17.1.2;Name=ispH;gene=ispH;inference=ab initio prediction:Prodigal:2.6;locus_tag=LMJF4839_01572;product=4-hydroxy-3-methylbut-2-enyl diphosphate reductase;protein_id=gnl|Lausanne-GTF|LMJF4839_01572
	SNP Factor:0.06631464641859462	Unique Strains:4	#SNP:1
1503964	G	T	LinILM_JF4899JF4839chromosome.fastaq20.sorted.bam	LinILM_JF4909JF4839chromosome.fastaq20.sorted.bam	LinILM_JF5210JF4839chromosome.fastaq20.sorted.bam	LinILM_LMNC434JF4839chromosome.fastaq20.sorted.bam
ID=LMJF4839_01573;Parent=LMJF4839_01573_gene;inference=ab initio prediction:Prodigal:2.6;locus_tag=LMJF4839_01573;product=Nif3-like dinuclear metal center hexameric protein;protein_id=gnl|Lausanne-GTF|LMJF4839_01573
	SNP Factor:0.007359272315153478	Unique Strains:1	#SNP:1
1504751	G	A	LinILM_LMNC383JF4839chromosome.fastaq20.sorted.bam
ID=LMJF4839_01577;Parent=LMJF4839_01577_gene;inference=ab initio prediction:Prodigal:2.6;locus_tag=LMJF4839_01577;note=DUF188 domain-containing protein;product=hypothetical protein;protein_id=gnl|Lausanne-GTF|LMJF4839_01577
	SNP Factor:0.018697879660446507	Unique Strains:1	#SNP:1
1509397	T	C	LinILM_LMNC445JF4839chromosome.fastaq20.sorted.bam
ID=LMJF4839_01578;Parent=LMJF4839_01578_gene;inference=ab initio prediction:Prodigal:2.6;locus_tag=LMJF4839_01578;product=phosphotransferase;protein_id=gnl|Lausanne-GTF|LMJF4839_01578
	SNP Factor:0.010005402917575491	Unique Strains:1	#SNP:1
1510071	G	A	LinILM_JF4934JF4839chromosome.fastaq20.sorted.bam
ID=LMJF4839_01579;Parent=LMJF4839_01579_gene;Name=glyS;gene=glyS;inference=ab initio prediction:Prodigal:2.6;locus_tag=LMJF4839_01579;product=glycyl-tRNA synthetase subunit beta;protein_id=gnl|Lausanne-GTF|LMJF4839_01579
	SNP Factor:0.03996355323944563	Unique Strains:2	#SNP:2
1511257	C	A	LinILM_LMNC062JF4839chromosome.fastaq20.sorted.bam
1512512	T	C	LinILM_LMNC424JF4839chromosome.fastaq20.sorted.bam
ID=LMJF4839_01583;Parent=LMJF4839_01583_gene;inference=ab initio prediction:Prodigal:2.6;locus_tag=LMJF4839_01583;product=hypothetical protein;protein_id=gnl|Lausanne-GTF|LMJF4839_01583
	SNP Factor:0.01309740540398947	Unique Strains:1	#SNP:1
1515291	T	G	LinILM_LMNC096JF4839chromosome.fastaq20.sorted.bam
ID=LMJF4839_01590;Parent=LMJF4839_01590_gene;inference=ab initio prediction:Prodigal:2.6;locus_tag=LMJF4839_01590;product=hypothetical protein;protein_id=gnl|Lausanne-GTF|LMJF4839_01590
	SNP Factor:0.03689492325855962	Unique Strains:2	#SNP:1
1521325	G	T	LinILM_JF4936JF4839chromosome.fastaq20.sorted.bam	LinILM_LMNC433JF4839chromosome.fastaq20.sorted.bam
ID=LMJF4839_01593;Parent=LMJF4839_01593_gene;Name=prmA;gene=prmA;inference=ab initio prediction:Prodigal:2.6;locus_tag=LMJF4839_01593;product=ribosomal protein L11 methyltransferase;protein_id=gnl|Lausanne-GTF|LMJF4839_01593
	SNP Factor:0.05241731169080775	Unique Strains:3	#SNP:2
1522821	G	A	LinILM_JF4901JF4839chromosome.fastaq20.sorted.bam	LinILM_LMNC169JF4839chromosome.fastaq20.sorted.bam
1522877	G	T	LinILM_JF4904JF4839chromosome.fastaq20.sorted.bam
ID=LMJF4839_01594;Parent=LMJF4839_01594_gene;Name=dnaJ;gene=dnaJ;inference=ab initio prediction:Prodigal:2.6;locus_tag=LMJF4839_01594;product=molecular chaperone DnaJ;protein_id=gnl|Lausanne-GTF|LMJF4839_01594
	SNP Factor:0.01456293006152838	Unique Strains:1	#SNP:1
1523707	G	T	LinILM_JF5203JF4839chromosome.fastaq20.sorted.bam
ID=LMJF4839_01595;Parent=LMJF4839_01595_gene;Name=dnaK;gene=dnaK;inference=ab initio prediction:Prodigal:2.6;locus_tag=LMJF4839_01595;product=molecular chaperone DnaK;protein_id=gnl|Lausanne-GTF|LMJF4839_01595
	SNP Factor:0.004484244606574799	Unique Strains:1	#SNP:1
1525590	G	A	LinILM_LMNC418JF4839chromosome.fastaq20.sorted.bam
ID=LMJF4839_01596;Parent=LMJF4839_01596_gene;Name=grpE;gene=grpE;inference=ab initio prediction:Prodigal:2.6;locus_tag=LMJF4839_01596;product=heat shock protein GrpE;protein_id=gnl|Lausanne-GTF|LMJF4839_01596
	SNP Factor:0.014323159115974619	Unique Strains:1	#SNP:1
1527291	A	G	LinILM_LMNC378JF4839chromosome.fastaq20.sorted.bam
ID=LMJF4839_01597;Parent=LMJF4839_01597_gene;Name=hrcA;gene=hrcA;inference=ab initio prediction:Prodigal:2.6;locus_tag=LMJF4839_01597;product=heat-inducible transcription repressor;protein_id=gnl|Lausanne-GTF|LMJF4839_01597
	SNP Factor:0.00795424717027657	Unique Strains:1	#SNP:1
1528070	C	T	LinILM_JF5822JF4839chromosome.fastaq20.sorted.bam
ID=LMJF4839_01599;Parent=LMJF4839_01599_gene;inference=ab initio prediction:Prodigal:2.6;locus_tag=LMJF4839_01599;product=oxidoreductase;protein_id=gnl|Lausanne-GTF|LMJF4839_01599
	SNP Factor:0.016047500601781273	Unique Strains:1	#SNP:1
1530648	T	A	LinILM_LMNC424JF4839chromosome.fastaq20.sorted.bam
ID=LMJF4839_01602;Parent=LMJF4839_01602_gene;Name=rpsT;gene=rpsT;inference=ab initio prediction:Prodigal:2.6;locus_tag=LMJF4839_01602;product=30S ribosomal protein S20;protein_id=gnl|Lausanne-GTF|LMJF4839_01602
	SNP Factor:0.03228305785123967	Unique Strains:1	#SNP:1
1533747	C	T	LinILM_LMNC542JF4839chromosome.fastaq20.sorted.bam

ID=LMJF4839_01603;Parent=LMJF4839_01603_gene;Name=holA;gene=holA;inference=ab initio prediction:Prodigal:2.6;locus_tag=LMJF4839_01603;product=DNA polymerase III subunit delta;protein_id=gnl|Lausanne-GTF|LMJF4839_01603
	SNP Factor:0.008000448025089407	Unique Strains:1	#SNP:1
1534337	G	A	LinILM_JF5186JF4839chromosome.fastaq20.sorted.bam
ID=LMJF4839_01604;Parent=LMJF4839_01604_gene;Name=comEC;gene=comEC;inference=ab initio prediction:Prodigal:2.6;locus_tag=LMJF4839_01604;product=competence protein ComEC;protein_id=gnl|Lausanne-GTF|LMJF4839_01604
	SNP Factor:0.014864141744455677	Unique Strains:2	#SNP:2
1535151	G	A	LinILM_LMNC162JF4839chromosome.fastaq20.sorted.bam
1535365	G	A	LinILM_LMNC433JF4839chromosome.fastaq20.sorted.bam
ID=LMJF4839_01606;Parent=LMJF4839_01606_gene;Name=comEA;gene=comEA;inference=ab initio prediction:Prodigal:2.6;locus_tag=LMJF4839_01606;product=competence protein ComEA;protein_id=gnl|Lausanne-GTF|LMJF4839_01606
	SNP Factor:0.02736577089376608	Unique Strains:1	#SNP:1
1538383	C	A	LinILM_JF5861JF4839chromosome.fastaq20.sorted.bam
ID=LMJF4839_01614;Parent=LMJF4839_01614_gene;inference=ab initio prediction:Prodigal:2.6;locus_tag=LMJF4839_01614;product=haloacid dehalogenase;protein_id=gnl|Lausanne-GTF|LMJF4839_01614
	SNP Factor:0.015802032141333376	Unique Strains:1	#SNP:1
1543157	C	T	LinILM_LMNC419JF4839chromosome.fastaq20.sorted.bam
ID=LMJF4839_01619;Parent=LMJF4839_01619_gene;eC_number=2.7.1.48;Name=udk;gene=udk;inference=ab initio prediction:Prodigal:2.6;locus_tag=LMJF4839_01619;product=uridine kinase;protein_id=gnl|Lausanne-GTF|LMJF4839_01619
	SNP Factor:0.01309740540398947	Unique Strains:1	#SNP:1
1548257	G	A	LinILM_LMNC414JF4839chromosome.fastaq20.sorted.bam
ID=LMJF4839_01626;Parent=LMJF4839_01626_gene;Name=alaS;gene=alaS;inference=ab initio prediction:Prodigal:2.6;locus_tag=LMJF4839_01626;product=alanyl-tRNA synthetase;protein_id=gnl|Lausanne-GTF|LMJF4839_01626
	SNP Factor:0.0031292929988327735	Unique Strains:1	#SNP:1
1554011	G	A	LinILM_JF4934JF4839chromosome.fastaq20.sorted.bam
ID=LMJF4839_01628;Parent=LMJF4839_01628_gene;inference=ab initio prediction:Prodigal:2.6;locus_tag=LMJF4839_01628;product=ABC transporter ATP-binding protein;protein_id=gnl|Lausanne-GTF|LMJF4839_01628
	SNP Factor:0.04742876791918138	Unique Strains:2	#SNP:2
1555484	G	A	LinILM_LMNC419JF4839chromosome.fastaq20.sorted.bam
1555616	C	T	LinILM_LMNC384JF4839chromosome.fastaq20.sorted.bam
ID=LMJF4839_01629;Parent=LMJF4839_01629_gene;inference=ab initio prediction:Prodigal:2.6;locus_tag=LMJF4839_01629;product=transporter;protein_id=gnl|Lausanne-GTF|LMJF4839_01629
	SNP Factor:0.021936198566469424	Unique Strains:2	#SNP:2
1556737	G	A	LinILM_LMNC433JF4839chromosome.fastaq20.sorted.bam
1557167	C	T	LinILM_LMNC411JF4839chromosome.fastaq20.sorted.bam
inference=ab initio prediction:SignalP:4.1;note=predicted cleavage at residue 42;product=putative signal peptide
	SNP Factor:0.06507451031430989	Unique Strains:1	#SNP:1
1557167	C	T	LinILM_LMNC411JF4839chromosome.fastaq20.sorted.bam
ID=LMJF4839_01631;Parent=LMJF4839_01631_gene;inference=ab initio prediction:Prodigal:2.6;locus_tag=LMJF4839_01631;product=histidine kinase;protein_id=gnl|Lausanne-GTF|LMJF4839_01631
	SNP Factor:0.005771272911953461	Unique Strains:1	#SNP:1
1559050	A	T	LinILM_JF5822JF4839chromosome.fastaq20.sorted.bam
ID=LMJF4839_01632;Parent=LMJF4839_01632_gene;inference=ab initio prediction:Prodigal:2.6;locus_tag=LMJF4839_01632;product=exodeoxyribonuclease V;protein_id=gnl|Lausanne-GTF|LMJF4839_01632
	SNP Factor:0.16542711212511804	Unique Strains:16	#SNP:3
1559992	T	A	LinILM_JF4936JF4839chromosome.fastaq20.sorted.bam	LinILM_LMNC433JF4839chromosome.fastaq20.sorted.bam
1561468	C	T	LinILM_JF4901JF4839chromosome.fastaq20.sorted.bam	LinILM_JF4906JF4839chromosome.fastaq20.sorted.bam	LinILM_JF4908JF4839chromosome.fastaq20.sorted.bam	LinILM_JF4918JF4839chromosome.fastaq20.sorted.bam	LinILM_JF4934JF4839chromosome.fastaq20.sorted.bam	LinILM_JF5199JF4839chromosome.fastaq20.sorted.bam	LinILM_LMNC047JF4839chromosome.fastaq20.sorted.bam	LinILM_LMNC169JF4839chromosome.fastaq20.sorted.bam	LinILM_LMNC416JF4839chromosome.fastaq20.sorted.bam	LinILM_LMNC419JF4839chromosome.fastaq20.sorted.bam	LinILM_LMNC421JF4839chromosome.fastaq20.sorted.bam	LinILM_LMNC423JF4839chromosome.fastaq20.sorted.bam	LinILM_LMNC428JF4839chromosome.fastaq20.sorted.bam
1561796	G	A	LinILM_LMNC382JF4839chromosome.fastaq20.sorted.bam
ID=LMJF4839_01640;Parent=LMJF4839_01640_gene;inference=ab initio prediction:Prodigal:2.6;locus_tag=LMJF4839_01640;product=ammonium transporter NrgA;protein_id=gnl|Lausanne-GTF|LMJF4839_01640
	SNP Factor:0.0068471108615719605	Unique Strains:1	#SNP:1
1569095	C	T	LinILM_LMNC433JF4839chromosome.fastaq20.sorted.bam
ID=LMJF4839_01642;Parent=LMJF4839_01642_gene;inference=ab initio prediction:Prodigal:2.6;locus_tag=LMJF4839_01642;product=hypothetical protein;protein_id=gnl|Lausanne-GTF|LMJF4839_01642
	SNP Factor:0.021634719397689413	Unique Strains:1	#SNP:1
1570324	A	G	LinILM_LMNC424JF4839chromosome.fastaq20.sorted.bam
ID=LMJF4839_01646;Parent=LMJF4839_01646_gene;inference=ab initio prediction:Prodigal:2.6;locus_tag=LMJF4839_01646;product=N-acetylmuramoyl-L-alanine amidase;protein_id=gnl|Lausanne-GTF|LMJF4839_01646
	SNP Factor:0.006431488568029071	Unique Strains:1	#SNP:1
1574522	G	A	LinILM_JF5183JF4839chromosome.fastaq20.sorted.bam
ID=LMJF4839_01647;Parent=LMJF4839_01647_gene;inference=ab initio prediction:Prodigal:2.6;locus_tag=LMJF4839_01647;product=D-tyrosyl-tRNA(Tyr) deacylase;protein_id=gnl|Lausanne-GTF|LMJF4839_01647
	SNP Factor:0.018203662576910473	Unique Strains:1	#SNP:1
1575318	T	C	LinILM_LMNC418JF4839chromosome.fastaq20.sorted.bam
ID=LMJF4839_01648;Parent=LMJF4839_01648_gene;Name=relA;gene=relA;inference=ab initio prediction:Prodigal:2.6;locus_tag=LMJF4839_01648;product=(p)ppGpp synthetase;protein_id=gnl|Lausanne-GTF|LMJF4839_01648
	SNP Factor:0.0037260878313423603	Unique Strains:1	#SNP:1
1577390	G	T	LinILM_LMNC433JF4839chromosome.fastaq20.sorted.bam
ID=LMJF4839_01650;Parent=LMJF4839_01650_gene;inference=ab initio prediction:Prodigal:2.6;locus_tag=LMJF4839_01650;product=recombination protein RecJ;protein_id=gnl|Lausanne-GTF|LMJF4839_01650
	SNP Factor:0.006782488969977313	Unique Strains:1	#SNP:1
1580435	A	G	LinILM_JF4918JF4839chromosome.fastaq20.sorted.bam
ID=LMJF4839_01652;Parent=LMJF4839_01652_gene;inference=ab initio prediction:Prodigal:2.6;locus_tag=LMJF4839_01652;product=preprotein translocase SecDF;protein_id=gnl|Lausanne-GTF|LMJF4839_01652
	SNP Factor:0.04376591073213075	Unique Strains:3	#SNP:3
1581919	G	A	LinILM_LMNC418JF4839chromosome.fastaq20.sorted.bam
1582626	C	G	LinILM_LMNC383JF4839chromosome.fastaq20.sorted.bam
1583713	T	C	LinILM_LMNC428JF4839chromosome.fastaq20.sorted.bam
ID=LMJF4839_01655;Parent=LMJF4839_01655_gene;eC_number=2.4.2.29;Name=tgt;gene=tgt;inference=ab initio prediction:Prodigal:2.6;locus_tag=LMJF4839_01655;product=queuine tRNA-ribosyltransferase;protein_id=gnl|Lausanne-GTF|LMJF4839_01655
	SNP Factor:0.007243175118244834	Unique Strains:1	#SNP:1
1585418	G	A	LinILM_LMNC079JF4839chromosome.fastaq20.sorted.bam
ID=LMJF4839_01657;Parent=LMJF4839_01657_gene;eC_number=3.1.22.4;Name=ruvB;gene=ruvB;inference=ab initio prediction:Prodigal:2.6;locus_tag=LMJF4839_01657;product=Holliday junction DNA helicase RuvB;protein_id=gnl|Lausanne-GTF|LMJF4839_01657
	SNP Factor:0.0081907460950618	Unique Strains:1	#SNP:1
1587031	T	C	LinILM_LMNC418JF4839chromosome.fastaq20.sorted.bam
ID=LMJF4839_01662;Parent=LMJF4839_01662_gene;Name=obgE;gene=obgE;inference=ab initio prediction:Prodigal:2.6;locus_tag=LMJF4839_01662;product=GTPase ObgE;protein_id=gnl|Lausanne-GTF|LMJF4839_01662
	SNP Factor:0.03840958703292342	Unique Strains:3	#SNP:2
1591860	C	T	LinILM_LMNC433JF4839chromosome.fastaq20.sorted.bam
1592527	T	G	LinILM_JF4939JF4839chromosome.fastaq20.sorted.bam	LinILM_LMNC429JF4839chromosome.fastaq20.sorted.bam
ID=LMJF4839_01667;Parent=LMJF4839_01667_gene;Name=rplU;gene=rplU;inference=ab initio prediction:Prodigal:2.6;locus_tag=LMJF4839_01667;product=50S ribosomal protein L21;protein_id=gnl|Lausanne-GTF|LMJF4839_01667
	SNP Factor:0.026659557451346308	Unique Strains:1	#SNP:1
1596488	G	A	LinILM_LMNC067JF4839chromosome.fastaq20.sorted.bam
ID=LMJF4839_01669;Parent=LMJF4839_01669_gene;inference=ab initio prediction:Prodigal:2.6;locus_tag=LMJF4839_01669;product=ribonuclease G;protein_id=gnl|Lausanne-GTF|LMJF4839_01669
	SNP Factor:0.018190306991747663	Unique Strains:1	#SNP:1
1597048	C	T	LinILM_LMNC108JF4839chromosome.fastaq20.sorted.bam
ID=LMJF4839_01674;Parent=LMJF4839_01674_gene;Name=mreB;gene=mreB;inference=ab initio prediction:Prodigal:2.6;locus_tag=LMJF4839_01674;product=rod shape-determining protein MreB;protein_id=gnl|Lausanne-GTF|LMJF4839_01674
	SNP Factor:0.008142327891544192	Unique Strains:1	#SNP:1
1601823	G	A	LinILM_LMNC060JF4839chromosome.fastaq20.sorted.bam
ID=LMJF4839_01675;Parent=LMJF4839_01675_gene;Name=radC;gene=radC;inference=ab initio prediction:Prodigal:2.6;locus_tag=LMJF4839_01675;product=DNA repair protein RadC;protein_id=gnl|Lausanne-GTF|LMJF4839_01675
	SNP Factor:0.08557875690742824	Unique Strains:7	#SNP:1
1602848	T	C	LinILM_JF4899JF4839chromosome.fastaq20.sorted.bam	LinILM_JF4909JF4839chromosome.fastaq20.sorted.bam	LinILM_JF5210JF4839chromosome.fastaq20.sorted.bam	LinILM_LMNC079JF4839chromosome.fastaq20.sorted.bam	LinILM_LMNC081JF4839chromosome.fastaq20.sorted.bam	LinILM_LMNC382JF4839chromosome.fastaq20.sorted.bam	LinILM_LMNC434JF4839chromosome.fastaq20.sorted.bam
ID=LMJF4839_01681;Parent=LMJF4839_01681_gene;eC_number=5.4.3.8;Name=hemL;gene=hemL;inference=ab initio prediction:Prodigal:2.6;locus_tag=LMJF4839_01681;product=glutamate-1-semialdehyde aminotransferase;protein_id=gnl|Lausanne-GTF|LMJF4839_01681
	SNP Factor:0.00640159783882057	Unique Strains:1	#SNP:1
1609860	C	T	LinILM_LMNC542JF4839chromosome.fastaq20.sorted.bam

ID=LMJF4839_01682;Parent=LMJF4839_01682_gene;eC_number=4.2.1.24;Name=hemB;gene=hemB;inference=ab initio prediction:Prodigal:2.6;locus_tag=LMJF4839_01682;product=delta-aminolevulinic acid dehydratase;protein_id=gnl|Lausanne-GTF|LMJF4839_01682
	SNP Factor:0.025403061915729577	Unique Strains:1	#SNP:1
1610627	C	T	LinILM_LMNC064JF4839chromosome.fastaq20.sorted.bam
ID=LMJF4839_01684;Parent=LMJF4839_01684_gene;eC_number=2.5.1.61;Name=hemC;gene=hemC;inference=ab initio prediction:Prodigal:2.6;locus_tag=LMJF4839_01684;product=porphobilinogen deaminase;protein_id=gnl|Lausanne-GTF|LMJF4839_01684
	SNP Factor:0.12427763623935872	Unique Strains:7	#SNP:2
1611794	G	A	LinILM_JF5159JF4839chromosome.fastaq20.sorted.bam	LinILM_LMNC061JF4839chromosome.fastaq20.sorted.bam	LinILM_LMNC436JF4839chromosome.fastaq20.sorted.bam	LinILM_LMNC446JF4839chromosome.fastaq20.sorted.bam	LinILM_LMNC447JF4839chromosome.fastaq20.sorted.bam	LinILM_LMNC448JF4839chromosome.fastaq20.sorted.bam
1612090	T	C	LinILM_LMNC384JF4839chromosome.fastaq20.sorted.bam
ID=LMJF4839_01685;Parent=LMJF4839_01685_gene;Name=hemA;gene=hemA;inference=ab initio prediction:Prodigal:2.6;locus_tag=LMJF4839_01685;product=glutamyl-tRNA reductase;protein_id=gnl|Lausanne-GTF|LMJF4839_01685
	SNP Factor:0.05682212779927899	Unique Strains:3	#SNP:3
1612709	G	A	LinILM_LMNC419JF4839chromosome.fastaq20.sorted.bam
1613075	A	G	LinILM_LMNC380JF4839chromosome.fastaq20.sorted.bam
1613419	G	A	LinILM_LMNC067JF4839chromosome.fastaq20.sorted.bam
ID=LMJF4839_01690;Parent=LMJF4839_01690_gene;Name=dnaB;gene=dnaB;inference=ab initio prediction:Prodigal:2.6;locus_tag=LMJF4839_01690;product=chromosome replication initiation / membrane attachment protein DnaB;protein_id=gnl|Lausanne-GTF|LMJF4839_01690
	SNP Factor:0.006063435663915888	Unique Strains:1	#SNP:1
1618131	T	A	LinILM_JF5183JF4839chromosome.fastaq20.sorted.bam
ID=LMJF4839_01692;Parent=LMJF4839_01692_gene;Name=coaE;gene=coaE;inference=ab initio prediction:Prodigal:2.6;locus_tag=LMJF4839_01692;product=dephospho-CoA kinase;protein_id=gnl|Lausanne-GTF|LMJF4839_01692
	SNP Factor:0.01368288544688304	Unique Strains:1	#SNP:1
1620407	C	T	LinILM_JF5207JF4839chromosome.fastaq20.sorted.bam
ID=LMJF4839_01696;Parent=LMJF4839_01696_gene;eC_number=2.3.3.5;Name=citZ;gene=citZ;inference=ab initio prediction:Prodigal:2.6;locus_tag=LMJF4839_01696;product=citrate synthase;protein_id=gnl|Lausanne-GTF|LMJF4839_01696
	SNP Factor:0.007359272315153478	Unique Strains:1	#SNP:1
1625767	G	T	LinILM_JF5186JF4839chromosome.fastaq20.sorted.bam
ID=LMJF4839_01699;Parent=LMJF4839_01699_gene;eC_number=2.7.1.40;Name=pykA;gene=pykA;inference=ab initio prediction:Prodigal:2.6;locus_tag=LMJF4839_01699;product=pyruvate kinase;protein_id=gnl|Lausanne-GTF|LMJF4839_01699
	SNP Factor:0.0046983870437278885	Unique Strains:1	#SNP:1
1628018	T	C	LinILM_LMNC096JF4839chromosome.fastaq20.sorted.bam
ID=LMJF4839_01703;Parent=LMJF4839_01703_gene;Name=dnaE;gene=dnaE;inference=ab initio prediction:Prodigal:2.6;locus_tag=LMJF4839_01703;product=DNA polymerase III subunit alpha;protein_id=gnl|Lausanne-GTF|LMJF4839_01703
	SNP Factor:0.004966624284806103	Unique Strains:1	#SNP:1
1635878	T	C	LinILM_LMNC416JF4839chromosome.fastaq20.sorted.bam
ID=LMJF4839_01704;Parent=LMJF4839_01704_gene;inference=ab initio prediction:Prodigal:2.6;locus_tag=LMJF4839_01704;product=bifunctional oligoribonuclease/PAP phosphatase NrnA;protein_id=gnl|Lausanne-GTF|LMJF4839_01704
	SNP Factor:0.052920786402885944	Unique Strains:2	#SNP:2
1636936	G	A	LinILM_LMNC062JF4839chromosome.fastaq20.sorted.bam
1637129	G	T	LinILM_JF4929JF4839chromosome.fastaq20.sorted.bam
ID=LMJF4839_01706;Parent=LMJF4839_01706_gene;inference=ab initio prediction:Prodigal:2.6;locus_tag=LMJF4839_01706;product=metal-dependent hydrolase;protein_id=gnl|Lausanne-GTF|LMJF4839_01706
	SNP Factor:0.048049202383240446	Unique Strains:2	#SNP:2
1639041	G	A	LinILM_LMNC448JF4839chromosome.fastaq20.sorted.bam
1639457	A	T	LinILM_LMNC378JF4839chromosome.fastaq20.sorted.bam
ID=LMJF4839_01707;Parent=LMJF4839_01707_gene;inference=ab initio prediction:Prodigal:2.6;locus_tag=LMJF4839_01707;product=X-Pro dipeptidase;protein_id=gnl|Lausanne-GTF|LMJF4839_01707
	SNP Factor:0.06767985922589281	Unique Strains:3	#SNP:3
1639759	G	A	LinILM_JF4908JF4839chromosome.fastaq20.sorted.bam
1640545	G	A	LinILM_JF5186JF4839chromosome.fastaq20.sorted.bam
1640689	G	T	LinILM_JF4907JF4839chromosome.fastaq20.sorted.bam
ID=LMJF4839_01708;Parent=LMJF4839_01708_gene;inference=ab initio prediction:Prodigal:2.6;locus_tag=LMJF4839_01708;product=alanine dehydrogenase;protein_id=gnl|Lausanne-GTF|LMJF4839_01708
	SNP Factor:0.007418727836550589	Unique Strains:1	#SNP:1
1641875	A	C	LinILM_JF4904JF4839chromosome.fastaq20.sorted.bam
ID=LMJF4839_01711;Parent=LMJF4839_01711_gene;inference=ab initio prediction:Prodigal:2.6;locus_tag=LMJF4839_01711;product=SAM-dependent methyltransferase;protein_id=gnl|Lausanne-GTF|LMJF4839_01711
	SNP Factor:0.008264462809917356	Unique Strains:1	#SNP:1
1644472	A	C	LinILM_JF4934JF4839chromosome.fastaq20.sorted.bam
ID=LMJF4839_01713;Parent=LMJF4839_01713_gene;inference=ab initio prediction:Prodigal:2.6;locus_tag=LMJF4839_01713;product=RDD family protein;protein_id=gnl|Lausanne-GTF|LMJF4839_01713
	SNP Factor:0.015361455037021108	Unique Strains:1	#SNP:1
1646009	A	C	LinILM_LMNC418JF4839chromosome.fastaq20.sorted.bam
ID=LMJF4839_01721;Parent=LMJF4839_01721_gene;inference=ab initio prediction:Prodigal:2.6;locus_tag=LMJF4839_01721;product=thiamine biosynthesis protein ThiI;protein_id=gnl|Lausanne-GTF|LMJF4839_01721
	SNP Factor:0.027594199699223224	Unique Strains:2	#SNP:2
1653708	G	C	LinILM_JF4907JF4839chromosome.fastaq20.sorted.bam
1654078	C	T	LinILM_LMNC434JF4839chromosome.fastaq20.sorted.bam
ID=LMJF4839_01722;Parent=LMJF4839_01722_gene;inference=ab initio prediction:Prodigal:2.6;locus_tag=LMJF4839_01722;product=iron-sulfur cofactor synthesis protein NifS;protein_id=gnl|Lausanne-GTF|LMJF4839_01722
	SNP Factor:0.007243175118244834	Unique Strains:1	#SNP:1
1655545	G	A	LinILM_JF4929JF4839chromosome.fastaq20.sorted.bam
ID=LMJF4839_01723;Parent=LMJF4839_01723_gene;inference=ab initio prediction:Prodigal:2.6;locus_tag=LMJF4839_01723;product=septation ring formation regulator EzrA;protein_id=gnl|Lausanne-GTF|LMJF4839_01723
	SNP Factor:0.004813315556154546	Unique Strains:1	#SNP:1
1656027	G	A	LinILM_LMNC384JF4839chromosome.fastaq20.sorted.bam
ID=LMJF4839_01734;Parent=LMJF4839_01734_gene;inference=ab initio prediction:Prodigal:2.6;locus_tag=LMJF4839_01734;product=aminopeptidase;protein_id=gnl|Lausanne-GTF|LMJF4839_01734
	SNP Factor:0.007418727836550589	Unique Strains:1	#SNP:1
1666495	A	G	LinILM_JF4929JF4839chromosome.fastaq20.sorted.bam
ID=LMJF4839_01736;Parent=LMJF4839_01736_gene;eC_number=6.3.2.8;Name=murC;gene=murC;inference=ab initio prediction:Prodigal:2.6;locus_tag=LMJF4839_01736;product=UDP-N-acetylmuramate--L-alanine ligase;protein_id=gnl|Lausanne-GTF|LMJF4839_01736
	SNP Factor:0.006144582014808443	Unique Strains:1	#SNP:1
1669215	T	A	LinILM_JF4929JF4839chromosome.fastaq20.sorted.bam
ID=LMJF4839_01737;Parent=LMJF4839_01737_gene;inference=ab initio prediction:Prodigal:2.6;locus_tag=LMJF4839_01737;product=DNA translocase;protein_id=gnl|Lausanne-GTF|LMJF4839_01737
	SNP Factor:0.08780772216231784	Unique Strains:5	#SNP:5
1670040	C	T	LinILM_LMNC418JF4839chromosome.fastaq20.sorted.bam
1671122	T	G	LinILM_LMNC067JF4839chromosome.fastaq20.sorted.bam
1671569	A	T	LinILM_LMNC414JF4839chromosome.fastaq20.sorted.bam
1671732	T	C	LinILM_JF5199JF4839chromosome.fastaq20.sorted.bam
1671750	C	T	LinILM_LMNC378JF4839chromosome.fastaq20.sorted.bam
ID=LMJF4839_01739;Parent=LMJF4839_01739_gene;inference=ab initio prediction:Prodigal:2.6;locus_tag=LMJF4839_01739;note=DUF1444 domain-containing protein;product=hypothetical protein;protein_id=gnl|Lausanne-GTF|LMJF4839_01739
	SNP Factor:0.010304816471218647	Unique Strains:1	#SNP:1
1673593	G	T	LinILM_LMNC411JF4839chromosome.fastaq20.sorted.bam
ID=LMJF4839_01740;Parent=LMJF4839_01740_gene;inference=ab initio prediction:Prodigal:2.6;locus_tag=LMJF4839_01740;product=thioredoxin;protein_id=gnl|Lausanne-GTF|LMJF4839_01740
	SNP Factor:0.026404034536477175	Unique Strains:1	#SNP:1
1673976	A	G	LinILM_JF5210JF4839chromosome.fastaq20.sorted.bam
ID=LMJF4839_01741;Parent=LMJF4839_01741_gene;inference=ab initio prediction:Prodigal:2.6;locus_tag=LMJF4839_01741;product=aminopeptidase;protein_id=gnl|Lausanne-GTF|LMJF4839_01741
	SNP Factor:0.007687872381318471	Unique Strains:1	#SNP:1
1675075	C	G	LinILM_JF5207JF4839chromosome.fastaq20.sorted.bam
ID=LMJF4839_01742;Parent=LMJF4839_01742_gene;inference=ab initio prediction:Prodigal:2.6;locus_tag=LMJF4839_01742;product=hypothetical protein;protein_id=gnl|Lausanne-GTF|LMJF4839_01742
	SNP Factor:0.026404034536477175	Unique Strains:1	#SNP:1
1675851	G	A	LinILM_LMNC411JF4839chromosome.fastaq20.sorted.bam
ID=LMJF4839_01744;Parent=LMJF4839_01744_gene;inference=ab initio prediction:Prodigal:2.6;locus_tag=LMJF4839_01744;product=MBL fold metallo-hydrolase;protein_id=gnl|Lausanne-GTF|LMJF4839_01744
	SNP Factor:0.009688702004592445	Unique Strains:1	#SNP:1
1677243	T	A	LinILM_JF5186JF4839chromosome.fastaq20.sorted.bam
ID=LMJF4839_01747;Parent=LMJF4839_01747_gene;inference=ab initio prediction:Prodigal:2.6;locus_tag=LMJF4839_01747;product=multidrug transporter;protein_id=gnl|Lausanne-GTF|LMJF4839_01747
	SNP Factor:0.022565086170422813	Unique Strains:2	#SNP:2
1679950	G	A	LinILM_JF4927JF4839chromosome.fastaq20.sorted.bam
1680477	T	A	LinILM_LMNC383JF4839chromosome.fastaq20.sorted.bam
ID=LMJF4839_01749;Parent=LMJF4839_01749_gene;Name=daaA;gene=daaA;inference=ab initio prediction:Prodigal:2.6;locus_tag=LMJF4839_01749;product=D-amino acid aminotransferase;protein_id=gnl|Lausanne-GTF|LMJF4839_01749
	SNP Factor:0.056930857473598315	Unique Strains:2	#SNP:2
1681186	G	A	LinILM_JF5183JF4839chromosome.fastaq20.sorted.bam
1681786	C	T	LinILM_JF4934JF4839chromosome.fastaq20.sorted.bam
ID=LMJF4839_01753;Parent=LMJF4839_01753_gene;inference=ab initio prediction:Prodigal:2.6;locus_tag=LMJF4839_01753;product=phosphatase PAP2 family protein;protein_id=gnl|Lausanne-GTF|LMJF4839_01753
	SNP Factor:0.025235000946312536	Unique Strains:2	#SNP:1
1685154	A	G	LinILM_JF4902JF4839chromosome.fastaq20.sorted.bam	LinILM_LMNC425JF4839chromosome.fastaq20.sorted.bam
ID=LMJF4839_01762;Parent=LMJF4839_01762_gene;Name=trpG;gene=trpG;inference=ab initio prediction:Prodigal:2.6;locus_tag=LMJF4839_01762;product=anthranilate synthase subunit beta;protein_id=gnl|Lausanne-GTF|LMJF4839_01762
	SNP Factor:0.013615259983389383	Unique Strains:1	#SNP:1
1694248	G	T	LinILM_LMNC432JF4839chromosome.fastaq20.sorted.bam
ID=LMJF4839_01766;Parent=LMJF4839_01766_gene;inference=ab initio prediction:Prodigal:2.6;locus_tag=LMJF4839_01766;product=bifunctional acetaldehyde-CoA/alcohol dehydrogenase;protein_id=gnl|Lausanne-GTF|LMJF4839_01766
	SNP Factor:0.003176196314341797	Unique Strains:1	#SNP:1
1697984	A	C	LinILM_LMNC067JF4839chromosome.fastaq20.sorted.bam
ID=LMJF4839_01767;Parent=LMJF4839_01767_gene;inference=ab initio prediction:Prodigal:2.6;locus_tag=LMJF4839_01767;product=VOC family protein;protein_id=gnl|Lausanne-GTF|LMJF4839_01767
	SNP Factor:0.019219680953296174	Unique Strains:1	#SNP:1
1699842	G	T	LinILM_JF5186JF4839chromosome.fastaq20.sorted.bam
ID=LMJF4839_01768;Parent=LMJF4839_01768_gene;inference=ab initio prediction:Prodigal:2.6;locus_tag=LMJF4839_01768;product=ABC transporter ATP-binding protein;protein_id=gnl|Lausanne-GTF|LMJF4839_01768
	SNP Factor:0.008963625607285634	Unique Strains:1	#SNP:1
1701009	A	T	LinILM_LMNC411JF4839chromosome.fastaq20.sorted.bam
ID=LMJF4839_01772;Parent=LMJF4839_01772_gene;inference=ab initio prediction:Prodigal:2.6;locus_tag=LMJF4839_01772;product=DNA-3-methyladenine glycosidase;protein_id=gnl|Lausanne-GTF|LMJF4839_01772
	SNP Factor:0.08505450576244276	Unique Strains:3	#SNP:1
1703286	T	G	LinILM_JF4899JF4839chromosome.fastaq20.sorted.bam	LinILM_JF4909JF4839chromosome.fastaq20.sorted.bam	LinILM_LMNC434JF4839chromosome.fastaq20.sorted.bam
ID=LMJF4839_01774;Parent=LMJF4839_01774_gene;eC_number=4.2.1.3;Name=citB;gene=citB;inference=ab initio prediction:Prodigal:2.6;locus_tag=LMJF4839_01774;product=aconitate hydratase;protein_id=gnl|Lausanne-GTF|LMJF4839_01774
	SNP Factor:0.006112768350530588	Unique Strains:2	#SNP:1
1705681	C	T	LinILM_JF4899JF4839chromosome.fastaq20.sorted.bam	LinILM_LMNC434JF4839chromosome.fastaq20.sorted.bam
ID=LMJF4839_01777;Parent=LMJF4839_01777_gene;inference=ab initio prediction:Prodigal:2.6;locus_tag=LMJF4839_01777;product=helicase SNF2;protein_id=gnl|Lausanne-GTF|LMJF4839_01777
	SNP Factor:0.025666033571171913	Unique Strains:2	#SNP:2
1710275	G	A	LinILM_LMNC382JF4839chromosome.fastaq20.sorted.bam
1710398	G	A	LinILM_LMNC060JF4839chromosome.fastaq20.sorted.bam
ID=LMJF4839_01778;Parent=LMJF4839_01778_gene;inference=ab initio prediction:Prodigal:2.6;locus_tag=LMJF4839_01778;product=ATP-dependent dsDNA exonuclease SbcC;protein_id=gnl|Lausanne-GTF|LMJF4839_01778
	SNP Factor:0.09143889864535962	Unique Strains:2	#SNP:2
1711705	C	T	LinILM_LMNC096JF4839chromosome.fastaq20.sorted.bam
1713813	C	A	LinILM_LMNC414JF4839chromosome.fastaq20.sorted.bam
ID=LMJF4839_01784;Parent=LMJF4839_01784_gene;inference=ab initio prediction:Prodigal:2.6;locus_tag=LMJF4839_01784;product=ABC transporter ATP-binding protein;protein_id=gnl|Lausanne-GTF|LMJF4839_01784
	SNP Factor:0.027441492451302785	Unique Strains:2	#SNP:2
1718720	G	T	LinILM_LMNC416JF4839chromosome.fastaq20.sorted.bam
1718840	T	C	LinILM_LMNC383JF4839chromosome.fastaq20.sorted.bam
ID=LMJF4839_01787;Parent=LMJF4839_01787_gene;inference=ab initio prediction:Prodigal:2.6;locus_tag=LMJF4839_01787;product=cellsurface protein;protein_id=gnl|Lausanne-GTF|LMJF4839_01787
	SNP Factor:0.013286917700831761	Unique Strains:1	#SNP:1
1722767	C	T	LinILM_JF4904JF4839chromosome.fastaq20.sorted.bam
ID=LMJF4839_01796;Parent=LMJF4839_01796_gene;inference=ab initio prediction:Prodigal:2.6;locus_tag=LMJF4839_01796;product=rRNA methyltransferase;protein_id=gnl|Lausanne-GTF|LMJF4839_01796
	SNP Factor:0.08593895469584771	Unique Strains:3	#SNP:1
1732437	G	A	LinILM_JF5191JF4839chromosome.fastaq20.sorted.bam	LinILM_LMNC413JF4839chromosome.fastaq20.sorted.bam	LinILM_LMNC432JF4839chromosome.fastaq20.sorted.bam
ID=LMJF4839_01797;Parent=LMJF4839_01797_gene;Name=ansB;gene=ansB;inference=ab initio prediction:Prodigal:2.6;locus_tag=LMJF4839_01797;product=asparagine synthetase;protein_id=gnl|Lausanne-GTF|LMJF4839_01797
	SNP Factor:0.03098620228678173	Unique Strains:1	#SNP:1
1733552	T	G	LinILM_LMNC414JF4839chromosome.fastaq20.sorted.bam
ID=LMJF4839_01801;Parent=LMJF4839_01801_gene;inference=ab initio prediction:Prodigal:2.6;locus_tag=LMJF4839_01801;product=cell wall surface anchor protein;protein_id=gnl|Lausanne-GTF|LMJF4839_01801
	SNP Factor:0.07722293456804226	Unique Strains:6	#SNP:5
1738065	A	T	LinILM_LMNC423JF4839chromosome.fastaq20.sorted.bam
1738623	G	A	LinILM_JF5201JF4839chromosome.fastaq20.sorted.bam	LinILM_LMNC381JF4839chromosome.fastaq20.sorted.bam
1739029	C	A	LinILM_LMNC416JF4839chromosome.fastaq20.sorted.bam
1741114	T	C	LinILM_LMNC424JF4839chromosome.fastaq20.sorted.bam
1741585	C	T	LinILM_LMNC428JF4839chromosome.fastaq20.sorted.bam
ID=LMJF4839_01802;Parent=LMJF4839_01802_gene;inference=ab initio prediction:Prodigal:2.6;locus_tag=LMJF4839_01802;product=L-lactate dehydrogenase;protein_id=gnl|Lausanne-GTF|LMJF4839_01802
	SNP Factor:0.018163654527290893	Unique Strains:1	#SNP:1
1742185	C	G	LinILM_JF4936JF4839chromosome.fastaq20.sorted.bam
ID=LMJF4839_01806;Parent=LMJF4839_01806_gene;inference=ab initio prediction:Prodigal:2.6;locus_tag=LMJF4839_01806;product=ABC transporter;protein_id=gnl|Lausanne-GTF|LMJF4839_01806
	SNP Factor:0.008653887759075765	Unique Strains:1	#SNP:1
1744902	G	A	LinILM_LMNC416JF4839chromosome.fastaq20.sorted.bam
ID=LMJF4839_01807;Parent=LMJF4839_01807_gene;eC_number=6.2.1.26;Name=menE;gene=menE;inference=ab initio prediction:Prodigal:2.6;locus_tag=LMJF4839_01807;product=O-succinylbenzoic acid--CoA ligase;protein_id=gnl|Lausanne-GTF|LMJF4839_01807
	SNP Factor:0.005857167122549508	Unique Strains:1	#SNP:1
1745959	G	A	LinILM_LMNC421JF4839chromosome.fastaq20.sorted.bam
ID=LMJF4839_01808;Parent=LMJF4839_01808_gene;eC_number=4.1.3.36;Name=menB;gene=menB;inference=ab initio prediction:Prodigal:2.6;locus_tag=LMJF4839_01808;product=naphthoate synthase;protein_id=gnl|Lausanne-GTF|LMJF4839_01808
	SNP Factor:0.04031445273130418	Unique Strains:2	#SNP:2
1746883	C	T	LinILM_JF5181JF4839chromosome.fastaq20.sorted.bam
1747298	C	A	LinILM_JF4929JF4839chromosome.fastaq20.sorted.bam
ID=LMJF4839_01809;Parent=LMJF4839_01809_gene;inference=ab initio prediction:Prodigal:2.6;locus_tag=LMJF4839_01809;product=prolyl aminopetidase;protein_id=gnl|Lausanne-GTF|LMJF4839_01809
	SNP Factor:0.08972275668185307	Unique Strains:3	#SNP:3
1747455	G	A	LinILM_LMNC418JF4839chromosome.fastaq20.sorted.bam
1748033	C	T	LinILM_JF5207JF4839chromosome.fastaq20.sorted.bam
1748185	C	T	LinILM_LMNC047JF4839chromosome.fastaq20.sorted.bam
ID=LMJF4839_01812;Parent=LMJF4839_01812_gene;inference=ab initio prediction:Prodigal:2.6;locus_tag=LMJF4839_01812;product=1%2C4-dihydroxy-2-naphthoate octaprenyltransferase;protein_id=gnl|Lausanne-GTF|LMJF4839_01812
	SNP Factor:0.008791981712678037	Unique Strains:1	#SNP:1
1752128	T	A	LinILM_LMNC081JF4839chromosome.fastaq20.sorted.bam
ID=LMJF4839_01814;Parent=LMJF4839_01814_gene;eC_number=4.4.1.8;inference=ab initio prediction:Prodigal:2.6;locus_tag=LMJF4839_01814;product=cystathionine beta-lyase;protein_id=gnl|Lausanne-GTF|LMJF4839_01814
	SNP Factor:0.11263322398524506	Unique Strains:4	#SNP:4
1754877	T	C	LinILM_LMNC383JF4839chromosome.fastaq20.sorted.bam
1754943	C	A	LinILM_JF4904JF4839chromosome.fastaq20.sorted.bam
1755100	G	A	LinILM_JF4906JF4839chromosome.fastaq20.sorted.bam
1755253	T	C	LinILM_JF5822JF4839chromosome.fastaq20.sorted.bam
ID=LMJF4839_01816;Parent=LMJF4839_01816_gene;eC_number=2.1.1.14;inference=ab initio prediction:Prodigal:2.6;locus_tag=LMJF4839_01816;product=5-methyltetrahydropteroyltriglutamate-- homocysteine S-methyltransferase;protein_id=gnl|Lausanne-GTF|LMJF4839_01816
	SNP Factor:0.028351501920814256	Unique Strains:2	#SNP:2
1758290	C	A	LinILM_JF5822JF4839chromosome.fastaq20.sorted.bam
1758388	G	A	LinILM_LMNC380JF4839chromosome.fastaq20.sorted.bam
ID=LMJF4839_01818;Parent=LMJF4839_01818_gene;inference=ab initio prediction:Prodigal:2.6;locus_tag=LMJF4839_01818;product=transporter;protein_id=gnl|Lausanne-GTF|LMJF4839_01818
	SNP Factor:0.007021633653285774	Unique Strains:1	#SNP:1
1759323	G	T	LinILM_LMNC418JF4839chromosome.fastaq20.sorted.bam
ID=LMJF4839_01831;Parent=LMJF4839_01831_gene;inference=COORDINATES:profile:Aragorn:1.2;locus_tag=LMJF4839_01831;product=tRNA-Ala(tgc)
	SNP Factor:0.11019283746556474	Unique Strains:1	#SNP:1
1761689	G	A	LinILM_JF4918JF4839chromosome.fastaq20.sorted.bam
ID=LMJF4839_01844;Parent=LMJF4839_01844_gene;inference=ab initio prediction:Prodigal:2.6;locus_tag=LMJF4839_01844;product=glycerate dehydrogenase;protein_id=gnl|Lausanne-GTF|LMJF4839_01844
	SNP Factor:0.008764011463326995	Unique Strains:1	#SNP:1
1768898	T	G	LinILM_LMNC064JF4839chromosome.fastaq20.sorted.bam
ID=LMJF4839_01846;Parent=LMJF4839_01846_gene;inference=ab initio prediction:Prodigal:2.6;locus_tag=LMJF4839_01846;product=aromatic acid exporter family protein;protein_id=gnl|Lausanne-GTF|LMJF4839_01846
	SNP Factor:0.007582075972401244	Unique Strains:1	#SNP:1
1771036	T	A	LinILM_JF5207JF4839chromosome.fastaq20.sorted.bam
ID=LMJF4839_01851;Parent=LMJF4839_01851_gene;inference=ab initio prediction:Prodigal:2.6;locus_tag=LMJF4839_01851;product=deoxyuridine triphosphate nucleotidohydrolase;protein_id=gnl|Lausanne-GTF|LMJF4839_01851
	SNP Factor:0.017849811684486728	Unique Strains:1	#SNP:1
1776110	G	A	LinILM_LMNC423JF4839chromosome.fastaq20.sorted.bam
ID=LMJF4839_01855;Parent=LMJF4839_01855_gene;eC_number=2.3.2.3;Name=mprF;gene=mprF;inference=ab initio prediction:Prodigal:2.6,similar to AA sequence:UniProtKB:C0H3X7;locus_tag=LMJF4839_01855;product=Phosphatidylglycerol lysyltransferase;protein_id=gnl|Lausanne-GTF|LMJF4839_01855
	SNP Factor:0.003179862566339883	Unique Strains:1	#SNP:1
1778307	G	T	LinILM_LMNC064JF4839chromosome.fastaq20.sorted.bam
ID=LMJF4839_01856;Parent=LMJF4839_01856_gene;inference=ab initio prediction:Prodigal:2.6;locus_tag=LMJF4839_01856;product=VanZ family protein;protein_id=gnl|Lausanne-GTF|LMJF4839_01856
	SNP Factor:0.024451073402122353	Unique Strains:2	#SNP:1
1781069	G	A	LinILM_LMNC079JF4839chromosome.fastaq20.sorted.bam	LinILM_LMNC081JF4839chromosome.fastaq20.sorted.bam
ID=LMJF4839_01858;Parent=LMJF4839_01858_gene;inference=ab initio prediction:Prodigal:2.6;locus_tag=LMJF4839_01858;product=ribosomal-protein-alanine N-acetyltransferase;protein_id=gnl|Lausanne-GTF|LMJF4839_01858
	SNP Factor:0.015192027224112786	Unique Strains:1	#SNP:1
1782903	C	T	LinILM_LMNC383JF4839chromosome.fastaq20.sorted.bam
ID=LMJF4839_01863;Parent=LMJF4839_01863_gene;inference=ab initio prediction:Prodigal:2.6;locus_tag=LMJF4839_01863;product=RNA methyltransferase;protein_id=gnl|Lausanne-GTF|LMJF4839_01863
	SNP Factor:0.07181285569805088	Unique Strains:2	#SNP:2
1786051	C	A	LinILM_LMNC428JF4839chromosome.fastaq20.sorted.bam
1786786	G	A	LinILM_JF5186JF4839chromosome.fastaq20.sorted.bam
ID=LMJF4839_01865;Parent=LMJF4839_01865_gene;inference=ab initio prediction:Prodigal:2.6;locus_tag=LMJF4839_01865;product=deoxyguanosine kinase/deoxyadenosine kinase;protein_id=gnl|Lausanne-GTF|LMJF4839_01865
	SNP Factor:0.012793286083463399	Unique Strains:1	#SNP:1
1787564	A	T	LinILM_JF5186JF4839chromosome.fastaq20.sorted.bam
ID=LMJF4839_01869;Parent=LMJF4839_01869_gene;eC_number=3.4.11.18;inference=ab initio prediction:Prodigal:2.6;locus_tag=LMJF4839_01869;product=methionine aminopeptidase;protein_id=gnl|Lausanne-GTF|LMJF4839_01869
	SNP Factor:0.06524575902566333	Unique Strains:1	#SNP:1
1790365	G	A	LinILM_LMNC542JF4839chromosome.fastaq20.sorted.bam

ID=LMJF4839_01872;Parent=LMJF4839_01872_gene;inference=ab initio prediction:Prodigal:2.6;locus_tag=LMJF4839_01872;product=multidrug resistance protein;protein_id=gnl|Lausanne-GTF|LMJF4839_01872
	SNP Factor:0.0065538959634554765	Unique Strains:1	#SNP:1
1793781	A	T	LinILM_JF5186JF4839chromosome.fastaq20.sorted.bam
ID=LMJF4839_01873;Parent=LMJF4839_01873_gene;inference=ab initio prediction:Prodigal:2.6;locus_tag=LMJF4839_01873;product=rod shape-determining protein MreB;protein_id=gnl|Lausanne-GTF|LMJF4839_01873
	SNP Factor:0.04988609342002428	Unique Strains:3	#SNP:2
1794960	C	A	LinILM_JF5196JF4839chromosome.fastaq20.sorted.bam
1795094	T	G	LinILM_JF4936JF4839chromosome.fastaq20.sorted.bam	LinILM_LMNC433JF4839chromosome.fastaq20.sorted.bam
ID=LMJF4839_01875;Parent=LMJF4839_01875_gene;inference=ab initio prediction:Prodigal:2.6;locus_tag=LMJF4839_01875;product=hypothetical protein;protein_id=gnl|Lausanne-GTF|LMJF4839_01875
	SNP Factor:0.0863881129956518	Unique Strains:3	#SNP:2
1796201	T	A	LinILM_LMNC062JF4839chromosome.fastaq20.sorted.bam
1796310	G	A	LinILM_JF4936JF4839chromosome.fastaq20.sorted.bam	LinILM_LMNC433JF4839chromosome.fastaq20.sorted.bam
ID=LMJF4839_01876;Parent=LMJF4839_01876_gene;inference=ab initio prediction:Prodigal:2.6;locus_tag=LMJF4839_01876;product=SAM-dependent methyltransferase;protein_id=gnl|Lausanne-GTF|LMJF4839_01876
	SNP Factor:0.012335019119279636	Unique Strains:1	#SNP:1
1796850	G	A	LinILM_JF4907JF4839chromosome.fastaq20.sorted.bam
ID=LMJF4839_01880;Parent=LMJF4839_01880_gene;inference=ab initio prediction:Prodigal:2.6;locus_tag=LMJF4839_01880;product=PTS lichenan transporter subunit IIA;protein_id=gnl|Lausanne-GTF|LMJF4839_01880
	SNP Factor:0.02718573292735972	Unique Strains:1	#SNP:1
1800636	C	T	LinILM_LMNC542JF4839chromosome.fastaq20.sorted.bam

ID=LMJF4839_01882;Parent=LMJF4839_01882_gene;inference=ab initio prediction:Prodigal:2.6;locus_tag=LMJF4839_01882;product=transcriptional regulator;protein_id=gnl|Lausanne-GTF|LMJF4839_01882
	SNP Factor:0.018502528678919453	Unique Strains:2	#SNP:2
1801501	C	T	LinILM_JF5207JF4839chromosome.fastaq20.sorted.bam
1802783	T	C	LinILM_LMNC079JF4839chromosome.fastaq20.sorted.bam
ID=LMJF4839_01884;Parent=LMJF4839_01884_gene;inference=ab initio prediction:Prodigal:2.6;locus_tag=LMJF4839_01884;product=hypothetical protein;protein_id=gnl|Lausanne-GTF|LMJF4839_01884
	SNP Factor:0.03199146894161557	Unique Strains:3	#SNP:1
1805920	G	A	LinILM_JF4899JF4839chromosome.fastaq20.sorted.bam	LinILM_JF4909JF4839chromosome.fastaq20.sorted.bam	LinILM_LMNC434JF4839chromosome.fastaq20.sorted.bam
ID=LMJF4839_01887;Parent=LMJF4839_01887_gene;inference=ab initio prediction:Prodigal:2.6;locus_tag=LMJF4839_01887;product=gfo/Idh/MocA family oxidoreductase;protein_id=gnl|Lausanne-GTF|LMJF4839_01887
	SNP Factor:0.008390317573520158	Unique Strains:1	#SNP:1
1808116	C	T	LinILM_LMNC418JF4839chromosome.fastaq20.sorted.bam
ID=LMJF4839_01889;Parent=LMJF4839_01889_gene;inference=ab initio prediction:Prodigal:2.6;locus_tag=LMJF4839_01889;product=cellobiose phosphorylase;protein_id=gnl|Lausanne-GTF|LMJF4839_01889
	SNP Factor:0.01522935407232928	Unique Strains:2	#SNP:3
1809577	C	T	LinILM_JF5186JF4839chromosome.fastaq20.sorted.bam
1811385	G	A	LinILM_JF4934JF4839chromosome.fastaq20.sorted.bam
1812156	G	A	LinILM_JF4934JF4839chromosome.fastaq20.sorted.bam
ID=LMJF4839_01890;Parent=LMJF4839_01890_gene;inference=ab initio prediction:Prodigal:2.6;locus_tag=LMJF4839_01890;product=beta-glucosidase;protein_id=gnl|Lausanne-GTF|LMJF4839_01890
	SNP Factor:0.0798682554110743	Unique Strains:3	#SNP:3
1812737	C	T	LinILM_JF4934JF4839chromosome.fastaq20.sorted.bam
1812741	C	A	LinILM_JF4908JF4839chromosome.fastaq20.sorted.bam
1814212	T	A	LinILM_LMNC383JF4839chromosome.fastaq20.sorted.bam
ID=LMJF4839_01891;Parent=LMJF4839_01891_gene;inference=ab initio prediction:Prodigal:2.6;locus_tag=LMJF4839_01891;product=sugar ABC transporter substrate-binding protein;protein_id=gnl|Lausanne-GTF|LMJF4839_01891
	SNP Factor:0.006664889362836577	Unique Strains:1	#SNP:1
1816011	C	T	LinILM_LMNC419JF4839chromosome.fastaq20.sorted.bam
ID=LMJF4839_01894;Parent=LMJF4839_01894_gene;eC_number=1.4.1.13;Name=gltD;gene=gltD;inference=ab initio prediction:Prodigal:2.6;locus_tag=LMJF4839_01894;product=glutamate synthase subunit beta;protein_id=gnl|Lausanne-GTF|LMJF4839_01894
	SNP Factor:0.16854784792489508	Unique Strains:6	#SNP:5
1818446	G	A	LinILM_JF4908JF4839chromosome.fastaq20.sorted.bam	LinILM_LMNC423JF4839chromosome.fastaq20.sorted.bam	LinILM_LMNC428JF4839chromosome.fastaq20.sorted.bam
1819234	G	C	LinILM_LMNC062JF4839chromosome.fastaq20.sorted.bam
1819370	A	G	LinILM_JF4929JF4839chromosome.fastaq20.sorted.bam
1819805	A	G	LinILM_JF4907JF4839chromosome.fastaq20.sorted.bam
1819806	A	T	LinILM_JF4907JF4839chromosome.fastaq20.sorted.bam
ID=LMJF4839_01895;Parent=LMJF4839_01895_gene;inference=ab initio prediction:Prodigal:2.6;locus_tag=LMJF4839_01895;product=glutamate synthase large subunit;protein_id=gnl|Lausanne-GTF|LMJF4839_01895
	SNP Factor:0.10254122337076388	Unique Strains:3	#SNP:3
1822551	C	T	LinILM_JF5186JF4839chromosome.fastaq20.sorted.bam
1822659	C	T	LinILM_LMNC384JF4839chromosome.fastaq20.sorted.bam
1824032	C	T	LinILM_LMNC542JF4839chromosome.fastaq20.sorted.bam

ID=LMJF4839_01896;Parent=LMJF4839_01896_gene;Name=gltC;gene=gltC;inference=ab initio prediction:Prodigal:2.6;locus_tag=LMJF4839_01896;product=transcription activator of glutamate synthase operon GltC;protein_id=gnl|Lausanne-GTF|LMJF4839_01896
	SNP Factor:0.009296358616329983	Unique Strains:1	#SNP:1
1825407	A	T	LinILM_JF5822JF4839chromosome.fastaq20.sorted.bam
ID=LMJF4839_01898;Parent=LMJF4839_01898_gene;inference=ab initio prediction:Prodigal:2.6;locus_tag=LMJF4839_01898;product=glycerol dehydrogenase;protein_id=gnl|Lausanne-GTF|LMJF4839_01898
	SNP Factor:0.007479151864178602	Unique Strains:1	#SNP:1
1826305	C	A	LinILM_JF4907JF4839chromosome.fastaq20.sorted.bam
ID=LMJF4839_01903;Parent=LMJF4839_01903_gene;inference=ab initio prediction:Prodigal:2.6;locus_tag=LMJF4839_01903;product=histidine kinase;protein_id=gnl|Lausanne-GTF|LMJF4839_01903
	SNP Factor:0.007931346266715312	Unique Strains:1	#SNP:1
1830603	T	A	LinILM_JF5207JF4839chromosome.fastaq20.sorted.bam
ID=LMJF4839_01906;Parent=LMJF4839_01906_gene;inference=ab initio prediction:Prodigal:2.6;locus_tag=LMJF4839_01906;product=NAD dependent epimerase/dehydratase;protein_id=gnl|Lausanne-GTF|LMJF4839_01906
	SNP Factor:0.009423560786678855	Unique Strains:1	#SNP:1
1833671	C	G	LinILM_JF5822JF4839chromosome.fastaq20.sorted.bam
ID=LMJF4839_01908;Parent=LMJF4839_01908_gene;inference=ab initio prediction:Prodigal:2.6;locus_tag=LMJF4839_01908;product=ABC transporter permease;protein_id=gnl|Lausanne-GTF|LMJF4839_01908
	SNP Factor:0.008207013713919915	Unique Strains:1	#SNP:1
1836395	C	T	LinILM_LMNC064JF4839chromosome.fastaq20.sorted.bam
ID=LMJF4839_01910;Parent=LMJF4839_01910_gene;inference=ab initio prediction:Prodigal:2.6;locus_tag=LMJF4839_01910;product=hypothetical protein;protein_id=gnl|Lausanne-GTF|LMJF4839_01910
	SNP Factor:0.09703870226908833	Unique Strains:2	#SNP:2
1837921	A	T	LinILM_JF5186JF4839chromosome.fastaq20.sorted.bam
1838059	A	G	LinILM_JF5822JF4839chromosome.fastaq20.sorted.bam
ID=LMJF4839_01913;Parent=LMJF4839_01913_gene;inference=ab initio prediction:Prodigal:2.6;locus_tag=LMJF4839_01913;product=RNA methyltransferase;protein_id=gnl|Lausanne-GTF|LMJF4839_01913
	SNP Factor:0.09701497062265421	Unique Strains:4	#SNP:3
1840787	C	T	LinILM_JF4901JF4839chromosome.fastaq20.sorted.bam	LinILM_LMNC169JF4839chromosome.fastaq20.sorted.bam
1840867	G	A	LinILM_LMNC416JF4839chromosome.fastaq20.sorted.bam
1841042	A	G	LinILM_LMNC067JF4839chromosome.fastaq20.sorted.bam
ID=LMJF4839_01917;Parent=LMJF4839_01917_gene;Name=gatA;gene=gatA;inference=ab initio prediction:Prodigal:2.6;locus_tag=LMJF4839_01917;product=aspartyl/glutamyl-tRNA amidotransferase subunit A;protein_id=gnl|Lausanne-GTF|LMJF4839_01917
	SNP Factor:0.0341271692081928	Unique Strains:3	#SNP:2
1844562	G	T	LinILM_JF5201JF4839chromosome.fastaq20.sorted.bam	LinILM_LMNC381JF4839chromosome.fastaq20.sorted.bam
1845021	G	A	LinILM_LMNC060JF4839chromosome.fastaq20.sorted.bam
ID=LMJF4839_01920;Parent=LMJF4839_01920_gene;eC_number=6.5.1.2;Name=ligA;gene=ligA;inference=ab initio prediction:Prodigal:2.6;locus_tag=LMJF4839_01920;product=NAD-dependent DNA ligase LigA;protein_id=gnl|Lausanne-GTF|LMJF4839_01920
	SNP Factor:0.04091318222731364	Unique Strains:2	#SNP:2
1847826	G	T	LinILM_LMNC096JF4839chromosome.fastaq20.sorted.bam
1849107	G	A	LinILM_JF4936JF4839chromosome.fastaq20.sorted.bam
ID=LMJF4839_01921;Parent=LMJF4839_01921_gene;Name=pcrA;gene=pcrA;inference=ab initio prediction:Prodigal:2.6;locus_tag=LMJF4839_01921;product=ATP-dependent DNA helicase;protein_id=gnl|Lausanne-GTF|LMJF4839_01921
	SNP Factor:0.015046814401306063	Unique Strains:2	#SNP:2
1850453	G	A	LinILM_JF5207JF4839chromosome.fastaq20.sorted.bam
1851121	A	G	LinILM_LMNC381JF4839chromosome.fastaq20.sorted.bam
ID=LMJF4839_01927;Parent=LMJF4839_01927_gene;Name=purH;gene=purH;inference=ab initio prediction:Prodigal:2.6;locus_tag=LMJF4839_01927;product=bifunctional phosphoribosylaminoimidazolecarboxamide formyltransferase/IMP cyclohydrolase;protein_id=gnl|Lausanne-GTF|LMJF4839_01927
	SNP Factor:0.005398081521827143	Unique Strains:1	#SNP:1
1856662	G	C	LinILM_LMNC384JF4839chromosome.fastaq20.sorted.bam
ID=LMJF4839_01929;Parent=LMJF4839_01929_gene;eC_number=6.3.3.1;Name=purM;gene=purM;inference=ab initio prediction:Prodigal:2.6;locus_tag=LMJF4839_01929;product=phosphoribosylaminoimidazole synthetase;protein_id=gnl|Lausanne-GTF|LMJF4839_01929
	SNP Factor:0.007863427982794819	Unique Strains:1	#SNP:1
1859034	G	A	LinILM_LMNC424JF4839chromosome.fastaq20.sorted.bam
ID=LMJF4839_01935;Parent=LMJF4839_01935_gene;eC_number=4.3.2.2;Name=purB;gene=purB;inference=ab initio prediction:Prodigal:2.6;locus_tag=LMJF4839_01935;product=adenylosuccinate lyase;protein_id=gnl|Lausanne-GTF|LMJF4839_01935
	SNP Factor:0.012773512843767165	Unique Strains:2	#SNP:1
1864860	G	A	LinILM_JF4939JF4839chromosome.fastaq20.sorted.bam	LinILM_LMNC429JF4839chromosome.fastaq20.sorted.bam
ID=LMJF4839_01942;Parent=LMJF4839_01942_gene;inference=ab initio prediction:Prodigal:2.6;locus_tag=LMJF4839_01942;product=phosphohydrolase;protein_id=gnl|Lausanne-GTF|LMJF4839_01942
	SNP Factor:0.013615259983389383	Unique Strains:1	#SNP:1
1874026	C	T	LinILM_JF4906JF4839chromosome.fastaq20.sorted.bam
ID=LMJF4839_01947;Parent=LMJF4839_01947_gene;inference=ab initio prediction:Prodigal:2.6;locus_tag=LMJF4839_01947;product=3'-exo-deoxyribonuclease;protein_id=gnl|Lausanne-GTF|LMJF4839_01947
	SNP Factor:0.0109173881240652	Unique Strains:1	#SNP:1
1877813	G	A	LinILM_JF4907JF4839chromosome.fastaq20.sorted.bam
ID=LMJF4839_01952;Parent=LMJF4839_01952_gene;Name=inlC;gene=inlC;inference=ab initio prediction:Prodigal:2.6;locus_tag=LMJF4839_01952;product=internalin C;protein_id=gnl|Lausanne-GTF|LMJF4839_01952
	SNP Factor:0.009234036659125536	Unique Strains:1	#SNP:1
1880494	G	A	LinILM_JF5196JF4839chromosome.fastaq20.sorted.bam
ID=LMJF4839_01957;Parent=LMJF4839_01957_gene;inference=ab initio prediction:Prodigal:2.6;locus_tag=LMJF4839_01957;product=flavodoxin;protein_id=gnl|Lausanne-GTF|LMJF4839_01957
	SNP Factor:0.014031346027024372	Unique Strains:1	#SNP:1
1882952	G	C	LinILM_JF4927JF4839chromosome.fastaq20.sorted.bam
ID=LMJF4839_01959;Parent=LMJF4839_01959_gene;inference=ab initio prediction:Prodigal:2.6;locus_tag=LMJF4839_01959;product=hypothetical protein;protein_id=gnl|Lausanne-GTF|LMJF4839_01959
	SNP Factor:0.0211367335292004	Unique Strains:1	#SNP:1
1883878	G	A	LinILM_JF5199JF4839chromosome.fastaq20.sorted.bam
ID=LMJF4839_01960;Parent=LMJF4839_01960_gene;Name=trmD;gene=trmD;inference=ab initio prediction:Prodigal:2.6;locus_tag=LMJF4839_01960;product=tRNA (guanine-N(1)-)-methyltransferase;protein_id=gnl|Lausanne-GTF|LMJF4839_01960
	SNP Factor:0.011183305561457857	Unique Strains:1	#SNP:1
1884786	C	T	LinILM_JF5822JF4839chromosome.fastaq20.sorted.bam
ID=LMJF4839_01961;Parent=LMJF4839_01961_gene;Name=rimM;gene=rimM;inference=ab initio prediction:Prodigal:2.6;locus_tag=LMJF4839_01961;product=16S rRNA-processing protein RimM;protein_id=gnl|Lausanne-GTF|LMJF4839_01961
	SNP Factor:0.06357279084551812	Unique Strains:2	#SNP:2
1885227	C	T	LinILM_LMNC384JF4839chromosome.fastaq20.sorted.bam
1885409	C	A	LinILM_LMNC169JF4839chromosome.fastaq20.sorted.bam
ID=LMJF4839_01963;Parent=LMJF4839_01963_gene;inference=ab initio prediction:Prodigal:2.6;locus_tag=LMJF4839_01963;product=gamma-glutamyl-gamma-aminobutyrate hydrolase;protein_id=gnl|Lausanne-GTF|LMJF4839_01963
	SNP Factor:0.011228889687387712	Unique Strains:1	#SNP:1
1886215	G	A	LinILM_LMNC047JF4839chromosome.fastaq20.sorted.bam
ID=LMJF4839_01964;Parent=LMJF4839_01964_gene;inference=ab initio prediction:Prodigal:2.6;locus_tag=LMJF4839_01964;product=KH domain-containing protein;protein_id=gnl|Lausanne-GTF|LMJF4839_01964
	SNP Factor:0.03562268452550584	Unique Strains:1	#SNP:1
1886947	C	T	LinILM_LMNC060JF4839chromosome.fastaq20.sorted.bam
ID=LMJF4839_01966;Parent=LMJF4839_01966_gene;inference=ab initio prediction:Prodigal:2.6;locus_tag=LMJF4839_01966;product=hypothetical protein;protein_id=gnl|Lausanne-GTF|LMJF4839_01966
	SNP Factor:0.004978592054167082	Unique Strains:1	#SNP:1
1888309	A	T	LinILM_JF4907JF4839chromosome.fastaq20.sorted.bam
ID=LMJF4839_01967;Parent=LMJF4839_01967_gene;inference=ab initio prediction:Prodigal:2.6;locus_tag=LMJF4839_01967;product=peptidoglycan binding protein;protein_id=gnl|Lausanne-GTF|LMJF4839_01967
	SNP Factor:1.147399387416216	Unique Strains:9	#SNP:7
1889547	C	T	LinILM_JF4901JF4839chromosome.fastaq20.sorted.bam	LinILM_LMNC169JF4839chromosome.fastaq20.sorted.bam
1890190	A	G	LinILM_JF4927JF4839chromosome.fastaq20.sorted.bam
1890217	C	G	LinILM_JF4934JF4839chromosome.fastaq20.sorted.bam	LinILM_LMNC424JF4839chromosome.fastaq20.sorted.bam	LinILM_LMNC429JF4839chromosome.fastaq20.sorted.bam
1890223	G	A	LinILM_JF4934JF4839chromosome.fastaq20.sorted.bam
1890238	G	A	LinILM_LMNC271JF4839chromosome.fastaq20.sorted.bam
1890247	C	G	LinILM_JF5196JF4839chromosome.fastaq20.sorted.bam	LinILM_LMNC271JF4839chromosome.fastaq20.sorted.bam
1890619	C	A	LinILM_LMNC434JF4839chromosome.fastaq20.sorted.bam
ID=LMJF4839_01971;Parent=LMJF4839_01971_gene;inference=ab initio prediction:Prodigal:2.6;locus_tag=LMJF4839_01971;product=cell division protein FtsY;protein_id=gnl|Lausanne-GTF|LMJF4839_01971
	SNP Factor:0.008364840900726069	Unique Strains:1	#SNP:1
1895748	A	T	LinILM_JF4936JF4839chromosome.fastaq20.sorted.bam
ID=LMJF4839_01972;Parent=LMJF4839_01972_gene;Name=smc_2;gene=smc_2;inference=ab initio prediction:Prodigal:2.6;locus_tag=LMJF4839_01972;product=chromosome condensation protein Smc;protein_id=gnl|Lausanne-GTF|LMJF4839_01972
	SNP Factor:0.058004371209414346	Unique Strains:5	#SNP:4
1896873	A	G	LinILM_JF5183JF4839chromosome.fastaq20.sorted.bam	LinILM_LMNC424JF4839chromosome.fastaq20.sorted.bam
1897750	G	T	LinILM_LMNC096JF4839chromosome.fastaq20.sorted.bam
1897991	C	T	LinILM_LMNC445JF4839chromosome.fastaq20.sorted.bam
1899086	C	T	LinILM_JF5196JF4839chromosome.fastaq20.sorted.bam
ID=LMJF4839_01973;Parent=LMJF4839_01973_gene;Name=rnc;gene=rnc;inference=ab initio prediction:Prodigal:2.6;locus_tag=LMJF4839_01973;product=ribonuclease III;protein_id=gnl|Lausanne-GTF|LMJF4839_01973
	SNP Factor:0.011960148784250876	Unique Strains:1	#SNP:1
1900075	A	T	LinILM_JF5207JF4839chromosome.fastaq20.sorted.bam
ID=LMJF4839_01979;Parent=LMJF4839_01979_gene;inference=ab initio prediction:Prodigal:2.6;locus_tag=LMJF4839_01979;product=ATP-dependent DNA helicase RecG;protein_id=gnl|Lausanne-GTF|LMJF4839_01979
	SNP Factor:0.06450312437008668	Unique Strains:4	#SNP:4
1905318	T	C	LinILM_LMNC424JF4839chromosome.fastaq20.sorted.bam
1905323	G	A	LinILM_LMNC108JF4839chromosome.fastaq20.sorted.bam
1905589	C	T	LinILM_JF4934JF4839chromosome.fastaq20.sorted.bam
1906239	C	T	LinILM_JF5186JF4839chromosome.fastaq20.sorted.bam
ID=LMJF4839_01980;Parent=LMJF4839_01980_gene;inference=ab initio prediction:Prodigal:2.6;locus_tag=LMJF4839_01980;product=L-serine dehydratase;protein_id=gnl|Lausanne-GTF|LMJF4839_01980
	SNP Factor:0.03706037134492088	Unique Strains:2	#SNP:2
1906890	C	T	LinILM_LMNC167JF4839chromosome.fastaq20.sorted.bam
1907158	C	A	LinILM_JF4901JF4839chromosome.fastaq20.sorted.bam
ID=LMJF4839_01982;Parent=LMJF4839_01982_gene;inference=ab initio prediction:Prodigal:2.6;locus_tag=LMJF4839_01982;product=cytochrome C5;protein_id=gnl|Lausanne-GTF|LMJF4839_01982
	SNP Factor:0.004978592054167082	Unique Strains:1	#SNP:1
1909324	T	C	LinILM_JF5822JF4839chromosome.fastaq20.sorted.bam
ID=LMJF4839_01992;Parent=LMJF4839_01992_gene;Name=priA;gene=priA;inference=ab initio prediction:Prodigal:2.6;locus_tag=LMJF4839_01992;product=primosome assembly protein PriA;protein_id=gnl|Lausanne-GTF|LMJF4839_01992
	SNP Factor:0.003450715160717059	Unique Strains:1	#SNP:1
1918182	A	G	LinILM_JF5199JF4839chromosome.fastaq20.sorted.bam
ID=LMJF4839_01994;Parent=LMJF4839_01994_gene;Name=rpoZ;gene=rpoZ;inference=ab initio prediction:Prodigal:2.6;locus_tag=LMJF4839_01994;product=DNA-directed RNA polymerase subunit omega;protein_id=gnl|Lausanne-GTF|LMJF4839_01994
	SNP Factor:0.03973299427844883	Unique Strains:1	#SNP:1
1921786	C	T	LinILM_JF4918JF4839chromosome.fastaq20.sorted.bam
ID=LMJF4839_01998;Parent=LMJF4839_01998_gene;inference=ab initio prediction:Prodigal:2.6;locus_tag=LMJF4839_01998;product=short-chain dehydrogenase;protein_id=gnl|Lausanne-GTF|LMJF4839_01998
	SNP Factor:0.013751186039795934	Unique Strains:1	#SNP:1
1925732	C	A	LinILM_LMNC419JF4839chromosome.fastaq20.sorted.bam
ID=LMJF4839_02000;Parent=LMJF4839_02000_gene;Name=pyrF;gene=pyrF;inference=ab initio prediction:Prodigal:2.6;locus_tag=LMJF4839_02000;product=orotidine 5'-phosphate decarboxylase;protein_id=gnl|Lausanne-GTF|LMJF4839_02000
	SNP Factor:0.047023970468946547	Unique Strains:2	#SNP:2
1926914	G	A	LinILM_JF4907JF4839chromosome.fastaq20.sorted.bam
1927380	G	T	LinILM_LMNC418JF4839chromosome.fastaq20.sorted.bam
ID=LMJF4839_02002;Parent=LMJF4839_02002_gene;Name=pyrDII;gene=pyrDII;inference=ab initio prediction:Prodigal:2.6;locus_tag=LMJF4839_02002;product=dihydroorotate dehydrogenase electron transfer subunit;protein_id=gnl|Lausanne-GTF|LMJF4839_02002
	SNP Factor:0.01078911593983989	Unique Strains:1	#SNP:1
1928921	C	A	LinILM_JF5822JF4839chromosome.fastaq20.sorted.bam
ID=LMJF4839_02003;Parent=LMJF4839_02003_gene;eC_number=6.3.5.5;Name=carB;gene=carB;inference=ab initio prediction:Prodigal:2.6;locus_tag=LMJF4839_02003;product=carbamoyl-phosphate synthetase;protein_id=gnl|Lausanne-GTF|LMJF4839_02003
	SNP Factor:0.002571394775954373	Unique Strains:1	#SNP:1
1931651	C	A	LinILM_LMNC067JF4839chromosome.fastaq20.sorted.bam
ID=LMJF4839_02004;Parent=LMJF4839_02004_gene;eC_number=6.3.5.5;Name=pyrAa;gene=pyrAa;inference=ab initio prediction:Prodigal:2.6;locus_tag=LMJF4839_02004;product=carbamoyl phosphate synthase small subunit;protein_id=gnl|Lausanne-GTF|LMJF4839_02004
	SNP Factor:0.015122530301770092	Unique Strains:2	#SNP:1
1932671	A	C	LinILM_JF4901JF4839chromosome.fastaq20.sorted.bam	LinILM_LMNC169JF4839chromosome.fastaq20.sorted.bam
ID=LMJF4839_02011;Parent=LMJF4839_02011_gene;inference=ab initio prediction:Prodigal:2.6;locus_tag=LMJF4839_02011;product=pseudouridine synthase;protein_id=gnl|Lausanne-GTF|LMJF4839_02011
	SNP Factor:0.03620794221212423	Unique Strains:2	#SNP:2
1939274	C	T	LinILM_LMNC380JF4839chromosome.fastaq20.sorted.bam
1939451	T	C	LinILM_LMNC047JF4839chromosome.fastaq20.sorted.bam
ID=LMJF4839_02014;Parent=LMJF4839_02014_gene;inference=ab initio prediction:Prodigal:2.6;locus_tag=LMJF4839_02014;product=multidrug transporter;protein_id=gnl|Lausanne-GTF|LMJF4839_02014
	SNP Factor:0.0060236609401729995	Unique Strains:1	#SNP:1
1942859	T	C	LinILM_JF5207JF4839chromosome.fastaq20.sorted.bam
ID=LMJF4839_02015;Parent=LMJF4839_02015_gene;inference=ab initio prediction:Prodigal:2.6;locus_tag=LMJF4839_02015;product=metal ABC transporter;protein_id=gnl|Lausanne-GTF|LMJF4839_02015
	SNP Factor:0.035393845010352705	Unique Strains:2	#SNP:2
1943875	C	A	LinILM_LMNC445JF4839chromosome.fastaq20.sorted.bam
1944198	A	G	LinILM_LMNC421JF4839chromosome.fastaq20.sorted.bam
inference=ab initio prediction:SignalP:4.1;note=predicted cleavage at residue 29;product=putative signal peptide
	SNP Factor:0.09391435011269722	Unique Strains:1	#SNP:1
1944198	A	G	LinILM_LMNC421JF4839chromosome.fastaq20.sorted.bam
ID=LMJF4839_02021;Parent=LMJF4839_02021_gene;inference=ab initio prediction:Prodigal:2.6;locus_tag=LMJF4839_02021;product=heavy metal-transporting ATPase;protein_id=gnl|Lausanne-GTF|LMJF4839_02021
	SNP Factor:0.05969815122287932	Unique Strains:4	#SNP:4
1949267	G	T	LinILM_LMNC378JF4839chromosome.fastaq20.sorted.bam
1949355	G	A	LinILM_JF4906JF4839chromosome.fastaq20.sorted.bam	LinILM_JF4934JF4839chromosome.fastaq20.sorted.bam	LinILM_LMNC416JF4839chromosome.fastaq20.sorted.bam
1949683	C	T	LinILM_LMNC378JF4839chromosome.fastaq20.sorted.bam
1950432	G	A	LinILM_LMNC416JF4839chromosome.fastaq20.sorted.bam
ID=LMJF4839_02024;Parent=LMJF4839_02024_gene;Name=deoD;gene=deoD;inference=ab initio prediction:Prodigal:2.6;locus_tag=LMJF4839_02024;product=purine nucleoside phosphorylase;protein_id=gnl|Lausanne-GTF|LMJF4839_02024
	SNP Factor:0.011755992617236637	Unique Strains:1	#SNP:1
1952501	C	A	LinILM_JF4901JF4839chromosome.fastaq20.sorted.bam
ID=LMJF4839_02030;Parent=LMJF4839_02030_gene;inference=ab initio prediction:Prodigal:2.6;locus_tag=LMJF4839_02030;product=lipase;protein_id=gnl|Lausanne-GTF|LMJF4839_02030
	SNP Factor:0.010501223392525228	Unique Strains:1	#SNP:1
1955452	G	A	LinILM_JF5199JF4839chromosome.fastaq20.sorted.bam
ID=LMJF4839_02031;Parent=LMJF4839_02031_gene;inference=ab initio prediction:Prodigal:2.6;locus_tag=LMJF4839_02031;product=DegV family protein;protein_id=gnl|Lausanne-GTF|LMJF4839_02031
	SNP Factor:0.009826947455311957	Unique Strains:1	#SNP:1
1956504	G	C	LinILM_LMNC067JF4839chromosome.fastaq20.sorted.bam
ID=LMJF4839_02033;Parent=LMJF4839_02033_gene;Name=ccpN;gene=ccpN;inference=ab initio prediction:Prodigal:2.6,similar to AA sequence:UniProtKB:O34994;locus_tag=LMJF4839_02033;product=Transcriptional repressor CcpN;protein_id=gnl|Lausanne-GTF|LMJF4839_02033
	SNP Factor:0.013351313101643546	Unique Strains:1	#SNP:1
1958128	G	T	LinILM_LMNC433JF4839chromosome.fastaq20.sorted.bam
ID=LMJF4839_02036;Parent=LMJF4839_02036_gene;inference=ab initio prediction:Prodigal:2.6;locus_tag=LMJF4839_02036;product=glyoxalase/bleomycin resistance/dioxygenase family protein;protein_id=gnl|Lausanne-GTF|LMJF4839_02036
	SNP Factor:0.04361194094943196	Unique Strains:1	#SNP:1
1962353	T	C	LinILM_JF5207JF4839chromosome.fastaq20.sorted.bam
ID=LMJF4839_02038;Parent=LMJF4839_02038_gene;inference=ab initio prediction:Prodigal:2.6;locus_tag=LMJF4839_02038;product=alkaline phosphatase;protein_id=gnl|Lausanne-GTF|LMJF4839_02038
	SNP Factor:0.01322314049586777	Unique Strains:1	#SNP:1
1964010	T	C	LinILM_JF5191JF4839chromosome.fastaq20.sorted.bam
ID=LMJF4839_02040;Parent=LMJF4839_02040_gene;inference=ab initio prediction:Prodigal:2.6;locus_tag=LMJF4839_02040;product=methyltransferase;protein_id=gnl|Lausanne-GTF|LMJF4839_02040
	SNP Factor:0.009423560786678855	Unique Strains:1	#SNP:1
1966300	C	T	LinILM_LMNC060JF4839chromosome.fastaq20.sorted.bam
ID=LMJF4839_02043;Parent=LMJF4839_02043_gene;inference=ab initio prediction:Prodigal:2.6;locus_tag=LMJF4839_02043;product=ABC transporter ATP-binding protein;protein_id=gnl|Lausanne-GTF|LMJF4839_02043
	SNP Factor:0.004363496731740948	Unique Strains:1	#SNP:1
1968727	T	G	LinILM_JF4934JF4839chromosome.fastaq20.sorted.bam
ID=LMJF4839_02044;Parent=LMJF4839_02044_gene;inference=ab initio prediction:Prodigal:2.6;locus_tag=LMJF4839_02044;product=formate--tetrahydrofolate ligase;protein_id=gnl|Lausanne-GTF|LMJF4839_02044
	SNP Factor:0.004907638248169451	Unique Strains:1	#SNP:1
1970997	C	T	LinILM_LMNC542JF4839chromosome.fastaq20.sorted.bam

ID=LMJF4839_02046;Parent=LMJF4839_02046_gene;inference=COORDINATES:profile:Infernal:1.1;locus_tag=LMJF4839_02046;product=cspA
	SNP Factor:0.15210667748314152	Unique Strains:2	#SNP:2
1973212	A	T	LinILM_JF4929JF4839chromosome.fastaq20.sorted.bam
1973228	A	C	LinILM_LMNC411JF4839chromosome.fastaq20.sorted.bam
ID=LMJF4839_02048;Parent=LMJF4839_02048_gene;inference=ab initio prediction:Prodigal:2.6;locus_tag=LMJF4839_02048;product=RNase HI;protein_id=gnl|Lausanne-GTF|LMJF4839_02048
	SNP Factor:0.020507351885651007	Unique Strains:1	#SNP:1
1973361	A	G	LinILM_JF5196JF4839chromosome.fastaq20.sorted.bam
ID=LMJF4839_02052;Parent=LMJF4839_02052_gene;inference=ab initio prediction:Prodigal:2.6;locus_tag=LMJF4839_02052;product=xanthine permease;protein_id=gnl|Lausanne-GTF|LMJF4839_02052
	SNP Factor:0.006313569755475443	Unique Strains:1	#SNP:1
1977293	A	G	LinILM_LMNC418JF4839chromosome.fastaq20.sorted.bam
ID=LMJF4839_02053;Parent=LMJF4839_02053_gene;eC_number=2.4.2.22;inference=ab initio prediction:Prodigal:2.6;locus_tag=LMJF4839_02053;product=xanthine phosphoribosyltransferase;protein_id=gnl|Lausanne-GTF|LMJF4839_02053
	SNP Factor:0.3704759190652608	Unique Strains:13	#SNP:1
1978131	G	A	LinILM_JF4901JF4839chromosome.fastaq20.sorted.bam	LinILM_JF4906JF4839chromosome.fastaq20.sorted.bam	LinILM_JF4908JF4839chromosome.fastaq20.sorted.bam	LinILM_JF4918JF4839chromosome.fastaq20.sorted.bam	LinILM_JF4934JF4839chromosome.fastaq20.sorted.bam	LinILM_JF5199JF4839chromosome.fastaq20.sorted.bam	LinILM_LMNC047JF4839chromosome.fastaq20.sorted.bam	LinILM_LMNC169JF4839chromosome.fastaq20.sorted.bam	LinILM_LMNC416JF4839chromosome.fastaq20.sorted.bam	LinILM_LMNC419JF4839chromosome.fastaq20.sorted.bam	LinILM_LMNC421JF4839chromosome.fastaq20.sorted.bam	LinILM_LMNC423JF4839chromosome.fastaq20.sorted.bam	LinILM_LMNC428JF4839chromosome.fastaq20.sorted.bam
ID=LMJF4839_02056;Parent=LMJF4839_02056_gene;inference=ab initio prediction:Prodigal:2.6;locus_tag=LMJF4839_02056;product=RNA methyltransferase;protein_id=gnl|Lausanne-GTF|LMJF4839_02056
	SNP Factor:0.028745957599712543	Unique Strains:2	#SNP:2
1980117	G	A	LinILM_JF4929JF4839chromosome.fastaq20.sorted.bam
1981108	C	G	LinILM_JF5822JF4839chromosome.fastaq20.sorted.bam
ID=LMJF4839_02062;Parent=LMJF4839_02062_gene;inference=ab initio prediction:Prodigal:2.6;locus_tag=LMJF4839_02062;product=hypothetical protein;protein_id=gnl|Lausanne-GTF|LMJF4839_02062
	SNP Factor:0.02251897223410724	Unique Strains:1	#SNP:1
1982888	C	T	LinILM_JF5199JF4839chromosome.fastaq20.sorted.bam
ID=LMJF4839_02066;Parent=LMJF4839_02066_gene;Name=nth;gene=nth;inference=ab initio prediction:Prodigal:2.6;locus_tag=LMJF4839_02066;product=endonuclease III (DNA repair);protein_id=gnl|Lausanne-GTF|LMJF4839_02066
	SNP Factor:0.025005938910491243	Unique Strains:1	#SNP:1
1987007	C	T	LinILM_LMNC411JF4839chromosome.fastaq20.sorted.bam
ID=LMJF4839_02067;Parent=LMJF4839_02067_gene;Name=dnaD;gene=dnaD;inference=ab initio prediction:Prodigal:2.6;locus_tag=LMJF4839_02067;product=chromosome replication initiation protein;protein_id=gnl|Lausanne-GTF|LMJF4839_02067
	SNP Factor:0.022925000859687534	Unique Strains:1	#SNP:1
1988353	T	C	LinILM_JF4934JF4839chromosome.fastaq20.sorted.bam
ID=LMJF4839_02068;Parent=LMJF4839_02068_gene;eC_number=6.1.1.22;Name=asnC;gene=asnC;inference=ab initio prediction:Prodigal:2.6;locus_tag=LMJF4839_02068;product=asparaginyl-tRNA synthetase;protein_id=gnl|Lausanne-GTF|LMJF4839_02068
	SNP Factor:0.02554702568753433	Unique Strains:2	#SNP:2
1988960	C	T	LinILM_JF5186JF4839chromosome.fastaq20.sorted.bam
1989614	G	A	LinILM_LMNC062JF4839chromosome.fastaq20.sorted.bam
ID=LMJF4839_02071;Parent=LMJF4839_02071_gene;Name=dinG;gene=dinG;inference=ab initio prediction:Prodigal:2.6;locus_tag=LMJF4839_02071;product=bifunctional ATP-dependent DNA helicase/DNA polymerase III subunit epsilon;protein_id=gnl|Lausanne-GTF|LMJF4839_02071
	SNP Factor:0.0029642979949488363	Unique Strains:1	#SNP:1
1994041	G	T	LinILM_JF5186JF4839chromosome.fastaq20.sorted.bam
ID=LMJF4839_02072;Parent=LMJF4839_02072_gene;eC_number=4.1.1.11;Name=panD;gene=panD;inference=ab initio prediction:Prodigal:2.6;locus_tag=LMJF4839_02072;product=aspartate alpha-decarboxylase;protein_id=gnl|Lausanne-GTF|LMJF4839_02072
	SNP Factor:0.04293227433723301	Unique Strains:2	#SNP:1
1994747	G	T	LinILM_LMNC086JF4839chromosome.fastaq20.sorted.bam	LinILM_LMNC097JF4839chromosome.fastaq20.sorted.bam
ID=LMJF4839_02081;Parent=LMJF4839_02081_gene;inference=ab initio prediction:Prodigal:2.6;locus_tag=LMJF4839_02081;product=YitT family protein;protein_id=gnl|Lausanne-GTF|LMJF4839_02081
	SNP Factor:0.009521270518337968	Unique Strains:1	#SNP:1
2001524	A	T	LinILM_JF5186JF4839chromosome.fastaq20.sorted.bam
ID=LMJF4839_02083;Parent=LMJF4839_02083_gene;inference=ab initio prediction:Prodigal:2.6;locus_tag=LMJF4839_02083;product=histidine kinase;protein_id=gnl|Lausanne-GTF|LMJF4839_02083
	SNP Factor:0.21786808813490394	Unique Strains:6	#SNP:5
2003622	C	T	LinILM_JF4939JF4839chromosome.fastaq20.sorted.bam	LinILM_LMNC429JF4839chromosome.fastaq20.sorted.bam
2003721	T	A	LinILM_LMNC421JF4839chromosome.fastaq20.sorted.bam
2003729	C	T	LinILM_JF5183JF4839chromosome.fastaq20.sorted.bam
2003739	C	T	LinILM_LMNC428JF4839chromosome.fastaq20.sorted.bam
2003994	C	T	LinILM_JF5822JF4839chromosome.fastaq20.sorted.bam
ID=LMJF4839_02084;Parent=LMJF4839_02084_gene;inference=ab initio prediction:Prodigal:2.6;locus_tag=LMJF4839_02084;product=histidine kinase;protein_id=gnl|Lausanne-GTF|LMJF4839_02084
	SNP Factor:0.0073201619219817144	Unique Strains:1	#SNP:1
2005581	G	A	LinILM_LMNC424JF4839chromosome.fastaq20.sorted.bam
ID=LMJF4839_02085;Parent=LMJF4839_02085_gene;inference=ab initio prediction:Prodigal:2.6;locus_tag=LMJF4839_02085;product=hypothetical protein;protein_id=gnl|Lausanne-GTF|LMJF4839_02085
	SNP Factor:0.01643034355848381	Unique Strains:1	#SNP:1
2006017	G	T	LinILM_JF5207JF4839chromosome.fastaq20.sorted.bam
ID=LMJF4839_02093;Parent=LMJF4839_02093_gene;inference=ab initio prediction:Prodigal:2.6;locus_tag=LMJF4839_02093;product=hypothetical protein;protein_id=gnl|Lausanne-GTF|LMJF4839_02093
	SNP Factor:0.015108707147929352	Unique Strains:1	#SNP:1
2016192	A	G	LinILM_JF5822JF4839chromosome.fastaq20.sorted.bam
ID=LMJF4839_02097;Parent=LMJF4839_02097_gene;Name=hisC;gene=hisC;inference=ab initio prediction:Prodigal:2.6;locus_tag=LMJF4839_02097;product=histidinol-phosphate aminotransferase;protein_id=gnl|Lausanne-GTF|LMJF4839_02097
	SNP Factor:0.15248086365161173	Unique Strains:5	#SNP:4
2020130	G	A	LinILM_JF5207JF4839chromosome.fastaq20.sorted.bam
2020274	T	C	LinILM_LMNC067JF4839chromosome.fastaq20.sorted.bam	LinILM_LMNC383JF4839chromosome.fastaq20.sorted.bam
2020780	C	T	LinILM_LMNC433JF4839chromosome.fastaq20.sorted.bam
2021125	A	T	LinILM_LMNC411JF4839chromosome.fastaq20.sorted.bam
ID=LMJF4839_02099;Parent=LMJF4839_02099_gene;Name=aroB;gene=aroB;inference=ab initio prediction:Prodigal:2.6;locus_tag=LMJF4839_02099;product=3-dehydroquinate synthase;protein_id=gnl|Lausanne-GTF|LMJF4839_02099
	SNP Factor:0.007519984358432535	Unique Strains:1	#SNP:1
2022091	C	T	LinILM_JF5210JF4839chromosome.fastaq20.sorted.bam
ID=LMJF4839_02100;Parent=LMJF4839_02100_gene;eC_number=4.2.3.5;Name=aroF;gene=aroF;inference=ab initio prediction:Prodigal:2.6;locus_tag=LMJF4839_02100;product=chorismate synthase;protein_id=gnl|Lausanne-GTF|LMJF4839_02100
	SNP Factor:0.014151477414242048	Unique Strains:1	#SNP:1
2022797	T	A	LinILM_LMNC383JF4839chromosome.fastaq20.sorted.bam
ID=LMJF4839_02101;Parent=LMJF4839_02101_gene;Name=ndk;gene=ndk;inference=ab initio prediction:Prodigal:2.6;locus_tag=LMJF4839_02101;product=nucleoside diphosphate kinase;protein_id=gnl|Lausanne-GTF|LMJF4839_02101
	SNP Factor:0.018571826539140125	Unique Strains:1	#SNP:1
2024013	C	A	LinILM_JF5196JF4839chromosome.fastaq20.sorted.bam
ID=LMJF4839_02104;Parent=LMJF4839_02104_gene;inference=ab initio prediction:Prodigal:2.6;locus_tag=LMJF4839_02104;product=heptaprenyl diphosphate synthase subunit I;protein_id=gnl|Lausanne-GTF|LMJF4839_02104
	SNP Factor:0.010747025760620749	Unique Strains:1	#SNP:1
2026364	C	T	LinILM_LMNC380JF4839chromosome.fastaq20.sorted.bam
ID=LMJF4839_02109;Parent=LMJF4839_02109_gene;Name=gpsA;gene=gpsA;inference=ab initio prediction:Prodigal:2.6;locus_tag=LMJF4839_02109;product=NAD(P)H-dependent glycerol-3-phosphate dehydrogenase;protein_id=gnl|Lausanne-GTF|LMJF4839_02109
	SNP Factor:0.008118332819172255	Unique Strains:1	#SNP:1
2029968	C	T	LinILM_LMNC421JF4839chromosome.fastaq20.sorted.bam
ID=LMJF4839_02111;Parent=LMJF4839_02111_gene;Name=rpsA;gene=rpsA;inference=ab initio prediction:Prodigal:2.6;locus_tag=LMJF4839_02111;product=30S ribosomal protein S1;protein_id=gnl|Lausanne-GTF|LMJF4839_02111
	SNP Factor:0.006199897081708443	Unique Strains:1	#SNP:1
2033241	T	C	LinILM_LMNC428JF4839chromosome.fastaq20.sorted.bam
ID=LMJF4839_02114;Parent=LMJF4839_02114_gene;inference=ab initio prediction:Prodigal:2.6;locus_tag=LMJF4839_02114;product=peptidoglycan-binding protein LysM;protein_id=gnl|Lausanne-GTF|LMJF4839_02114
	SNP Factor:0.022925000859687534	Unique Strains:1	#SNP:2
2035540	G	C	LinILM_JF4918JF4839chromosome.fastaq20.sorted.bam
2035543	A	G	LinILM_JF4918JF4839chromosome.fastaq20.sorted.bam
ID=LMJF4839_02115;Parent=LMJF4839_02115_gene;Name=recS;gene=recS;inference=ab initio prediction:Prodigal:2.6;locus_tag=LMJF4839_02115;product=ATP-dependent DNA helicase;protein_id=gnl|Lausanne-GTF|LMJF4839_02115
	SNP Factor:0.0058821799358842386	Unique Strains:1	#SNP:1
2037629	A	C	LinILM_LMNC167JF4839chromosome.fastaq20.sorted.bam
ID=LMJF4839_02116;Parent=LMJF4839_02116_gene;inference=ab initio prediction:Prodigal:2.6;locus_tag=LMJF4839_02116;product=hypothetical protein;protein_id=gnl|Lausanne-GTF|LMJF4839_02116
	SNP Factor:0.057335222665432596	Unique Strains:1	#SNP:1
2038429	A	T	LinILM_LMNC062JF4839chromosome.fastaq20.sorted.bam
ID=LMJF4839_02121;Parent=LMJF4839_02121_gene;Name=resE;gene=resE;inference=ab initio prediction:Prodigal:2.6;locus_tag=LMJF4839_02121;product=two-component sensor histidine kinas;protein_id=gnl|Lausanne-GTF|LMJF4839_02121
	SNP Factor:0.004611865407319953	Unique Strains:1	#SNP:1
2041294	C	T	LinILM_LMNC167JF4839chromosome.fastaq20.sorted.bam
ID=LMJF4839_02123;Parent=LMJF4839_02123_gene;inference=ab initio prediction:Prodigal:2.6;locus_tag=LMJF4839_02123;product=rRNA pseudouridine synthase;protein_id=gnl|Lausanne-GTF|LMJF4839_02123
	SNP Factor:0.011228889687387712	Unique Strains:1	#SNP:1
2044069	G	A	LinILM_LMNC420JF4839chromosome.fastaq20.sorted.bam
ID=LMJF4839_02126;Parent=LMJF4839_02126_gene;Name=lysA_2;gene=lysA_2;inference=ab initio prediction:Prodigal:2.6;locus_tag=LMJF4839_02126;product=diaminopimelate decarboxylase;protein_id=gnl|Lausanne-GTF|LMJF4839_02126
	SNP Factor:0.006299133239266277	Unique Strains:1	#SNP:1
2046082	A	T	LinILM_LMNC432JF4839chromosome.fastaq20.sorted.bam
ID=LMJF4839_02127;Parent=LMJF4839_02127_gene;eC_number=2.4.2.1;Name=pnp;gene=pnp;inference=ab initio prediction:Prodigal:2.6;locus_tag=LMJF4839_02127;product=purine nucleoside phosphorylase;protein_id=gnl|Lausanne-GTF|LMJF4839_02127
	SNP Factor:0.010078613182826044	Unique Strains:1	#SNP:1
2047523	G	T	LinILM_JF5822JF4839chromosome.fastaq20.sorted.bam
ID=LMJF4839_02131;Parent=LMJF4839_02131_gene;Name=fhuG;gene=fhuG;inference=ab initio prediction:Prodigal:2.6;locus_tag=LMJF4839_02131;product=ferrichrome ABC transporter permease;protein_id=gnl|Lausanne-GTF|LMJF4839_02131
	SNP Factor:0.008070764462809918	Unique Strains:1	#SNP:1
2051880	C	T	LinILM_LMNC416JF4839chromosome.fastaq20.sorted.bam
ID=LMJF4839_02132;Parent=LMJF4839_02132_gene;Name=fhuB;gene=fhuB;inference=ab initio prediction:Prodigal:2.6;locus_tag=LMJF4839_02132;product=ferrichrome ABC transporter permease;protein_id=gnl|Lausanne-GTF|LMJF4839_02132
	SNP Factor:0.03218875485849019	Unique Strains:2	#SNP:1
2052564	C	T	LinILM_JF4936JF4839chromosome.fastaq20.sorted.bam	LinILM_LMNC433JF4839chromosome.fastaq20.sorted.bam
ID=LMJF4839_02133;Parent=LMJF4839_02133_gene;inference=ab initio prediction:Prodigal:2.6;locus_tag=LMJF4839_02133;product=ferrichrome-binding protein;protein_id=gnl|Lausanne-GTF|LMJF4839_02133
	SNP Factor:0.07887610316994295	Unique Strains:3	#SNP:3
2053193	G	C	LinILM_JF4929JF4839chromosome.fastaq20.sorted.bam
2053856	G	A	LinILM_JF5207JF4839chromosome.fastaq20.sorted.bam
2053998	G	A	LinILM_LMNC419JF4839chromosome.fastaq20.sorted.bam
inference=ab initio prediction:SignalP:4.1;note=predicted cleavage at residue 23;product=putative signal peptide
	SNP Factor:0.1180637544273908	Unique Strains:1	#SNP:1
2053998	G	A	LinILM_LMNC419JF4839chromosome.fastaq20.sorted.bam
ID=LMJF4839_02134;Parent=LMJF4839_02134_gene;Name=fhuC;gene=fhuC;inference=ab initio prediction:Prodigal:2.6;locus_tag=LMJF4839_02134;product=ferrichrome ABC transporter ATP-binding protein;protein_id=gnl|Lausanne-GTF|LMJF4839_02134
	SNP Factor:0.040021611670301965	Unique Strains:2	#SNP:2
2054302	A	G	LinILM_LMNC418JF4839chromosome.fastaq20.sorted.bam
2054938	C	T	LinILM_LMNC383JF4839chromosome.fastaq20.sorted.bam
ID=LMJF4839_02135;Parent=LMJF4839_02135_gene;inference=ab initio prediction:Prodigal:2.6;locus_tag=LMJF4839_02135;product=oxidoreductase;protein_id=gnl|Lausanne-GTF|LMJF4839_02135
	SNP Factor:0.008264462809917356	Unique Strains:1	#SNP:1
2055744	G	A	LinILM_JF5181JF4839chromosome.fastaq20.sorted.bam
ID=LMJF4839_02138;Parent=LMJF4839_02138_gene;inference=ab initio prediction:Prodigal:2.6;locus_tag=LMJF4839_02138;product=ABC transporter ATP-binding protein;protein_id=gnl|Lausanne-GTF|LMJF4839_02138
	SNP Factor:0.009296358616329983	Unique Strains:1	#SNP:1
2057559	C	T	LinILM_JF5196JF4839chromosome.fastaq20.sorted.bam
ID=LMJF4839_02141;Parent=LMJF4839_02141_gene;inference=ab initio prediction:Prodigal:2.6;locus_tag=LMJF4839_02141;product=hypothetical protein;protein_id=gnl|Lausanne-GTF|LMJF4839_02141
	SNP Factor:0.025005938910491243	Unique Strains:2	#SNP:1
2060372	G	A	LinILM_LMNC086JF4839chromosome.fastaq20.sorted.bam	LinILM_LMNC097JF4839chromosome.fastaq20.sorted.bam
ID=LMJF4839_02150;Parent=LMJF4839_02150_gene;inference=ab initio prediction:Prodigal:2.6;locus_tag=LMJF4839_02150;product=DNA polymerase IV;protein_id=gnl|Lausanne-GTF|LMJF4839_02150
	SNP Factor:0.007709386949549771	Unique Strains:1	#SNP:1
2067686	A	T	LinILM_LMNC062JF4839chromosome.fastaq20.sorted.bam
ID=LMJF4839_02152;Parent=LMJF4839_02152_gene;inference=ab initio prediction:Prodigal:2.6;locus_tag=LMJF4839_02152;product=ribonuclease Z;protein_id=gnl|Lausanne-GTF|LMJF4839_02152
	SNP Factor:0.008963625607285634	Unique Strains:1	#SNP:1
2069409	C	T	LinILM_LMNC169JF4839chromosome.fastaq20.sorted.bam
ID=LMJF4839_02153;Parent=LMJF4839_02153_gene;eC_number=1.1.1.49;inference=ab initio prediction:Prodigal:2.6;locus_tag=LMJF4839_02153;product=glucose-6-phosphate 1-dehydrogenase;protein_id=gnl|Lausanne-GTF|LMJF4839_02153
	SNP Factor:0.005595438598454541	Unique Strains:1	#SNP:1
2071549	C	T	LinILM_LMNC433JF4839chromosome.fastaq20.sorted.bam
ID=LMJF4839_02157;Parent=LMJF4839_02157_gene;inference=ab initio prediction:Prodigal:2.6;locus_tag=LMJF4839_02157;product=N-acetyltransferase;protein_id=gnl|Lausanne-GTF|LMJF4839_02157
	SNP Factor:0.06249121217328813	Unique Strains:2	#SNP:2
2072931	C	T	LinILM_LMNC418JF4839chromosome.fastaq20.sorted.bam
2073212	C	T	LinILM_LMNC096JF4839chromosome.fastaq20.sorted.bam
ID=LMJF4839_02159;Parent=LMJF4839_02159_gene;eC_number=4.2.1.9;Name=ilvD;gene=ilvD;inference=ab initio prediction:Prodigal:2.6;locus_tag=LMJF4839_02159;product=dihydroxy-acid dehydratase;protein_id=gnl|Lausanne-GTF|LMJF4839_02159
	SNP Factor:0.004872914392639951	Unique Strains:1	#SNP:1
2074693	G	A	LinILM_LMNC064JF4839chromosome.fastaq20.sorted.bam
ID=LMJF4839_02162;Parent=LMJF4839_02162_gene;eC_number=1.1.1.86;Name=ilvC;gene=ilvC;inference=ab initio prediction:Prodigal:2.6;locus_tag=LMJF4839_02162;product=ketol-acid reductoisomerase;protein_id=gnl|Lausanne-GTF|LMJF4839_02162
	SNP Factor:0.008289330802324328	Unique Strains:1	#SNP:1
2078656	C	T	LinILM_JF5210JF4839chromosome.fastaq20.sorted.bam
ID=LMJF4839_02164;Parent=LMJF4839_02164_gene;eC_number=1.1.1.85;Name=leuB;gene=leuB;inference=ab initio prediction:Prodigal:2.6;locus_tag=LMJF4839_02164;product=3-isopropylmalate dehydrogenase;protein_id=gnl|Lausanne-GTF|LMJF4839_02164
	SNP Factor:0.06272837047375601	Unique Strains:4	#SNP:2
2081033	C	T	LinILM_JF4929JF4839chromosome.fastaq20.sorted.bam
2081436	G	A	LinILM_JF4908JF4839chromosome.fastaq20.sorted.bam	LinILM_LMNC423JF4839chromosome.fastaq20.sorted.bam	LinILM_LMNC428JF4839chromosome.fastaq20.sorted.bam
ID=LMJF4839_02165;Parent=LMJF4839_02165_gene;eC_number=4.2.1.33;Name=leuC;gene=leuC;inference=ab initio prediction:Prodigal:2.6;locus_tag=LMJF4839_02165;product=isopropylmalate isomerase large subunit;protein_id=gnl|Lausanne-GTF|LMJF4839_02165
	SNP Factor:0.00594565669778227	Unique Strains:1	#SNP:1
2083053	A	G	LinILM_JF4936JF4839chromosome.fastaq20.sorted.bam
ID=LMJF4839_02170;Parent=LMJF4839_02170_gene;inference=ab initio prediction:Prodigal:2.6;locus_tag=LMJF4839_02170;product=LacI family transcriptional regulator;protein_id=gnl|Lausanne-GTF|LMJF4839_02170
	SNP Factor:0.008166465227191064	Unique Strains:1	#SNP:1
2087595	C	T	LinILM_LMNC433JF4839chromosome.fastaq20.sorted.bam
ID=LMJF4839_02172;Parent=LMJF4839_02172_gene;inference=ab initio prediction:Prodigal:2.6;locus_tag=LMJF4839_02172;product=DeoR family transcriptional regulator;protein_id=gnl|Lausanne-GTF|LMJF4839_02172
	SNP Factor:0.017417202971374827	Unique Strains:1	#SNP:1
2089624	G	A	LinILM_LMNC445JF4839chromosome.fastaq20.sorted.bam
ID=LMJF4839_02182;Parent=LMJF4839_02182_gene;eC_number=2.2.1.6;Name=alsS;gene=alsS;inference=ab initio prediction:Prodigal:2.6;locus_tag=LMJF4839_02182;product=acetolactate synthase;protein_id=gnl|Lausanne-GTF|LMJF4839_02182
	SNP Factor:0.00486431007058114	Unique Strains:1	#SNP:1
2098641	T	C	LinILM_LMNC418JF4839chromosome.fastaq20.sorted.bam
ID=LMJF4839_02183;Parent=LMJF4839_02183_gene;inference=ab initio prediction:Prodigal:2.6;locus_tag=LMJF4839_02183;product=ABC transporter substrate-binding protein;protein_id=gnl|Lausanne-GTF|LMJF4839_02183
	SNP Factor:0.06797364888211671	Unique Strains:4	#SNP:3
2100389	G	A	LinILM_JF5822JF4839chromosome.fastaq20.sorted.bam
2100648	C	T	LinILM_LMNC086JF4839chromosome.fastaq20.sorted.bam	LinILM_LMNC097JF4839chromosome.fastaq20.sorted.bam
2100869	C	T	LinILM_JF5210JF4839chromosome.fastaq20.sorted.bam
ID=LMJF4839_02184;Parent=LMJF4839_02184_gene;inference=ab initio prediction:Prodigal:2.6;locus_tag=LMJF4839_02184;product=ABC transporter permease;protein_id=gnl|Lausanne-GTF|LMJF4839_02184
	SNP Factor:0.016987590565092203	Unique Strains:2	#SNP:1
2101492	G	T	LinILM_LMNC067JF4839chromosome.fastaq20.sorted.bam	LinILM_LMNC383JF4839chromosome.fastaq20.sorted.bam
ID=LMJF4839_02185;Parent=LMJF4839_02185_gene;inference=ab initio prediction:Prodigal:2.6;locus_tag=LMJF4839_02185;product=sugar ABC transporter permease;protein_id=gnl|Lausanne-GTF|LMJF4839_02185
	SNP Factor:0.05326184410258231	Unique Strains:2	#SNP:2
2102374	G	C	LinILM_JF5861JF4839chromosome.fastaq20.sorted.bam
2102779	G	A	LinILM_LMNC542JF4839chromosome.fastaq20.sorted.bam

ID=LMJF4839_02187;Parent=LMJF4839_02187_gene;inference=ab initio prediction:Prodigal:2.6;locus_tag=LMJF4839_02187;product=two-component sensor histidine kinase;protein_id=gnl|Lausanne-GTF|LMJF4839_02187
	SNP Factor:0.018987852521349467	Unique Strains:2	#SNP:2
2104920	C	T	LinILM_JF5183JF4839chromosome.fastaq20.sorted.bam
2106210	C	T	LinILM_LMNC064JF4839chromosome.fastaq20.sorted.bam
ID=LMJF4839_02190;Parent=LMJF4839_02190_gene;inference=ab initio prediction:Prodigal:2.6;locus_tag=LMJF4839_02190;product=sugar hydrolase;protein_id=gnl|Lausanne-GTF|LMJF4839_02190
	SNP Factor:0.012432437472609786	Unique Strains:2	#SNP:2
2109205	A	G	LinILM_LMNC384JF4839chromosome.fastaq20.sorted.bam
2110601	C	T	LinILM_LMNC418JF4839chromosome.fastaq20.sorted.bam
ID=LMJF4839_02191;Parent=LMJF4839_02191_gene;inference=ab initio prediction:Prodigal:2.6;locus_tag=LMJF4839_02191;product=alpha-mannosidase;protein_id=gnl|Lausanne-GTF|LMJF4839_02191
	SNP Factor:0.005331911490269261	Unique Strains:1	#SNP:1
2112417	A	C	LinILM_LMNC380JF4839chromosome.fastaq20.sorted.bam
ID=LMJF4839_02194;Parent=LMJF4839_02194_gene;inference=ab initio prediction:Prodigal:2.6;locus_tag=LMJF4839_02194;product=phosphatase PAP2 family protein;protein_id=gnl|Lausanne-GTF|LMJF4839_02194
	SNP Factor:0.02371438395959069	Unique Strains:1	#SNP:1
2115184	C	T	LinILM_JF5207JF4839chromosome.fastaq20.sorted.bam
ID=LMJF4839_02195;Parent=LMJF4839_02195_gene;eC_number=5.1.1.7;Name=dapF;gene=dapF;inference=ab initio prediction:Prodigal:2.6;locus_tag=LMJF4839_02195;product=diaminopimelate epimerase;protein_id=gnl|Lausanne-GTF|LMJF4839_02195
	SNP Factor:0.01667903695240637	Unique Strains:1	#SNP:1
2115960	G	T	LinILM_LMNC383JF4839chromosome.fastaq20.sorted.bam
ID=LMJF4839_02196;Parent=LMJF4839_02196_gene;eC_number=6.1.1.5;Name=ileS;gene=ileS;inference=ab initio prediction:Prodigal:2.6;locus_tag=LMJF4839_02196;product=isoleucyl-tRNA synthetase;protein_id=gnl|Lausanne-GTF|LMJF4839_02196
	SNP Factor:0.008960386132906421	Unique Strains:1	#SNP:1
2117651	G	A	LinILM_JF4929JF4839chromosome.fastaq20.sorted.bam
ID=LMJF4839_02200;Parent=LMJF4839_02200_gene;inference=ab initio prediction:Prodigal:2.6;locus_tag=LMJF4839_02200;product=carbon-sulfur lyase;protein_id=gnl|Lausanne-GTF|LMJF4839_02200
	SNP Factor:0.029835605811976012	Unique Strains:1	#SNP:1
2120900	C	G	LinILM_LMNC060JF4839chromosome.fastaq20.sorted.bam
ID=LMJF4839_02202;Parent=LMJF4839_02202_gene;eC_number=2.4.2.19;Name=nadC;gene=nadC;inference=ab initio prediction:Prodigal:2.6;locus_tag=LMJF4839_02202;product=nicotinate-nucleotide pyrophosphorylase;protein_id=gnl|Lausanne-GTF|LMJF4839_02202
	SNP Factor:0.058544010459863204	Unique Strains:2	#SNP:2
2123786	T	C	LinILM_JF5207JF4839chromosome.fastaq20.sorted.bam
2124293	G	T	LinILM_JF4934JF4839chromosome.fastaq20.sorted.bam
ID=LMJF4839_02203;Parent=LMJF4839_02203_gene;Name=nadA;gene=nadA;inference=ab initio prediction:Prodigal:2.6;locus_tag=LMJF4839_02203;product=quinolinate synthetase;protein_id=gnl|Lausanne-GTF|LMJF4839_02203
	SNP Factor:0.05999610025348353	Unique Strains:1	#SNP:1
2125435	C	A	LinILM_JF5186JF4839chromosome.fastaq20.sorted.bam
ID=LMJF4839_02204;Parent=LMJF4839_02204_gene;inference=COORDINATES:profile:Infernal:1.1;locus_tag=LMJF4839_02204;product=rliF
	SNP Factor:0.07479151864178603	Unique Strains:1	#SNP:1
2125592	A	G	LinILM_LMNC067JF4839chromosome.fastaq20.sorted.bam
ID=LMJF4839_02207;Parent=LMJF4839_02207_gene;inference=ab initio prediction:Prodigal:2.6;locus_tag=LMJF4839_02207;product=RNA-binding protein S4;protein_id=gnl|Lausanne-GTF|LMJF4839_02207
	SNP Factor:0.03186810852153222	Unique Strains:3	#SNP:1
2129598	T	G	LinILM_LMNC079JF4839chromosome.fastaq20.sorted.bam	LinILM_LMNC081JF4839chromosome.fastaq20.sorted.bam	LinILM_LMNC382JF4839chromosome.fastaq20.sorted.bam
ID=LMJF4839_02209;Parent=LMJF4839_02209_gene;inference=ab initio prediction:Prodigal:2.6;locus_tag=LMJF4839_02209;product=cell division protein SepF;protein_id=gnl|Lausanne-GTF|LMJF4839_02209
	SNP Factor:0.017966223499820338	Unique Strains:1	#SNP:1
2131100	C	T	LinILM_LMNC423JF4839chromosome.fastaq20.sorted.bam
ID=LMJF4839_02210;Parent=LMJF4839_02210_gene;inference=ab initio prediction:Prodigal:2.6;locus_tag=LMJF4839_02210;product=YggS family pyridoxal phosphate enzyme;protein_id=gnl|Lausanne-GTF|LMJF4839_02210
	SNP Factor:0.011960148784250876	Unique Strains:1	#SNP:1
2131445	C	A	LinILM_JF5861JF4839chromosome.fastaq20.sorted.bam
ID=LMJF4839_02212;Parent=LMJF4839_02212_gene;Name=ftsA;gene=ftsA;inference=ab initio prediction:Prodigal:2.6;locus_tag=LMJF4839_02212;product=cell division protein FtsA;protein_id=gnl|Lausanne-GTF|LMJF4839_02212
	SNP Factor:0.006446538853289669	Unique Strains:1	#SNP:1
2134105	A	G	LinILM_LMNC418JF4839chromosome.fastaq20.sorted.bam
ID=LMJF4839_02215;Parent=LMJF4839_02215_gene;eC_number=6.3.2.9;Name=murD;gene=murD;inference=ab initio prediction:Prodigal:2.6;locus_tag=LMJF4839_02215;product=UDP-N-acetylmuramoyl-L-alanyl-D-glutamate synthetase;protein_id=gnl|Lausanne-GTF|LMJF4839_02215
	SNP Factor:0.018110583221148332	Unique Strains:3	#SNP:1
2138078	G	A	LinILM_LMNC079JF4839chromosome.fastaq20.sorted.bam	LinILM_LMNC081JF4839chromosome.fastaq20.sorted.bam	LinILM_LMNC382JF4839chromosome.fastaq20.sorted.bam
ID=LMJF4839_02216;Parent=LMJF4839_02216_gene;Name=mraY;gene=mraY;inference=ab initio prediction:Prodigal:2.6;locus_tag=LMJF4839_02216;product=phospho-N-acetylmuramoyl-pentapeptide- transferase;protein_id=gnl|Lausanne-GTF|LMJF4839_02216
	SNP Factor:0.05080612383145915	Unique Strains:2	#SNP:2
2138306	C	T	LinILM_LMNC060JF4839chromosome.fastaq20.sorted.bam
2139172	A	G	LinILM_LMNC411JF4839chromosome.fastaq20.sorted.bam
ID=LMJF4839_02217;Parent=LMJF4839_02217_gene;Name=murE;gene=murE;inference=ab initio prediction:Prodigal:2.6;locus_tag=LMJF4839_02217;product=UDP-N-acetylmuramoylalanyl-D-glutamate--2%2C 6-diaminopimelate ligase;protein_id=gnl|Lausanne-GTF|LMJF4839_02217
	SNP Factor:0.01678631579536362	Unique Strains:1	#SNP:1
2140780	A	C	LinILM_LMNC380JF4839chromosome.fastaq20.sorted.bam
ID=LMJF4839_02220;Parent=LMJF4839_02220_gene;Name=mraW;gene=mraW;inference=ab initio prediction:Prodigal:2.6;locus_tag=LMJF4839_02220;product=S-adenosyl-methyltransferase MraW;protein_id=gnl|Lausanne-GTF|LMJF4839_02220
	SNP Factor:0.008791981712678037	Unique Strains:1	#SNP:1
2144013	G	A	LinILM_LMNC378JF4839chromosome.fastaq20.sorted.bam
ID=LMJF4839_02222;Parent=LMJF4839_02222_gene;inference=ab initio prediction:Prodigal:2.6;locus_tag=LMJF4839_02222;product=MFS transporter;protein_id=gnl|Lausanne-GTF|LMJF4839_02222
	SNP Factor:0.01323372747785005	Unique Strains:1	#SNP:1
2146166	C	A	LinILM_LMNC419JF4839chromosome.fastaq20.sorted.bam
ID=LMJF4839_02223;Parent=LMJF4839_02223_gene;inference=ab initio prediction:Prodigal:2.6;locus_tag=LMJF4839_02223;product=peptide ABC transporter substrate-binding protein;protein_id=gnl|Lausanne-GTF|LMJF4839_02223
	SNP Factor:0.018203662576910473	Unique Strains:2	#SNP:2
2147290	C	T	LinILM_LMNC383JF4839chromosome.fastaq20.sorted.bam
2147405	C	T	LinILM_JF5822JF4839chromosome.fastaq20.sorted.bam
ID=LMJF4839_02229;Parent=LMJF4839_02229_gene;inference=ab initio prediction:Prodigal:2.6;locus_tag=LMJF4839_02229;product=excinuclease ABC subunit A;protein_id=gnl|Lausanne-GTF|LMJF4839_02229
	SNP Factor:0.007372402149792467	Unique Strains:1	#SNP:1
2153426	C	A	LinILM_LMNC420JF4839chromosome.fastaq20.sorted.bam
ID=LMJF4839_02230;Parent=LMJF4839_02230_gene;eC_number=3.4.21.107;Name=htrA;gene=htrA;inference=ab initio prediction:Prodigal:2.6,similar to AA sequence:UniProtKB:Q9LA06;locus_tag=LMJF4839_02230;product=Serine protease Do-like HtrA;protein_id=gnl|Lausanne-GTF|LMJF4839_02230
	SNP Factor:0.0713821164004378	Unique Strains:3	#SNP:3
2154381	C	T	LinILM_LMNC067JF4839chromosome.fastaq20.sorted.bam
2155022	T	G	LinILM_JF4904JF4839chromosome.fastaq20.sorted.bam
2155061	C	A	LinILM_LMNC081JF4839chromosome.fastaq20.sorted.bam
ID=LMJF4839_02233;Parent=LMJF4839_02233_gene;inference=ab initio prediction:Prodigal:2.6;locus_tag=LMJF4839_02233;product=hypothetical protein;protein_id=gnl|Lausanne-GTF|LMJF4839_02233
	SNP Factor:0.02920304879829454	Unique Strains:1	#SNP:1
2156406	G	A	LinILM_LMNC542JF4839chromosome.fastaq20.sorted.bam

ID=LMJF4839_02234;Parent=LMJF4839_02234_gene;inference=ab initio prediction:Prodigal:2.6;locus_tag=LMJF4839_02234;product=regulator;protein_id=gnl|Lausanne-GTF|LMJF4839_02234
	SNP Factor:0.0732990049660076	Unique Strains:2	#SNP:2
2156875	T	C	LinILM_JF5207JF4839chromosome.fastaq20.sorted.bam
2157008	G	T	LinILM_LMNC383JF4839chromosome.fastaq20.sorted.bam
ID=LMJF4839_02251;Parent=LMJF4839_02251_gene;inference=ab initio prediction:Prodigal:2.6;locus_tag=LMJF4839_02251;product=redox-sensing transcriptional repressor Rex;protein_id=gnl|Lausanne-GTF|LMJF4839_02251
	SNP Factor:0.012734149167823353	Unique Strains:1	#SNP:1
2170420	C	A	LinILM_JF5183JF4839chromosome.fastaq20.sorted.bam
ID=LMJF4839_02252;Parent=LMJF4839_02252_gene;inference=ab initio prediction:Prodigal:2.6;locus_tag=LMJF4839_02252;product=ABC transporter ATP-binding protein;protein_id=gnl|Lausanne-GTF|LMJF4839_02252
	SNP Factor:0.08459020276271603	Unique Strains:4	#SNP:4
2171450	C	T	LinILM_JF4901JF4839chromosome.fastaq20.sorted.bam	LinILM_LMNC169JF4839chromosome.fastaq20.sorted.bam
2171636	G	A	LinILM_JF4907JF4839chromosome.fastaq20.sorted.bam
2172636	T	A	LinILM_LMNC064JF4839chromosome.fastaq20.sorted.bam
2172637	A	G	LinILM_LMNC064JF4839chromosome.fastaq20.sorted.bam
ID=LMJF4839_02253;Parent=LMJF4839_02253_gene;inference=ab initio prediction:Prodigal:2.6;locus_tag=LMJF4839_02253;product=alpha/beta hydrolase;protein_id=gnl|Lausanne-GTF|LMJF4839_02253
	SNP Factor:0.008599857242369776	Unique Strains:1	#SNP:1
2173424	G	C	LinILM_LMNC445JF4839chromosome.fastaq20.sorted.bam
ID=LMJF4839_02258;Parent=LMJF4839_02258_gene;inference=ab initio prediction:Prodigal:2.6;locus_tag=LMJF4839_02258;product=tRNA (adenosine(37)-N6)-threonylcarbamoyltransferase complex ATPase subunit type 1 TsaE;protein_id=gnl|Lausanne-GTF|LMJF4839_02258
	SNP Factor:0.017849811684486728	Unique Strains:1	#SNP:1
2177296	C	T	LinILM_JF5181JF4839chromosome.fastaq20.sorted.bam
ID=LMJF4839_02259;Parent=LMJF4839_02259_gene;inference=ab initio prediction:Prodigal:2.6;locus_tag=LMJF4839_02259;product=hypothetical protein;protein_id=gnl|Lausanne-GTF|LMJF4839_02259
	SNP Factor:0.021672542333699356	Unique Strains:1	#SNP:1
2177613	G	A	LinILM_LMNC411JF4839chromosome.fastaq20.sorted.bam
ID=LMJF4839_02270;Parent=LMJF4839_02270_gene;inference=ab initio prediction:Prodigal:2.6;locus_tag=LMJF4839_02270;product=lipase;protein_id=gnl|Lausanne-GTF|LMJF4839_02270
	SNP Factor:0.023725730554786665	Unique Strains:3	#SNP:1
2187611	C	T	LinILM_LMNC079JF4839chromosome.fastaq20.sorted.bam	LinILM_LMNC081JF4839chromosome.fastaq20.sorted.bam	LinILM_LMNC382JF4839chromosome.fastaq20.sorted.bam
ID=LMJF4839_02279;Parent=LMJF4839_02279_gene;inference=ab initio prediction:Prodigal:2.6;locus_tag=LMJF4839_02279;product=PTS galacticol transporter subunit IIA;protein_id=gnl|Lausanne-GTF|LMJF4839_02279
	SNP Factor:0.01762145588468519	Unique Strains:1	#SNP:1
2196647	C	T	LinILM_LMNC062JF4839chromosome.fastaq20.sorted.bam
ID=LMJF4839_02280;Parent=LMJF4839_02280_gene;inference=ab initio prediction:Prodigal:2.6;locus_tag=LMJF4839_02280;product=transcriptional antiterminator;protein_id=gnl|Lausanne-GTF|LMJF4839_02280
	SNP Factor:0.016463073326528598	Unique Strains:2	#SNP:2
2197129	C	T	LinILM_JF4918JF4839chromosome.fastaq20.sorted.bam
2197656	G	T	LinILM_LMNC418JF4839chromosome.fastaq20.sorted.bam
ID=LMJF4839_02281;Parent=LMJF4839_02281_gene;inference=ab initio prediction:Prodigal:2.6;locus_tag=LMJF4839_02281;product=GntR family transcriptional regulator;protein_id=gnl|Lausanne-GTF|LMJF4839_02281
	SNP Factor:0.005711446309548967	Unique Strains:1	#SNP:1
2200481	T	C	LinILM_LMNC384JF4839chromosome.fastaq20.sorted.bam
ID=LMJF4839_02283;Parent=LMJF4839_02283_gene;inference=ab initio prediction:Prodigal:2.6;locus_tag=LMJF4839_02283;product=glutamine amidotransferase subunit PdxT;protein_id=gnl|Lausanne-GTF|LMJF4839_02283
	SNP Factor:0.014550110580840415	Unique Strains:1	#SNP:1
2202152	C	T	LinILM_LMNC542JF4839chromosome.fastaq20.sorted.bam

ID=LMJF4839_02284;Parent=LMJF4839_02284_gene;Name=eutD;gene=eutD;inference=ab initio prediction:Prodigal:2.6;locus_tag=LMJF4839_02284;product=phosphotransacetylase;protein_id=gnl|Lausanne-GTF|LMJF4839_02284
	SNP Factor:0.03376695734389113	Unique Strains:2	#SNP:2
2202424	G	C	LinILM_JF5207JF4839chromosome.fastaq20.sorted.bam
2202997	T	C	LinILM_LMNC434JF4839chromosome.fastaq20.sorted.bam
ID=LMJF4839_02285;Parent=LMJF4839_02285_gene;inference=ab initio prediction:Prodigal:2.6;locus_tag=LMJF4839_02285;product=iron transporter FeoA;protein_id=gnl|Lausanne-GTF|LMJF4839_02285
	SNP Factor:0.0360893572485474	Unique Strains:1	#SNP:1
2203805	G	C	LinILM_LMNC418JF4839chromosome.fastaq20.sorted.bam
ID=LMJF4839_02289;Parent=LMJF4839_02289_gene;inference=ab initio prediction:Prodigal:2.6;locus_tag=LMJF4839_02289;product=DeoR family transcriptional regulator;protein_id=gnl|Lausanne-GTF|LMJF4839_02289
	SNP Factor:0.010831537103430348	Unique Strains:1	#SNP:1
2207382	A	G	LinILM_LMNC062JF4839chromosome.fastaq20.sorted.bam
ID=LMJF4839_02290;Parent=LMJF4839_02290_gene;inference=ab initio prediction:Prodigal:2.6;locus_tag=LMJF4839_02290;product=N-acetylglucosamine-6-phosphate deacetylase;protein_id=gnl|Lausanne-GTF|LMJF4839_02290
	SNP Factor:0.01456293006152838	Unique Strains:2	#SNP:1
2208191	C	T	LinILM_LMNC067JF4839chromosome.fastaq20.sorted.bam	LinILM_LMNC383JF4839chromosome.fastaq20.sorted.bam
ID=LMJF4839_02292;Parent=LMJF4839_02292_gene;inference=ab initio prediction:Prodigal:2.6;locus_tag=LMJF4839_02292;product=mannnose-6 phospate isomerase;protein_id=gnl|Lausanne-GTF|LMJF4839_02292
	SNP Factor:0.02588036370537794	Unique Strains:1	#SNP:1
2210265	C	T	LinILM_JF4901JF4839chromosome.fastaq20.sorted.bam
ID=LMJF4839_02295;Parent=LMJF4839_02295_gene;inference=ab initio prediction:Prodigal:2.6;locus_tag=LMJF4839_02295;product=heme peroxidase;protein_id=gnl|Lausanne-GTF|LMJF4839_02295
	SNP Factor:0.0109173881240652	Unique Strains:1	#SNP:1
2212800	G	A	LinILM_LMNC542JF4839chromosome.fastaq20.sorted.bam

ID=LMJF4839_02302;Parent=LMJF4839_02302_gene;inference=ab initio prediction:Prodigal:2.6;locus_tag=LMJF4839_02302;product=diadenylate cyclase;protein_id=gnl|Lausanne-GTF|LMJF4839_02302
	SNP Factor:0.01004187461715353	Unique Strains:1	#SNP:1
2220956	T	A	LinILM_LMNC418JF4839chromosome.fastaq20.sorted.bam
ID=LMJF4839_02303;Parent=LMJF4839_02303_gene;inference=ab initio prediction:Prodigal:2.6;locus_tag=LMJF4839_02303;product=maltose phosphorylase;protein_id=gnl|Lausanne-GTF|LMJF4839_02303
	SNP Factor:0.0036519941714173026	Unique Strains:1	#SNP:1
2221327	G	A	LinILM_LMNC169JF4839chromosome.fastaq20.sorted.bam
ID=LMJF4839_02309;Parent=LMJF4839_02309_gene;inference=ab initio prediction:Prodigal:2.6;locus_tag=LMJF4839_02309;product=CPBP family intramembrane metalloprotease;protein_id=gnl|Lausanne-GTF|LMJF4839_02309
	SNP Factor:0.012974038948064922	Unique Strains:1	#SNP:1
2230384	G	T	LinILM_JF5207JF4839chromosome.fastaq20.sorted.bam
ID=LMJF4839_02310;Parent=LMJF4839_02310_gene;inference=ab initio prediction:Prodigal:2.6;locus_tag=LMJF4839_02310;product=LacI family transcriptional regulator;protein_id=gnl|Lausanne-GTF|LMJF4839_02310
	SNP Factor:0.008546497218115155	Unique Strains:1	#SNP:1
2231651	A	G	LinILM_LMNC064JF4839chromosome.fastaq20.sorted.bam
ID=LMJF4839_02311;Parent=LMJF4839_02311_gene;inference=ab initio prediction:Prodigal:2.6;locus_tag=LMJF4839_02311;product=hypothetical protein;protein_id=gnl|Lausanne-GTF|LMJF4839_02311
	SNP Factor:0.03472463365511494	Unique Strains:1	#SNP:1
2232091	C	G	LinILM_JF5186JF4839chromosome.fastaq20.sorted.bam
ID=LMJF4839_02312;Parent=LMJF4839_02312_gene;inference=ab initio prediction:Prodigal:2.6;locus_tag=LMJF4839_02312;product=amino acid permease;protein_id=gnl|Lausanne-GTF|LMJF4839_02312
	SNP Factor:0.01811389109022982	Unique Strains:1	#SNP:1
2233424	C	T	LinILM_LMNC424JF4839chromosome.fastaq20.sorted.bam
ID=LMJF4839_02330;Parent=LMJF4839_02330_gene;inference=ab initio prediction:Prodigal:2.6;locus_tag=LMJF4839_02330;product=GntR family transcriptional regulator;protein_id=gnl|Lausanne-GTF|LMJF4839_02330
	SNP Factor:0.012390498965393338	Unique Strains:1	#SNP:1
2246485	C	T	LinILM_LMNC079JF4839chromosome.fastaq20.sorted.bam
ID=LMJF4839_02332;Parent=LMJF4839_02332_gene;inference=ab initio prediction:Prodigal:2.6;locus_tag=LMJF4839_02332;product=GntR family transcriptional regulator;protein_id=gnl|Lausanne-GTF|LMJF4839_02332
	SNP Factor:0.011228889687387712	Unique Strains:1	#SNP:1
2248905	C	T	LinILM_LMNC416JF4839chromosome.fastaq20.sorted.bam
ID=LMJF4839_02336;Parent=LMJF4839_02336_gene;inference=ab initio prediction:Prodigal:2.6;locus_tag=LMJF4839_02336;product=membrane protein;protein_id=gnl|Lausanne-GTF|LMJF4839_02336
	SNP Factor:0.012852974821022326	Unique Strains:1	#SNP:1
2252702	G	A	LinILM_LMNC062JF4839chromosome.fastaq20.sorted.bam
ID=LMJF4839_02343;Parent=LMJF4839_02343_gene;eC_number=1.17.4.1;inference=ab initio prediction:Prodigal:2.6;locus_tag=LMJF4839_02343;product=ribonucleotide-diphosphate reductase subunit alpha;protein_id=gnl|Lausanne-GTF|LMJF4839_02343
	SNP Factor:0.050458996658893585	Unique Strains:7	#SNP:2
2257066	C	T	LinILM_LMNC047JF4839chromosome.fastaq20.sorted.bam
2257496	C	A	LinILM_JF4906JF4839chromosome.fastaq20.sorted.bam	LinILM_JF4908JF4839chromosome.fastaq20.sorted.bam	LinILM_JF4934JF4839chromosome.fastaq20.sorted.bam	LinILM_LMNC416JF4839chromosome.fastaq20.sorted.bam	LinILM_LMNC423JF4839chromosome.fastaq20.sorted.bam	LinILM_LMNC428JF4839chromosome.fastaq20.sorted.bam
inference=ab initio prediction:SignalP:4.1;note=predicted cleavage at residue 31;product=putative signal peptide
	SNP Factor:0.08791981712678038	Unique Strains:1	#SNP:1
2259242	G	A	LinILM_LMNC418JF4839chromosome.fastaq20.sorted.bam
ID=LMJF4839_02344;Parent=LMJF4839_02344_gene;inference=ab initio prediction:Prodigal:2.6;locus_tag=LMJF4839_02344;product=hypothetical protein;protein_id=gnl|Lausanne-GTF|LMJF4839_02344
	SNP Factor:0.024094643760691998	Unique Strains:1	#SNP:1
2259242	G	A	LinILM_LMNC418JF4839chromosome.fastaq20.sorted.bam
ID=LMJF4839_02345;Parent=LMJF4839_02345_gene;inference=ab initio prediction:Prodigal:2.6;locus_tag=LMJF4839_02345;product=alkyl sulfatase;protein_id=gnl|Lausanne-GTF|LMJF4839_02345
	SNP Factor:0.004342860120818369	Unique Strains:1	#SNP:1
2261044	A	T	LinILM_JF5183JF4839chromosome.fastaq20.sorted.bam
ID=LMJF4839_02347;Parent=LMJF4839_02347_gene;inference=ab initio prediction:Prodigal:2.6;locus_tag=LMJF4839_02347;product=oxidoreductase;protein_id=gnl|Lausanne-GTF|LMJF4839_02347
	SNP Factor:0.007863427982794819	Unique Strains:1	#SNP:1
2262441	A	G	LinILM_JF5207JF4839chromosome.fastaq20.sorted.bam
ID=LMJF4839_02348;Parent=LMJF4839_02348_gene;inference=ab initio prediction:Prodigal:2.6;locus_tag=LMJF4839_02348;product=xylose isomerase;protein_id=gnl|Lausanne-GTF|LMJF4839_02348
	SNP Factor:0.008520064752492118	Unique Strains:1	#SNP:1
2263209	A	G	LinILM_JF5186JF4839chromosome.fastaq20.sorted.bam
ID=LMJF4839_02355;Parent=LMJF4839_02355_gene;inference=ab initio prediction:Prodigal:2.6;locus_tag=LMJF4839_02355;product=MBL fold metallo-hydrolase;protein_id=gnl|Lausanne-GTF|LMJF4839_02355
	SNP Factor:0.013351313101643546	Unique Strains:1	#SNP:1
2269407	G	A	LinILM_JF5208JF4839chromosome.fastaq20.sorted.bam
ID=LMJF4839_02356;Parent=LMJF4839_02356_gene;inference=ab initio prediction:Prodigal:2.6;locus_tag=LMJF4839_02356;product=glyoxalase;protein_id=gnl|Lausanne-GTF|LMJF4839_02356
	SNP Factor:0.0211367335292004	Unique Strains:1	#SNP:1
2270094	T	C	LinILM_JF5183JF4839chromosome.fastaq20.sorted.bam
ID=LMJF4839_02357;Parent=LMJF4839_02357_gene;inference=ab initio prediction:Prodigal:2.6;locus_tag=LMJF4839_02357;product=hypothetical protein;protein_id=gnl|Lausanne-GTF|LMJF4839_02357
	SNP Factor:0.10330578512396695	Unique Strains:2	#SNP:1
2270480	G	A	LinILM_JF4936JF4839chromosome.fastaq20.sorted.bam	LinILM_LMNC433JF4839chromosome.fastaq20.sorted.bam
ID=LMJF4839_02358;Parent=LMJF4839_02358_gene;inference=ab initio prediction:Prodigal:2.6;locus_tag=LMJF4839_02358;product=2-nitropropane dioxygenase;protein_id=gnl|Lausanne-GTF|LMJF4839_02358
	SNP Factor:0.03550789606838821	Unique Strains:4	#SNP:1
2270676	C	G	LinILM_JF4899JF4839chromosome.fastaq20.sorted.bam	LinILM_JF4909JF4839chromosome.fastaq20.sorted.bam	LinILM_JF5210JF4839chromosome.fastaq20.sorted.bam	LinILM_LMNC434JF4839chromosome.fastaq20.sorted.bam
ID=LMJF4839_02359;Parent=LMJF4839_02359_gene;inference=ab initio prediction:Prodigal:2.6;locus_tag=LMJF4839_02359;product=MFS transporter;protein_id=gnl|Lausanne-GTF|LMJF4839_02359
	SNP Factor:0.013493000505987519	Unique Strains:1	#SNP:1
2272603	A	G	LinILM_LMNC418JF4839chromosome.fastaq20.sorted.bam
ID=LMJF4839_02360;Parent=LMJF4839_02360_gene;inference=ab initio prediction:Prodigal:2.6;locus_tag=LMJF4839_02360;product=propionate CoA-transferase;protein_id=gnl|Lausanne-GTF|LMJF4839_02360
	SNP Factor:0.005214172119821676	Unique Strains:1	#SNP:1
2273795	G	T	LinILM_JF4929JF4839chromosome.fastaq20.sorted.bam
ID=LMJF4839_02361;Parent=LMJF4839_02361_gene;inference=ab initio prediction:Prodigal:2.6;locus_tag=LMJF4839_02361;product=sigma-54-dependent transcriptional regulator;protein_id=gnl|Lausanne-GTF|LMJF4839_02361
	SNP Factor:0.036221166442296664	Unique Strains:6	#SNP:1
2275554	C	T	LinILM_JF5159JF4839chromosome.fastaq20.sorted.bam	LinILM_LMNC061JF4839chromosome.fastaq20.sorted.bam	LinILM_LMNC436JF4839chromosome.fastaq20.sorted.bam	LinILM_LMNC446JF4839chromosome.fastaq20.sorted.bam	LinILM_LMNC447JF4839chromosome.fastaq20.sorted.bam	LinILM_LMNC448JF4839chromosome.fastaq20.sorted.bam
ID=LMJF4839_02366;Parent=LMJF4839_02366_gene;inference=ab initio prediction:Prodigal:2.6;locus_tag=LMJF4839_02366;product=peptidoglycan binding protein;protein_id=gnl|Lausanne-GTF|LMJF4839_02366
	SNP Factor:0.011952735468888738	Unique Strains:1	#SNP:1
2282800	T	C	LinILM_LMNC418JF4839chromosome.fastaq20.sorted.bam
ID=LMJF4839_02367;Parent=LMJF4839_02367_gene;inference=ab initio prediction:Prodigal:2.6;locus_tag=LMJF4839_02367;product=peptidoglycan binding protein;protein_id=gnl|Lausanne-GTF|LMJF4839_02367
	SNP Factor:0.028662876797401232	Unique Strains:2	#SNP:2
2286444	C	A	LinILM_JF4934JF4839chromosome.fastaq20.sorted.bam
2286696	T	C	LinILM_JF5183JF4839chromosome.fastaq20.sorted.bam
ID=LMJF4839_02369;Parent=LMJF4839_02369_gene;inference=ab initio prediction:Prodigal:2.6;locus_tag=LMJF4839_02369;product=SrtB family sortase;protein_id=gnl|Lausanne-GTF|LMJF4839_02369
	SNP Factor:0.011138090040319886	Unique Strains:1	#SNP:1
2288977	A	T	LinILM_JF4918JF4839chromosome.fastaq20.sorted.bam
ID=LMJF4839_02371;Parent=LMJF4839_02371_gene;inference=ab initio prediction:Prodigal:2.6;locus_tag=LMJF4839_02371;product=ferrichrome ABC transporter permease;protein_id=gnl|Lausanne-GTF|LMJF4839_02371
	SNP Factor:0.01667903695240637	Unique Strains:2	#SNP:1
2290098	C	T	LinILM_LMNC067JF4839chromosome.fastaq20.sorted.bam	LinILM_LMNC383JF4839chromosome.fastaq20.sorted.bam
ID=LMJF4839_02375;Parent=LMJF4839_02375_gene;inference=ab initio prediction:Prodigal:2.6;locus_tag=LMJF4839_02375;product=hypothetical protein;protein_id=gnl|Lausanne-GTF|LMJF4839_02375
	SNP Factor:0.03154375118289067	Unique Strains:1	#SNP:1
2294548	C	T	LinILM_LMNC380JF4839chromosome.fastaq20.sorted.bam
ID=LMJF4839_02377;Parent=LMJF4839_02377_gene;inference=ab initio prediction:Prodigal:2.6;locus_tag=LMJF4839_02377;product=oligoendopeptidase;protein_id=gnl|Lausanne-GTF|LMJF4839_02377
	SNP Factor:0.004573582075217131	Unique Strains:1	#SNP:1
2295387	T	C	LinILM_LMNC060JF4839chromosome.fastaq20.sorted.bam
ID=LMJF4839_02378;Parent=LMJF4839_02378_gene;inference=ab initio prediction:Prodigal:2.6;locus_tag=LMJF4839_02378;product=competence protein CoiA;protein_id=gnl|Lausanne-GTF|LMJF4839_02378
	SNP Factor:0.029595211494780144	Unique Strains:2	#SNP:2
2296906	G	A	LinILM_LMNC418JF4839chromosome.fastaq20.sorted.bam
2297710	G	T	LinILM_JF4927JF4839chromosome.fastaq20.sorted.bam
ID=LMJF4839_02390;Parent=LMJF4839_02390_gene;inference=ab initio prediction:Prodigal:2.6;locus_tag=LMJF4839_02390;product=MarR family transcriptional regulator;protein_id=gnl|Lausanne-GTF|LMJF4839_02390
	SNP Factor:0.018084163697849792	Unique Strains:1	#SNP:1
2308667	T	G	LinILM_LMNC064JF4839chromosome.fastaq20.sorted.bam
ID=LMJF4839_02392;Parent=LMJF4839_02392_gene;eC_number=2.3.1.41;inference=ab initio prediction:Prodigal:2.6;locus_tag=LMJF4839_02392;product=3-oxoacyl-ACP synthase;protein_id=gnl|Lausanne-GTF|LMJF4839_02392
	SNP Factor:0.017583963425356074	Unique Strains:2	#SNP:1
2310678	C	T	LinILM_JF4899JF4839chromosome.fastaq20.sorted.bam	LinILM_LMNC434JF4839chromosome.fastaq20.sorted.bam
ID=LMJF4839_02396;Parent=LMJF4839_02396_gene;Name=clpB;gene=clpB;inference=ab initio prediction:Prodigal:2.6;locus_tag=LMJF4839_02396;product=Clp protease subunit B;protein_id=gnl|Lausanne-GTF|LMJF4839_02396
	SNP Factor:0.012704785257367188	Unique Strains:2	#SNP:2
2314797	A	G	LinILM_JF5186JF4839chromosome.fastaq20.sorted.bam
2315654	C	T	LinILM_JF5199JF4839chromosome.fastaq20.sorted.bam
ID=LMJF4839_02397;Parent=LMJF4839_02397_gene;inference=ab initio prediction:Prodigal:2.6;locus_tag=LMJF4839_02397;product=membrane protein;protein_id=gnl|Lausanne-GTF|LMJF4839_02397
	SNP Factor:0.01217152107498874	Unique Strains:1	#SNP:1
2317094	G	A	LinILM_JF4907JF4839chromosome.fastaq20.sorted.bam
ID=LMJF4839_02398;Parent=LMJF4839_02398_gene;inference=ab initio prediction:Prodigal:2.6;locus_tag=LMJF4839_02398;product=haloacid dehalogenase;protein_id=gnl|Lausanne-GTF|LMJF4839_02398
	SNP Factor:0.010705262707146833	Unique Strains:1	#SNP:1
2317783	C	T	LinILM_LMNC380JF4839chromosome.fastaq20.sorted.bam
ID=LMJF4839_02399;Parent=LMJF4839_02399_gene;inference=ab initio prediction:Prodigal:2.6;locus_tag=LMJF4839_02399;product=N-acetyltransferase;protein_id=gnl|Lausanne-GTF|LMJF4839_02399
	SNP Factor:0.09451101053272706	Unique Strains:3	#SNP:3
2318755	C	T	LinILM_LMNC060JF4839chromosome.fastaq20.sorted.bam
2318973	C	A	LinILM_LMNC429JF4839chromosome.fastaq20.sorted.bam
2319188	C	A	LinILM_LMNC542JF4839chromosome.fastaq20.sorted.bam

ID=LMJF4839_02401;Parent=LMJF4839_02401_gene;eC_number=4.99.1.1;Name=hemH;gene=hemH;inference=ab initio prediction:Prodigal:2.6;locus_tag=LMJF4839_02401;product=ferrochelatase;protein_id=gnl|Lausanne-GTF|LMJF4839_02401
	SNP Factor:0.008876974017097052	Unique Strains:1	#SNP:1
2320423	G	T	LinILM_LMNC411JF4839chromosome.fastaq20.sorted.bam
ID=LMJF4839_02402;Parent=LMJF4839_02402_gene;eC_number=4.1.1.37;Name=hemE;gene=hemE;inference=ab initio prediction:Prodigal:2.6;locus_tag=LMJF4839_02402;product=uroporphyrinogen decarboxylase;protein_id=gnl|Lausanne-GTF|LMJF4839_02402
	SNP Factor:0.0077746592755572495	Unique Strains:1	#SNP:1
2321282	C	G	LinILM_JF4904JF4839chromosome.fastaq20.sorted.bam
ID=LMJF4839_02405;Parent=LMJF4839_02405_gene;inference=ab initio prediction:Prodigal:2.6;locus_tag=LMJF4839_02405;product=ABC transporter ATP-binding protein;protein_id=gnl|Lausanne-GTF|LMJF4839_02405
	SNP Factor:0.10960826007847951	Unique Strains:5	#SNP:2
2323864	G	A	LinILM_JF4918JF4839chromosome.fastaq20.sorted.bam
2323872	C	T	LinILM_JF4899JF4839chromosome.fastaq20.sorted.bam	LinILM_JF4909JF4839chromosome.fastaq20.sorted.bam	LinILM_JF5210JF4839chromosome.fastaq20.sorted.bam	LinILM_LMNC434JF4839chromosome.fastaq20.sorted.bam
ID=LMJF4839_02406;Parent=LMJF4839_02406_gene;inference=ab initio prediction:Prodigal:2.6;locus_tag=LMJF4839_02406;product=histidine triad (HIT) protein;protein_id=gnl|Lausanne-GTF|LMJF4839_02406
	SNP Factor:0.019491657570559803	Unique Strains:1	#SNP:1
2325002	T	G	LinILM_LMNC419JF4839chromosome.fastaq20.sorted.bam
ID=LMJF4839_02410;Parent=LMJF4839_02410_gene;inference=ab initio prediction:Prodigal:2.6;locus_tag=LMJF4839_02410;product=3'-5' exoribonuclease;protein_id=gnl|Lausanne-GTF|LMJF4839_02410
	SNP Factor:0.008364840900726069	Unique Strains:1	#SNP:1
2327776	C	T	LinILM_LMNC060JF4839chromosome.fastaq20.sorted.bam
ID=LMJF4839_02412;Parent=LMJF4839_02412_gene;inference=ab initio prediction:Prodigal:2.6;locus_tag=LMJF4839_02412;product=exonuclease SbcCD subunit D;protein_id=gnl|Lausanne-GTF|LMJF4839_02412
	SNP Factor:0.006681053201226641	Unique Strains:1	#SNP:1
2331304	T	C	LinILM_JF5183JF4839chromosome.fastaq20.sorted.bam
ID=LMJF4839_02415;Parent=LMJF4839_02415_gene;eC_number=4.2.1.2;Name=fumC;gene=fumC;inference=ab initio prediction:Prodigal:2.6;locus_tag=LMJF4839_02415;product=fumarate hydratase;protein_id=gnl|Lausanne-GTF|LMJF4839_02415
	SNP Factor:0.024147444294864442	Unique Strains:2	#SNP:2
2334471	C	A	LinILM_LMNC062JF4839chromosome.fastaq20.sorted.bam
2334650	T	C	LinILM_JF4908JF4839chromosome.fastaq20.sorted.bam
ID=LMJF4839_02417;Parent=LMJF4839_02417_gene;inference=ab initio prediction:Prodigal:2.6;locus_tag=LMJF4839_02417;product=ABC transporter ATP-binding protein;protein_id=gnl|Lausanne-GTF|LMJF4839_02417
	SNP Factor:0.009111866383591351	Unique Strains:1	#SNP:1
2336337	T	A	LinILM_JF5822JF4839chromosome.fastaq20.sorted.bam
ID=LMJF4839_02419;Parent=LMJF4839_02419_gene;inference=ab initio prediction:Prodigal:2.6;locus_tag=LMJF4839_02419;product=penicillin-binding protein;protein_id=gnl|Lausanne-GTF|LMJF4839_02419
	SNP Factor:0.015404404119137663	Unique Strains:2	#SNP:2
2338363	G	A	LinILM_JF4939JF4839chromosome.fastaq20.sorted.bam
2339066	G	A	LinILM_LMNC418JF4839chromosome.fastaq20.sorted.bam
ID=LMJF4839_02425;Parent=LMJF4839_02425_gene;inference=ab initio prediction:Prodigal:2.6;locus_tag=LMJF4839_02425;product=NADH oxidase;protein_id=gnl|Lausanne-GTF|LMJF4839_02425
	SNP Factor:0.07221813487639415	Unique Strains:8	#SNP:2
2344971	A	T	LinILM_JF4899JF4839chromosome.fastaq20.sorted.bam	LinILM_JF4909JF4839chromosome.fastaq20.sorted.bam	LinILM_JF5210JF4839chromosome.fastaq20.sorted.bam	LinILM_LMNC079JF4839chromosome.fastaq20.sorted.bam	LinILM_LMNC081JF4839chromosome.fastaq20.sorted.bam	LinILM_LMNC382JF4839chromosome.fastaq20.sorted.bam	LinILM_LMNC434JF4839chromosome.fastaq20.sorted.bam
2345123	C	T	LinILM_JF4929JF4839chromosome.fastaq20.sorted.bam
ID=LMJF4839_02428;Parent=LMJF4839_02428_gene;inference=ab initio prediction:Prodigal:2.6;locus_tag=LMJF4839_02428;product=MFS transporter;protein_id=gnl|Lausanne-GTF|LMJF4839_02428
	SNP Factor:0.01386654833878751	Unique Strains:2	#SNP:1
2350080	C	T	LinILM_JF5201JF4839chromosome.fastaq20.sorted.bam	LinILM_LMNC381JF4839chromosome.fastaq20.sorted.bam
ID=LMJF4839_02430;Parent=LMJF4839_02430_gene;inference=ab initio prediction:Prodigal:2.6;locus_tag=LMJF4839_02430;product=ABC transporter ATP-binding protein;protein_id=gnl|Lausanne-GTF|LMJF4839_02430
	SNP Factor:0.009391435011269723	Unique Strains:1	#SNP:1
2352178	T	C	LinILM_JF5861JF4839chromosome.fastaq20.sorted.bam
ID=LMJF4839_02433;Parent=LMJF4839_02433_gene;inference=ab initio prediction:Prodigal:2.6;locus_tag=LMJF4839_02433;product=AraC family transcriptional regulator;protein_id=gnl|Lausanne-GTF|LMJF4839_02433
	SNP Factor:0.02910022116168083	Unique Strains:2	#SNP:1
2353606	C	T	LinILM_JF4901JF4839chromosome.fastaq20.sorted.bam	LinILM_LMNC169JF4839chromosome.fastaq20.sorted.bam
ID=LMJF4839_02434;Parent=LMJF4839_02434_gene;inference=ab initio prediction:Prodigal:2.6;locus_tag=LMJF4839_02434;product=ribosomal large subunit pseudouridine synthase;protein_id=gnl|Lausanne-GTF|LMJF4839_02434
	SNP Factor:0.009488476245599719	Unique Strains:1	#SNP:1
2354934	G	T	LinILM_JF4907JF4839chromosome.fastaq20.sorted.bam
ID=LMJF4839_02436;Parent=LMJF4839_02436_gene;inference=ab initio prediction:Prodigal:2.6;locus_tag=LMJF4839_02436;product=hypothetical protein;protein_id=gnl|Lausanne-GTF|LMJF4839_02436
	SNP Factor:0.01255997387525434	Unique Strains:1	#SNP:1
2355940	A	T	LinILM_JF4936JF4839chromosome.fastaq20.sorted.bam
ID=LMJF4839_02440;Parent=LMJF4839_02440_gene;Name=arpJ;gene=arpJ;inference=ab initio prediction:Prodigal:2.6;locus_tag=LMJF4839_02440;product=amino acid ABC transporter permease;protein_id=gnl|Lausanne-GTF|LMJF4839_02440
	SNP Factor:0.005652847339204758	Unique Strains:1	#SNP:1
2359480	C	T	LinILM_JF5201JF4839chromosome.fastaq20.sorted.bam
ID=LMJF4839_02442;Parent=LMJF4839_02442_gene;eC_number=2.6.1.1;inference=ab initio prediction:Prodigal:2.6;locus_tag=LMJF4839_02442;product=aspartate aminotransferase;protein_id=gnl|Lausanne-GTF|LMJF4839_02442
	SNP Factor:0.06451011733673565	Unique Strains:3	#SNP:3
2361449	G	A	LinILM_LMNC380JF4839chromosome.fastaq20.sorted.bam
2362016	G	A	LinILM_JF5822JF4839chromosome.fastaq20.sorted.bam
2362198	A	G	LinILM_LMNC418JF4839chromosome.fastaq20.sorted.bam
ID=LMJF4839_02444;Parent=LMJF4839_02444_gene;inference=ab initio prediction:Prodigal:2.6;locus_tag=LMJF4839_02444;product=NCS2 family permease;protein_id=gnl|Lausanne-GTF|LMJF4839_02444
	SNP Factor:0.006386756421883582	Unique Strains:1	#SNP:1
2364425	A	G	LinILM_LMNC428JF4839chromosome.fastaq20.sorted.bam
ID=LMJF4839_02450;Parent=LMJF4839_02450_gene;inference=ab initio prediction:Prodigal:2.6;locus_tag=LMJF4839_02450;product=GNAT family acetyltransferase;protein_id=gnl|Lausanne-GTF|LMJF4839_02450
	SNP Factor:0.009391435011269723	Unique Strains:1	#SNP:1
2367451	C	T	LinILM_JF4929JF4839chromosome.fastaq20.sorted.bam
ID=LMJF4839_02456;Parent=LMJF4839_02456_gene;inference=ab initio prediction:Prodigal:2.6;locus_tag=LMJF4839_02456;product=fumarylacetoacetate hydrolase;protein_id=gnl|Lausanne-GTF|LMJF4839_02456
	SNP Factor:0.009722897423432183	Unique Strains:1	#SNP:1
2371355	C	T	LinILM_JF4918JF4839chromosome.fastaq20.sorted.bam
ID=LMJF4839_02457;Parent=LMJF4839_02457_gene;inference=ab initio prediction:Prodigal:2.6;locus_tag=LMJF4839_02457;product=ATP-dependent deoxyribonuclease subunit A;protein_id=gnl|Lausanne-GTF|LMJF4839_02457
	SNP Factor:0.0022282186060710043	Unique Strains:1	#SNP:1
2372652	A	C	LinILM_JF4907JF4839chromosome.fastaq20.sorted.bam
ID=LMJF4839_02458;Parent=LMJF4839_02458_gene;Name=addB;gene=addB;inference=ab initio prediction:Prodigal:2.6;locus_tag=LMJF4839_02458;product=ATP-dependent deoxyribonuclease subunit B;protein_id=gnl|Lausanne-GTF|LMJF4839_02458
	SNP Factor:0.002378262679112908	Unique Strains:1	#SNP:1
2377541	T	A	LinILM_JF5203JF4839chromosome.fastaq20.sorted.bam
ID=LMJF4839_02460;Parent=LMJF4839_02460_gene;Name=comK';gene=comK';inference=ab initio prediction:Prodigal:2.6;locus_tag=LMJF4839_02460;product=competence protein ComK;protein_id=gnl|Lausanne-GTF|LMJF4839_02460
	SNP Factor:0.15026296018031557	Unique Strains:2	#SNP:2
2380112	C	G	LinILM_JF5822JF4839chromosome.fastaq20.sorted.bam
2380118	C	A	LinILM_LMNC426JF4839chromosome.fastaq20.sorted.bam
ID=LMJF4839_02461;Parent=LMJF4839_02461_gene;inference=ab initio prediction:Prodigal:2.6;locus_tag=LMJF4839_02461;product=hypothetical protein;protein_id=gnl|Lausanne-GTF|LMJF4839_02461
	SNP Factor:0.24608822262781208	Unique Strains:1	#SNP:9
2380553	T	C	LinILM_LMNC409JF4839chromosome.fastaq20.sorted.bam
2380595	A	G	LinILM_LMNC409JF4839chromosome.fastaq20.sorted.bam
2380601	C	T	LinILM_LMNC409JF4839chromosome.fastaq20.sorted.bam
2380670	A	C	LinILM_LMNC409JF4839chromosome.fastaq20.sorted.bam
2380676	A	G	LinILM_LMNC409JF4839chromosome.fastaq20.sorted.bam
2380754	T	G	LinILM_LMNC409JF4839chromosome.fastaq20.sorted.bam
2380769	C	T	LinILM_LMNC409JF4839chromosome.fastaq20.sorted.bam
2380777	A	G	LinILM_LMNC409JF4839chromosome.fastaq20.sorted.bam
2380784	A	C	LinILM_LMNC409JF4839chromosome.fastaq20.sorted.bam
ID=LMJF4839_02462;Parent=LMJF4839_02462_gene;inference=ab initio prediction:Prodigal:2.6;locus_tag=LMJF4839_02462;product=hypothetical protein;protein_id=gnl|Lausanne-GTF|LMJF4839_02462
	SNP Factor:0.9924989979577425	Unique Strains:2	#SNP:25
2381070	C	A	LinILM_LMNC409JF4839chromosome.fastaq20.sorted.bam	LinILM_LMNC426JF4839chromosome.fastaq20.sorted.bam
2381076	C	T	LinILM_LMNC409JF4839chromosome.fastaq20.sorted.bam
2381096	A	C	LinILM_LMNC409JF4839chromosome.fastaq20.sorted.bam
2381097	G	A	LinILM_LMNC409JF4839chromosome.fastaq20.sorted.bam
2381100	T	C	LinILM_LMNC409JF4839chromosome.fastaq20.sorted.bam
2381103	A	G	LinILM_LMNC409JF4839chromosome.fastaq20.sorted.bam
2381114	A	C	LinILM_LMNC409JF4839chromosome.fastaq20.sorted.bam
2381115	C	T	LinILM_LMNC409JF4839chromosome.fastaq20.sorted.bam
2381136	C	T	LinILM_LMNC409JF4839chromosome.fastaq20.sorted.bam
2381142	A	T	LinILM_LMNC409JF4839chromosome.fastaq20.sorted.bam
2381143	T	G	LinILM_LMNC409JF4839chromosome.fastaq20.sorted.bam
2381148	A	G	LinILM_LMNC409JF4839chromosome.fastaq20.sorted.bam
2381151	T	C	LinILM_LMNC409JF4839chromosome.fastaq20.sorted.bam
2381152	A	G	LinILM_LMNC409JF4839chromosome.fastaq20.sorted.bam
2381160	G	A	LinILM_LMNC409JF4839chromosome.fastaq20.sorted.bam
2381172	T	A	LinILM_LMNC409JF4839chromosome.fastaq20.sorted.bam
2381176	T	C	LinILM_LMNC409JF4839chromosome.fastaq20.sorted.bam
2381182	G	A	LinILM_LMNC409JF4839chromosome.fastaq20.sorted.bam
2381183	A	G	LinILM_LMNC409JF4839chromosome.fastaq20.sorted.bam
2381184	T	C	LinILM_LMNC409JF4839chromosome.fastaq20.sorted.bam
2381190	T	G	LinILM_LMNC409JF4839chromosome.fastaq20.sorted.bam
2381196	T	C	LinILM_LMNC409JF4839chromosome.fastaq20.sorted.bam
2381206	G	A	LinILM_LMNC409JF4839chromosome.fastaq20.sorted.bam
2381211	A	G	LinILM_LMNC409JF4839chromosome.fastaq20.sorted.bam
2381213	T	C	LinILM_LMNC409JF4839chromosome.fastaq20.sorted.bam
ID=LMJF4839_02463;Parent=LMJF4839_02463_gene;inference=ab initio prediction:Prodigal:2.6;locus_tag=LMJF4839_02463;product=hypothetical protein;protein_id=gnl|Lausanne-GTF|LMJF4839_02463
	SNP Factor:0.2963353198775147	Unique Strains:1	#SNP:18
2381222	T	C	LinILM_LMNC409JF4839chromosome.fastaq20.sorted.bam
2381232	A	G	LinILM_LMNC409JF4839chromosome.fastaq20.sorted.bam
2381234	C	T	LinILM_LMNC409JF4839chromosome.fastaq20.sorted.bam
2381238	T	C	LinILM_LMNC409JF4839chromosome.fastaq20.sorted.bam
2381243	T	A	LinILM_LMNC409JF4839chromosome.fastaq20.sorted.bam
2381254	T	A	LinILM_LMNC409JF4839chromosome.fastaq20.sorted.bam
2381255	T	C	LinILM_LMNC409JF4839chromosome.fastaq20.sorted.bam
2381269	T	C	LinILM_LMNC409JF4839chromosome.fastaq20.sorted.bam
2381274	G	A	LinILM_LMNC409JF4839chromosome.fastaq20.sorted.bam
2381463	G	T	LinILM_LMNC409JF4839chromosome.fastaq20.sorted.bam
2381465	G	A	LinILM_LMNC409JF4839chromosome.fastaq20.sorted.bam
2381468	A	G	LinILM_LMNC409JF4839chromosome.fastaq20.sorted.bam
2381474	C	T	LinILM_LMNC409JF4839chromosome.fastaq20.sorted.bam
2381484	A	G	LinILM_LMNC409JF4839chromosome.fastaq20.sorted.bam
2381486	T	C	LinILM_LMNC409JF4839chromosome.fastaq20.sorted.bam
2381492	T	C	LinILM_LMNC409JF4839chromosome.fastaq20.sorted.bam
2381537	C	T	LinILM_LMNC409JF4839chromosome.fastaq20.sorted.bam
2381543	T	C	LinILM_LMNC409JF4839chromosome.fastaq20.sorted.bam
ID=LMJF4839_02467;Parent=LMJF4839_02467_gene;inference=ab initio prediction:Prodigal:2.6;locus_tag=LMJF4839_02467;product=hypothetical protein;protein_id=gnl|Lausanne-GTF|LMJF4839_02467
	SNP Factor:0.2446715963462375	Unique Strains:3	#SNP:3
2384195	C	T	LinILM_LMNC047JF4839chromosome.fastaq20.sorted.bam
2384222	G	A	LinILM_LMNC047JF4839chromosome.fastaq20.sorted.bam
2384434	C	T	LinILM_LMNC421JF4839chromosome.fastaq20.sorted.bam	LinILM_LMNC434JF4839chromosome.fastaq20.sorted.bam
ID=LMJF4839_02468;Parent=LMJF4839_02468_gene;inference=ab initio prediction:Prodigal:2.6;locus_tag=LMJF4839_02468;product=hypothetical protein;protein_id=gnl|Lausanne-GTF|LMJF4839_02468
	SNP Factor:0.04957914929807366	Unique Strains:1	#SNP:2
2384545	A	T	LinILM_LMNC426JF4839chromosome.fastaq20.sorted.bam
2384828	A	G	LinILM_LMNC426JF4839chromosome.fastaq20.sorted.bam
ID=LMJF4839_02470;Parent=LMJF4839_02470_gene;inference=ab initio prediction:Prodigal:2.6;locus_tag=LMJF4839_02470;product=tape-measure;protein_id=gnl|Lausanne-GTF|LMJF4839_02470
	SNP Factor:0.10844848094663474	Unique Strains:3	#SNP:16
2389595	C	T	LinILM_LMNC383JF4839chromosome.fastaq20.sorted.bam
2389635	G	A	LinILM_LMNC383JF4839chromosome.fastaq20.sorted.bam
2390271	C	T	LinILM_JF5822JF4839chromosome.fastaq20.sorted.bam	LinILM_LMNC047JF4839chromosome.fastaq20.sorted.bam
2391288	T	A	LinILM_JF5822JF4839chromosome.fastaq20.sorted.bam
2391870	A	G	LinILM_LMNC047JF4839chromosome.fastaq20.sorted.bam
2391881	C	T	LinILM_LMNC047JF4839chromosome.fastaq20.sorted.bam
2391882	A	T	LinILM_LMNC047JF4839chromosome.fastaq20.sorted.bam
2391888	T	A	LinILM_LMNC047JF4839chromosome.fastaq20.sorted.bam
2391894	A	G	LinILM_LMNC047JF4839chromosome.fastaq20.sorted.bam
2391900	A	T	LinILM_LMNC047JF4839chromosome.fastaq20.sorted.bam
2391915	A	G	LinILM_LMNC047JF4839chromosome.fastaq20.sorted.bam
2391996	T	C	LinILM_LMNC047JF4839chromosome.fastaq20.sorted.bam
2392047	T	C	LinILM_LMNC047JF4839chromosome.fastaq20.sorted.bam
2392645	T	G	LinILM_LMNC047JF4839chromosome.fastaq20.sorted.bam
2392647	G	T	LinILM_LMNC047JF4839chromosome.fastaq20.sorted.bam
2392653	C	T	LinILM_LMNC047JF4839chromosome.fastaq20.sorted.bam
ID=LMJF4839_02471;Parent=LMJF4839_02471_gene;inference=ab initio prediction:Prodigal:2.6;locus_tag=LMJF4839_02471;product=hypothetical protein;protein_id=gnl|Lausanne-GTF|LMJF4839_02471
	SNP Factor:0.2088492406838321	Unique Strains:1	#SNP:7
2393071	C	T	LinILM_LMNC047JF4839chromosome.fastaq20.sorted.bam
2393086	T	C	LinILM_LMNC047JF4839chromosome.fastaq20.sorted.bam
2393101	A	G	LinILM_LMNC047JF4839chromosome.fastaq20.sorted.bam
2393113	T	C	LinILM_LMNC047JF4839chromosome.fastaq20.sorted.bam
2393116	A	T	LinILM_LMNC047JF4839chromosome.fastaq20.sorted.bam
2393118	G	T	LinILM_LMNC047JF4839chromosome.fastaq20.sorted.bam
2393119	C	T	LinILM_LMNC047JF4839chromosome.fastaq20.sorted.bam
ID=LMJF4839_02472;Parent=LMJF4839_02472_gene;inference=ab initio prediction:Prodigal:2.6;locus_tag=LMJF4839_02472;product=hypothetical protein;protein_id=gnl|Lausanne-GTF|LMJF4839_02472
	SNP Factor:0.019086519191495045	Unique Strains:1	#SNP:1
2393459	A	G	LinILM_LMNC047JF4839chromosome.fastaq20.sorted.bam
ID=LMJF4839_02473;Parent=LMJF4839_02473_gene;inference=ab initio prediction:Prodigal:2.6;locus_tag=LMJF4839_02473;product=protein gp13;protein_id=gnl|Lausanne-GTF|LMJF4839_02473
	SNP Factor:0.048049202383240446	Unique Strains:1	#SNP:3
2394148	T	C	LinILM_LMNC047JF4839chromosome.fastaq20.sorted.bam
2394325	A	G	LinILM_LMNC047JF4839chromosome.fastaq20.sorted.bam
2394361	C	T	LinILM_LMNC047JF4839chromosome.fastaq20.sorted.bam
ID=LMJF4839_02475;Parent=LMJF4839_02475_gene;inference=ab initio prediction:Prodigal:2.6;locus_tag=LMJF4839_02475;product=hypothetical protein;protein_id=gnl|Lausanne-GTF|LMJF4839_02475
	SNP Factor:0.10362962771056244	Unique Strains:1	#SNP:4
2395006	A	G	LinILM_LMNC047JF4839chromosome.fastaq20.sorted.bam
[truncated: 95,947 more chars]
