# Supplementary material for: Genetic Separation of Listeria monocytogenes Causing Central Nervous System Infections in Animals
Source: Front Cell Infect Microbiol. 2018 Feb 5;8:20. doi: 10.3389/fcimb.2018.00020 (PMC5807335; doi:10.3389/fcimb.2018.00020)
Supplement: Supplementary file 19 [file DataSheet3.ZIP › SNPs80_LinII_LinIref.vcf]

##fileformat=VCFv4.2
##samtoolsVersion=0.1.19-44428cd
##reference=file://../JF5203chromosome.fasta
##contig=<ID=JF5203_chromosome,length=2900890>
##filter="QUAL > 30"
##INFO=<ID=DP,Number=1,Type=Integer,Description="Raw read depth">
##INFO=<ID=DP4,Number=4,Type=Integer,Description="# high-quality ref-forward bases, ref-reverse, alt-forward and alt-reverse bases">
##INFO=<ID=MQ,Number=1,Type=Integer,Description="Root-mean-square mapping quality of covering reads">
##INFO=<ID=FQ,Number=1,Type=Float,Description="Phred probability of all samples being the same">
##INFO=<ID=AF1,Number=1,Type=Float,Description="Max-likelihood estimate of the first ALT allele frequency (assuming HWE)">
##INFO=<ID=AC1,Number=1,Type=Float,Description="Max-likelihood estimate of the first ALT allele count (no HWE assumption)">
##INFO=<ID=IS,Number=2,Type=Float,Description="Maximum number of reads supporting an indel and fraction of indel reads">
##INFO=<ID=G3,Number=3,Type=Float,Description="ML estimate of genotype frequencies">
##INFO=<ID=HWE,Number=1,Type=Float,Description="Chi^2 based HWE test P-value based on G3">
##INFO=<ID=CLR,Number=1,Type=Integer,Description="Log ratio of genotype likelihoods with and without the constraint">
##INFO=<ID=UGT,Number=1,Type=String,Description="The most probable unconstrained genotype configuration in the trio">
##INFO=<ID=CGT,Number=1,Type=String,Description="The most probable constrained genotype configuration in the trio">
##INFO=<ID=PV4,Number=4,Type=Float,Description="P-values for strand bias, baseQ bias, mapQ bias and tail distance bias">
##INFO=<ID=INDEL,Number=0,Type=Flag,Description="Indicates that the variant is an INDEL.">
##INFO=<ID=PC2,Number=2,Type=Integer,Description="Phred probability of the nonRef allele frequency in group1 samples being larger (,smaller) than in group2.">
##INFO=<ID=PCHI2,Number=1,Type=Float,Description="Posterior weighted chi^2 P-value for testing the association between group1 and group2 samples.">
##INFO=<ID=QCHI2,Number=1,Type=Integer,Description="Phred scaled PCHI2.">
##INFO=<ID=QBD,Number=1,Type=Float,Description="Quality by Depth: QUAL/#reads">
##INFO=<ID=RPB,Number=1,Type=Float,Description="Read Position Bias">
##INFO=<ID=MDV,Number=1,Type=Integer,Description="Maximum number of high-quality nonRef reads in samples">
##INFO=<ID=VDB,Number=1,Type=Float,Description="Variant Distance Bias (v2) for filtering splice-site artefacts in RNA-seq data. Note: this version may be broken.">
##FORMAT=<ID=GT,Number=1,Type=String,Description="Genotype">
##FORMAT=<ID=GQ,Number=1,Type=Integer,Description="Genotype Quality">
##FORMAT=<ID=GL,Number=3,Type=Float,Description="Likelihoods for RR,RA,AA genotypes (R=ref,A=alt)">
##FORMAT=<ID=DP,Number=1,Type=Integer,Description="# high-quality bases">
##FORMAT=<ID=DV,Number=1,Type=Integer,Description="# high-quality non-reference bases">
##FORMAT=<ID=SP,Number=1,Type=Integer,Description="Phred-scaled strand bias P-value">
##FORMAT=<ID=PL,Number=G,Type=Integer,Description="List of Phred-scaled genotype likelihoods">
##INFO=<ID=PR,Number=1,Type=Integer,Description="# permutations yielding a smaller PCHI2.">
##source_20170606.1=vcf-merge(r953) LinII_LM_JF4839JF5203chromosome.fasta.snp.flt3-10000.vcf.gz LinII_LM_JF4913JF5203chromosome.fasta.snp.flt3-10000.vcf.gz LinII_LM_JF4914JF5203chromosome.fasta.snp.flt3-10000.vcf.gz LinII_LM_JF4920JF5203chromosome.fasta.snp.flt3-10000.vcf.gz LinII_LM_JF4930JF5203chromosome.fasta.snp.flt3-10000.vcf.gz LinII_LM_JF4931JF5203chromosome.fasta.snp.flt3-10000.vcf.gz LinII_LM_JF4935JF5203chromosome.fasta.snp.flt3-10000.vcf.gz LinII_LM_JF4941JF5203chromosome.fasta.snp.flt3-10000.vcf.gz LinII_LM_JF4976JF5203chromosome.fasta.snp.flt3-10000.vcf.gz LinII_LM_JF4981JF5203chromosome.fasta.snp.flt3-10000.vcf.gz LinII_LM_JF4982JF5203chromosome.fasta.snp.flt3-10000.vcf.gz LinII_LM_JF4991JF5203chromosome.fasta.snp.flt3-10000.vcf.gz LinII_LM_JF5052JF5203chromosome.fasta.snp.flt3-10000.vcf.gz LinII_LM_JF5164JF5203chromosome.fasta.snp.flt3-10000.vcf.gz LinII_LM_JF5171JF5203chromosome.fasta.snp.flt3-10000.vcf.gz LinII_LM_JF5172JF5203chromosome.fasta.snp.flt3-10000.vcf.gz LinII_LM_JF5194JF5203chromosome.fasta.snp.flt3-10000.vcf.gz LinII_LM_JF5213JF5203chromosome.fasta.snp.flt3-10000.vcf.gz LinII_LM_JF5336JF5203chromosome.fasta.snp.flt3-10000.vcf.gz LinII_LM_JF5337JF5203chromosome.fasta.snp.flt3-10000.vcf.gz LinII_LM_JF5541JF5203chromosome.fasta.snp.flt3-10000.vcf.gz LinII_LM_JF5576JF5203chromosome.fasta.snp.flt3-10000.vcf.gz LinII_LM_JF5577JF5203chromosome.fasta.snp.flt3-10000.vcf.gz LinII_LM_JF5593JF5203chromosome.fasta.snp.flt3-10000.vcf.gz LinII_LM_JF5761JF5203chromosome.fasta.snp.flt3-10000.vcf.gz LinII_LM_JF5788JF5203chromosome.fasta.snp.flt3-10000.vcf.gz LinII_LM_JF5794JF5203chromosome.fasta.snp.flt3-10000.vcf.gz LinII_LM_JF5809JF5203chromosome.fasta.snp.flt3-10000.vcf.gz LinII_LM_JF5810JF5203chromosome.fasta.snp.flt3-10000.vcf.gz LinII_LM_JF5823JF5203chromosome.fasta.snp.flt3-10000.vcf.gz LinII_LM_JF5825JF5203chromosome.fasta.snp.flt3-10000.vcf.gz LinII_LM_JF5826JF5203chromosome.fasta.snp.flt3-10000.vcf.gz LinII_LM_JF5827JF5203chromosome.fasta.snp.flt3-10000.vcf.gz LinII_LM_JF5828JF5203chromosome.fasta.snp.flt3-10000.vcf.gz LinII_LM_JF5830JF5203chromosome.fasta.snp.flt3-10000.vcf.gz LinII_LM_JF5831JF5203chromosome.fasta.snp.flt3-10000.vcf.gz LinII_LM_JF5832JF5203chromosome.fasta.snp.flt3-10000.vcf.gz LinII_LM_LMNC051JF5203chromosome.fasta.snp.flt3-10000.vcf.gz LinII_LM_LMNC055JF5203chromosome.fasta.snp.flt3-10000.vcf.gz LinII_LM_LMNC065JF5203chromosome.fasta.snp.flt3-10000.vcf.gz LinII_LM_LMNC078JF5203chromosome.fasta.snp.flt3-10000.vcf.gz LinII_LM_LMNC080JF5203chromosome.fasta.snp.flt3-10000.vcf.gz LinII_LM_LMNC083JF5203chromosome.fasta.snp.flt3-10000.vcf.gz LinII_LM_LMNC085JF5203chromosome.fasta.snp.flt3-10000.vcf.gz LinII_LM_LMNC087JF5203chromosome.fasta.snp.flt3-10000.vcf.gz LinII_LM_LMNC088JF5203chromosome.fasta.snp.flt3-10000.vcf.gz LinII_LM_LMNC121JF5203chromosome.fasta.snp.flt3-10000.vcf.gz LinII_LM_LMNC148JF5203chromosome.fasta.snp.flt3-10000.vcf.gz LinII_LM_LMNC150JF5203chromosome.fasta.snp.flt3-10000.vcf.gz LinII_LM_LMNC154JF5203chromosome.fasta.snp.flt3-10000.vcf.gz LinII_LM_LMNC156JF5203chromosome.fasta.snp.flt3-10000.vcf.gz LinII_LM_LMNC159JF5203chromosome.fasta.snp.flt3-10000.vcf.gz LinII_LM_LMNC236JF5203chromosome.fasta.snp.flt3-10000.vcf.gz LinII_LM_LMNC239JF5203chromosome.fasta.snp.flt3-10000.vcf.gz LinII_LM_LMNC241JF5203chromosome.fasta.snp.flt3-10000.vcf.gz LinII_LM_LMNC244JF5203chromosome.fasta.snp.flt3-10000.vcf.gz LinII_LM_LMNC247JF5203chromosome.fasta.snp.flt3-10000.vcf.gz LinII_LM_LMNC250JF5203chromosome.fasta.snp.flt3-10000.vcf.gz LinII_LM_LMNC253JF5203chromosome.fasta.snp.flt3-10000.vcf.gz LinII_LM_LMNC255JF5203chromosome.fasta.snp.flt3-10000.vcf.gz LinII_LM_LMNC257JF5203chromosome.fasta.snp.flt3-10000.vcf.gz LinII_LM_LMNC259JF5203chromosome.fasta.snp.flt3-10000.vcf.gz LinII_LM_LMNC264JF5203chromosome.fasta.snp.flt3-10000.vcf.gz LinII_LM_LMNC266JF5203chromosome.fasta.snp.flt3-10000.vcf.gz LinII_LM_LMNC269JF5203chromosome.fasta.snp.flt3-10000.vcf.gz LinII_LM_LMNC270JF5203chromosome.fasta.snp.flt3-10000.vcf.gz LinII_LM_LMNC273JF5203chromosome.fasta.snp.flt3-10000.vcf.gz LinII_LM_LMNC283JF5203chromosome.fasta.snp.flt3-10000.vcf.gz LinII_LM_LMNC287JF5203chromosome.fasta.snp.flt3-10000.vcf.gz LinII_LM_LMNC288JF5203chromosome.fasta.snp.flt3-10000.vcf.gz LinII_LM_LMNC297JF5203chromosome.fasta.snp.flt3-10000.vcf.gz LinII_LM_LMNC301JF5203chromosome.fasta.snp.flt3-10000.vcf.gz LinII_LM_LMNC307JF5203chromosome.fasta.snp.flt3-10000.vcf.gz LinII_LM_LMNC309JF5203chromosome.fasta.snp.flt3-10000.vcf.gz LinII_LM_LMNC314JF5203chromosome.fasta.snp.flt3-10000.vcf.gz LinII_LM_LMNC317JF5203chromosome.fasta.snp.flt3-10000.vcf.gz LinII_LM_LMNC319JF5203chromosome.fasta.snp.flt3-10000.vcf.gz LinII_LM_LMNC321JF5203chromosome.fasta.snp.flt3-10000.vcf.gz LinII_LM_LMNC322JF5203chromosome.fasta.snp.flt3-10000.vcf.gz LinII_LM_LMNC323JF5203chromosome.fasta.snp.flt3-10000.vcf.gz LinII_LM_LMNC325JF5203chromosome.fasta.snp.flt3-10000.vcf.gz LinII_LM_LMNC327JF5203chromosome.fasta.snp.flt3-10000.vcf.gz LinII_LM_LMNC332JF5203chromosome.fasta.snp.flt3-10000.vcf.gz LinII_LM_LMNC333JF5203chromosome.fasta.snp.flt3-10000.vcf.gz LinII_LM_LMNC339JF5203chromosome.fasta.snp.flt3-10000.vcf.gz LinII_LM_LMNC340JF5203chromosome.fasta.snp.flt3-10000.vcf.gz LinII_LM_LMNC344JF5203chromosome.fasta.snp.flt3-10000.vcf.gz LinII_LM_LMNC347JF5203chromosome.fasta.snp.flt3-10000.vcf.gz LinII_LM_LMNC351JF5203chromosome.fasta.snp.flt3-10000.vcf.gz LinII_LM_LMNC354JF5203chromosome.fasta.snp.flt3-10000.vcf.gz LinII_LM_LMNC356JF5203chromosome.fasta.snp.flt3-10000.vcf.gz LinII_LM_LMNC359JF5203chromosome.fasta.snp.flt3-10000.vcf.gz LinII_LM_LMNC361JF5203chromosome.fasta.snp.flt3-10000.vcf.gz LinII_LM_LMNC368JF5203chromosome.fasta.snp.flt3-10000.vcf.gz LinII_LM_LMNC369JF5203chromosome.fasta.snp.flt3-10000.vcf.gz LinII_LM_LMNC374JF5203chromosome.fasta.snp.flt3-10000.vcf.gz LinII_LM_LMNC379JF5203chromosome.fasta.snp.flt3-10000.vcf.gz LinII_LM_LMNC410JF5203chromosome.fasta.snp.flt3-10000.vcf.gz LinII_LM_LMNC412JF5203chromosome.fasta.snp.flt3-10000.vcf.gz LinII_LM_LMNC415JF5203chromosome.fasta.snp.flt3-10000.vcf.gz LinII_LM_LMNC422JF5203chromosome.fasta.snp.flt3-10000.vcf.gz LinII_LM_LMNC431JF5203chromosome.fasta.snp.flt3-10000.vcf.gz LinII_LM_LMNC476JF5203chromosome.fasta.snp.flt3-10000.vcf.gz LinII_LM_LMNC477JF5203chromosome.fasta.snp.flt3-10000.vcf.gz LinI_LM_JF4899JF5203chromosome.fasta.snp.flt3-10000.vcf.gz LinI_LM_JF4901JF5203chromosome.fasta.snp.flt3-10000.vcf.gz LinI_LM_JF4902JF5203chromosome.fasta.snp.flt3-10000.vcf.gz LinI_LM_JF4904JF5203chromosome.fasta.snp.flt3-10000.vcf.gz LinI_LM_JF4906JF5203chromosome.fasta.snp.flt3-10000.vcf.gz LinI_LM_JF4907JF5203chromosome.fasta.snp.flt3-10000.vcf.gz LinI_LM_JF4908JF5203chromosome.fasta.snp.flt3-10000.vcf.gz LinI_LM_JF4909JF5203chromosome.fasta.snp.flt3-10000.vcf.gz LinI_LM_JF4918JF5203chromosome.fasta.snp.flt3-10000.vcf.gz LinI_LM_JF4927JF5203chromosome.fasta.snp.flt3-10000.vcf.gz LinI_LM_JF4929JF5203chromosome.fasta.snp.flt3-10000.vcf.gz LinI_LM_JF4934JF5203chromosome.fasta.snp.flt3-10000.vcf.gz LinI_LM_JF4936JF5203chromosome.fasta.snp.flt3-10000.vcf.gz LinI_LM_JF4939JF5203chromosome.fasta.snp.flt3-10000.vcf.gz LinI_LM_JF4974JF5203chromosome.fasta.snp.flt3-10000.vcf.gz LinI_LM_JF4975JF5203chromosome.fasta.snp.flt3-10000.vcf.gz LinI_LM_JF4978JF5203chromosome.fasta.snp.flt3-10000.vcf.gz LinI_LM_JF4987JF5203chromosome.fasta.snp.flt3-10000.vcf.gz LinI_LM_JF4990JF5203chromosome.fasta.snp.flt3-10000.vcf.gz LinI_LM_JF5159JF5203chromosome.fasta.snp.flt3-10000.vcf.gz LinI_LM_JF5181JF5203chromosome.fasta.snp.flt3-10000.vcf.gz LinI_LM_JF5182JF5203chromosome.fasta.snp.flt3-10000.vcf.gz LinI_LM_JF5183JF5203chromosome.fasta.snp.flt3-10000.vcf.gz LinI_LM_JF5186JF5203chromosome.fasta.snp.flt3-10000.vcf.gz LinI_LM_JF5191JF5203chromosome.fasta.snp.flt3-10000.vcf.gz LinI_LM_JF5196JF5203chromosome.fasta.snp.flt3-10000.vcf.gz LinI_LM_JF5199JF5203chromosome.fasta.snp.flt3-10000.vcf.gz LinI_LM_JF5201JF5203chromosome.fasta.snp.flt3-10000.vcf.gz LinI_LM_JF5207JF5203chromosome.fasta.snp.flt3-10000.vcf.gz LinI_LM_JF5208JF5203chromosome.fasta.snp.flt3-10000.vcf.gz LinI_LM_JF5210JF5203chromosome.fasta.snp.flt3-10000.vcf.gz LinI_LM_JF5519JF5203chromosome.fasta.snp.flt3-10000.vcf.gz LinI_LM_JF5588JF5203chromosome.fasta.snp.flt3-10000.vcf.gz LinI_LM_JF5591JF5203chromosome.fasta.snp.flt3-10000.vcf.gz LinI_LM_JF5592JF5203chromosome.fasta.snp.flt3-10000.vcf.gz LinI_LM_JF5594JF5203chromosome.fasta.snp.flt3-10000.vcf.gz LinI_LM_JF5822JF5203chromosome.fasta.snp.flt3-10000.vcf.gz LinI_LM_JF5824JF5203chromosome.fasta.snp.flt3-10000.vcf.gz LinI_LM_JF5829JF5203chromosome.fasta.snp.flt3-10000.vcf.gz LinI_LM_JF5833JF5203chromosome.fasta.snp.flt3-10000.vcf.gz LinI_LM_JF5861JF5203chromosome.fasta.snp.flt3-10000.vcf.gz LinI_LM_LMNC047JF5203chromosome.fasta.snp.flt3-10000.vcf.gz LinI_LM_LMNC060JF5203chromosome.fasta.snp.flt3-10000.vcf.gz LinI_LM_LMNC061JF5203chromosome.fasta.snp.flt3-10000.vcf.gz LinI_LM_LMNC062JF5203chromosome.fasta.snp.flt3-10000.vcf.gz LinI_LM_LMNC064JF5203chromosome.fasta.snp.flt3-10000.vcf.gz LinI_LM_LMNC067JF5203chromosome.fasta.snp.flt3-10000.vcf.gz LinI_LM_LMNC079JF5203chromosome.fasta.snp.flt3-10000.vcf.gz LinI_LM_LMNC081JF5203chromosome.fasta.snp.flt3-10000.vcf.gz LinI_LM_LMNC086JF5203chromosome.fasta.snp.flt3-10000.vcf.gz LinI_LM_LMNC096JF5203chromosome.fasta.snp.flt3-10000.vcf.gz LinI_LM_LMNC097JF5203chromosome.fasta.snp.flt3-10000.vcf.gz LinI_LM_LMNC104JF5203chromosome.fasta.snp.flt3-10000.vcf.gz LinI_LM_LMNC108JF5203chromosome.fasta.snp.flt3-10000.vcf.gz LinI_LM_LMNC109JF5203chromosome.fasta.snp.flt3-10000.vcf.gz LinI_LM_LMNC112JF5203chromosome.fasta.snp.flt3-10000.vcf.gz LinI_LM_LMNC119JF5203chromosome.fasta.snp.flt3-10000.vcf.gz LinI_LM_LMNC142JF5203chromosome.fasta.snp.flt3-10000.vcf.gz LinI_LM_LMNC146JF5203chromosome.fasta.snp.flt3-10000.vcf.gz LinI_LM_LMNC152JF5203chromosome.fasta.snp.flt3-10000.vcf.gz LinI_LM_LMNC155JF5203chromosome.fasta.snp.flt3-10000.vcf.gz LinI_LM_LMNC160JF5203chromosome.fasta.snp.flt3-10000.vcf.gz LinI_LM_LMNC162JF5203chromosome.fasta.snp.flt3-10000.vcf.gz LinI_LM_LMNC167JF5203chromosome.fasta.snp.flt3-10000.vcf.gz LinI_LM_LMNC168JF5203chromosome.fasta.snp.flt3-10000.vcf.gz LinI_LM_LMNC169JF5203chromosome.fasta.snp.flt3-10000.vcf.gz LinI_LM_LMNC265JF5203chromosome.fasta.snp.flt3-10000.vcf.gz LinI_LM_LMNC271JF5203chromosome.fasta.snp.flt3-10000.vcf.gz LinI_LM_LMNC274JF5203chromosome.fasta.snp.flt3-10000.vcf.gz LinI_LM_LMNC275JF5203chromosome.fasta.snp.flt3-10000.vcf.gz LinI_LM_LMNC277JF5203chromosome.fasta.snp.flt3-10000.vcf.gz LinI_LM_LMNC278JF5203chromosome.fasta.snp.flt3-10000.vcf.gz LinI_LM_LMNC281JF5203chromosome.fasta.snp.flt3-10000.vcf.gz LinI_LM_LMNC284JF5203chromosome.fasta.snp.flt3-10000.vcf.gz LinI_LM_LMNC300JF5203chromosome.fasta.snp.flt3-10000.vcf.gz LinI_LM_LMNC302JF5203chromosome.fasta.snp.flt3-10000.vcf.gz LinI_LM_LMNC303JF5203chromosome.fasta.snp.flt3-10000.vcf.gz LinI_LM_LMNC304JF5203chromosome.fasta.snp.flt3-10000.vcf.gz LinI_LM_LMNC305JF5203chromosome.fasta.snp.flt3-10000.vcf.gz LinI_LM_LMNC306JF5203chromosome.fasta.snp.flt3-10000.vcf.gz LinI_LM_LMNC316JF5203chromosome.fasta.snp.flt3-10000.vcf.gz LinI_LM_LMNC320JF5203chromosome.fasta.snp.flt3-10000.vcf.gz LinI_LM_LMNC328JF5203chromosome.fasta.snp.flt3-10000.vcf.gz LinI_LM_LMNC329JF5203chromosome.fasta.snp.flt3-10000.vcf.gz LinI_LM_LMNC331JF5203chromosome.fasta.snp.flt3-10000.vcf.gz LinI_LM_LMNC336JF5203chromosome.fasta.snp.flt3-10000.vcf.gz LinI_LM_LMNC337JF5203chromosome.fasta.snp.flt3-10000.vcf.gz LinI_LM_LMNC357JF5203chromosome.fasta.snp.flt3-10000.vcf.gz LinI_LM_LMNC358JF5203chromosome.fasta.snp.flt3-10000.vcf.gz LinI_LM_LMNC378JF5203chromosome.fasta.snp.flt3-10000.vcf.gz LinI_LM_LMNC380JF5203chromosome.fasta.snp.flt3-10000.vcf.gz LinI_LM_LMNC381JF5203chromosome.fasta.snp.flt3-10000.vcf.gz LinI_LM_LMNC382JF5203chromosome.fasta.snp.flt3-10000.vcf.gz LinI_LM_LMNC383JF5203chromosome.fasta.snp.flt3-10000.vcf.gz LinI_LM_LMNC384JF5203chromosome.fasta.snp.flt3-10000.vcf.gz LinI_LM_LMNC409JF5203chromosome.fasta.snp.flt3-10000.vcf.gz LinI_LM_LMNC411JF5203chromosome.fasta.snp.flt3-10000.vcf.gz LinI_LM_LMNC413JF5203chromosome.fasta.snp.flt3-10000.vcf.gz LinI_LM_LMNC414JF5203chromosome.fasta.snp.flt3-10000.vcf.gz LinI_LM_LMNC416JF5203chromosome.fasta.snp.flt3-10000.vcf.gz LinI_LM_LMNC418JF5203chromosome.fasta.snp.flt3-10000.vcf.gz LinI_LM_LMNC419JF5203chromosome.fasta.snp.flt3-10000.vcf.gz LinI_LM_LMNC420JF5203chromosome.fasta.snp.flt3-10000.vcf.gz LinI_LM_LMNC421JF5203chromosome.fasta.snp.flt3-10000.vcf.gz LinI_LM_LMNC423JF5203chromosome.fasta.snp.flt3-10000.vcf.gz LinI_LM_LMNC424JF5203chromosome.fasta.snp.flt3-10000.vcf.gz LinI_LM_LMNC425JF5203chromosome.fasta.snp.flt3-10000.vcf.gz LinI_LM_LMNC426JF5203chromosome.fasta.snp.flt3-10000.vcf.gz LinI_LM_LMNC427JF5203chromosome.fasta.snp.flt3-10000.vcf.gz LinI_LM_LMNC428JF5203chromosome.fasta.snp.flt3-10000.vcf.gz LinI_LM_LMNC429JF5203chromosome.fasta.snp.flt3-10000.vcf.gz LinI_LM_LMNC432JF5203chromosome.fasta.snp.flt3-10000.vcf.gz LinI_LM_LMNC433JF5203chromosome.fasta.snp.flt3-10000.vcf.gz LinI_LM_LMNC434JF5203chromosome.fasta.snp.flt3-10000.vcf.gz LinI_LM_LMNC436JF5203chromosome.fasta.snp.flt3-10000.vcf.gz LinI_LM_LMNC445JF5203chromosome.fasta.snp.flt3-10000.vcf.gz LinI_LM_LMNC446JF5203chromosome.fasta.snp.flt3-10000.vcf.gz LinI_LM_LMNC447JF5203chromosome.fasta.snp.flt3-10000.vcf.gz LinI_LM_LMNC448JF5203chromosome.fasta.snp.flt3-10000.vcf.gz LinI_LM_LMNC542JF5203chromosome.fasta.snp.flt3-10000.vcf.gz
##sourceFiles_20170606.1=0:LinII_LM_JF4839JF5203chromosome.fasta.snp.flt3-10000.vcf.gz,1:LinII_LM_JF4913JF5203chromosome.fasta.snp.flt3-10000.vcf.gz,2:LinII_LM_JF4914JF5203chromosome.fasta.snp.flt3-10000.vcf.gz,3:LinII_LM_JF4920JF5203chromosome.fasta.snp.flt3-10000.vcf.gz,4:LinII_LM_JF4930JF5203chromosome.fasta.snp.flt3-10000.vcf.gz,5:LinII_LM_JF4931JF5203chromosome.fasta.snp.flt3-10000.vcf.gz,6:LinII_LM_JF4935JF5203chromosome.fasta.snp.flt3-10000.vcf.gz,7:LinII_LM_JF4941JF5203chromosome.fasta.snp.flt3-10000.vcf.gz,8:LinII_LM_JF4976JF5203chromosome.fasta.snp.flt3-10000.vcf.gz,9:LinII_LM_JF4981JF5203chromosome.fasta.snp.flt3-10000.vcf.gz,10:LinII_LM_JF4982JF5203chromosome.fasta.snp.flt3-10000.vcf.gz,11:LinII_LM_JF4991JF5203chromosome.fasta.snp.flt3-10000.vcf.gz,12:LinII_LM_JF5052JF5203chromosome.fasta.snp.flt3-10000.vcf.gz,13:LinII_LM_JF5164JF5203chromosome.fasta.snp.flt3-10000.vcf.gz,14:LinII_LM_JF5171JF5203chromosome.fasta.snp.flt3-10000.vcf.gz,15:LinII_LM_JF5172JF5203chromosome.fasta.snp.flt3-10000.vcf.gz,16:LinII_LM_JF5194JF5203chromosome.fasta.snp.flt3-10000.vcf.gz,17:LinII_LM_JF5213JF5203chromosome.fasta.snp.flt3-10000.vcf.gz,18:LinII_LM_JF5336JF5203chromosome.fasta.snp.flt3-10000.vcf.gz,19:LinII_LM_JF5337JF5203chromosome.fasta.snp.flt3-10000.vcf.gz,20:LinII_LM_JF5541JF5203chromosome.fasta.snp.flt3-10000.vcf.gz,21:LinII_LM_JF5576JF5203chromosome.fasta.snp.flt3-10000.vcf.gz,22:LinII_LM_JF5577JF5203chromosome.fasta.snp.flt3-10000.vcf.gz,23:LinII_LM_JF5593JF5203chromosome.fasta.snp.flt3-10000.vcf.gz,24:LinII_LM_JF5761JF5203chromosome.fasta.snp.flt3-10000.vcf.gz,25:LinII_LM_JF5788JF5203chromosome.fasta.snp.flt3-10000.vcf.gz,26:LinII_LM_JF5794JF5203chromosome.fasta.snp.flt3-10000.vcf.gz,27:LinII_LM_JF5809JF5203chromosome.fasta.snp.flt3-10000.vcf.gz,28:LinII_LM_JF5810JF5203chromosome.fasta.snp.flt3-10000.vcf.gz,29:LinII_LM_JF5823JF5203chromosome.fasta.snp.flt3-10000.vcf.gz,30:LinII_LM_JF5825JF5203chromosome.fasta.snp.flt3-10000.vcf.gz,31:LinII_LM_JF5826JF5203chromosome.fasta.snp.flt3-10000.vcf.gz,32:LinII_LM_JF5827JF5203chromosome.fasta.snp.flt3-10000.vcf.gz,33:LinII_LM_JF5828JF5203chromosome.fasta.snp.flt3-10000.vcf.gz,34:LinII_LM_JF5830JF5203chromosome.fasta.snp.flt3-10000.vcf.gz,35:LinII_LM_JF5831JF5203chromosome.fasta.snp.flt3-10000.vcf.gz,36:LinII_LM_JF5832JF5203chromosome.fasta.snp.flt3-10000.vcf.gz,37:LinII_LM_LMNC051JF5203chromosome.fasta.snp.flt3-10000.vcf.gz,38:LinII_LM_LMNC055JF5203chromosome.fasta.snp.flt3-10000.vcf.gz,39:LinII_LM_LMNC065JF5203chromosome.fasta.snp.flt3-10000.vcf.gz,40:LinII_LM_LMNC078JF5203chromosome.fasta.snp.flt3-10000.vcf.gz,41:LinII_LM_LMNC080JF5203chromosome.fasta.snp.flt3-10000.vcf.gz,42:LinII_LM_LMNC083JF5203chromosome.fasta.snp.flt3-10000.vcf.gz,43:LinII_LM_LMNC085JF5203chromosome.fasta.snp.flt3-10000.vcf.gz,44:LinII_LM_LMNC087JF5203chromosome.fasta.snp.flt3-10000.vcf.gz,45:LinII_LM_LMNC088JF5203chromosome.fasta.snp.flt3-10000.vcf.gz,46:LinII_LM_LMNC121JF5203chromosome.fasta.snp.flt3-10000.vcf.gz,47:LinII_LM_LMNC148JF5203chromosome.fasta.snp.flt3-10000.vcf.gz,48:LinII_LM_LMNC150JF5203chromosome.fasta.snp.flt3-10000.vcf.gz,49:LinII_LM_LMNC154JF5203chromosome.fasta.snp.flt3-10000.vcf.gz,50:LinII_LM_LMNC156JF5203chromosome.fasta.snp.flt3-10000.vcf.gz,51:LinII_LM_LMNC159JF5203chromosome.fasta.snp.flt3-10000.vcf.gz,52:LinII_LM_LMNC236JF5203chromosome.fasta.snp.flt3-10000.vcf.gz,53:LinII_LM_LMNC239JF5203chromosome.fasta.snp.flt3-10000.vcf.gz,54:LinII_LM_LMNC241JF5203chromosome.fasta.snp.flt3-10000.vcf.gz,55:LinII_LM_LMNC244JF5203chromosome.fasta.snp.flt3-10000.vcf.gz,56:LinII_LM_LMNC247JF5203chromosome.fasta.snp.flt3-10000.vcf.gz,57:LinII_LM_LMNC250JF5203chromosome.fasta.snp.flt3-10000.vcf.gz,58:LinII_LM_LMNC253JF5203chromosome.fasta.snp.flt3-10000.vcf.gz,59:LinII_LM_LMNC255JF5203chromosome.fasta.snp.flt3-10000.vcf.gz,60:LinII_LM_LMNC257JF5203chromosome.fasta.snp.flt3-10000.vcf.gz,61:LinII_LM_LMNC259JF5203chromosome.fasta.snp.flt3-10000.vcf.gz,62:LinII_LM_LMNC264JF5203chromosome.fasta.snp.flt3-10000.vcf.gz,63:LinII_LM_LMNC266JF5203chromosome.fasta.snp.flt3-10000.vcf.gz,64:LinII_LM_LMNC269JF5203chromosome.fasta.snp.flt3-10000.vcf.gz,65:LinII_LM_LMNC270JF5203chromosome.fasta.snp.flt3-10000.vcf.gz,66:LinII_LM_LMNC273JF5203chromosome.fasta.snp.flt3-10000.vcf.gz,67:LinII_LM_LMNC283JF5203chromosome.fasta.snp.flt3-10000.vcf.gz,68:LinII_LM_LMNC287JF5203chromosome.fasta.snp.flt3-10000.vcf.gz,69:LinII_LM_LMNC288JF5203chromosome.fasta.snp.flt3-10000.vcf.gz,70:LinII_LM_LMNC297JF5203chromosome.fasta.snp.flt3-10000.vcf.gz,71:LinII_LM_LMNC301JF5203chromosome.fasta.snp.flt3-10000.vcf.gz,72:LinII_LM_LMNC307JF5203chromosome.fasta.snp.flt3-10000.vcf.gz,73:LinII_LM_LMNC309JF5203chromosome.fasta.snp.flt3-10000.vcf.gz,74:LinII_LM_LMNC314JF5203chromosome.fasta.snp.flt3-10000.vcf.gz,75:LinII_LM_LMNC317JF5203chromosome.fasta.snp.flt3-10000.vcf.gz,76:LinII_LM_LMNC319JF5203chromosome.fasta.snp.flt3-10000.vcf.gz,77:LinII_LM_LMNC321JF5203chromosome.fasta.snp.flt3-10000.vcf.gz,78:LinII_LM_LMNC322JF5203chromosome.fasta.snp.flt3-10000.vcf.gz,79:LinII_LM_LMNC323JF5203chromosome.fasta.snp.flt3-10000.vcf.gz,80:LinII_LM_LMNC325JF5203chromosome.fasta.snp.flt3-10000.vcf.gz,81:LinII_LM_LMNC327JF5203chromosome.fasta.snp.flt3-10000.vcf.gz,82:LinII_LM_LMNC332JF5203chromosome.fasta.snp.flt3-10000.vcf.gz,83:LinII_LM_LMNC333JF5203chromosome.fasta.snp.flt3-10000.vcf.gz,84:LinII_LM_LMNC339JF5203chromosome.fasta.snp.flt3-10000.vcf.gz,85:LinII_LM_LMNC340JF5203chromosome.fasta.snp.flt3-10000.vcf.gz,86:LinII_LM_LMNC344JF5203chromosome.fasta.snp.flt3-10000.vcf.gz,87:LinII_LM_LMNC347JF5203chromosome.fasta.snp.flt3-10000.vcf.gz,88:LinII_LM_LMNC351JF5203chromosome.fasta.snp.flt3-10000.vcf.gz,89:LinII_LM_LMNC354JF5203chromosome.fasta.snp.flt3-10000.vcf.gz,90:LinII_LM_LMNC356JF5203chromosome.fasta.snp.flt3-10000.vcf.gz,91:LinII_LM_LMNC359JF5203chromosome.fasta.snp.flt3-10000.vcf.gz,92:LinII_LM_LMNC361JF5203chromosome.fasta.snp.flt3-10000.vcf.gz,93:LinII_LM_LMNC368JF5203chromosome.fasta.snp.flt3-10000.vcf.gz,94:LinII_LM_LMNC369JF5203chromosome.fasta.snp.flt3-10000.vcf.gz,95:LinII_LM_LMNC374JF5203chromosome.fasta.snp.flt3-10000.vcf.gz,96:LinII_LM_LMNC379JF5203chromosome.fasta.snp.flt3-10000.vcf.gz,97:LinII_LM_LMNC410JF5203chromosome.fasta.snp.flt3-10000.vcf.gz,98:LinII_LM_LMNC412JF5203chromosome.fasta.snp.flt3-10000.vcf.gz,99:LinII_LM_LMNC415JF5203chromosome.fasta.snp.flt3-10000.vcf.gz,100:LinII_LM_LMNC422JF5203chromosome.fasta.snp.flt3-10000.vcf.gz,101:LinII_LM_LMNC431JF5203chromosome.fasta.snp.flt3-10000.vcf.gz,102:LinII_LM_LMNC476JF5203chromosome.fasta.snp.flt3-10000.vcf.gz,103:LinII_LM_LMNC477JF5203chromosome.fasta.snp.flt3-10000.vcf.gz,104:LinI_LM_JF4899JF5203chromosome.fasta.snp.flt3-10000.vcf.gz,105:LinI_LM_JF4901JF5203chromosome.fasta.snp.flt3-10000.vcf.gz,106:LinI_LM_JF4902JF5203chromosome.fasta.snp.flt3-10000.vcf.gz,107:LinI_LM_JF4904JF5203chromosome.fasta.snp.flt3-10000.vcf.gz,108:LinI_LM_JF4906JF5203chromosome.fasta.snp.flt3-10000.vcf.gz,109:LinI_LM_JF4907JF5203chromosome.fasta.snp.flt3-10000.vcf.gz,110:LinI_LM_JF4908JF5203chromosome.fasta.snp.flt3-10000.vcf.gz,111:LinI_LM_JF4909JF5203chromosome.fasta.snp.flt3-10000.vcf.gz,112:LinI_LM_JF4918JF5203chromosome.fasta.snp.flt3-10000.vcf.gz,113:LinI_LM_JF4927JF5203chromosome.fasta.snp.flt3-10000.vcf.gz,114:LinI_LM_JF4929JF5203chromosome.fasta.snp.flt3-10000.vcf.gz,115:LinI_LM_JF4934JF5203chromosome.fasta.snp.flt3-10000.vcf.gz,116:LinI_LM_JF4936JF5203chromosome.fasta.snp.flt3-10000.vcf.gz,117:LinI_LM_JF4939JF5203chromosome.fasta.snp.flt3-10000.vcf.gz,118:LinI_LM_JF4974JF5203chromosome.fasta.snp.flt3-10000.vcf.gz,119:LinI_LM_JF4975JF5203chromosome.fasta.snp.flt3-10000.vcf.gz,120:LinI_LM_JF4978JF5203chromosome.fasta.snp.flt3-10000.vcf.gz,121:LinI_LM_JF4987JF5203chromosome.fasta.snp.flt3-10000.vcf.gz,122:LinI_LM_JF4990JF5203chromosome.fasta.snp.flt3-10000.vcf.gz,123:LinI_LM_JF5159JF5203chromosome.fasta.snp.flt3-10000.vcf.gz,124:LinI_LM_JF5181JF5203chromosome.fasta.snp.flt3-10000.vcf.gz,125:LinI_LM_JF5182JF5203chromosome.fasta.snp.flt3-10000.vcf.gz,126:LinI_LM_JF5183JF5203chromosome.fasta.snp.flt3-10000.vcf.gz,127:LinI_LM_JF5186JF5203chromosome.fasta.snp.flt3-10000.vcf.gz,128:LinI_LM_JF5191JF5203chromosome.fasta.snp.flt3-10000.vcf.gz,129:LinI_LM_JF5196JF5203chromosome.fasta.snp.flt3-10000.vcf.gz,130:LinI_LM_JF5199JF5203chromosome.fasta.snp.flt3-10000.vcf.gz,131:LinI_LM_JF5201JF5203chromosome.fasta.snp.flt3-10000.vcf.gz,132:LinI_LM_JF5207JF5203chromosome.fasta.snp.flt3-10000.vcf.gz,133:LinI_LM_JF5208JF5203chromosome.fasta.snp.flt3-10000.vcf.gz,134:LinI_LM_JF5210JF5203chromosome.fasta.snp.flt3-10000.vcf.gz,135:LinI_LM_JF5519JF5203chromosome.fasta.snp.flt3-10000.vcf.gz,136:LinI_LM_JF5588JF5203chromosome.fasta.snp.flt3-10000.vcf.gz,137:LinI_LM_JF5591JF5203chromosome.fasta.snp.flt3-10000.vcf.gz,138:LinI_LM_JF5592JF5203chromosome.fasta.snp.flt3-10000.vcf.gz,139:LinI_LM_JF5594JF5203chromosome.fasta.snp.flt3-10000.vcf.gz,140:LinI_LM_JF5822JF5203chromosome.fasta.snp.flt3-10000.vcf.gz,141:LinI_LM_JF5824JF5203chromosome.fasta.snp.flt3-10000.vcf.gz,142:LinI_LM_JF5829JF5203chromosome.fasta.snp.flt3-10000.vcf.gz,143:LinI_LM_JF5833JF5203chromosome.fasta.snp.flt3-10000.vcf.gz,144:LinI_LM_JF5861JF5203chromosome.fasta.snp.flt3-10000.vcf.gz,145:LinI_LM_LMNC047JF5203chromosome.fasta.snp.flt3-10000.vcf.gz,146:LinI_LM_LMNC060JF5203chromosome.fasta.snp.flt3-10000.vcf.gz,147:LinI_LM_LMNC061JF5203chromosome.fasta.snp.flt3-10000.vcf.gz,148:LinI_LM_LMNC062JF5203chromosome.fasta.snp.flt3-10000.vcf.gz,149:LinI_LM_LMNC064JF5203chromosome.fasta.snp.flt3-10000.vcf.gz,150:LinI_LM_LMNC067JF5203chromosome.fasta.snp.flt3-10000.vcf.gz,151:LinI_LM_LMNC079JF5203chromosome.fasta.snp.flt3-10000.vcf.gz,152:LinI_LM_LMNC081JF5203chromosome.fasta.snp.flt3-10000.vcf.gz,153:LinI_LM_LMNC086JF5203chromosome.fasta.snp.flt3-10000.vcf.gz,154:LinI_LM_LMNC096JF5203chromosome.fasta.snp.flt3-10000.vcf.gz,155:LinI_LM_LMNC097JF5203chromosome.fasta.snp.flt3-10000.vcf.gz,156:LinI_LM_LMNC104JF5203chromosome.fasta.snp.flt3-10000.vcf.gz,157:LinI_LM_LMNC108JF5203chromosome.fasta.snp.flt3-10000.vcf.gz,158:LinI_LM_LMNC109JF5203chromosome.fasta.snp.flt3-10000.vcf.gz,159:LinI_LM_LMNC112JF5203chromosome.fasta.snp.flt3-10000.vcf.gz,160:LinI_LM_LMNC119JF5203chromosome.fasta.snp.flt3-10000.vcf.gz,161:LinI_LM_LMNC142JF5203chromosome.fasta.snp.flt3-10000.vcf.gz,162:LinI_LM_LMNC146JF5203chromosome.fasta.snp.flt3-10000.vcf.gz,163:LinI_LM_LMNC152JF5203chromosome.fasta.snp.flt3-10000.vcf.gz,164:LinI_LM_LMNC155JF5203chromosome.fasta.snp.flt3-10000.vcf.gz,165:LinI_LM_LMNC160JF5203chromosome.fasta.snp.flt3-10000.vcf.gz,166:LinI_LM_LMNC162JF5203chromosome.fasta.snp.flt3-10000.vcf.gz,167:LinI_LM_LMNC167JF5203chromosome.fasta.snp.flt3-10000.vcf.gz,168:LinI_LM_LMNC168JF5203chromosome.fasta.snp.flt3-10000.vcf.gz,169:LinI_LM_LMNC169JF5203chromosome.fasta.snp.flt3-10000.vcf.gz,170:LinI_LM_LMNC265JF5203chromosome.fasta.snp.flt3-10000.vcf.gz,171:LinI_LM_LMNC271JF5203chromosome.fasta.snp.flt3-10000.vcf.gz,172:LinI_LM_LMNC274JF5203chromosome.fasta.snp.flt3-10000.vcf.gz,173:LinI_LM_LMNC275JF5203chromosome.fasta.snp.flt3-10000.vcf.gz,174:LinI_LM_LMNC277JF5203chromosome.fasta.snp.flt3-10000.vcf.gz,175:LinI_LM_LMNC278JF5203chromosome.fasta.snp.flt3-10000.vcf.gz,176:LinI_LM_LMNC281JF5203chromosome.fasta.snp.flt3-10000.vcf.gz,177:LinI_LM_LMNC284JF5203chromosome.fasta.snp.flt3-10000.vcf.gz,178:LinI_LM_LMNC300JF5203chromosome.fasta.snp.flt3-10000.vcf.gz,179:LinI_LM_LMNC302JF5203chromosome.fasta.snp.flt3-10000.vcf.gz,180:LinI_LM_LMNC303JF5203chromosome.fasta.snp.flt3-10000.vcf.gz,181:LinI_LM_LMNC304JF5203chromosome.fasta.snp.flt3-10000.vcf.gz,182:LinI_LM_LMNC305JF5203chromosome.fasta.snp.flt3-10000.vcf.gz,183:LinI_LM_LMNC306JF5203chromosome.fasta.snp.flt3-10000.vcf.gz,184:LinI_LM_LMNC316JF5203chromosome.fasta.snp.flt3-10000.vcf.gz,185:LinI_LM_LMNC320JF5203chromosome.fasta.snp.flt3-10000.vcf.gz,186:LinI_LM_LMNC328JF5203chromosome.fasta.snp.flt3-10000.vcf.gz,187:LinI_LM_LMNC329JF5203chromosome.fasta.snp.flt3-10000.vcf.gz,188:LinI_LM_LMNC331JF5203chromosome.fasta.snp.flt3-10000.vcf.gz,189:LinI_LM_LMNC336JF5203chromosome.fasta.snp.flt3-10000.vcf.gz,190:LinI_LM_LMNC337JF5203chromosome.fasta.snp.flt3-10000.vcf.gz,191:LinI_LM_LMNC357JF5203chromosome.fasta.snp.flt3-10000.vcf.gz,192:LinI_LM_LMNC358JF5203chromosome.fasta.snp.flt3-10000.vcf.gz,193:LinI_LM_LMNC378JF5203chromosome.fasta.snp.flt3-10000.vcf.gz,194:LinI_LM_LMNC380JF5203chromosome.fasta.snp.flt3-10000.vcf.gz,195:LinI_LM_LMNC381JF5203chromosome.fasta.snp.flt3-10000.vcf.gz,196:LinI_LM_LMNC382JF5203chromosome.fasta.snp.flt3-10000.vcf.gz,197:LinI_LM_LMNC383JF5203chromosome.fasta.snp.flt3-10000.vcf.gz,198:LinI_LM_LMNC384JF5203chromosome.fasta.snp.flt3-10000.vcf.gz,199:LinI_LM_LMNC409JF5203chromosome.fasta.snp.flt3-10000.vcf.gz,200:LinI_LM_LMNC411JF5203chromosome.fasta.snp.flt3-10000.vcf.gz,201:LinI_LM_LMNC413JF5203chromosome.fasta.snp.flt3-10000.vcf.gz,202:LinI_LM_LMNC414JF5203chromosome.fasta.snp.flt3-10000.vcf.gz,203:LinI_LM_LMNC416JF5203chromosome.fasta.snp.flt3-10000.vcf.gz,204:LinI_LM_LMNC418JF5203chromosome.fasta.snp.flt3-10000.vcf.gz,205:LinI_LM_LMNC419JF5203chromosome.fasta.snp.flt3-10000.vcf.gz,206:LinI_LM_LMNC420JF5203chromosome.fasta.snp.flt3-10000.vcf.gz,207:LinI_LM_LMNC421JF5203chromosome.fasta.snp.flt3-10000.vcf.gz,208:LinI_LM_LMNC423JF5203chromosome.fasta.snp.flt3-10000.vcf.gz,209:LinI_LM_LMNC424JF5203chromosome.fasta.snp.flt3-10000.vcf.gz,210:LinI_LM_LMNC425JF5203chromosome.fasta.snp.flt3-10000.vcf.gz,211:LinI_LM_LMNC426JF5203chromosome.fasta.snp.flt3-10000.vcf.gz,212:LinI_LM_LMNC427JF5203chromosome.fasta.snp.flt3-10000.vcf.gz,213:LinI_LM_LMNC428JF5203chromosome.fasta.snp.flt3-10000.vcf.gz,214:LinI_LM_LMNC429JF5203chromosome.fasta.snp.flt3-10000.vcf.gz,215:LinI_LM_LMNC432JF5203chromosome.fasta.snp.flt3-10000.vcf.gz,216:LinI_LM_LMNC433JF5203chromosome.fasta.snp.flt3-10000.vcf.gz,217:LinI_LM_LMNC434JF5203chromosome.fasta.snp.flt3-10000.vcf.gz,218:LinI_LM_LMNC436JF5203chromosome.fasta.snp.flt3-10000.vcf.gz,219:LinI_LM_LMNC445JF5203chromosome.fasta.snp.flt3-10000.vcf.gz,220:LinI_LM_LMNC446JF5203chromosome.fasta.snp.flt3-10000.vcf.gz,221:LinI_LM_LMNC447JF5203chromosome.fasta.snp.flt3-10000.vcf.gz,222:LinI_LM_LMNC448JF5203chromosome.fasta.snp.flt3-10000.vcf.gz,223:LinI_LM_LMNC542JF5203chromosome.fasta.snp.flt3-10000.vcf.gz
##INFO=<ID=SF,Number=.,Type=String,Description="Source File (index to sourceFiles, f when filtered)">
##INFO=<ID=AC,Number=.,Type=Integer,Description="Allele count in genotypes">
##INFO=<ID=AN,Number=1,Type=Integer,Description="Total number of alleles in called genotypes">
##SnpEffVersion="4.3i (build 2016-12-15 22:33), by Pablo Cingolani"
##SnpEffCmd="SnpEff  -no-downstream -no-upstream -i vcf -o vcf JF5203 LinII-LinI-snps-merged.vcf "
##INFO=<ID=ANN,Number=.,Type=String,Description="Functional annotations: 'Allele | Annotation | Annotation_Impact | Gene_Name | Gene_ID | Feature_Type | Feature_ID | Transcript_BioType | Rank | HGVS.c | HGVS.p | cDNA.pos / cDNA.length | CDS.pos / CDS.length | AA.pos / AA.length | Distance | ERRORS / WARNINGS / INFO' ">
##INFO=<ID=LOF,Number=.,Type=String,Description="Predicted loss of function effects for this variant. Format: 'Gene_Name | Gene_ID | Number_of_transcripts_in_gene | Percent_of_transcripts_affected' ">
##INFO=<ID=NMD,Number=.,Type=String,Description="Predicted nonsense mediated decay effects for this variant. Format: 'Gene_Name | Gene_ID | Number_of_transcripts_in_gene | Percent_of_transcripts_affected' ">
##SnpSiftVersion="SnpSift 4.3i (build 2016-12-15 22:33), by Pablo Cingolani"
##SnpSiftCmd="SnpSift casecontrol -tfam LinIvsLinII5203.tfam snpEff_output_nodown_noup.vcf"
##INFO=<ID=Cases,Number=3,Type=Integer,Description="Number of variants in cases: Hom, Het, Count">
##INFO=<ID=Controls,Number=3,Type=Integer,Description="Number of variants in controls: Hom, Het, Count">
##INFO=<ID=CC_DOM,Number=1,Type=Float,Description="p-value using dominant model (Fisher exact test)">
##INFO=<ID=CC_REC,Number=1,Type=Float,Description="p-value using recessive model (Fisher exact test)">
##INFO=<ID=CC_ALL,Number=1,Type=Float,Description="p-value using allele count model (Fisher exact test)">
##INFO=<ID=CC_GENO,Number=1,Type=Float,Description="p-value using genotypic model (ChiSquare)">
##INFO=<ID=CC_TREND,Number=1,Type=Float,Description="p-value using trend model (CochranArmitage)">
##INFO=<ID=Private,Number=1,Type=String,Description="If the variant is private (i.e. belongs only to one group or family) the group name is shown. Groups from file = 'LinIvsLinII5203.tfam'">
#CHROM	POS	ID	REF	ALT	QUAL	FILTER	INFO	FORMAT	LinIILM_JF4839JF5203chromosome.fastaq20.sorted.bam	LinIILM_JF4913JF5203chromosome.fastaq20.sorted.bam	LinIILM_JF4914JF5203chromosome.fastaq20.sorted.bam	LinIILM_JF4920JF5203chromosome.fastaq20.sorted.bam	LinIILM_JF4930JF5203chromosome.fastaq20.sorted.bam	LinIILM_JF4931JF5203chromosome.fastaq20.sorted.bam	LinIILM_JF4935JF5203chromosome.fastaq20.sorted.bam	LinIILM_JF4941JF5203chromosome.fastaq20.sorted.bam	LinIILM_JF4976JF5203chromosome.fastaq20.sorted.bam	LinIILM_JF4981JF5203chromosome.fastaq20.sorted.bam	LinIILM_JF4982JF5203chromosome.fastaq20.sorted.bam	LinIILM_JF4991JF5203chromosome.fastaq20.sorted.bam	LinIILM_JF5052JF5203chromosome.fastaq20.sorted.bam	LinIILM_JF5164JF5203chromosome.fastaq20.sorted.bam	LinIILM_JF5171JF5203chromosome.fastaq20.sorted.bam	LinIILM_JF5172JF5203chromosome.fastaq20.sorted.bam	LinIILM_JF5194JF5203chromosome.fastaq20.sorted.bam	LinIILM_JF5213JF5203chromosome.fastaq20.sorted.bam	LinIILM_JF5336JF5203chromosome.fastaq20.sorted.bam	LinIILM_JF5337JF5203chromosome.fastaq20.sorted.bam	LinIILM_JF5541JF5203chromosome.fastaq20.sorted.bam	LinIILM_JF5576JF5203chromosome.fastaq20.sorted.bam	LinIILM_JF5577JF5203chromosome.fastaq20.sorted.bam	LinIILM_JF5593JF5203chromosome.fastaq20.sorted.bam	LinIILM_JF5761JF5203chromosome.fastaq20.sorted.bam	LinIILM_JF5788JF5203chromosome.fastaq20.sorted.bam	LinIILM_JF5794JF5203chromosome.fastaq20.sorted.bam	LinIILM_JF5809JF5203chromosome.fastaq20.sorted.bam	LinIILM_JF5810JF5203chromosome.fastaq20.sorted.bam	LinIILM_JF5823JF5203chromosome.fastaq20.sorted.bam	LinIILM_JF5825JF5203chromosome.fastaq20.sorted.bam	LinIILM_JF5826JF5203chromosome.fastaq20.sorted.bam	LinIILM_JF5827JF5203chromosome.fastaq20.sorted.bam	LinIILM_JF5828JF5203chromosome.fastaq20.sorted.bam	LinIILM_JF5830JF5203chromosome.fastaq20.sorted.bam	LinIILM_JF5831JF5203chromosome.fastaq20.sorted.bam	LinIILM_JF5832JF5203chromosome.fastaq20.sorted.bam	LinIILM_LMNC051JF5203chromosome.fastaq20.sorted.bam	LinIILM_LMNC055JF5203chromosome.fastaq20.sorted.bam	LinIILM_LMNC065JF5203chromosome.fastaq20.sorted.bam	LinIILM_LMNC078JF5203chromosome.fastaq20.sorted.bam	LinIILM_LMNC080JF5203chromosome.fastaq20.sorted.bam	LinIILM_LMNC083JF5203chromosome.fastaq20.sorted.bam	LinIILM_LMNC085JF5203chromosome.fastaq20.sorted.bam	LinIILM_LMNC087JF5203chromosome.fastaq20.sorted.bam	LinIILM_LMNC088JF5203chromosome.fastaq20.sorted.bam	LinIILM_LMNC121JF5203chromosome.fastaq20.sorted.bam	LinIILM_LMNC148JF5203chromosome.fastaq20.sorted.bam	LinIILM_LMNC150JF5203chromosome.fastaq20.sorted.bam	LinIILM_LMNC154JF5203chromosome.fastaq20.sorted.bam	LinIILM_LMNC156JF5203chromosome.fastaq20.sorted.bam	LinIILM_LMNC159JF5203chromosome.fastaq20.sorted.bam	LinIILM_LMNC236JF5203chromosome.fastaq20.sorted.bam	LinIILM_LMNC239JF5203chromosome.fastaq20.sorted.bam	LinIILM_LMNC241JF5203chromosome.fastaq20.sorted.bam	LinIILM_LMNC244JF5203chromosome.fastaq20.sorted.bam	LinIILM_LMNC247JF5203chromosome.fastaq20.sorted.bam	LinIILM_LMNC250JF5203chromosome.fastaq20.sorted.bam	LinIILM_LMNC253JF5203chromosome.fastaq20.sorted.bam	LinIILM_LMNC255JF5203chromosome.fastaq20.sorted.bam	LinIILM_LMNC257JF5203chromosome.fastaq20.sorted.bam	LinIILM_LMNC259JF5203chromosome.fastaq20.sorted.bam	LinIILM_LMNC264JF5203chromosome.fastaq20.sorted.bam	LinIILM_LMNC266JF5203chromosome.fastaq20.sorted.bam	LinIILM_LMNC269JF5203chromosome.fastaq20.sorted.bam	LinIILM_LMNC270JF5203chromosome.fastaq20.sorted.bam	LinIILM_LMNC273JF5203chromosome.fastaq20.sorted.bam	LinIILM_LMNC283JF5203chromosome.fastaq20.sorted.bam	LinIILM_LMNC287JF5203chromosome.fastaq20.sorted.bam	LinIILM_LMNC288JF5203chromosome.fastaq20.sorted.bam	LinIILM_LMNC297JF5203chromosome.fastaq20.sorted.bam	LinIILM_LMNC301JF5203chromosome.fastaq20.sorted.bam	LinIILM_LMNC307JF5203chromosome.fastaq20.sorted.bam	LinIILM_LMNC309JF5203chromosome.fastaq20.sorted.bam	LinIILM_LMNC314JF5203chromosome.fastaq20.sorted.bam	LinIILM_LMNC317JF5203chromosome.fastaq20.sorted.bam	LinIILM_LMNC319JF5203chromosome.fastaq20.sorted.bam	LinIILM_LMNC321JF5203chromosome.fastaq20.sorted.bam	LinIILM_LMNC322JF5203chromosome.fastaq20.sorted.bam	LinIILM_LMNC323JF5203chromosome.fastaq20.sorted.bam	LinIILM_LMNC325JF5203chromosome.fastaq20.sorted.bam	LinIILM_LMNC327JF5203chromosome.fastaq20.sorted.bam	LinIILM_LMNC332JF5203chromosome.fastaq20.sorted.bam	LinIILM_LMNC333JF5203chromosome.fastaq20.sorted.bam	LinIILM_LMNC339JF5203chromosome.fastaq20.sorted.bam	LinIILM_LMNC340JF5203chromosome.fastaq20.sorted.bam	LinIILM_LMNC344JF5203chromosome.fastaq20.sorted.bam	LinIILM_LMNC347JF5203chromosome.fastaq20.sorted.bam	LinIILM_LMNC351JF5203chromosome.fastaq20.sorted.bam	LinIILM_LMNC354JF5203chromosome.fastaq20.sorted.bam	LinIILM_LMNC356JF5203chromosome.fastaq20.sorted.bam	LinIILM_LMNC359JF5203chromosome.fastaq20.sorted.bam	LinIILM_LMNC361JF5203chromosome.fastaq20.sorted.bam	LinIILM_LMNC368JF5203chromosome.fastaq20.sorted.bam	LinIILM_LMNC369JF5203chromosome.fastaq20.sorted.bam	LinIILM_LMNC374JF5203chromosome.fastaq20.sorted.bam	LinIILM_LMNC379JF5203chromosome.fastaq20.sorted.bam	LinIILM_LMNC410JF5203chromosome.fastaq20.sorted.bam	LinIILM_LMNC412JF5203chromosome.fastaq20.sorted.bam	LinIILM_LMNC415JF5203chromosome.fastaq20.sorted.bam	LinIILM_LMNC422JF5203chromosome.fastaq20.sorted.bam	LinIILM_LMNC431JF5203chromosome.fastaq20.sorted.bam	LinIILM_LMNC476JF5203chromosome.fastaq20.sorted.bam	LinIILM_LMNC477JF5203chromosome.fastaq20.sorted.bam	LinILM_JF4899JF5203chromosome.fastaq20.sorted.bam	LinILM_JF4901JF5203chromosome.fastaq20.sorted.bam	LinILM_JF4902JF5203chromosome.fastaq20.sorted.bam	LinILM_JF4904JF5203chromosome.fastaq20.sorted.bam	LinILM_JF4906JF5203chromosome.fastaq20.sorted.bam	LinILM_JF4907JF5203chromosome.fastaq20.sorted.bam	LinILM_JF4908JF5203chromosome.fastaq20.sorted.bam	LinILM_JF4909JF5203chromosome.fastaq20.sorted.bam	LinILM_JF4918JF5203chromosome.fastaq20.sorted.bam	LinILM_JF4927JF5203chromosome.fastaq20.sorted.bam	LinILM_JF4929JF5203chromosome.fastaq20.sorted.bam	LinILM_JF4934JF5203chromosome.fastaq20.sorted.bam	LinILM_JF4936JF5203chromosome.fastaq20.sorted.bam	LinILM_JF4939JF5203chromosome.fastaq20.sorted.bam	LinILM_JF4974JF5203chromosome.fastaq20.sorted.bam	LinILM_JF4975JF5203chromosome.fastaq20.sorted.bam	LinILM_JF4978JF5203chromosome.fastaq20.sorted.bam	LinILM_JF4987JF5203chromosome.fastaq20.sorted.bam	LinILM_JF4990JF5203chromosome.fastaq20.sorted.bam	LinILM_JF5159JF5203chromosome.fastaq20.sorted.bam	LinILM_JF5181JF5203chromosome.fastaq20.sorted.bam	LinILM_JF5182JF5203chromosome.fastaq20.sorted.bam	LinILM_JF5183JF5203chromosome.fastaq20.sorted.bam	LinILM_JF5186JF5203chromosome.fastaq20.sorted.bam	LinILM_JF5191JF5203chromosome.fastaq20.sorted.bam	LinILM_JF5196JF5203chromosome.fastaq20.sorted.bam	LinILM_JF5199JF5203chromosome.fastaq20.sorted.bam	LinILM_JF5201JF5203chromosome.fastaq20.sorted.bam	LinILM_JF5207JF5203chromosome.fastaq20.sorted.bam	LinILM_JF5208JF5203chromosome.fastaq20.sorted.bam	LinILM_JF5210JF5203chromosome.fastaq20.sorted.bam	LinILM_JF5519JF5203chromosome.fastaq20.sorted.bam	LinILM_JF5588JF5203chromosome.fastaq20.sorted.bam	LinILM_JF5591JF5203chromosome.fastaq20.sorted.bam	LinILM_JF5592JF5203chromosome.fastaq20.sorted.bam	LinILM_JF5594JF5203chromosome.fastaq20.sorted.bam	LinILM_JF5822JF5203chromosome.fastaq20.sorted.bam	LinILM_JF5824JF5203chromosome.fastaq20.sorted.bam	LinILM_JF5829JF5203chromosome.fastaq20.sorted.bam	LinILM_JF5833JF5203chromosome.fastaq20.sorted.bam	LinILM_JF5861JF5203chromosome.fastaq20.sorted.bam	LinILM_LMNC047JF5203chromosome.fastaq20.sorted.bam	LinILM_LMNC060JF5203chromosome.fastaq20.sorted.bam	LinILM_LMNC061JF5203chromosome.fastaq20.sorted.bam	LinILM_LMNC062JF5203chromosome.fastaq20.sorted.bam	LinILM_LMNC064JF5203chromosome.fastaq20.sorted.bam	LinILM_LMNC067JF5203chromosome.fastaq20.sorted.bam	LinILM_LMNC079JF5203chromosome.fastaq20.sorted.bam	LinILM_LMNC081JF5203chromosome.fastaq20.sorted.bam	LinILM_LMNC086JF5203chromosome.fastaq20.sorted.bam	LinILM_LMNC096JF5203chromosome.fastaq20.sorted.bam	LinILM_LMNC097JF5203chromosome.fastaq20.sorted.bam	LinILM_LMNC104JF5203chromosome.fastaq20.sorted.bam	LinILM_LMNC108JF5203chromosome.fastaq20.sorted.bam	LinILM_LMNC109JF5203chromosome.fastaq20.sorted.bam	LinILM_LMNC112JF5203chromosome.fastaq20.sorted.bam	LinILM_LMNC119JF5203chromosome.fastaq20.sorted.bam	LinILM_LMNC142JF5203chromosome.fastaq20.sorted.bam	LinILM_LMNC146JF5203chromosome.fastaq20.sorted.bam	LinILM_LMNC152JF5203chromosome.fastaq20.sorted.bam	LinILM_LMNC155JF5203chromosome.fastaq20.sorted.bam	LinILM_LMNC160JF5203chromosome.fastaq20.sorted.bam	LinILM_LMNC162JF5203chromosome.fastaq20.sorted.bam	LinILM_LMNC167JF5203chromosome.fastaq20.sorted.bam	LinILM_LMNC168JF5203chromosome.fastaq20.sorted.bam	LinILM_LMNC169JF5203chromosome.fastaq20.sorted.bam	LinILM_LMNC265JF5203chromosome.fastaq20.sorted.bam	LinILM_LMNC271JF5203chromosome.fastaq20.sorted.bam	LinILM_LMNC274JF5203chromosome.fastaq20.sorted.bam	LinILM_LMNC275JF5203chromosome.fastaq20.sorted.bam	LinILM_LMNC277JF5203chromosome.fastaq20.sorted.bam	LinILM_LMNC278JF5203chromosome.fastaq20.sorted.bam	LinILM_LMNC281JF5203chromosome.fastaq20.sorted.bam	LinILM_LMNC284JF5203chromosome.fastaq20.sorted.bam	LinILM_LMNC300JF5203chromosome.fastaq20.sorted.bam	LinILM_LMNC302JF5203chromosome.fastaq20.sorted.bam	LinILM_LMNC303JF5203chromosome.fastaq20.sorted.bam	LinILM_LMNC304JF5203chromosome.fastaq20.sorted.bam	LinILM_LMNC305JF5203chromosome.fastaq20.sorted.bam	LinILM_LMNC306JF5203chromosome.fastaq20.sorted.bam	LinILM_LMNC316JF5203chromosome.fastaq20.sorted.bam	LinILM_LMNC320JF5203chromosome.fastaq20.sorted.bam	LinILM_LMNC328JF5203chromosome.fastaq20.sorted.bam	LinILM_LMNC329JF5203chromosome.fastaq20.sorted.bam	LinILM_LMNC331JF5203chromosome.fastaq20.sorted.bam	LinILM_LMNC336JF5203chromosome.fastaq20.sorted.bam	LinILM_LMNC337JF5203chromosome.fastaq20.sorted.bam	LinILM_LMNC357JF5203chromosome.fastaq20.sorted.bam	LinILM_LMNC358JF5203chromosome.fastaq20.sorted.bam	LinILM_LMNC378JF5203chromosome.fastaq20.sorted.bam	LinILM_LMNC380JF5203chromosome.fastaq20.sorted.bam	LinILM_LMNC381JF5203chromosome.fastaq20.sorted.bam	LinILM_LMNC382JF5203chromosome.fastaq20.sorted.bam	LinILM_LMNC383JF5203chromosome.fastaq20.sorted.bam	LinILM_LMNC384JF5203chromosome.fastaq20.sorted.bam	LinILM_LMNC409JF5203chromosome.fastaq20.sorted.bam	LinILM_LMNC411JF5203chromosome.fastaq20.sorted.bam	LinILM_LMNC413JF5203chromosome.fastaq20.sorted.bam	LinILM_LMNC414JF5203chromosome.fastaq20.sorted.bam	LinILM_LMNC416JF5203chromosome.fastaq20.sorted.bam	LinILM_LMNC418JF5203chromosome.fastaq20.sorted.bam	LinILM_LMNC419JF5203chromosome.fastaq20.sorted.bam	LinILM_LMNC420JF5203chromosome.fastaq20.sorted.bam	LinILM_LMNC421JF5203chromosome.fastaq20.sorted.bam	LinILM_LMNC423JF5203chromosome.fastaq20.sorted.bam	LinILM_LMNC424JF5203chromosome.fastaq20.sorted.bam	LinILM_LMNC425JF5203chromosome.fastaq20.sorted.bam	LinILM_LMNC426JF5203chromosome.fastaq20.sorted.bam	LinILM_LMNC427JF5203chromosome.fastaq20.sorted.bam	LinILM_LMNC428JF5203chromosome.fastaq20.sorted.bam	LinILM_LMNC429JF5203chromosome.fastaq20.sorted.bam	LinILM_LMNC432JF5203chromosome.fastaq20.sorted.bam	LinILM_LMNC433JF5203chromosome.fastaq20.sorted.bam	LinILM_LMNC434JF5203chromosome.fastaq20.sorted.bam	LinILM_LMNC436JF5203chromosome.fastaq20.sorted.bam	LinILM_LMNC445JF5203chromosome.fastaq20.sorted.bam	LinILM_LMNC446JF5203chromosome.fastaq20.sorted.bam	LinILM_LMNC447JF5203chromosome.fastaq20.sorted.bam	LinILM_LMNC448JF5203chromosome.fastaq20.sorted.bam	LinILM_LMNC542JF5203chromosome.fastaq20.sorted.bam
JF5203_chromosome	111	.	T	G	219.33	.	AC1=2;AC=201;AF1=1;AN=202;DP4=54,8,13952,1986;DP=16953;FQ=-282;MQ=60;PV4=0.0073,0.39,1,0.17;RPB=9.558044e-01;SF=0,1,2,4,5,6,7,8,9,10,11,12,13,14,15,16,17,18,19,20,21,22,24,25,26,27,28,29,30,31,32,33,34,35,36,37,38,39,40,41,42,43,44,45,46,47,48,49,50,51,52,53,54,55,56,57,58,59,60,61,62,63,64,65,66,67,68,69,70,71,72,73,74,75,76,77,78,80,81,82,83,84,85,86,87,88,89,90,91,92,93,94,95,96,97,98,99,100,101,102,103;VDB=5.166296e-01;ANN=G|intergenic_region|MODIFIER|dnaA|LMJF5203_00001|intergenic_region|LMJF5203_00001|||n.111T>G||||||;Cases=100,1,201;Controls=0,0,0;CC_TREND=NaN;CC_GENO=NaN;CC_ALL=1.000e+00;CC_DOM=1.000e+00;CC_REC=1.000e+00;Private=Lineage_02	GT:GQ:PL	1/1:99:255,255,0	1/1:99:255,255,0	1/1:99:255,255,0	.	1/1:99:255,255,0	1/1:99:255,255,0	1/1:99:255,255,0	1/1:99:243,78,0	1/1:99:255,60,0	1/1:99:255,255,0	1/1:99:231,193,0	1/1:99:248,51,0	1/1:99:255,255,0	1/1:99:255,255,0	1/1:99:255,255,0	1/1:99:255,205,0	1/1:99:255,255,0	1/1:99:255,255,0	1/1:99:255,255,0	1/1:99:255,255,0	1/1:99:255,255,0	1/1:99:255,255,0	1/1:99:255,255,0	.	1/1:99:255,255,0	1/1:99:255,255,0	1/1:99:255,255,0	1/1:99:255,255,0	1/1:99:255,63,0	1/1:99:255,255,0	1/1:99:255,255,0	1/1:23:255,13,0	1/1:99:255,255,0	1/1:99:255,255,0	1/1:99:255,255,0	1/1:99:255,255,0	1/1:99:255,255,0	1/1:99:255,255,0	1/1:85:239,44,0	1/1:99:255,255,0	1/1:99:255,255,0	1/1:99:255,255,0	1/1:99:255,255,0	1/1:99:255,255,0	1/1:99:255,255,0	1/1:99:255,255,0	1/1:99:255,255,0	1/1:99:255,255,0	1/1:99:255,255,0	1/1:99:255,255,0	1/1:99:255,255,0	1/1:99:255,181,0	1/1:99:255,241,0	1/1:99:255,102,0	1/1:99:255,123,0	1/1:99:255,220,0	1/1:99:255,148,0	1/1:79:198,41,0	1/1:99:255,63,0	1/1:99:255,187,0	1/1:99:255,199,0	1/1:99:255,87,0	1/1:99:255,111,0	1/1:99:255,166,0	1/1:99:255,184,0	1/1:99:255,255,0	1/1:99:255,166,0	1/1:99:255,163,0	1/1:99:255,151,0	1/1:99:255,141,0	1/1:99:255,141,0	1/1:99:255,255,0	1/1:99:255,253,0	1/1:99:255,148,0	1/1:99:255,255,0	1/1:99:255,255,0	1/1:99:255,163,0	1/1:99:255,175,0	1/1:99:255,108,0	.	1/1:99:255,151,0	1/1:99:255,205,0	1/1:99:255,199,0	1/1:99:255,255,0	1/1:99:255,255,0	1/1:99:251,93,0	1/1:99:255,255,0	1/1:99:255,255,0	1/1:99:255,255,0	1/1:69:195,36,0	1/1:99:255,102,0	1/1:99:255,211,0	1/1:99:255,255,0	1/1:99:255,255,0	1/1:99:255,255,0	0/1:30:180,0,27	1/1:87:237,45,0	1/1:99:255,255,0	1/1:99:255,255,0	1/1:99:255,255,0	1/1:99:255,255,0	1/1:99:255,255,0	1/1:99:255,255,0	1/1:99:255,114,0	.	.	.	.	.	.	.	.	.	.	.	.	.	.	.	.	.	.	.	.	.	.	.	.	.	.	.	.	.	.	.	.	.	.	.	.	.	.	.	.	.	.	.	.	.	.	.	.	.	.	.	.	.	.	.	.	.	.	.	.	.	.	.	.	.	.	.	.	.	.	.	.	.	.	.	.	.	.	.	.	.	.	.	.	.	.	.	.	.	.	.	.	.	.	.	.	.	.	.	.	.	.	.	.	.	.	.	.	.	.	.	.	.	.	.	.	.	.	.	.
JF5203_chromosome	253	.	G	A	222.03	.	AC1=2;AC=203;AF1=1;AN=204;DP4=72,35,15987,8480;DP=25607;FQ=-282;MQ=60;PV4=0.44,0.33,1,0.3;RPB=-7.539573e-01;SF=0,1,2,4,5,6,7,8,9,10,11,12,13,14,15,16,17,18,19,20,21,22,23,24,25,26,27,28,29,30,31,32,33,34,35,36,37,38,39,40,41,42,43,44,45,46,47,48,49,50,51,52,53,54,55,56,57,58,59,60,61,62,63,64,65,66,67,68,69,70,71,72,73,74,75,76,77,78,80,81,82,83,84,85,86,87,88,89,90,91,92,93,94,95,96,97,98,99,100,101,102,103;VDB=5.186239e-01;ANN=A|intergenic_region|MODIFIER|dnaA|LMJF5203_00001|intergenic_region|LMJF5203_00001|||n.253G>A||||||;Cases=101,1,203;Controls=0,0,0;CC_TREND=NaN;CC_GENO=NaN;CC_ALL=1.000e+00;CC_DOM=1.000e+00;CC_REC=1.000e+00;Private=Lineage_02	GT:PL:GQ	1/1:255,255,0:99	1/1:255,255,0:99	1/1:255,255,0:99	.	1/1:255,255,0:99	1/1:255,255,0:99	1/1:255,255,0:99	1/1:255,141,0:99	1/1:255,78,0:99	1/1:255,255,0:99	1/1:255,255,0:99	1/1:255,111,0:99	1/1:255,255,0:99	1/1:255,255,0:99	1/1:255,255,0:99	1/1:255,255,0:99	1/1:255,255,0:99	1/1:255,255,0:99	1/1:255,255,0:99	1/1:255,255,0:99	1/1:255,255,0:99	1/1:255,255,0:99	1/1:255,255,0:99	1/1:255,48,0:93	1/1:255,255,0:99	1/1:255,255,0:99	1/1:255,255,0:99	1/1:255,255,0:99	1/1:255,55,0:99	1/1:255,255,0:99	1/1:255,255,0:99	1/1:255,29,0:55	1/1:255,255,0:99	1/1:255,255,0:99	1/1:255,255,0:99	1/1:255,255,0:99	1/1:255,255,0:99	1/1:255,255,0:99	1/1:255,38,0:73	1/1:255,255,0:99	1/1:255,255,0:99	1/1:255,255,0:99	1/1:255,255,0:99	1/1:255,255,0:99	1/1:255,255,0:99	1/1:255,255,0:99	1/1:255,255,0:99	1/1:255,255,0:99	1/1:255,255,0:99	1/1:255,255,0:99	1/1:255,255,0:99	1/1:255,255,0:99	1/1:255,229,0:99	1/1:255,129,0:99	1/1:255,141,0:99	1/1:255,255,0:99	1/1:255,138,0:99	0/1:255,0,8:11	1/1:255,103,0:99	1/1:255,255,0:99	1/1:255,181,0:99	1/1:255,109,0:99	1/1:255,120,0:99	1/1:255,166,0:99	1/1:255,255,0:99	1/1:255,255,0:99	1/1:255,157,0:99	1/1:255,253,0:99	1/1:255,190,0:99	1/1:255,181,0:99	1/1:255,102,0:99	1/1:255,255,0:99	1/1:255,244,0:99	1/1:255,154,0:99	1/1:255,255,0:99	1/1:255,255,0:99	1/1:255,125,0:99	1/1:255,160,0:99	1/1:255,138,0:99	.	1/1:255,172,0:99	1/1:255,178,0:99	1/1:255,226,0:99	1/1:255,255,0:99	1/1:255,255,0:99	1/1:255,73,0:99	1/1:255,255,0:99	1/1:255,255,0:99	1/1:255,255,0:99	1/1:255,57,0:99	1/1:255,151,0:99	1/1:255,255,0:99	1/1:255,255,0:99	1/1:255,255,0:99	1/1:255,255,0:99	1/1:255,110,0:99	1/1:255,31,0:59	1/1:255,255,0:99	1/1:255,255,0:99	1/1:255,255,0:99	1/1:255,255,0:99	1/1:255,255,0:99	1/1:255,255,0:99	1/1:255,87,0:99	.	.	.	.	.	.	.	.	.	.	.	.	.	.	.	.	.	.	.	.	.	.	.	.	.	.	.	.	.	.	.	.	.	.	.	.	.	.	.	.	.	.	.	.	.	.	.	.	.	.	.	.	.	.	.	.	.	.	.	.	.	.	.	.	.	.	.	.	.	.	.	.	.	.	.	.	.	.	.	.	.	.	.	.	.	.	.	.	.	.	.	.	.	.	.	.	.	.	.	.	.	.	.	.	.	.	.	.	.	.	.	.	.	.	.	.	.	.	.	.
JF5203_chromosome	1746	.	T	C,A	222.03	.	AC1=2;AC=154,41;AF1=1;AN=196;DP4=42,49,14189,13956;DP=29020;FQ=-282;MQ=60;PV4=1,1,0.47,1;RPB=-1.714281e-01;SF=0,1,2,3,4,5,6,7,9,10,11,12,13,14,15,16,17,18,19,20,21,22,23,24,26,27,28,29,30,31,32,33,34,35,36,37,38,39,40,41,42,43,44,45,46,47,48,49,50,52,53,54,55,56,57,58,59,60,61,62,63,64,66,67,68,69,70,71,72,73,74,75,76,77,78,79,80,81,82,83,84,85,86,87,88,91,92,93,94,95,96,97,98,99,100,101,102,103;VDB=1.103355e-01;ANN=C|intergenic_region|MODIFIER|dnaA-dnaN|LMJF5203_00001-LMJF5203_00002|intergenic_region|LMJF5203_00001-LMJF5203_00002|||n.1746T>C||||||,A|intergenic_region|MODIFIER|dnaA-dnaN|LMJF5203_00001-LMJF5203_00002|intergenic_region|LMJF5203_00001-LMJF5203_00002|||n.1746T>A||||||;Cases=97,1,195;Controls=0,0,0;CC_TREND=NaN;CC_GENO=NaN;CC_ALL=1.000e+00;CC_DOM=1.000e+00;CC_REC=1.000e+00;Private=Lineage_02	GT:GQ:PL	1/1:99:255,255,0,.,.,.	2/2:99:255,.,.,255,.,0	1/1:99:255,255,0,.,.,.	1/1:99:255,108,0,.,.,.	1/1:99:255,255,0,.,.,.	1/1:99:255,255,0,.,.,.	2/2:99:255,.,.,255,.,0	1/1:99:255,187,0,.,.,.	.	1/1:99:255,255,0,.,.,.	1/1:99:255,255,0,.,.,.	1/1:99:255,217,0,.,.,.	2/2:99:255,.,.,255,.,0	1/1:99:255,255,0,.,.,.	1/1:99:255,255,0,.,.,.	1/1:99:255,239,0,.,.,.	2/2:99:255,.,.,255,.,0	1/1:99:255,255,0,.,.,.	1/1:99:255,255,0,.,.,.	1/1:99:255,255,0,.,.,.	1/1:99:255,255,0,.,.,.	2/2:99:255,.,.,255,.,0	1/1:99:255,255,0,.,.,.	2/2:99:255,.,.,105,.,0	1/1:99:255,255,0,.,.,.	.	1/1:99:255,255,0,.,.,.	1/1:99:255,255,0,.,.,.	1/1:99:255,157,0,.,.,.	1/1:99:255,255,0,.,.,.	1/1:99:255,255,0,.,.,.	0/2:15:255,.,.,0,.,12	2/2:99:255,.,.,255,.,0	1/1:99:255,255,0,.,.,.	1/1:99:255,255,0,.,.,.	2/2:99:255,.,.,255,.,0	2/2:99:255,.,.,255,.,0	2/2:99:255,.,.,255,.,0	2/2:45:255,.,.,24,.,0	1/1:99:255,255,0,.,.,.	1/1:99:255,255,0,.,.,.	1/1:99:255,255,0,.,.,.	1/1:99:255,255,0,.,.,.	2/2:99:255,.,.,255,.,0	1/1:99:255,255,0,.,.,.	2/2:99:255,.,.,255,.,0	1/1:99:255,255,0,.,.,.	1/1:99:255,255,0,.,.,.	1/1:99:255,255,0,.,.,.	1/1:99:255,255,0,.,.,.	1/1:99:255,255,0,.,.,.	.	1/1:99:255,193,0,.,.,.	1/1:99:255,90,0,.,.,.	1/1:99:255,90,0,.,.,.	1/1:99:255,66,0,.,.,.	1/1:99:255,144,0,.,.,.	2/2:99:255,.,.,170,.,0	1/1:99:255,144,0,.,.,.	1/1:99:255,229,0,.,.,.	1/1:99:255,255,0,.,.,.	1/1:99:255,138,0,.,.,.	1/1:99:255,157,0,.,.,.	1/1:99:255,102,0,.,.,.	2/2:99:255,.,.,187,.,0	.	1/1:99:255,232,0,.,.,.	1/1:85:255,44,0,.,.,.	1/1:99:255,129,0,.,.,.	1/1:99:255,84,0,.,.,.	1/1:99:255,114,0,.,.,.	1/1:99:255,253,0,.,.,.	1/1:99:255,244,0,.,.,.	1/1:99:255,193,0,.,.,.	1/1:99:255,255,0,.,.,.	1/1:99:255,255,0,.,.,.	1/1:99:255,178,0,.,.,.	1/1:99:255,141,0,.,.,.	1/1:99:255,132,0,.,.,.	1/1:99:255,184,0,.,.,.	1/1:99:255,166,0,.,.,.	1/1:99:255,181,0,.,.,.	1/1:99:255,255,0,.,.,.	1/1:99:255,255,0,.,.,.	1/1:99:255,255,0,.,.,.	1/1:99:255,255,0,.,.,.	1/1:99:255,255,0,.,.,.	1/1:99:255,255,0,.,.,.	1/1:99:255,255,0,.,.,.	.	.	1/1:99:255,255,0,.,.,.	2/2:99:255,.,.,255,.,0	2/2:99:255,.,.,255,.,0	2/2:99:255,.,.,255,.,0	1/1:99:255,175,0,.,.,.	1/1:99:255,62,0,.,.,.	1/1:99:255,255,0,.,.,.	1/1:99:255,255,0,.,.,.	1/1:99:255,255,0,.,.,.	2/2:99:255,.,.,255,.,0	1/1:99:255,255,0,.,.,.	1/1:99:255,255,0,.,.,.	2/2:99:255,.,.,166,.,0	.	.	.	.	.	.	.	.	.	.	.	.	.	.	.	.	.	.	.	.	.	.	.	.	.	.	.	.	.	.	.	.	.	.	.	.	.	.	.	.	.	.	.	.	.	.	.	.	.	.	.	.	.	.	.	.	.	.	.	.	.	.	.	.	.	.	.	.	.	.	.	.	.	.	.	.	.	.	.	.	.	.	.	.	.	.	.	.	.	.	.	.	.	.	.	.	.	.	.	.	.	.	.	.	.	.	.	.	.	.	.	.	.	.	.	.	.	.	.	.
JF5203_chromosome	1747	.	C	A	222.0	.	AC1=2;AC=197;AF1=1;AN=198;DP4=42,50,14191,13971;DP=28860;FQ=-282;MQ=60;PV4=1,1,0.47,1;RPB=-1.354971e+00;SF=0,1,2,3,4,5,6,7,8,9,10,11,12,13,14,15,16,17,18,19,20,21,22,23,24,26,27,28,29,30,31,32,33,34,35,36,37,38,39,40,41,42,43,44,45,46,47,48,49,50,52,53,54,55,56,57,58,59,60,61,62,63,64,66,67,68,69,70,71,72,73,74,75,76,77,78,79,80,81,82,83,84,85,86,87,88,91,92,93,94,95,96,97,98,99,100,101,102,103;VDB=1.300140e-01;ANN=A|intergenic_region|MODIFIER|dnaA-dnaN|LMJF5203_00001-LMJF5203_00002|intergenic_region|LMJF5203_00001-LMJF5203_00002|||n.1747C>A||||||;Cases=98,1,197;Controls=0,0,0;CC_TREND=NaN;CC_GENO=NaN;CC_ALL=1.000e+00;CC_DOM=1.000e+00;CC_REC=1.000e+00;Private=Lineage_02	GT:PL:GQ	1/1:255,255,0:99	1/1:255,255,0:99	1/1:255,255,0:99	1/1:255,108,0:99	1/1:255,255,0:99	1/1:255,255,0:99	1/1:255,255,0:99	1/1:255,184,0:99	1/1:252,27,0:51	1/1:255,255,0:99	1/1:255,255,0:99	1/1:255,217,0:99	1/1:255,255,0:99	1/1:255,255,0:99	1/1:255,255,0:99	1/1:255,255,0:99	1/1:255,255,0:99	1/1:255,255,0:99	1/1:255,255,0:99	1/1:255,255,0:99	1/1:255,255,0:99	1/1:255,255,0:99	1/1:255,255,0:99	1/1:255,105,0:99	1/1:255,255,0:99	.	1/1:255,255,0:99	1/1:255,255,0:99	1/1:255,160,0:99	1/1:255,255,0:99	1/1:255,255,0:99	0/1:255,0,10:13	1/1:255,255,0:99	1/1:255,255,0:99	1/1:255,255,0:99	1/1:255,255,0:99	1/1:255,255,0:99	1/1:255,255,0:99	1/1:255,21,0:39	1/1:255,255,0:99	1/1:255,255,0:99	1/1:255,255,0:99	1/1:255,255,0:99	1/1:255,255,0:99	1/1:255,255,0:99	1/1:255,255,0:99	1/1:255,255,0:99	1/1:255,255,0:99	1/1:255,255,0:99	1/1:255,255,0:99	1/1:255,255,0:99	.	1/1:255,187,0:99	1/1:255,90,0:99	1/1:255,93,0:99	1/1:255,66,0:99	1/1:255,141,0:99	1/1:255,160,0:99	1/1:255,144,0:99	1/1:255,232,0:99	1/1:255,255,0:99	1/1:255,138,0:99	1/1:255,160,0:99	1/1:255,102,0:99	1/1:255,187,0:99	.	1/1:255,235,0:99	1/1:255,46,0:89	1/1:255,129,0:99	1/1:255,81,0:99	1/1:255,114,0:99	1/1:255,255,0:99	1/1:255,250,0:99	1/1:255,190,0:99	1/1:255,255,0:99	1/1:255,255,0:99	1/1:255,178,0:99	1/1:255,144,0:99	1/1:255,132,0:99	1/1:255,181,0:99	1/1:255,166,0:99	1/1:255,181,0:99	1/1:255,255,0:99	1/1:255,255,0:99	1/1:255,255,0:99	1/1:255,255,0:99	1/1:255,255,0:99	1/1:255,255,0:99	1/1:255,255,0:99	.	.	1/1:255,255,0:99	1/1:255,255,0:99	1/1:255,255,0:99	1/1:255,255,0:99	1/1:255,184,0:99	1/1:255,53,0:99	1/1:255,255,0:99	1/1:255,255,0:99	1/1:255,255,0:99	1/1:255,255,0:99	1/1:255,255,0:99	1/1:255,255,0:99	1/1:255,169,0:99	.	.	.	.	.	.	.	.	.	.	.	.	.	.	.	.	.	.	.	.	.	.	.	.	.	.	.	.	.	.	.	.	.	.	.	.	.	.	.	.	.	.	.	.	.	.	.	.	.	.	.	.	.	.	.	.	.	.	.	.	.	.	.	.	.	.	.	.	.	.	.	.	.	.	.	.	.	.	.	.	.	.	.	.	.	.	.	.	.	.	.	.	.	.	.	.	.	.	.	.	.	.	.	.	.	.	.	.	.	.	.	.	.	.	.	.	.	.	.	.
JF5203_chromosome	3374	.	T	A	222.0	.	AC1=2;AC=208;AF1=1;AN=208;DP4=46,60,13191,13634;DP=28773;FQ=-282;MQ=60;PV4=1,1,1,0.34;RPB=-1.223153e+00;SF=0,1,2,3,4,5,6,7,8,9,10,11,12,13,14,15,16,17,18,19,20,21,22,23,24,25,26,27,28,29,30,31,32,33,34,35,36,37,38,39,40,41,42,43,44,45,46,47,48,49,50,51,52,53,54,55,56,57,58,59,60,61,62,63,64,65,66,67,68,69,70,71,72,73,74,75,76,77,78,79,80,81,82,83,84,85,86,87,88,89,90,91,92,93,94,95,96,97,98,99,100,101,102,103;VDB=6.439432e-02;ANN=A|missense_variant|MODERATE|LMJF5203_00003|LMJF5203_00003|transcript|LMJF5203_00003|protein_coding|1/1|c.254T>A|p.Phe85Tyr|254/1344|254/1344|85/447||;Cases=104,0,208;Controls=0,0,0;CC_TREND=NaN;CC_GENO=NaN;CC_ALL=1.000e+00;CC_DOM=1.000e+00;CC_REC=1.000e+00;Private=Lineage_02	GT:GQ:PL	1/1:99:255,255,0	1/1:99:255,255,0	1/1:99:255,255,0	1/1:99:255,65,0	1/1:99:255,255,0	1/1:99:255,255,0	1/1:99:255,255,0	1/1:99:255,172,0	1/1:53:255,28,0	1/1:99:255,255,0	1/1:99:255,237,0	1/1:99:255,187,0	1/1:99:255,255,0	1/1:99:255,255,0	1/1:99:255,255,0	1/1:99:255,255,0	1/1:99:255,255,0	1/1:99:255,255,0	1/1:99:255,255,0	1/1:99:255,255,0	1/1:99:255,255,0	1/1:99:255,255,0	1/1:99:255,255,0	1/1:99:255,255,0	1/1:99:255,255,0	1/1:99:255,255,0	1/1:99:255,255,0	1/1:99:255,255,0	1/1:99:255,175,0	1/1:99:255,255,0	1/1:99:255,255,0	1/1:99:255,52,0	1/1:99:255,255,0	1/1:99:255,255,0	1/1:99:255,255,0	1/1:99:255,255,0	1/1:99:255,255,0	1/1:99:255,255,0	1/1:99:255,111,0	1/1:99:255,255,0	1/1:99:255,255,0	1/1:99:255,255,0	1/1:99:255,255,0	1/1:99:255,255,0	1/1:99:255,255,0	1/1:99:255,255,0	1/1:99:255,255,0	1/1:99:255,255,0	1/1:99:255,255,0	1/1:99:255,255,0	1/1:99:255,255,0	1/1:99:255,255,0	1/1:99:255,253,0	1/1:99:255,160,0	1/1:99:255,120,0	1/1:99:255,135,0	1/1:99:255,172,0	1/1:99:255,131,0	1/1:99:255,138,0	1/1:99:255,229,0	1/1:99:255,193,0	1/1:99:255,63,0	1/1:99:255,126,0	1/1:99:255,129,0	1/1:99:255,163,0	1/1:99:255,241,0	1/1:99:255,217,0	1/1:99:255,141,0	1/1:99:255,217,0	1/1:99:255,208,0	1/1:99:255,181,0	1/1:99:255,181,0	1/1:99:255,232,0	1/1:99:255,255,0	1/1:99:255,255,0	1/1:99:255,255,0	1/1:99:255,255,0	1/1:99:255,235,0	1/1:99:255,196,0	1/1:99:255,255,0	1/1:99:255,238,0	1/1:99:255,199,0	1/1:99:255,255,0	1/1:99:255,255,0	1/1:99:255,255,0	1/1:99:255,255,0	1/1:99:255,255,0	1/1:99:255,255,0	1/1:99:255,255,0	1/1:99:255,63,0	1/1:99:255,128,0	1/1:99:255,255,0	1/1:99:255,255,0	1/1:99:255,255,0	1/1:99:255,255,0	1/1:99:255,241,0	1/1:99:255,255,0	1/1:99:255,255,0	1/1:99:255,255,0	1/1:99:255,255,0	1/1:99:255,255,0	1/1:99:255,255,0	1/1:99:255,255,0	1/1:99:255,172,0	.	.	.	.	.	.	.	.	.	.	.	.	.	.	.	.	.	.	.	.	.	.	.	.	.	.	.	.	.	.	.	.	.	.	.	.	.	.	.	.	.	.	.	.	.	.	.	.	.	.	.	.	.	.	.	.	.	.	.	.	.	.	.	.	.	.	.	.	.	.	.	.	.	.	.	.	.	.	.	.	.	.	.	.	.	.	.	.	.	.	.	.	.	.	.	.	.	.	.	.	.	.	.	.	.	.	.	.	.	.	.	.	.	.	.	.	.	.	.	.
JF5203_chromosome	3471	.	G	T	222.23	.	AC1=2;AC=178;AF1=1;AN=184;DP4=45,47,3456,3663;DP=7318;FQ=-282;MQ=60;PV4=0.5,0.36,1,1;RPB=1.025826e+00;SF=1,2,3,4,5,8,9,11,13,15,17,20,21,22,23,24,25,26,27,28,29,30,32,33,34,35,36,37,38,39,40,41,42,43,44,45,46,47,48,49,50,51,52,53,54,55,56,57,58,59,60,62,63,64,65,66,67,68,69,70,71,72,73,74,75,76,77,78,79,80,81,82,83,84,85,86,87,88,90,91,92,93,94,95,96,97,98,99,100,101,102,103;VDB=6.090576e-30;ANN=T|missense_variant|MODERATE|LMJF5203_00003|LMJF5203_00003|transcript|LMJF5203_00003|protein_coding|1/1|c.351G>T|p.Leu117Phe|351/1344|351/1344|117/447||;Cases=86,6,178;Controls=0,0,0;CC_TREND=NaN;CC_GENO=NaN;CC_ALL=1.000e+00;CC_DOM=1.000e+00;CC_REC=1.000e+00;Private=Lineage_02	GT:GQ:PL	.	1/1:99:255,255,0	1/1:99:255,255,0	1/1:69:255,36,0	1/1:99:255,255,0	1/1:99:255,232,0	.	.	1/1:4:253,1,0	1/1:99:255,235,0	.	1/1:99:255,60,0	.	1/1:99:255,255,0	.	1/1:99:255,108,0	.	1/1:99:255,255,0	.	.	1/1:99:255,255,0	1/1:99:255,255,0	1/1:99:255,227,0	1/1:75:255,39,0	1/1:99:255,255,0	1/1:99:255,255,0	1/1:99:255,255,0	1/1:99:255,255,0	1/1:81:255,42,0	1/1:99:255,151,0	1/1:99:255,255,0	.	1/1:99:255,255,0	1/1:99:255,106,0	1/1:99:255,144,0	1/1:99:255,132,0	1/1:99:255,255,0	1/1:99:255,218,0	0/1:21:255,0,18	1/1:99:255,255,0	1/1:99:255,125,0	1/1:99:255,187,0	0/1:4:255,0,1	0/1:19:255,0,16	1/1:99:255,255,0	1/1:99:255,118,0	1/1:99:255,255,0	1/1:99:255,255,0	1/1:99:255,255,0	1/1:99:255,255,0	1/1:99:255,255,0	0/1:52:255,0,49	1/1:99:255,132,0	1/1:99:255,87,0	1/1:99:255,90,0	1/1:99:255,102,0	1/1:99:255,93,0	1/1:37:255,20,0	1/1:99:255,69,0	1/1:99:255,90,0	1/1:99:255,126,0	.	1/1:99:255,72,0	1/1:99:255,57,0	1/1:99:255,93,0	1/1:99:255,141,0	1/1:99:255,141,0	1/1:99:255,108,0	1/1:99:255,144,0	1/1:99:255,144,0	1/1:99:255,90,0	1/1:99:255,120,0	1/1:99:255,123,0	1/1:99:255,129,0	1/1:99:255,217,0	1/1:99:255,175,0	1/1:99:255,126,0	1/1:99:255,175,0	1/1:99:255,102,0	1/1:99:255,114,0	1/1:99:255,166,0	1/1:99:255,105,0	0/1:72:255,0,69	1/1:99:255,68,0	1/1:99:255,163,0	1/1:99:255,137,0	1/1:99:255,251,0	1/1:99:255,255,0	1/1:99:255,175,0	.	1/1:63:255,33,0	1/1:99:255,101,0	1/1:99:255,255,0	1/1:99:255,95,0	1/1:99:255,181,0	1/1:81:255,42,0	0/1:10:255,0,7	1/1:99:255,255,0	1/1:99:255,255,0	1/1:99:255,255,0	1/1:99:255,255,0	1/1:99:255,104,0	1/1:99:255,255,0	1/1:57:255,30,0	.	.	.	.	.	.	.	.	.	.	.	.	.	.	.	.	.	.	.	.	.	.	.	.	.	.	.	.	.	.	.	.	.	.	.	.	.	.	.	.	.	.	.	.	.	.	.	.	.	.	.	.	.	.	.	.	.	.	.	.	.	.	.	.	.	.	.	.	.	.	.	.	.	.	.	.	.	.	.	.	.	.	.	.	.	.	.	.	.	.	.	.	.	.	.	.	.	.	.	.	.	.	.	.	.	.	.	.	.	.	.	.	.	.	.	.	.	.	.	.
JF5203_chromosome	3481	.	C	T	222.18	.	AC1=2;AC=179;AF1=1;AN=184;DP4=46,51,3479,3683;DP=7318;FQ=-282;MQ=60;PV4=1,0.42,1,1;RPB=8.660654e-01;SF=1,2,3,4,5,8,9,11,13,15,17,20,21,22,23,24,25,26,27,28,29,30,32,33,34,35,36,37,38,39,40,41,42,43,44,45,46,47,48,49,50,51,52,53,54,55,56,57,58,59,60,62,63,64,65,66,67,68,69,70,71,72,73,74,75,76,77,78,79,80,81,82,83,84,85,86,87,88,90,91,92,93,94,95,96,97,98,99,100,101,102,103;VDB=1.322165e-20;ANN=T|missense_variant|MODERATE|LMJF5203_00003|LMJF5203_00003|transcript|LMJF5203_00003|protein_coding|1/1|c.361C>T|p.Leu121Phe|361/1344|361/1344|121/447||;Cases=87,5,179;Controls=0,0,0;CC_TREND=NaN;CC_GENO=NaN;CC_ALL=1.000e+00;CC_DOM=1.000e+00;CC_REC=1.000e+00;Private=Lineage_02	GT:GQ:PL	.	1/1:99:255,255,0	1/1:99:255,255,0	1/1:69:255,36,0	1/1:99:255,255,0	1/1:99:255,232,0	.	.	1/1:57:255,30,0	1/1:99:255,235,0	.	1/1:99:255,63,0	.	1/1:99:255,255,0	.	1/1:99:255,111,0	.	1/1:99:255,255,0	.	.	1/1:99:255,255,0	1/1:99:255,255,0	1/1:99:255,230,0	1/1:75:255,39,0	1/1:99:255,255,0	1/1:99:255,255,0	1/1:99:255,255,0	1/1:99:255,255,0	1/1:81:255,42,0	1/1:99:255,151,0	1/1:99:255,255,0	.	1/1:99:255,255,0	1/1:99:255,110,0	1/1:99:255,144,0	1/1:99:255,135,0	1/1:99:255,255,0	1/1:99:255,212,0	0/1:21:255,0,18	1/1:99:255,255,0	1/1:99:255,82,0	1/1:99:255,181,0	1/1:12:255,7,0	0/1:24:255,0,21	1/1:99:255,229,0	1/1:99:255,159,0	1/1:99:255,255,0	1/1:99:255,255,0	1/1:99:255,255,0	1/1:99:255,255,0	1/1:99:255,255,0	0/1:25:255,0,22	1/1:99:255,132,0	1/1:99:255,87,0	1/1:99:255,90,0	1/1:99:255,102,0	1/1:99:255,93,0	1/1:63:255,33,0	1/1:99:255,69,0	1/1:99:255,90,0	1/1:99:255,126,0	.	1/1:99:255,72,0	1/1:99:255,57,0	1/1:99:255,93,0	1/1:99:255,141,0	1/1:99:255,141,0	1/1:99:255,108,0	1/1:99:255,144,0	1/1:99:255,148,0	1/1:99:255,87,0	1/1:99:255,120,0	1/1:99:255,126,0	1/1:99:255,129,0	1/1:99:255,220,0	1/1:99:255,181,0	1/1:99:255,126,0	1/1:99:255,175,0	1/1:99:255,111,0	1/1:99:255,114,0	1/1:99:255,169,0	1/1:99:255,105,0	0/1:75:255,0,72	1/1:99:255,60,0	1/1:99:255,163,0	1/1:99:255,129,0	1/1:99:255,255,0	1/1:99:255,255,0	1/1:99:255,175,0	.	1/1:69:255,36,0	1/1:99:255,101,0	1/1:99:255,255,0	1/1:99:255,56,0	1/1:99:255,181,0	1/1:93:255,48,0	0/1:8:255,0,5	1/1:99:255,255,0	1/1:99:255,255,0	1/1:99:255,255,0	1/1:99:255,255,0	1/1:99:255,104,0	1/1:99:255,255,0	1/1:51:255,27,0	.	.	.	.	.	.	.	.	.	.	.	.	.	.	.	.	.	.	.	.	.	.	.	.	.	.	.	.	.	.	.	.	.	.	.	.	.	.	.	.	.	.	.	.	.	.	.	.	.	.	.	.	.	.	.	.	.	.	.	.	.	.	.	.	.	.	.	.	.	.	.	.	.	.	.	.	.	.	.	.	.	.	.	.	.	.	.	.	.	.	.	.	.	.	.	.	.	.	.	.	.	.	.	.	.	.	.	.	.	.	.	.	.	.	.	.	.	.	.	.
JF5203_chromosome	3652	.	C	T	222.0	.	AC1=2;AC=208;AF1=1;AN=208;DP4=45,47,12237,13164;DP=26763;FQ=-282;MQ=60;PV4=1,0.31,0.48,0.31;RPB=3.258323e-01;SF=0,1,2,3,4,5,6,7,8,9,10,11,12,13,14,15,16,17,18,19,20,21,22,23,24,25,26,27,28,29,30,31,32,33,34,35,36,37,38,39,40,41,42,43,44,45,46,47,48,49,50,51,52,53,54,55,56,57,58,59,60,61,62,63,64,65,66,67,68,69,70,71,72,73,74,75,76,77,78,79,80,81,82,83,84,85,86,87,88,89,90,91,92,93,94,95,96,97,98,99,100,101,102,103;VDB=3.727868e-02;ANN=T|missense_variant|MODERATE|LMJF5203_00003|LMJF5203_00003|transcript|LMJF5203_00003|protein_coding|1/1|c.532C>T|p.Leu178Phe|532/1344|532/1344|178/447||;Cases=104,0,208;Controls=0,0,0;CC_TREND=NaN;CC_GENO=NaN;CC_ALL=1.000e+00;CC_DOM=1.000e+00;CC_REC=1.000e+00;Private=Lineage_02	GT:PL:GQ	1/1:255,255,0:99	1/1:255,255,0:99	1/1:255,255,0:99	1/1:255,108,0:99	1/1:255,255,0:99	1/1:255,255,0:99	1/1:255,255,0:99	1/1:255,138,0:99	1/1:255,72,0:99	1/1:255,255,0:99	1/1:255,255,0:99	1/1:255,196,0:99	1/1:255,255,0:99	1/1:255,255,0:99	1/1:255,255,0:99	1/1:255,255,0:99	1/1:255,255,0:99	1/1:255,255,0:99	1/1:255,255,0:99	1/1:255,255,0:99	1/1:255,255,0:99	1/1:255,255,0:99	1/1:255,255,0:99	1/1:255,194,0:99	1/1:255,255,0:99	1/1:255,255,0:99	1/1:255,255,0:99	1/1:255,255,0:99	1/1:255,172,0:99	1/1:255,255,0:99	1/1:255,255,0:99	1/1:255,36,0:69	1/1:255,255,0:99	1/1:255,255,0:99	1/1:255,255,0:99	1/1:255,255,0:99	1/1:255,255,0:99	1/1:255,255,0:99	1/1:255,129,0:99	1/1:255,255,0:99	1/1:255,255,0:99	1/1:255,255,0:99	1/1:255,255,0:99	1/1:255,255,0:99	1/1:255,255,0:99	1/1:255,255,0:99	1/1:255,255,0:99	1/1:255,255,0:99	1/1:255,255,0:99	1/1:255,255,0:99	1/1:255,255,0:99	1/1:255,255,0:99	1/1:255,172,0:99	1/1:255,111,0:99	1/1:255,117,0:99	1/1:255,99,0:99	1/1:255,102,0:99	1/1:255,88,0:99	1/1:255,138,0:99	1/1:255,169,0:99	1/1:255,120,0:99	1/1:255,54,0:99	1/1:255,90,0:99	1/1:255,75,0:99	1/1:255,105,0:99	1/1:255,205,0:99	1/1:255,223,0:99	1/1:255,178,0:99	1/1:255,166,0:99	1/1:255,199,0:99	1/1:255,108,0:99	1/1:255,255,0:99	1/1:255,190,0:99	1/1:255,120,0:99	1/1:255,255,0:99	1/1:255,214,0:99	1/1:255,178,0:99	1/1:255,93,0:99	1/1:255,114,0:99	1/1:255,102,0:99	1/1:255,169,0:99	1/1:255,157,0:99	1/1:255,255,0:99	1/1:255,255,0:99	1/1:255,255,0:99	1/1:255,255,0:99	1/1:255,255,0:99	1/1:255,255,0:99	1/1:255,255,0:99	1/1:255,172,0:99	1/1:255,175,0:99	1/1:255,255,0:99	1/1:255,255,0:99	1/1:255,255,0:99	1/1:255,255,0:99	1/1:255,200,0:99	1/1:255,131,0:99	1/1:255,255,0:99	1/1:255,255,0:99	1/1:255,255,0:99	1/1:255,255,0:99	1/1:255,255,0:99	1/1:255,255,0:99	1/1:255,255,0:99	.	.	.	.	.	.	.	.	.	.	.	.	.	.	.	.	.	.	.	.	.	.	.	.	.	.	.	.	.	.	.	.	.	.	.	.	.	.	.	.	.	.	.	.	.	.	.	.	.	.	.	.	.	.	.	.	.	.	.	.	.	.	.	.	.	.	.	.	.	.	.	.	.	.	.	.	.	.	.	.	.	.	.	.	.	.	.	.	.	.	.	.	.	.	.	.	.	.	.	.	.	.	.	.	.	.	.	.	.	.	.	.	.	.	.	.	.	.	.	.
JF5203_chromosome	3715	.	C	T	222.05	.	AC1=2;AC=169;AF1=1;AN=170;DP4=47,53,11554,9943;DP=22363;FQ=-282;MQ=60;PV4=0.48,0.33,0.48,1;RPB=-1.361919e+00;SF=0,1,2,3,5,6,7,9,10,11,12,13,14,16,17,18,20,21,22,23,24,25,26,27,28,29,30,31,32,33,34,35,36,37,38,40,41,43,44,45,46,48,49,50,51,52,53,54,57,59,62,63,64,65,66,67,68,69,70,71,72,73,74,75,79,80,82,83,84,88,89,90,91,92,93,94,95,96,97,98,99,100,101,102,103;VDB=1.210056e-02;ANN=T|missense_variant|MODERATE|LMJF5203_00003|LMJF5203_00003|transcript|LMJF5203_00003|protein_coding|1/1|c.595C>T|p.Leu199Phe|595/1344|595/1344|199/447||;Cases=84,1,169;Controls=0,0,0;CC_TREND=NaN;CC_GENO=NaN;CC_ALL=1.000e+00;CC_DOM=1.000e+00;CC_REC=1.000e+00;Private=Lineage_02	GT:PL:GQ	1/1:255,255,0:99	1/1:255,255,0:99	1/1:255,255,0:99	1/1:255,102,0:99	.	1/1:255,255,0:99	1/1:255,255,0:99	1/1:255,123,0:99	.	1/1:255,255,0:99	1/1:255,255,0:99	1/1:255,138,0:99	1/1:255,255,0:99	1/1:255,255,0:99	1/1:255,255,0:99	.	1/1:255,255,0:99	1/1:255,255,0:99	1/1:255,255,0:99	.	1/1:255,255,0:99	1/1:255,255,0:99	1/1:255,255,0:99	1/1:255,229,0:99	1/1:255,255,0:99	1/1:255,255,0:99	1/1:255,255,0:99	1/1:255,255,0:99	1/1:255,172,0:99	1/1:255,255,0:99	1/1:255,255,0:99	0/1:255,0,1:4	1/1:255,255,0:99	1/1:255,255,0:99	1/1:255,255,0:99	1/1:255,255,0:99	1/1:255,255,0:99	1/1:255,255,0:99	1/1:255,148,0:99	.	1/1:255,255,0:99	1/1:255,255,0:99	.	1/1:255,255,0:99	1/1:255,255,0:99	1/1:255,255,0:99	1/1:255,255,0:99	.	1/1:255,255,0:99	1/1:255,255,0:99	1/1:255,255,0:99	1/1:255,255,0:99	1/1:255,184,0:99	1/1:255,129,0:99	1/1:255,135,0:99	.	.	1/1:255,232,0:99	.	1/1:255,208,0:99	.	.	1/1:255,99,0:99	1/1:255,123,0:99	1/1:255,138,0:99	1/1:255,255,0:99	1/1:255,205,0:99	1/1:255,163,0:99	1/1:255,160,0:99	1/1:255,169,0:99	1/1:255,111,0:99	1/1:255,214,0:99	1/1:255,190,0:99	1/1:255,151,0:99	1/1:255,255,0:99	1/1:255,220,0:99	.	.	.	1/1:255,135,0:99	1/1:255,166,0:99	.	1/1:255,233,0:99	1/1:255,255,0:99	1/1:255,255,0:99	.	.	.	1/1:255,255,0:99	1/1:255,66,0:99	1/1:255,117,0:99	1/1:255,255,0:99	1/1:255,255,0:99	1/1:255,255,0:99	1/1:255,255,0:99	1/1:255,175,0:99	1/1:255,202,0:99	1/1:255,255,0:99	1/1:255,255,0:99	1/1:255,255,0:99	1/1:255,255,0:99	1/1:255,255,0:99	1/1:255,255,0:99	1/1:255,255,0:99	.	.	.	.	.	.	.	.	.	.	.	.	.	.	.	.	.	.	.	.	.	.	.	.	.	.	.	.	.	.	.	.	.	.	.	.	.	.	.	.	.	.	.	.	.	.	.	.	.	.	.	.	.	.	.	.	.	.	.	.	.	.	.	.	.	.	.	.	.	.	.	.	.	.	.	.	.	.	.	.	.	.	.	.	.	.	.	.	.	.	.	.	.	.	.	.	.	.	.	.	.	.	.	.	.	.	.	.	.	.	.	.	.	.	.	.	.	.	.	.
JF5203_chromosome	4129	.	G	C	222.0	.	AC1=2;AC=208;AF1=1;AN=208;DP4=49,61,12617,15906;DP=29883;FQ=-282;MQ=60;PV4=0.39,0.36,1,0.3;RPB=3.855054e-01;SF=0,1,2,3,4,5,6,7,8,9,10,11,12,13,14,15,16,17,18,19,20,21,22,23,24,25,26,27,28,29,30,31,32,33,34,35,36,37,38,39,40,41,42,43,44,45,46,47,48,49,50,51,52,53,54,55,56,57,58,59,60,61,62,63,64,65,66,67,68,69,70,71,72,73,74,75,76,77,78,79,80,81,82,83,84,85,86,87,88,89,90,91,92,93,94,95,96,97,98,99,100,101,102,103;VDB=4.943397e-01;ANN=C|missense_variant|MODERATE|LMJF5203_00003|LMJF5203_00003|transcript|LMJF5203_00003|protein_coding|1/1|c.1009G>C|p.Glu337Gln|1009/1344|1009/1344|337/447||;Cases=104,0,208;Controls=0,0,0;CC_TREND=NaN;CC_GENO=NaN;CC_ALL=1.000e+00;CC_DOM=1.000e+00;CC_REC=1.000e+00;Private=Lineage_02	GT:GQ:PL	1/1:99:255,255,0	1/1:99:255,255,0	1/1:99:255,255,0	1/1:99:255,135,0	1/1:99:255,255,0	1/1:99:255,255,0	1/1:99:255,255,0	1/1:99:255,117,0	1/1:99:255,75,0	1/1:99:255,255,0	1/1:99:255,255,0	1/1:99:255,178,0	1/1:99:255,255,0	1/1:99:255,255,0	1/1:99:255,255,0	1/1:99:255,255,0	1/1:99:255,255,0	1/1:99:255,255,0	1/1:99:255,255,0	1/1:99:255,255,0	1/1:99:255,255,0	1/1:99:255,255,0	1/1:99:255,255,0	1/1:99:255,229,0	1/1:99:255,255,0	1/1:99:255,255,0	1/1:99:255,255,0	1/1:99:255,255,0	1/1:99:255,190,0	1/1:99:255,255,0	1/1:99:255,255,0	1/1:69:255,36,0	1/1:99:255,255,0	1/1:99:255,255,0	1/1:99:255,255,0	1/1:99:255,255,0	1/1:99:255,255,0	1/1:99:255,255,0	1/1:99:255,129,0	1/1:99:255,255,0	1/1:99:255,255,0	1/1:99:255,255,0	1/1:99:255,255,0	1/1:99:255,255,0	1/1:99:255,255,0	1/1:99:255,255,0	1/1:99:255,255,0	1/1:99:255,255,0	1/1:99:255,255,0	1/1:99:255,255,0	1/1:99:255,255,0	1/1:99:255,255,0	1/1:99:255,184,0	1/1:99:255,90,0	1/1:99:255,175,0	1/1:99:255,114,0	1/1:99:255,72,0	1/1:99:255,169,0	1/1:99:255,108,0	1/1:99:255,148,0	1/1:99:255,144,0	1/1:99:255,69,0	1/1:99:255,69,0	1/1:99:255,120,0	1/1:99:255,105,0	1/1:99:255,163,0	1/1:99:255,214,0	1/1:99:255,172,0	1/1:99:255,184,0	1/1:99:255,126,0	1/1:99:255,123,0	1/1:99:255,190,0	1/1:99:255,202,0	1/1:99:255,135,0	1/1:99:255,255,0	1/1:99:255,151,0	1/1:99:255,193,0	1/1:99:255,99,0	1/1:99:255,132,0	1/1:99:255,208,0	1/1:99:255,205,0	1/1:99:255,163,0	1/1:99:255,221,0	1/1:99:255,255,0	1/1:99:255,255,0	1/1:99:255,255,0	1/1:99:255,255,0	1/1:99:255,255,0	1/1:99:255,255,0	1/1:99:255,205,0	1/1:99:255,178,0	1/1:99:255,255,0	1/1:99:255,255,0	1/1:99:255,255,0	1/1:99:255,255,0	1/1:99:255,151,0	1/1:99:255,255,0	1/1:99:255,255,0	1/1:99:255,255,0	1/1:99:255,255,0	1/1:99:255,255,0	1/1:99:255,255,0	1/1:99:255,255,0	1/1:99:255,255,0	.	.	.	.	.	.	.	.	.	.	.	.	.	.	.	.	.	.	.	.	.	.	.	.	.	.	.	.	.	.	.	.	.	.	.	.	.	.	.	.	.	.	.	.	.	.	.	.	.	.	.	.	.	.	.	.	.	.	.	.	.	.	.	.	.	.	.	.	.	.	.	.	.	.	.	.	.	.	.	.	.	.	.	.	.	.	.	.	.	.	.	.	.	.	.	.	.	.	.	.	.	.	.	.	.	.	.	.	.	.	.	.	.	.	.	.	.	.	.	.
JF5203_chromosome	4228	.	G	A	220.74	.	AC1=2;AC=208;AF1=1;AN=210;DP4=97,64,15031,13268;DP=30024;FQ=-282;MQ=60;PV4=1,0.32,1,0.29;RPB=9.929004e-01;SF=0,1,2,3,4,5,6,7,8,9,10,11,12,13,14,15,16,17,18,19,20,21,22,23,24,25,26,27,28,29,30,31,32,33,34,35,36,37,38,39,40,41,42,43,44,45,46,47,48,49,50,51,52,53,54,55,56,57,58,59,60,61,62,63,64,65,66,67,68,69,70,71,72,73,74,75,76,77,78,79,80,81,82,83,84,85,86,87,88,89,90,91,92,93,94,95,96,97,98,99,100,101,102,103,212;VDB=4.276763e-03;ANN=A|missense_variant|MODERATE|LMJF5203_00003|LMJF5203_00003|transcript|LMJF5203_00003|protein_coding|1/1|c.1108G>A|p.Val370Ile|1108/1344|1108/1344|370/447||;Cases=103,1,207;Controls=0,1,1;CC_TREND=5.563e-13;CC_GENO=NaN;CC_ALL=1.900e-02;CC_DOM=1.905e-02;CC_REC=1.000e+00	GT:GQ:PL	1/1:99:255,255,0	1/1:99:255,255,0	1/1:99:255,255,0	1/1:99:255,129,0	1/1:99:255,255,0	1/1:99:255,255,0	1/1:99:255,255,0	1/1:99:255,232,0	1/1:99:255,117,0	1/1:99:255,255,0	1/1:99:255,255,0	1/1:99:255,169,0	1/1:99:255,255,0	1/1:99:255,255,0	1/1:99:255,255,0	1/1:99:255,255,0	1/1:99:255,255,0	1/1:99:255,255,0	1/1:99:255,255,0	1/1:99:255,255,0	1/1:99:255,255,0	1/1:99:255,255,0	1/1:99:255,255,0	1/1:99:255,222,0	1/1:99:255,255,0	1/1:99:255,255,0	1/1:99:255,255,0	1/1:99:255,255,0	1/1:99:255,235,0	1/1:99:255,255,0	1/1:99:255,255,0	0/1:6:255,0,3	1/1:99:255,255,0	1/1:99:255,255,0	1/1:99:255,255,0	1/1:99:255,255,0	1/1:99:255,255,0	1/1:99:255,255,0	1/1:99:255,181,0	1/1:99:255,255,0	1/1:99:255,255,0	1/1:99:255,255,0	1/1:99:255,255,0	1/1:99:255,255,0	1/1:99:255,255,0	1/1:99:255,255,0	1/1:99:255,255,0	1/1:99:255,255,0	1/1:99:255,255,0	1/1:99:255,255,0	1/1:99:255,255,0	1/1:99:255,255,0	1/1:99:255,229,0	1/1:99:255,102,0	1/1:99:255,169,0	1/1:99:255,102,0	1/1:99:255,87,0	1/1:99:255,126,0	1/1:99:255,75,0	1/1:99:255,138,0	1/1:99:255,135,0	1/1:99:255,75,0	1/1:99:255,93,0	1/1:99:255,99,0	1/1:99:255,154,0	1/1:99:255,102,0	1/1:99:255,208,0	1/1:99:255,141,0	1/1:99:255,110,0	1/1:99:255,154,0	1/1:99:255,111,0	1/1:99:255,157,0	1/1:99:255,175,0	1/1:99:255,144,0	1/1:99:255,187,0	1/1:99:255,172,0	1/1:99:255,104,0	1/1:99:255,87,0	1/1:99:255,123,0	1/1:99:255,114,0	1/1:99:255,157,0	1/1:99:255,148,0	1/1:99:255,255,0	1/1:99:255,255,0	1/1:99:255,255,0	1/1:99:255,255,0	1/1:99:255,255,0	1/1:99:255,255,0	1/1:99:255,255,0	1/1:99:255,235,0	1/1:99:255,255,0	1/1:99:255,255,0	1/1:99:255,255,0	1/1:99:255,255,0	1/1:99:255,255,0	1/1:99:255,180,0	1/1:99:255,255,0	1/1:99:255,255,0	1/1:99:255,255,0	1/1:99:255,255,0	1/1:99:255,255,0	1/1:99:255,255,0	1/1:99:255,255,0	1/1:99:255,255,0	.	.	.	.	.	.	.	.	.	.	.	.	.	.	.	.	.	.	.	.	.	.	.	.	.	.	.	.	.	.	.	.	.	.	.	.	.	.	.	.	.	.	.	.	.	.	.	.	.	.	.	.	.	.	.	.	.	.	.	.	.	.	.	.	.	.	.	.	.	.	.	.	.	.	.	.	.	.	.	.	.	.	.	.	.	.	.	.	.	.	.	.	.	.	.	.	.	.	.	.	.	.	.	.	.	.	.	.	0/1:99:116,0,255	.	.	.	.	.	.	.	.	.	.	.
JF5203_chromosome	4252	.	C	T	220.5	.	AC1=2;AC=208;AF1=1;AN=210;DP4=93,55,11178,9170;DP=20725;FQ=-282;MQ=60;PV4=1,1,1,0.41;RPB=4.794117e-01;SF=0,1,2,3,4,5,6,7,8,9,10,11,12,13,14,15,16,17,18,19,20,21,22,23,24,25,26,27,28,29,30,31,32,33,34,35,36,37,38,39,40,41,42,43,44,45,46,47,48,49,50,51,52,53,54,55,56,57,58,59,60,61,62,63,64,65,66,67,68,69,70,71,72,73,74,75,76,77,78,79,80,81,82,83,84,85,86,87,88,89,90,91,92,93,94,95,96,97,98,99,100,101,102,103,212;VDB=4.882637e-12;ANN=T|missense_variant|MODERATE|LMJF5203_00003|LMJF5203_00003|transcript|LMJF5203_00003|protein_coding|1/1|c.1132C>T|p.Leu378Phe|1132/1344|1132/1344|378/447||;Cases=103,1,207;Controls=0,1,1;CC_TREND=5.563e-13;CC_GENO=NaN;CC_ALL=1.900e-02;CC_DOM=1.905e-02;CC_REC=1.000e+00	GT:PL:GQ	1/1:255,255,0:99	1/1:255,255,0:99	1/1:255,255,0:99	1/1:255,87,0:99	1/1:255,255,0:99	1/1:255,255,0:99	1/1:255,255,0:99	1/1:255,144,0:99	1/1:255,75,0:99	1/1:255,255,0:99	1/1:255,217,0:99	1/1:255,144,0:99	1/1:255,255,0:99	1/1:255,255,0:99	1/1:255,255,0:99	1/1:255,255,0:99	1/1:255,255,0:99	1/1:255,255,0:99	1/1:255,255,0:99	1/1:255,255,0:99	1/1:255,255,0:99	1/1:255,255,0:99	1/1:255,255,0:99	1/1:255,138,0:99	1/1:255,255,0:99	1/1:255,255,0:99	1/1:255,255,0:99	1/1:255,255,0:99	1/1:255,172,0:99	1/1:255,255,0:99	1/1:255,255,0:99	0/1:255,0,62:65	1/1:255,255,0:99	1/1:255,255,0:99	1/1:255,255,0:99	1/1:255,255,0:99	1/1:255,255,0:99	1/1:255,255,0:99	1/1:255,123,0:99	1/1:255,255,0:99	1/1:255,255,0:99	1/1:255,255,0:99	1/1:255,255,0:99	1/1:255,255,0:99	1/1:255,255,0:99	1/1:255,255,0:99	1/1:255,255,0:99	1/1:255,255,0:99	1/1:255,255,0:99	1/1:255,255,0:99	1/1:255,255,0:99	1/1:255,255,0:99	1/1:255,196,0:99	1/1:255,66,0:99	1/1:255,129,0:99	1/1:255,90,0:99	1/1:255,72,0:99	1/1:255,38,0:73	1/1:255,66,0:99	1/1:255,120,0:99	1/1:255,111,0:99	1/1:255,60,0:99	1/1:255,72,0:99	1/1:255,75,0:99	1/1:255,135,0:99	1/1:255,90,0:99	1/1:255,178,0:99	1/1:255,102,0:99	1/1:255,105,0:99	1/1:255,148,0:99	1/1:255,99,0:99	1/1:255,132,0:99	1/1:255,138,0:99	1/1:255,123,0:99	1/1:255,154,0:99	1/1:255,141,0:99	1/1:255,89,0:99	1/1:255,75,0:99	1/1:255,111,0:99	1/1:255,87,0:99	1/1:255,126,0:99	1/1:255,129,0:99	1/1:255,255,0:99	1/1:255,255,0:99	1/1:255,255,0:99	1/1:255,255,0:99	1/1:255,255,0:99	1/1:255,255,0:99	1/1:255,255,0:99	1/1:255,127,0:99	1/1:255,232,0:99	1/1:255,255,0:99	1/1:255,255,0:99	1/1:255,255,0:99	1/1:255,255,0:99	1/1:255,116,0:99	1/1:255,179,0:99	1/1:255,255,0:99	1/1:255,255,0:99	1/1:255,255,0:99	1/1:255,255,0:99	1/1:255,255,0:99	1/1:255,255,0:99	1/1:255,202,0:99	.	.	.	.	.	.	.	.	.	.	.	.	.	.	.	.	.	.	.	.	.	.	.	.	.	.	.	.	.	.	.	.	.	.	.	.	.	.	.	.	.	.	.	.	.	.	.	.	.	.	.	.	.	.	.	.	.	.	.	.	.	.	.	.	.	.	.	.	.	.	.	.	.	.	.	.	.	.	.	.	.	.	.	.	.	.	.	.	.	.	.	.	.	.	.	.	.	.	.	.	.	.	.	.	.	.	.	.	0/1:92,0,255:95	.	.	.	.	.	.	.	.	.	.	.
JF5203_chromosome	4354	.	A	G	222.03	.	AC1=2;AC=207;AF1=1;AN=208;DP4=56,51,13354,11675;DP=26307;FQ=-282;MQ=60;PV4=1,1,1,0.29;RPB=-5.530442e-01;SF=0,1,2,3,4,5,6,7,8,9,10,11,12,13,14,15,16,17,18,19,20,21,22,23,24,25,26,27,28,29,30,31,32,33,34,35,36,37,38,39,40,41,42,43,44,45,46,47,48,49,50,51,52,53,54,55,56,57,58,59,60,61,62,63,64,65,66,67,68,69,70,71,72,73,74,75,76,77,78,79,80,81,82,83,84,85,86,87,88,89,90,91,92,93,94,95,96,97,98,99,100,101,102,103;VDB=3.937295e-02;ANN=G|missense_variant|MODERATE|LMJF5203_00003|LMJF5203_00003|transcript|LMJF5203_00003|protein_coding|1/1|c.1234A>G|p.Ile412Val|1234/1344|1234/1344|412/447||;Cases=103,1,207;Controls=0,0,0;CC_TREND=NaN;CC_GENO=NaN;CC_ALL=1.000e+00;CC_DOM=1.000e+00;CC_REC=1.000e+00;Private=Lineage_02	GT:PL:GQ	1/1:255,255,0:99	1/1:255,255,0:99	1/1:255,255,0:99	1/1:255,138,0:99	1/1:255,255,0:99	1/1:255,255,0:99	1/1:255,255,0:99	1/1:255,169,0:99	1/1:255,54,0:99	1/1:255,255,0:99	1/1:255,255,0:99	1/1:255,214,0:99	1/1:255,255,0:99	1/1:255,255,0:99	1/1:255,255,0:99	1/1:255,255,0:99	1/1:255,255,0:99	1/1:255,255,0:99	1/1:255,255,0:99	1/1:255,255,0:99	1/1:255,255,0:99	1/1:255,255,0:99	1/1:255,255,0:99	1/1:255,172,0:99	1/1:255,255,0:99	1/1:255,255,0:99	1/1:255,255,0:99	1/1:255,255,0:99	1/1:255,181,0:99	1/1:255,255,0:99	1/1:255,255,0:99	0/1:255,0,54:57	1/1:255,255,0:99	1/1:255,255,0:99	1/1:255,255,0:99	1/1:255,255,0:99	1/1:255,255,0:99	1/1:255,255,0:99	1/1:255,187,0:99	1/1:255,255,0:99	1/1:255,255,0:99	1/1:255,255,0:99	1/1:255,255,0:99	1/1:255,255,0:99	1/1:255,255,0:99	1/1:255,255,0:99	1/1:255,255,0:99	1/1:255,255,0:99	1/1:255,255,0:99	1/1:255,255,0:99	1/1:255,255,0:99	1/1:255,255,0:99	1/1:255,172,0:99	1/1:255,90,0:99	1/1:255,102,0:99	1/1:255,96,0:99	1/1:255,117,0:99	1/1:255,76,0:99	1/1:255,93,0:99	1/1:255,148,0:99	1/1:255,132,0:99	1/1:255,84,0:99	1/1:255,51,0:99	1/1:255,78,0:99	1/1:255,175,0:99	1/1:255,141,0:99	1/1:255,154,0:99	1/1:255,96,0:99	1/1:255,90,0:99	1/1:255,108,0:99	1/1:255,111,0:99	1/1:255,154,0:99	1/1:255,151,0:99	1/1:255,126,0:99	1/1:255,175,0:99	1/1:255,151,0:99	1/1:255,138,0:99	1/1:255,102,0:99	1/1:255,75,0:99	1/1:255,81,0:99	1/1:255,141,0:99	1/1:255,129,0:99	1/1:255,255,0:99	1/1:255,255,0:99	1/1:255,255,0:99	1/1:255,255,0:99	1/1:255,255,0:99	1/1:255,255,0:99	1/1:255,255,0:99	1/1:255,80,0:99	1/1:255,239,0:99	1/1:255,255,0:99	1/1:255,255,0:99	1/1:255,255,0:99	1/1:255,255,0:99	1/1:255,100,0:99	1/1:255,125,0:99	1/1:255,255,0:99	1/1:255,255,0:99	1/1:255,255,0:99	1/1:255,255,0:99	1/1:255,255,0:99	1/1:255,255,0:99	1/1:255,217,0:99	.	.	.	.	.	.	.	.	.	.	.	.	.	.	.	.	.	.	.	.	.	.	.	.	.	.	.	.	.	.	.	.	.	.	.	.	.	.	.	.	.	.	.	.	.	.	.	.	.	.	.	.	.	.	.	.	.	.	.	.	.	.	.	.	.	.	.	.	.	.	.	.	.	.	.	.	.	.	.	.	.	.	.	.	.	.	.	.	.	.	.	.	.	.	.	.	.	.	.	.	.	.	.	.	.	.	.	.	.	.	.	.	.	.	.	.	.	.	.	.
JF5203_chromosome	4511	.	T	G	221.81	.	AC1=2;AC=197;AF1=1;AN=198;DP4=239,59,9625,11116;DP=23948;FQ=-282;MQ=60;PV4=0.45,0.5,1,1;RPB=-1.272419e+00;SF=0,1,2,3,4,5,6,7,8,9,10,11,12,13,14,15,16,17,18,19,20,21,22,23,24,25,26,27,28,29,30,31,32,33,34,35,36,37,38,39,40,41,42,43,44,45,46,49,50,51,52,53,54,55,56,57,58,59,60,61,62,63,64,65,66,67,69,70,71,72,73,74,75,76,77,78,79,80,81,82,83,84,85,86,87,88,89,90,91,93,94,95,96,97,98,99,100,101,103;VDB=4.417403e-02;ANN=G|intergenic_region|MODIFIER|LMJF5203_00003-LMJF5203_00004|LMJF5203_00003-LMJF5203_00004|intergenic_region|LMJF5203_00003-LMJF5203_00004|||n.4511T>G||||||;Cases=98,1,197;Controls=0,0,0;CC_TREND=NaN;CC_GENO=NaN;CC_ALL=1.000e+00;CC_DOM=1.000e+00;CC_REC=1.000e+00;Private=Lineage_02	GT:GQ:PL	1/1:99:255,255,0	1/1:99:255,255,0	1/1:99:255,255,0	1/1:99:255,111,0	1/1:99:255,255,0	1/1:99:255,255,0	1/1:99:255,255,0	1/1:99:255,148,0	1/1:99:255,57,0	1/1:99:255,255,0	1/1:99:255,255,0	1/1:99:255,135,0	1/1:99:255,255,0	1/1:99:255,255,0	1/1:99:255,255,0	1/1:99:255,255,0	1/1:99:255,255,0	1/1:99:255,255,0	1/1:99:255,255,0	1/1:99:255,255,0	1/1:99:255,255,0	1/1:99:255,255,0	1/1:99:255,255,0	1/1:99:255,123,0	1/1:99:255,255,0	1/1:99:255,255,0	1/1:99:255,255,0	1/1:99:255,255,0	1/1:99:255,151,0	1/1:99:255,255,0	1/1:99:255,255,0	0/1:80:255,0,77	1/1:99:255,255,0	1/1:99:255,255,0	1/1:99:255,255,0	1/1:99:255,255,0	1/1:99:255,255,0	1/1:99:255,255,0	1/1:99:255,82,0	1/1:99:255,255,0	1/1:99:255,255,0	1/1:99:255,255,0	1/1:99:255,255,0	1/1:99:255,255,0	1/1:99:255,255,0	1/1:99:255,255,0	1/1:99:255,255,0	.	.	1/1:99:255,255,0	1/1:99:255,255,0	1/1:99:255,243,0	1/1:99:255,72,0	1/1:99:255,51,0	1/1:81:255,42,0	1/1:99:255,57,0	1/1:99:255,96,0	1/1:99:255,122,0	1/1:99:255,78,0	1/1:99:255,96,0	1/1:99:255,78,0	1/1:99:255,54,0	1/1:69:255,36,0	1/1:99:255,63,0	1/1:99:255,60,0	1/1:99:255,108,0	1/1:99:255,87,0	1/1:99:255,99,0	.	1/1:99:255,63,0	1/1:51:233,27,0	1/1:99:255,135,0	1/1:99:255,148,0	1/1:93:255,48,0	1/1:99:255,102,0	1/1:99:255,141,0	1/1:99:255,93,0	1/1:99:255,102,0	1/1:63:255,33,0	1/1:57:255,30,0	1/1:99:255,51,0	1/1:99:255,81,0	1/1:99:255,241,0	1/1:99:255,255,0	1/1:99:255,255,0	1/1:99:255,205,0	1/1:99:255,255,0	1/1:99:255,255,0	1/1:99:255,255,0	1/1:99:255,75,0	1/1:99:255,212,0	1/1:99:255,255,0	.	1/1:99:255,255,0	1/1:99:255,255,0	1/1:73:255,38,0	1/1:99:255,119,0	1/1:99:255,255,0	1/1:99:255,255,0	1/1:99:255,255,0	1/1:99:255,255,0	1/1:99:255,255,0	.	1/1:99:255,149,0	.	.	.	.	.	.	.	.	.	.	.	.	.	.	.	.	.	.	.	.	.	.	.	.	.	.	.	.	.	.	.	.	.	.	.	.	.	.	.	.	.	.	.	.	.	.	.	.	.	.	.	.	.	.	.	.	.	.	.	.	.	.	.	.	.	.	.	.	.	.	.	.	.	.	.	.	.	.	.	.	.	.	.	.	.	.	.	.	.	.	.	.	.	.	.	.	.	.	.	.	.	.	.	.	.	.	.	.	.	.	.	.	.	.	.	.	.	.	.	.
JF5203_chromosome	8566	.	C	T	222.0	.	AC1=2;AC=208;AF1=1;AN=208;DP4=48,41,14465,13686;DP=29324;FQ=-282;MQ=60;PV4=1,1,1,1;RPB=-1.640100e+00;SF=0,1,2,3,4,5,6,7,8,9,10,11,12,13,14,15,16,17,18,19,20,21,22,23,24,25,26,27,28,29,30,31,32,33,34,35,36,37,38,39,40,41,42,43,44,45,46,47,48,49,50,51,52,53,54,55,56,57,58,59,60,61,62,63,64,65,66,67,68,69,70,71,72,73,74,75,76,77,78,79,80,81,82,83,84,85,86,87,88,89,90,91,92,93,94,95,96,97,98,99,100,101,102,103;VDB=1.946856e-01;ANN=T|missense_variant|MODERATE|gyrA|LMJF5203_00007|transcript|LMJF5203_00007|protein_coding|1/1|c.502C>T|p.Leu168Phe|502/2529|502/2529|168/842||;Cases=104,0,208;Controls=0,0,0;CC_TREND=NaN;CC_GENO=NaN;CC_ALL=1.000e+00;CC_DOM=1.000e+00;CC_REC=1.000e+00;Private=Lineage_02	GT:GQ:PL	1/1:99:255,255,0	1/1:99:255,255,0	1/1:99:255,255,0	1/1:99:255,114,0	1/1:99:255,255,0	1/1:99:255,255,0	1/1:99:255,255,0	1/1:99:255,169,0	1/1:99:255,57,0	1/1:99:255,255,0	1/1:99:255,255,0	1/1:99:255,170,0	1/1:99:255,255,0	1/1:99:255,255,0	1/1:99:255,255,0	1/1:99:255,255,0	1/1:99:255,255,0	1/1:99:255,255,0	1/1:99:255,255,0	1/1:99:255,255,0	1/1:99:255,255,0	1/1:99:255,255,0	1/1:99:255,255,0	1/1:99:255,235,0	1/1:99:255,255,0	1/1:99:255,255,0	1/1:99:255,255,0	1/1:99:255,255,0	1/1:99:255,160,0	1/1:99:255,255,0	1/1:99:255,255,0	1/1:99:255,102,0	1/1:99:255,255,0	1/1:99:255,255,0	1/1:99:255,255,0	1/1:99:255,255,0	1/1:99:255,255,0	1/1:99:255,255,0	1/1:99:255,66,0	1/1:99:255,255,0	1/1:99:255,255,0	1/1:99:255,255,0	1/1:99:255,255,0	1/1:99:255,255,0	1/1:99:255,255,0	1/1:99:255,255,0	1/1:99:255,255,0	1/1:99:255,255,0	1/1:99:255,255,0	1/1:99:255,255,0	1/1:99:255,255,0	1/1:99:255,255,0	1/1:99:255,255,0	1/1:99:255,151,0	1/1:99:255,223,0	1/1:99:255,255,0	1/1:99:255,154,0	1/1:99:255,105,0	1/1:99:255,132,0	1/1:99:255,255,0	1/1:99:255,247,0	1/1:99:255,120,0	1/1:99:255,111,0	1/1:99:255,163,0	1/1:99:255,190,0	1/1:99:255,255,0	1/1:99:255,229,0	1/1:99:255,226,0	1/1:99:255,255,0	1/1:99:255,208,0	1/1:99:255,244,0	1/1:99:255,255,0	1/1:99:255,255,0	1/1:99:255,250,0	1/1:99:255,255,0	1/1:99:255,255,0	1/1:99:255,232,0	1/1:99:255,190,0	1/1:99:255,255,0	1/1:99:255,255,0	1/1:99:255,255,0	1/1:99:255,255,0	1/1:99:255,255,0	1/1:99:255,255,0	1/1:99:255,255,0	1/1:99:255,229,0	1/1:99:255,255,0	1/1:99:255,255,0	1/1:99:255,255,0	1/1:99:255,172,0	1/1:99:255,255,0	1/1:99:255,255,0	1/1:99:255,255,0	1/1:99:255,255,0	1/1:99:255,255,0	1/1:99:255,89,0	1/1:99:255,161,0	1/1:99:255,255,0	1/1:99:255,255,0	1/1:99:255,255,0	1/1:99:255,255,0	1/1:99:255,255,0	1/1:99:255,255,0	1/1:99:255,255,0	.	.	.	.	.	.	.	.	.	.	.	.	.	.	.	.	.	.	.	.	.	.	.	.	.	.	.	.	.	.	.	.	.	.	.	.	.	.	.	.	.	.	.	.	.	.	.	.	.	.	.	.	.	.	.	.	.	.	.	.	.	.	.	.	.	.	.	.	.	.	.	.	.	.	.	.	.	.	.	.	.	.	.	.	.	.	.	.	.	.	.	.	.	.	.	.	.	.	.	.	.	.	.	.	.	.	.	.	.	.	.	.	.	.	.	.	.	.	.	.
JF5203_chromosome	8673	.	T	A	222.0	.	AC1=2;AC=208;AF1=1;AN=208;DP4=48,37,13292,13279;DP=27911;FQ=-282;MQ=60;PV4=1,1,1,1;RPB=1.635984e+00;SF=0,1,2,3,4,5,6,7,8,9,10,11,12,13,14,15,16,17,18,19,20,21,22,23,24,25,26,27,28,29,30,31,32,33,34,35,36,37,38,39,40,41,42,43,44,45,46,47,48,49,50,51,52,53,54,55,56,57,58,59,60,61,62,63,64,65,66,67,68,69,70,71,72,73,74,75,76,77,78,79,80,81,82,83,84,85,86,87,88,89,90,91,92,93,94,95,96,97,98,99,100,101,102,103;VDB=6.049137e-03;ANN=A|missense_variant|MODERATE|gyrA|LMJF5203_00007|transcript|LMJF5203_00007|protein_coding|1/1|c.609T>A|p.Asp203Glu|609/2529|609/2529|203/842||;Cases=104,0,208;Controls=0,0,0;CC_TREND=NaN;CC_GENO=NaN;CC_ALL=1.000e+00;CC_DOM=1.000e+00;CC_REC=1.000e+00;Private=Lineage_02	GT:PL:GQ	1/1:255,255,0:99	1/1:255,255,0:99	1/1:255,255,0:99	1/1:255,123,0:99	1/1:255,255,0:99	1/1:255,255,0:99	1/1:255,255,0:99	1/1:255,154,0:99	1/1:255,48,0:93	1/1:255,255,0:99	1/1:255,255,0:99	1/1:255,189,0:99	1/1:255,255,0:99	1/1:255,255,0:99	1/1:255,255,0:99	1/1:255,255,0:99	1/1:255,255,0:99	1/1:255,255,0:99	1/1:255,255,0:99	1/1:255,255,0:99	1/1:255,255,0:99	1/1:255,255,0:99	1/1:255,255,0:99	1/1:255,184,0:99	1/1:255,255,0:99	1/1:255,255,0:99	1/1:255,255,0:99	1/1:255,255,0:99	1/1:255,141,0:99	1/1:255,255,0:99	1/1:255,255,0:99	1/1:255,87,0:99	1/1:255,255,0:99	1/1:255,255,0:99	1/1:255,255,0:99	1/1:255,255,0:99	1/1:255,255,0:99	1/1:255,255,0:99	1/1:255,84,0:99	1/1:255,255,0:99	1/1:255,255,0:99	1/1:255,255,0:99	1/1:255,255,0:99	1/1:255,255,0:99	1/1:255,255,0:99	1/1:255,255,0:99	1/1:255,255,0:99	1/1:255,255,0:99	1/1:255,255,0:99	1/1:255,255,0:99	1/1:255,255,0:99	1/1:255,255,0:99	1/1:255,255,0:99	1/1:255,148,0:99	1/1:255,178,0:99	1/1:255,226,0:99	1/1:255,114,0:99	1/1:255,213,0:99	1/1:255,148,0:99	1/1:255,226,0:99	1/1:255,214,0:99	1/1:255,102,0:99	1/1:255,99,0:99	1/1:255,148,0:99	1/1:255,202,0:99	1/1:255,255,0:99	1/1:255,250,0:99	1/1:255,223,0:99	1/1:255,187,0:99	1/1:255,163,0:99	1/1:255,187,0:99	1/1:255,255,0:99	1/1:255,255,0:99	1/1:255,208,0:99	1/1:255,255,0:99	1/1:255,255,0:99	1/1:255,235,0:99	1/1:255,175,0:99	1/1:255,199,0:99	1/1:255,255,0:99	1/1:255,255,0:99	1/1:255,255,0:99	1/1:255,255,0:99	1/1:255,255,0:99	1/1:255,255,0:99	1/1:255,186,0:99	1/1:255,255,0:99	1/1:255,255,0:99	1/1:255,255,0:99	1/1:255,169,0:99	1/1:255,244,0:99	1/1:255,255,0:99	1/1:255,255,0:99	1/1:255,255,0:99	1/1:255,255,0:99	1/1:255,123,0:99	1/1:255,110,0:99	1/1:255,255,0:99	1/1:255,255,0:99	1/1:255,255,0:99	1/1:255,255,0:99	1/1:255,255,0:99	1/1:255,255,0:99	1/1:255,211,0:99	.	.	.	.	.	.	.	.	.	.	.	.	.	.	.	.	.	.	.	.	.	.	.	.	.	.	.	.	.	.	.	.	.	.	.	.	.	.	.	.	.	.	.	.	.	.	.	.	.	.	.	.	.	.	.	.	.	.	.	.	.	.	.	.	.	.	.	.	.	.	.	.	.	.	.	.	.	.	.	.	.	.	.	.	.	.	.	.	.	.	.	.	.	.	.	.	.	.	.	.	.	.	.	.	.	.	.	.	.	.	.	.	.	.	.	.	.	.	.	.
JF5203_chromosome	9121	.	C	T	222.03	.	AC1=2;AC=207;AF1=1;AN=208;DP4=69,57,15860,13650;DP=31635;FQ=-282;MQ=60;PV4=1,0.35,1,0.27;RPB=-8.250200e-02;SF=0,1,2,3,4,5,6,7,8,9,10,11,12,13,14,15,16,17,18,19,20,21,22,23,24,25,26,27,28,29,30,31,32,33,34,35,36,37,38,39,40,41,42,43,44,45,46,47,48,49,50,51,52,53,54,55,56,57,58,59,60,61,62,63,64,65,66,67,68,69,70,71,72,73,74,75,76,77,78,79,80,81,82,83,84,85,86,87,88,89,90,91,92,93,94,95,96,97,98,99,100,101,102,103;VDB=2.111529e-01;ANN=T|missense_variant|MODERATE|gyrA|LMJF5203_00007|transcript|LMJF5203_00007|protein_coding|1/1|c.1057C>T|p.His353Tyr|1057/2529|1057/2529|353/842||;Cases=103,1,207;Controls=0,0,0;CC_TREND=NaN;CC_GENO=NaN;CC_ALL=1.000e+00;CC_DOM=1.000e+00;CC_REC=1.000e+00;Private=Lineage_02	GT:PL:GQ	1/1:255,255,0:99	1/1:255,255,0:99	1/1:255,255,0:99	1/1:255,85,0:99	1/1:255,255,0:99	1/1:255,255,0:99	1/1:255,255,0:99	1/1:255,114,0:99	1/1:255,63,0:99	1/1:255,255,0:99	1/1:255,255,0:99	1/1:255,79,0:99	1/1:255,255,0:99	1/1:255,255,0:99	1/1:255,255,0:99	1/1:255,255,0:99	1/1:255,255,0:99	1/1:255,255,0:99	1/1:255,255,0:99	1/1:255,255,0:99	1/1:255,255,0:99	1/1:255,255,0:99	1/1:255,255,0:99	1/1:255,144,0:99	1/1:255,255,0:99	1/1:255,255,0:99	1/1:255,255,0:99	1/1:255,255,0:99	1/1:255,193,0:99	1/1:255,255,0:99	1/1:255,255,0:99	0/1:255,0,83:86	1/1:255,255,0:99	1/1:255,255,0:99	1/1:255,255,0:99	1/1:255,255,0:99	1/1:255,255,0:99	1/1:255,255,0:99	1/1:255,63,0:99	1/1:255,255,0:99	1/1:255,255,0:99	1/1:255,255,0:99	1/1:255,255,0:99	1/1:255,255,0:99	1/1:255,255,0:99	1/1:255,255,0:99	1/1:255,255,0:99	1/1:255,255,0:99	1/1:255,255,0:99	1/1:255,255,0:99	1/1:255,255,0:99	1/1:255,255,0:99	1/1:255,211,0:99	1/1:255,111,0:99	1/1:255,138,0:99	1/1:255,72,0:99	1/1:255,96,0:99	1/1:255,133,0:99	1/1:255,108,0:99	1/1:255,169,0:99	1/1:255,169,0:99	1/1:255,99,0:99	1/1:255,81,0:99	1/1:255,78,0:99	1/1:255,99,0:99	1/1:255,232,0:99	1/1:255,181,0:99	1/1:255,87,0:99	1/1:255,111,0:99	1/1:255,78,0:99	1/1:255,48,0:93	1/1:255,199,0:99	1/1:255,238,0:99	1/1:255,141,0:99	1/1:255,217,0:99	1/1:255,181,0:99	1/1:255,71,0:99	1/1:255,175,0:99	1/1:255,66,0:99	1/1:255,57,0:99	1/1:255,120,0:99	1/1:255,181,0:99	1/1:255,255,0:99	1/1:255,255,0:99	1/1:255,255,0:99	1/1:255,255,0:99	1/1:255,255,0:99	1/1:255,255,0:99	1/1:255,255,0:99	1/1:255,86,0:99	1/1:255,241,0:99	1/1:255,255,0:99	1/1:255,255,0:99	1/1:255,255,0:99	1/1:255,255,0:99	1/1:255,146,0:99	1/1:255,199,0:99	1/1:255,255,0:99	1/1:255,255,0:99	1/1:255,255,0:99	1/1:255,255,0:99	1/1:255,255,0:99	1/1:255,255,0:99	1/1:255,255,0:99	.	.	.	.	.	.	.	.	.	.	.	.	.	.	.	.	.	.	.	.	.	.	.	.	.	.	.	.	.	.	.	.	.	.	.	.	.	.	.	.	.	.	.	.	.	.	.	.	.	.	.	.	.	.	.	.	.	.	.	.	.	.	.	.	.	.	.	.	.	.	.	.	.	.	.	.	.	.	.	.	.	.	.	.	.	.	.	.	.	.	.	.	.	.	.	.	.	.	.	.	.	.	.	.	.	.	.	.	.	.	.	.	.	.	.	.	.	.	.	.
JF5203_chromosome	10606	.	G	A	221.33	.	AC1=2;AC=209;AF1=1;AN=210;DP4=66,66,12870,13960;DP=28275;FQ=-282;MQ=60;PV4=1,1,1,0.46;RPB=9.306011e-01;SF=0,1,2,3,4,5,6,7,8,9,10,11,12,13,14,15,16,17,18,19,20,21,22,23,24,25,26,27,28,29,30,31,32,33,34,35,36,37,38,39,40,41,42,43,44,45,46,47,48,49,50,51,52,53,54,55,56,57,58,59,60,61,62,63,64,65,66,67,68,69,70,71,72,73,74,75,76,77,78,79,80,81,82,83,84,85,86,87,88,89,90,91,92,93,94,95,96,97,98,99,100,101,102,103,212;VDB=3.078752e-01;ANN=A|intergenic_region|MODIFIER|gyrA-LMJF5203_00008|LMJF5203_00007-LMJF5203_00008|intergenic_region|LMJF5203_00007-LMJF5203_00008|||n.10606G>A||||||;Cases=104,0,208;Controls=0,1,1;CC_TREND=0.000e+00;CC_GENO=NaN;CC_ALL=9.524e-03;CC_DOM=9.524e-03;CC_REC=1.000e+00	GT:GQ:PL	1/1:99:255,255,0	1/1:99:255,255,0	1/1:99:255,255,0	1/1:99:255,111,0	1/1:99:255,255,0	1/1:99:255,255,0	1/1:99:255,255,0	1/1:99:255,160,0	1/1:99:255,66,0	1/1:99:255,255,0	1/1:99:255,255,0	1/1:99:255,108,0	1/1:99:255,255,0	1/1:99:255,255,0	1/1:99:255,255,0	1/1:99:255,255,0	1/1:99:255,255,0	1/1:99:255,255,0	1/1:99:255,255,0	1/1:99:255,255,0	1/1:99:255,255,0	1/1:99:255,255,0	1/1:99:255,255,0	1/1:99:255,126,0	1/1:99:255,255,0	1/1:99:255,255,0	1/1:99:255,255,0	1/1:99:255,255,0	1/1:99:255,123,0	1/1:99:255,255,0	1/1:99:255,255,0	1/1:99:255,79,0	1/1:99:255,255,0	1/1:99:255,255,0	1/1:99:255,255,0	1/1:99:255,255,0	1/1:99:255,255,0	1/1:99:255,255,0	1/1:99:255,108,0	1/1:99:255,255,0	1/1:99:255,255,0	1/1:99:255,255,0	1/1:99:255,255,0	1/1:99:255,255,0	1/1:99:255,255,0	1/1:99:255,255,0	1/1:99:255,255,0	1/1:99:255,255,0	1/1:99:255,255,0	1/1:99:255,255,0	1/1:99:255,255,0	1/1:99:255,255,0	1/1:99:255,157,0	1/1:99:255,126,0	1/1:99:255,129,0	1/1:99:255,175,0	1/1:99:255,154,0	1/1:99:255,221,0	1/1:99:255,141,0	1/1:99:255,151,0	1/1:99:255,181,0	1/1:99:255,108,0	1/1:99:255,63,0	1/1:99:255,126,0	1/1:99:255,208,0	1/1:99:255,202,0	1/1:99:255,199,0	1/1:99:255,211,0	1/1:99:255,111,0	1/1:99:255,129,0	1/1:99:255,129,0	1/1:99:255,255,0	1/1:99:255,229,0	1/1:99:255,123,0	1/1:99:255,255,0	1/1:99:255,217,0	1/1:99:255,238,0	1/1:99:255,184,0	1/1:99:255,144,0	1/1:99:255,144,0	1/1:99:255,187,0	1/1:99:255,160,0	1/1:99:255,255,0	1/1:99:255,255,0	1/1:99:255,255,0	1/1:99:255,255,0	1/1:99:255,255,0	1/1:99:255,255,0	1/1:99:255,255,0	1/1:99:255,71,0	1/1:99:255,118,0	1/1:99:255,255,0	1/1:99:255,255,0	1/1:99:255,255,0	1/1:99:255,255,0	1/1:99:255,59,0	1/1:99:255,77,0	1/1:99:255,255,0	1/1:99:255,255,0	1/1:99:255,255,0	1/1:99:255,255,0	1/1:99:255,255,0	1/1:99:255,255,0	1/1:99:255,238,0	.	.	.	.	.	.	.	.	.	.	.	.	.	.	.	.	.	.	.	.	.	.	.	.	.	.	.	.	.	.	.	.	.	.	.	.	.	.	.	.	.	.	.	.	.	.	.	.	.	.	.	.	.	.	.	.	.	.	.	.	.	.	.	.	.	.	.	.	.	.	.	.	.	.	.	.	.	.	.	.	.	.	.	.	.	.	.	.	.	.	.	.	.	.	.	.	.	.	.	.	.	.	.	.	.	.	.	.	0/1:99:182,0,255	.	.	.	.	.	.	.	.	.	.	.
JF5203_chromosome	10649	.	C	T	220.77	.	AC1=2;AC=209;AF1=1;AN=210;DP4=68,66,11599,13904;DP=27900;FQ=-282;MQ=60;PV4=1,0.2,0.48,0.27;RPB=-1.299044e-01;SF=0,1,2,3,4,5,6,7,8,9,10,11,12,13,14,15,16,17,18,19,20,21,22,23,24,25,26,27,28,29,30,31,32,33,34,35,36,37,38,39,40,41,42,43,44,45,46,47,48,49,50,51,52,53,54,55,56,57,58,59,60,61,62,63,64,65,66,67,68,69,70,71,72,73,74,75,76,77,78,79,80,81,82,83,84,85,86,87,88,89,90,91,92,93,94,95,96,97,98,99,100,101,102,103,212;VDB=1.008658e-01;ANN=T|intergenic_region|MODIFIER|gyrA-LMJF5203_00008|LMJF5203_00007-LMJF5203_00008|intergenic_region|LMJF5203_00007-LMJF5203_00008|||n.10649C>T||||||;Cases=104,0,208;Controls=0,1,1;CC_TREND=0.000e+00;CC_GENO=NaN;CC_ALL=9.524e-03;CC_DOM=9.524e-03;CC_REC=1.000e+00	GT:PL:GQ	1/1:255,255,0:99	1/1:255,255,0:99	1/1:255,255,0:99	1/1:255,81,0:99	1/1:255,255,0:99	1/1:255,255,0:99	1/1:255,255,0:99	1/1:255,184,0:99	1/1:255,69,0:99	1/1:255,255,0:99	1/1:255,255,0:99	1/1:255,121,0:99	1/1:255,255,0:99	1/1:255,255,0:99	1/1:255,255,0:99	1/1:255,255,0:99	1/1:255,255,0:99	1/1:255,255,0:99	1/1:255,255,0:99	1/1:255,255,0:99	1/1:255,255,0:99	1/1:255,255,0:99	1/1:255,255,0:99	1/1:255,102,0:99	1/1:255,255,0:99	1/1:255,255,0:99	1/1:255,255,0:99	1/1:255,255,0:99	1/1:255,132,0:99	1/1:255,255,0:99	1/1:255,255,0:99	1/1:255,49,0:95	1/1:255,255,0:99	1/1:255,255,0:99	1/1:255,255,0:99	1/1:255,255,0:99	1/1:255,255,0:99	1/1:255,255,0:99	1/1:255,102,0:99	1/1:255,255,0:99	1/1:255,255,0:99	1/1:255,255,0:99	1/1:255,255,0:99	1/1:255,255,0:99	1/1:255,255,0:99	1/1:255,255,0:99	1/1:255,255,0:99	1/1:255,255,0:99	1/1:255,255,0:99	1/1:255,255,0:99	1/1:255,255,0:99	1/1:255,255,0:99	1/1:255,132,0:99	1/1:255,111,0:99	1/1:255,129,0:99	1/1:255,157,0:99	1/1:255,148,0:99	1/1:255,220,0:99	1/1:255,138,0:99	1/1:255,151,0:99	1/1:255,151,0:99	1/1:255,93,0:99	1/1:255,51,0:99	1/1:255,117,0:99	1/1:255,166,0:99	1/1:255,211,0:99	1/1:255,196,0:99	1/1:255,175,0:99	1/1:255,84,0:99	1/1:255,126,0:99	1/1:255,105,0:99	1/1:255,255,0:99	1/1:255,220,0:99	1/1:255,105,0:99	1/1:255,244,0:99	1/1:255,181,0:99	1/1:255,190,0:99	1/1:255,144,0:99	1/1:255,102,0:99	1/1:255,108,0:99	1/1:255,157,0:99	1/1:255,154,0:99	1/1:255,255,0:99	1/1:255,255,0:99	1/1:255,255,0:99	1/1:255,230,0:99	1/1:255,255,0:99	1/1:255,255,0:99	1/1:255,255,0:99	1/1:255,56,0:99	1/1:255,179,0:99	1/1:255,255,0:99	1/1:255,255,0:99	1/1:255,255,0:99	1/1:255,255,0:99	1/1:255,51,0:99	1/1:255,50,0:97	1/1:255,255,0:99	1/1:255,255,0:99	1/1:255,255,0:99	1/1:255,255,0:99	1/1:255,255,0:99	1/1:255,255,0:99	1/1:255,157,0:99	.	.	.	.	.	.	.	.	.	.	.	.	.	.	.	.	.	.	.	.	.	.	.	.	.	.	.	.	.	.	.	.	.	.	.	.	.	.	.	.	.	.	.	.	.	.	.	.	.	.	.	.	.	.	.	.	.	.	.	.	.	.	.	.	.	.	.	.	.	.	.	.	.	.	.	.	.	.	.	.	.	.	.	.	.	.	.	.	.	.	.	.	.	.	.	.	.	.	.	.	.	.	.	.	.	.	.	.	0/1:123,0,255:99	.	.	.	.	.	.	.	.	.	.	.
JF5203_chromosome	10672	.	C	A,T	220.21	.	AC1=2;AC=170,39;AF1=1;AN=210;DP4=80,57,10266,12597;DP=24286;FQ=-282;MQ=60;PV4=1,0.16,1,1;RPB=-1.319119e+00;SF=0,1,2,3,4,5,6,7,8,9,10,11,12,13,14,15,16,17,18,19,20,21,22,23,24,25,26,27,28,29,30,31,32,33,34,35,36,37,38,39,40,41,42,43,44,45,46,47,48,49,50,51,52,53,54,55,56,57,58,59,60,61,62,63,64,65,66,67,68,69,70,71,72,73,74,75,76,77,78,79,80,81,82,83,84,85,86,87,88,89,90,91,92,93,94,95,96,97,98,99,100,101,102,103,212;VDB=6.283769e-03;ANN=A|intergenic_region|MODIFIER|gyrA-LMJF5203_00008|LMJF5203_00007-LMJF5203_00008|intergenic_region|LMJF5203_00007-LMJF5203_00008|||n.10672C>A||||||,T|intergenic_region|MODIFIER|gyrA-LMJF5203_00008|LMJF5203_00007-LMJF5203_00008|intergenic_region|LMJF5203_00007-LMJF5203_00008|||n.10672C>T||||||;Cases=104,0,208;Controls=0,1,1;CC_TREND=0.000e+00;CC_GENO=NaN;CC_ALL=9.524e-03;CC_DOM=9.524e-03;CC_REC=1.000e+00	GT:PL:GQ	1/1:255,255,0,.,.,.:99	1/1:255,255,0,.,.,.:99	1/1:255,255,0,.,.,.:99	1/1:255,72,0,.,.,.:99	1/1:255,255,0,.,.,.:99	1/1:255,255,0,.,.,.:99	1/1:255,255,0,.,.,.:99	1/1:255,199,0,.,.,.:99	1/1:255,66,0,.,.,.:99	1/1:255,255,0,.,.,.:99	2/2:255,.,.,178,.,0:99	1/1:255,108,0,.,.,.:99	1/1:255,255,0,.,.,.:99	1/1:255,255,0,.,.,.:99	1/1:255,255,0,.,.,.:99	1/1:255,255,0,.,.,.:99	1/1:255,255,0,.,.,.:99	1/1:255,255,0,.,.,.:99	2/2:255,.,.,255,.,0:99	1/1:255,255,0,.,.,.:99	1/1:255,255,0,.,.,.:99	1/1:255,255,0,.,.,.:99	1/1:255,255,0,.,.,.:99	1/1:255,99,0,.,.,.:99	2/2:255,.,.,255,.,0:99	1/1:255,255,0,.,.,.:99	1/1:255,255,0,.,.,.:99	2/2:255,.,.,255,.,0:99	1/1:255,123,0,.,.,.:99	1/1:255,255,0,.,.,.:99	1/1:255,255,0,.,.,.:99	1/1:255,40,0,.,.,.:77	1/1:255,255,0,.,.,.:99	2/2:255,.,.,255,.,0:99	2/2:255,.,.,255,.,0:99	1/1:255,255,0,.,.,.:99	2/2:255,.,.,255,.,0:99	1/1:255,255,0,.,.,.:99	1/1:255,111,0,.,.,.:99	1/1:255,255,0,.,.,.:99	2/2:255,.,.,255,.,0:99	1/1:255,255,0,.,.,.:99	1/1:255,255,0,.,.,.:99	1/1:255,255,0,.,.,.:99	1/1:255,255,0,.,.,.:99	1/1:255,255,0,.,.,.:99	1/1:255,255,0,.,.,.:99	1/1:255,255,0,.,.,.:99	2/2:255,.,.,255,.,0:99	1/1:255,255,0,.,.,.:99	1/1:255,255,0,.,.,.:99	1/1:255,255,0,.,.,.:99	2/2:255,.,.,93,.,0:99	2/2:255,.,.,81,.,0:99	2/2:255,.,.,87,.,0:99	1/1:255,120,0,.,.,.:99	1/1:255,132,0,.,.,.:99	1/1:255,193,0,.,.,.:99	1/1:255,108,0,.,.,.:99	2/2:255,.,.,99,.,0:99	1/1:255,129,0,.,.,.:99	1/1:255,90,0,.,.,.:99	2/2:255,.,.,39,.,0:75	2/2:255,.,.,69,.,0:99	1/1:255,132,0,.,.,.:99	1/1:255,190,0,.,.,.:99	1/1:255,205,0,.,.,.:99	1/1:255,151,0,.,.,.:99	1/1:255,78,0,.,.,.:99	1/1:255,105,0,.,.,.:99	1/1:255,81,0,.,.,.:99	2/2:255,.,.,190,.,0:99	1/1:255,193,0,.,.,.:99	1/1:255,84,0,.,.,.:99	2/2:255,.,.,130,.,0:99	2/2:255,.,.,141,.,0:99	1/1:255,154,0,.,.,.:99	1/1:255,129,0,.,.,.:99	1/1:255,81,0,.,.,.:99	1/1:255,87,0,.,.,.:99	1/1:255,129,0,.,.,.:99	1/1:255,138,0,.,.,.:99	1/1:255,255,0,.,.,.:99	1/1:255,255,0,.,.,.:99	1/1:255,255,0,.,.,.:99	1/1:255,255,0,.,.,.:99	1/1:255,255,0,.,.,.:99	1/1:255,255,0,.,.,.:99	1/1:255,255,0,.,.,.:99	1/1:255,50,0,.,.,.:97	1/1:255,206,0,.,.,.:99	1/1:255,255,0,.,.,.:99	1/1:255,255,0,.,.,.:99	1/1:255,255,0,.,.,.:99	1/1:255,255,0,.,.,.:99	1/1:255,28,0,.,.,.:53	2/2:255,.,.,48,.,0:93	1/1:255,255,0,.,.,.:99	1/1:255,255,0,.,.,.:99	1/1:255,255,0,.,.,.:99	1/1:255,255,0,.,.,.:99	1/1:255,255,0,.,.,.:99	1/1:255,255,0,.,.,.:99	1/1:255,151,0,.,.,.:99	.	.	.	.	.	.	.	.	.	.	.	.	.	.	.	.	.	.	.	.	.	.	.	.	.	.	.	.	.	.	.	.	.	.	.	.	.	.	.	.	.	.	.	.	.	.	.	.	.	.	.	.	.	.	.	.	.	.	.	.	.	.	.	.	.	.	.	.	.	.	.	.	.	.	.	.	.	.	.	.	.	.	.	.	.	.	.	.	.	.	.	.	.	.	.	.	.	.	.	.	.	.	.	.	.	.	.	.	0/2:64,.,.,0,.,255:67	.	.	.	.	.	.	.	.	.	.	.
JF5203_chromosome	10674	.	A	G	220.34	.	AC1=2;AC=209;AF1=1;AN=210;DP4=77,57,10496,12701;DP=23926;FQ=-282;MQ=60;PV4=1,0.22,1,1;RPB=-1.310440e+00;SF=0,1,2,3,4,5,6,7,8,9,10,11,12,13,14,15,16,17,18,19,20,21,22,23,24,25,26,27,28,29,30,31,32,33,34,35,36,37,38,39,40,41,42,43,44,45,46,47,48,49,50,51,52,53,54,55,56,57,58,59,60,61,62,63,64,65,66,67,68,69,70,71,72,73,74,75,76,77,78,79,80,81,82,83,84,85,86,87,88,89,90,91,92,93,94,95,96,97,98,99,100,101,102,103,212;VDB=1.776726e-03;ANN=G|intergenic_region|MODIFIER|gyrA-LMJF5203_00008|LMJF5203_00007-LMJF5203_00008|intergenic_region|LMJF5203_00007-LMJF5203_00008|||n.10674A>G||||||;Cases=104,0,208;Controls=0,1,1;CC_TREND=0.000e+00;CC_GENO=NaN;CC_ALL=9.524e-03;CC_DOM=9.524e-03;CC_REC=1.000e+00	GT:GQ:PL	1/1:99:255,255,0	1/1:99:255,255,0	1/1:99:255,255,0	1/1:99:255,75,0	1/1:99:255,255,0	1/1:99:255,255,0	1/1:99:255,255,0	1/1:99:255,199,0	1/1:99:255,69,0	1/1:99:255,255,0	1/1:99:255,178,0	1/1:99:255,108,0	1/1:99:255,255,0	1/1:99:255,255,0	1/1:99:255,255,0	1/1:99:255,255,0	1/1:99:255,255,0	1/1:99:255,255,0	1/1:99:255,255,0	1/1:99:255,255,0	1/1:99:255,255,0	1/1:99:255,255,0	1/1:99:255,255,0	1/1:99:255,99,0	1/1:99:255,255,0	1/1:99:255,255,0	1/1:99:255,255,0	1/1:99:255,255,0	1/1:99:255,123,0	1/1:99:255,255,0	1/1:99:255,255,0	1/1:83:255,43,0	1/1:99:255,255,0	1/1:99:255,255,0	1/1:99:255,255,0	1/1:99:255,255,0	1/1:99:255,255,0	1/1:99:255,255,0	1/1:99:255,114,0	1/1:99:255,255,0	1/1:99:255,255,0	1/1:99:255,255,0	1/1:99:255,255,0	1/1:99:255,255,0	1/1:99:255,255,0	1/1:99:255,255,0	1/1:99:255,255,0	1/1:99:255,255,0	1/1:99:255,255,0	1/1:99:255,255,0	1/1:99:255,255,0	1/1:99:255,255,0	1/1:99:255,93,0	1/1:99:255,75,0	1/1:99:255,81,0	1/1:99:255,123,0	1/1:99:255,126,0	1/1:99:255,181,0	1/1:99:255,108,0	1/1:99:255,99,0	1/1:99:255,132,0	1/1:99:255,90,0	1/1:75:255,39,0	1/1:99:255,69,0	1/1:99:255,132,0	1/1:99:255,190,0	1/1:99:255,202,0	1/1:99:255,148,0	1/1:99:255,78,0	1/1:99:255,102,0	1/1:99:255,84,0	1/1:99:255,199,0	1/1:99:255,196,0	1/1:99:255,87,0	1/1:99:255,141,0	1/1:99:255,141,0	1/1:99:255,154,0	1/1:99:255,129,0	1/1:99:255,75,0	1/1:99:255,87,0	1/1:99:255,132,0	1/1:99:255,135,0	1/1:99:255,255,0	1/1:99:255,255,0	1/1:99:255,255,0	1/1:99:255,255,0	1/1:99:255,255,0	1/1:99:255,255,0	1/1:99:255,255,0	1/1:85:255,44,0	1/1:99:255,215,0	1/1:99:255,255,0	1/1:99:255,255,0	1/1:99:255,255,0	1/1:99:255,255,0	1/1:14:255,8,0	1/1:87:255,45,0	1/1:99:255,255,0	1/1:99:255,255,0	1/1:99:255,255,0	1/1:99:255,255,0	1/1:99:255,255,0	1/1:99:255,255,0	1/1:99:255,160,0	.	.	.	.	.	.	.	.	.	.	.	.	.	.	.	.	.	.	.	.	.	.	.	.	.	.	.	.	.	.	.	.	.	.	.	.	.	.	.	.	.	.	.	.	.	.	.	.	.	.	.	.	.	.	.	.	.	.	.	.	.	.	.	.	.	.	.	.	.	.	.	.	.	.	.	.	.	.	.	.	.	.	.	.	.	.	.	.	.	.	.	.	.	.	.	.	.	.	.	.	.	.	.	.	.	.	.	.	0/1:80:77,0,255	.	.	.	.	.	.	.	.	.	.	.
JF5203_chromosome	10677	.	A	T	220.43	.	AC1=2;AC=209;AF1=1;AN=210;DP4=69,54,10590,12713;DP=24588;FQ=-282;MQ=60;PV4=1,0.29,1,1;RPB=-1.296178e+00;SF=0,1,2,3,4,5,6,7,8,9,10,11,12,13,14,15,16,17,18,19,20,21,22,23,24,25,26,27,28,29,30,31,32,33,34,35,36,37,38,39,40,41,42,43,44,45,46,47,48,49,50,51,52,53,54,55,56,57,58,59,60,61,62,63,64,65,66,67,68,69,70,71,72,73,74,75,76,77,78,79,80,81,82,83,84,85,86,87,88,89,90,91,92,93,94,95,96,97,98,99,100,101,102,103,212;VDB=9.595064e-04;ANN=T|intergenic_region|MODIFIER|gyrA-LMJF5203_00008|LMJF5203_00007-LMJF5203_00008|intergenic_region|LMJF5203_00007-LMJF5203_00008|||n.10677A>T||||||;Cases=104,0,208;Controls=0,1,1;CC_TREND=0.000e+00;CC_GENO=NaN;CC_ALL=9.524e-03;CC_DOM=9.524e-03;CC_REC=1.000e+00	GT:PL:GQ	1/1:255,255,0:99	1/1:255,255,0:99	1/1:255,255,0:99	1/1:255,75,0:99	1/1:255,255,0:99	1/1:255,255,0:99	1/1:255,255,0:99	1/1:255,199,0:99	1/1:255,66,0:99	1/1:255,255,0:99	1/1:255,178,0:99	1/1:255,102,0:99	1/1:255,255,0:99	1/1:255,255,0:99	1/1:255,255,0:99	1/1:255,255,0:99	1/1:255,255,0:99	1/1:255,255,0:99	1/1:255,255,0:99	1/1:255,255,0:99	1/1:255,255,0:99	1/1:255,255,0:99	1/1:255,255,0:99	1/1:255,99,0:99	1/1:255,255,0:99	1/1:255,255,0:99	1/1:255,255,0:99	1/1:255,255,0:99	1/1:255,123,0:99	1/1:255,255,0:99	1/1:255,255,0:99	1/1:255,46,0:89	1/1:255,255,0:99	1/1:255,255,0:99	1/1:255,255,0:99	1/1:255,255,0:99	1/1:255,255,0:99	1/1:255,255,0:99	1/1:255,111,0:99	1/1:255,255,0:99	1/1:255,255,0:99	1/1:255,255,0:99	1/1:255,255,0:99	1/1:255,255,0:99	1/1:255,255,0:99	1/1:255,255,0:99	1/1:255,255,0:99	1/1:255,255,0:99	1/1:255,255,0:99	1/1:255,255,0:99	1/1:255,255,0:99	1/1:255,255,0:99	1/1:255,93,0:99	1/1:255,81,0:99	1/1:255,81,0:99	1/1:255,123,0:99	1/1:255,126,0:99	1/1:255,199,0:99	1/1:255,108,0:99	1/1:255,91,0:99	1/1:255,132,0:99	1/1:255,90,0:99	1/1:255,39,0:75	1/1:255,69,0:99	1/1:255,132,0:99	1/1:255,168,0:99	1/1:255,196,0:99	1/1:255,144,0:99	1/1:255,78,0:99	1/1:255,105,0:99	1/1:255,84,0:99	1/1:255,196,0:99	1/1:255,193,0:99	1/1:255,78,0:99	1/1:255,148,0:99	1/1:255,144,0:99	1/1:255,157,0:99	1/1:255,129,0:99	1/1:255,81,0:99	1/1:255,87,0:99	1/1:255,132,0:99	1/1:255,135,0:99	1/1:255,255,0:99	1/1:255,255,0:99	1/1:255,255,0:99	1/1:255,255,0:99	1/1:255,255,0:99	1/1:255,255,0:99	1/1:255,255,0:99	1/1:255,53,0:99	1/1:255,244,0:99	1/1:255,255,0:99	1/1:255,255,0:99	1/1:255,255,0:99	1/1:255,255,0:99	1/1:255,1,0:4	1/1:255,51,0:99	1/1:255,255,0:99	1/1:255,255,0:99	1/1:255,255,0:99	1/1:255,255,0:99	1/1:255,255,0:99	1/1:255,255,0:99	1/1:255,154,0:99	.	.	.	.	.	.	.	.	.	.	.	.	.	.	.	.	.	.	.	.	.	.	.	.	.	.	.	.	.	.	.	.	.	.	.	.	.	.	.	.	.	.	.	.	.	.	.	.	.	.	.	.	.	.	.	.	.	.	.	.	.	.	.	.	.	.	.	.	.	.	.	.	.	.	.	.	.	.	.	.	.	.	.	.	.	.	.	.	.	.	.	.	.	.	.	.	.	.	.	.	.	.	.	.	.	.	.	.	0/1:83,0,255:86	.	.	.	.	.	.	.	.	.	.	.
JF5203_chromosome	10705	.	T	A	222.02	.	AC1=2;AC=208;AF1=1;AN=208;DP4=54,43,12974,13999;DP=29333;FQ=-282;MQ=60;PV4=0.47,1,1,1;RPB=-1.719646e+00;SF=0,1,2,3,4,5,6,7,8,9,10,11,12,13,14,15,16,17,18,19,20,21,22,23,24,25,26,27,28,29,30,31,32,33,34,35,36,37,38,39,40,41,42,43,44,45,46,47,48,49,50,51,52,53,54,55,56,57,58,59,60,61,62,63,64,65,66,67,68,69,70,71,72,73,74,75,76,77,78,79,80,81,82,83,84,85,86,87,88,89,90,91,92,93,94,95,96,97,98,99,100,101,102,103;VDB=2.074005e-01;ANN=A|intergenic_region|MODIFIER|gyrA-LMJF5203_00008|LMJF5203_00007-LMJF5203_00008|intergenic_region|LMJF5203_00007-LMJF5203_00008|||n.10705T>A||||||;Cases=104,0,208;Controls=0,0,0;CC_TREND=NaN;CC_GENO=NaN;CC_ALL=1.000e+00;CC_DOM=1.000e+00;CC_REC=1.000e+00;Private=Lineage_02	GT:GQ:PL	1/1:99:255,255,0	1/1:99:255,255,0	1/1:99:255,255,0	1/1:99:255,108,0	1/1:99:255,255,0	1/1:99:255,255,0	1/1:99:255,255,0	1/1:99:255,217,0	1/1:99:255,78,0	1/1:99:255,255,0	1/1:99:255,255,0	1/1:99:255,135,0	1/1:99:255,255,0	1/1:99:255,255,0	1/1:99:255,255,0	1/1:99:255,255,0	1/1:99:255,255,0	1/1:99:255,255,0	1/1:99:255,255,0	1/1:99:255,255,0	1/1:99:255,255,0	1/1:99:255,255,0	1/1:99:255,255,0	1/1:99:255,90,0	1/1:99:255,255,0	1/1:99:255,255,0	1/1:99:255,255,0	1/1:99:255,255,0	1/1:99:255,129,0	1/1:99:255,255,0	1/1:99:255,255,0	1/1:9:255,5,0	1/1:99:255,255,0	1/1:99:255,255,0	1/1:99:255,255,0	1/1:99:255,255,0	1/1:99:255,255,0	1/1:99:255,255,0	1/1:99:255,120,0	1/1:99:255,255,0	1/1:99:255,255,0	1/1:99:255,255,0	1/1:99:255,255,0	1/1:99:255,255,0	1/1:99:255,255,0	1/1:99:255,255,0	1/1:99:255,255,0	1/1:99:255,255,0	1/1:99:255,255,0	1/1:99:255,255,0	1/1:99:255,255,0	1/1:99:255,255,0	1/1:99:255,132,0	1/1:99:255,87,0	1/1:99:255,99,0	1/1:99:255,132,0	1/1:99:255,117,0	1/1:99:255,229,0	1/1:99:255,108,0	1/1:99:255,144,0	1/1:99:255,126,0	1/1:99:255,111,0	1/1:99:255,69,0	1/1:99:255,102,0	1/1:99:255,199,0	1/1:99:255,250,0	1/1:99:255,151,0	1/1:99:255,163,0	1/1:99:255,84,0	1/1:99:255,87,0	1/1:99:255,78,0	1/1:99:255,232,0	1/1:99:255,160,0	1/1:99:255,87,0	1/1:99:255,196,0	1/1:99:255,172,0	1/1:99:255,144,0	1/1:99:255,87,0	1/1:99:255,78,0	1/1:99:255,87,0	1/1:99:255,111,0	1/1:99:255,126,0	1/1:99:255,255,0	1/1:99:255,255,0	1/1:99:255,255,0	1/1:99:255,255,0	1/1:99:255,255,0	1/1:99:255,255,0	1/1:99:255,255,0	1/1:99:255,71,0	1/1:99:255,201,0	1/1:99:255,255,0	1/1:99:255,255,0	1/1:99:255,255,0	1/1:99:255,255,0	1/1:99:255,52,0	1/1:99:255,166,0	1/1:99:255,255,0	1/1:99:255,255,0	1/1:99:255,255,0	1/1:99:255,255,0	1/1:99:255,255,0	1/1:99:255,255,0	1/1:99:255,132,0	.	.	.	.	.	.	.	.	.	.	.	.	.	.	.	.	.	.	.	.	.	.	.	.	.	.	.	.	.	.	.	.	.	.	.	.	.	.	.	.	.	.	.	.	.	.	.	.	.	.	.	.	.	.	.	.	.	.	.	.	.	.	.	.	.	.	.	.	.	.	.	.	.	.	.	.	.	.	.	.	.	.	.	.	.	.	.	.	.	.	.	.	.	.	.	.	.	.	.	.	.	.	.	.	.	.	.	.	.	.	.	.	.	.	.	.	.	.	.	.
JF5203_chromosome	10724	.	C	A	211.65	.	AC1=2;AC=168;AF1=1;AN=172;DP4=53,39,11060,11758;DP=26941;FQ=-282;MQ=60;PV4=0.45,1,1,1;RPB=-1.732058e+00;SF=0,1,2,3,4,5,6,7,8,9,11,12,13,14,15,16,17,18,19,20,21,22,23,24,25,26,27,28,29,30,31,32,35,37,38,39,41,42,43,44,45,46,47,48,49,50,51,55,56,57,58,60,61,64,65,66,67,70,72,73,76,77,78,79,80,81,83,84,85,86,87,88,89,90,91,92,93,94,95,97,98,99,100,101,102,103;VDB=6.795303e-02;ANN=A|intergenic_region|MODIFIER|gyrA-LMJF5203_00008|LMJF5203_00007-LMJF5203_00008|intergenic_region|LMJF5203_00007-LMJF5203_00008|||n.10724C>A||||||;Cases=82,4,168;Controls=0,0,0;CC_TREND=NaN;CC_GENO=NaN;CC_ALL=1.000e+00;CC_DOM=1.000e+00;CC_REC=1.000e+00;Private=Lineage_02	GT:PL:GQ	1/1:255,255,0:99	1/1:255,255,0:99	1/1:255,255,0:99	1/1:255,102,0:99	1/1:255,255,0:99	1/1:255,255,0:99	1/1:255,255,0:99	1/1:255,217,0:99	1/1:255,75,0:99	1/1:255,255,0:99	.	1/1:255,160,0:99	1/1:255,255,0:99	1/1:255,255,0:99	1/1:255,255,0:99	1/1:255,255,0:99	1/1:255,255,0:99	1/1:255,255,0:99	0/1:104,0,17:20	1/1:255,255,0:99	1/1:255,255,0:99	1/1:255,255,0:99	1/1:255,255,0:99	1/1:255,105,0:99	1/1:110,15,0:27	1/1:255,255,0:99	1/1:255,255,0:99	0/1:92,0,13:16	1/1:255,123,0:99	1/1:255,255,0:99	1/1:255,255,0:99	1/1:255,0,0:3	1/1:255,255,0:99	.	.	1/1:255,255,0:99	.	1/1:255,255,0:99	1/1:255,114,0:99	1/1:255,255,0:99	.	1/1:255,255,0:99	1/1:255,255,0:99	1/1:255,255,0:99	1/1:255,255,0:99	1/1:255,255,0:99	1/1:255,255,0:99	1/1:255,255,0:99	0/1:89,0,17:20	1/1:255,255,0:99	1/1:255,255,0:99	1/1:255,255,0:99	.	.	.	1/1:255,132,0:99	1/1:255,111,0:99	1/1:255,236,0:99	1/1:255,114,0:99	.	1/1:255,126,0:99	1/1:255,111,0:99	.	.	1/1:255,193,0:99	1/1:255,247,0:99	1/1:255,144,0:99	1/1:255,144,0:99	.	.	1/1:255,75,0:99	.	1/1:255,163,0:99	1/1:255,87,0:99	.	.	1/1:255,154,0:99	1/1:255,81,0:99	1/1:255,81,0:99	1/1:255,102,0:99	1/1:255,105,0:99	1/1:255,129,0:99	.	0/1:93,0,60:63	1/1:255,255,0:99	1/1:255,255,0:99	1/1:255,255,0:99	1/1:255,255,0:99	1/1:255,255,0:99	1/1:255,102,0:99	1/1:255,213,0:99	1/1:134,15,0:27	1/1:255,255,0:99	1/1:255,255,0:99	1/1:255,255,0:99	1/1:255,57,0:99	.	1/1:255,255,0:99	1/1:255,255,0:99	1/1:255,255,0:99	1/1:255,255,0:99	1/1:255,255,0:99	1/1:255,255,0:99	1/1:255,132,0:99	.	.	.	.	.	.	.	.	.	.	.	.	.	.	.	.	.	.	.	.	.	.	.	.	.	.	.	.	.	.	.	.	.	.	.	.	.	.	.	.	.	.	.	.	.	.	.	.	.	.	.	.	.	.	.	.	.	.	.	.	.	.	.	.	.	.	.	.	.	.	.	.	.	.	.	.	.	.	.	.	.	.	.	.	.	.	.	.	.	.	.	.	.	.	.	.	.	.	.	.	.	.	.	.	.	.	.	.	.	.	.	.	.	.	.	.	.	.	.	.
JF5203_chromosome	10784	.	T	G	222.03	.	AC1=2;AC=207;AF1=1;AN=208;DP4=64,44,14081,12785;DP=27958;FQ=-282;MQ=60;PV4=1,0.34,1,0.3;RPB=2.957167e-01;SF=0,1,2,3,4,5,6,7,8,9,10,11,12,13,14,15,16,17,18,19,20,21,22,23,24,25,26,27,28,29,30,31,32,33,34,35,36,37,38,39,40,41,42,43,44,45,46,47,48,49,50,51,52,53,54,55,56,57,58,59,60,61,62,63,64,65,66,67,68,69,70,71,72,73,74,75,76,77,78,79,80,81,82,83,84,85,86,87,88,89,90,91,92,93,94,95,96,97,98,99,100,101,102,103;VDB=6.227429e-02;ANN=G|missense_variant|MODERATE|LMJF5203_00008|LMJF5203_00008|transcript|LMJF5203_00008|protein_coding|1/1|c.58T>G|p.Phe20Val|58/1515|58/1515|20/504||;Cases=103,1,207;Controls=0,0,0;CC_TREND=NaN;CC_GENO=NaN;CC_ALL=1.000e+00;CC_DOM=1.000e+00;CC_REC=1.000e+00;Private=Lineage_02	GT:PL:GQ	1/1:255,255,0:99	1/1:255,255,0:99	1/1:255,255,0:99	1/1:255,117,0:99	1/1:255,255,0:99	1/1:255,255,0:99	1/1:255,255,0:99	1/1:255,172,0:99	1/1:255,75,0:99	1/1:255,255,0:99	1/1:255,255,0:99	1/1:255,120,0:99	1/1:255,255,0:99	1/1:255,255,0:99	1/1:255,255,0:99	1/1:255,255,0:99	1/1:255,255,0:99	1/1:255,255,0:99	1/1:255,255,0:99	1/1:255,255,0:99	1/1:255,255,0:99	1/1:255,255,0:99	1/1:255,255,0:99	1/1:255,55,0:99	1/1:255,255,0:99	1/1:255,255,0:99	1/1:255,255,0:99	1/1:255,255,0:99	1/1:255,111,0:99	1/1:255,255,0:99	1/1:255,255,0:99	0/1:255,0,9:12	1/1:255,255,0:99	1/1:255,255,0:99	1/1:255,255,0:99	1/1:255,255,0:99	1/1:255,255,0:99	1/1:255,255,0:99	1/1:255,117,0:99	1/1:255,255,0:99	1/1:255,255,0:99	1/1:255,255,0:99	1/1:255,255,0:99	1/1:255,255,0:99	1/1:255,255,0:99	1/1:255,255,0:99	1/1:255,255,0:99	1/1:255,255,0:99	1/1:255,255,0:99	1/1:255,255,0:99	1/1:255,255,0:99	1/1:255,255,0:99	1/1:255,205,0:99	1/1:255,72,0:99	1/1:255,120,0:99	1/1:255,138,0:99	1/1:255,126,0:99	1/1:255,169,0:99	1/1:255,111,0:99	1/1:255,154,0:99	1/1:255,135,0:99	1/1:255,111,0:99	1/1:255,117,0:99	1/1:255,123,0:99	1/1:255,193,0:99	1/1:255,255,0:99	1/1:255,144,0:99	1/1:255,138,0:99	1/1:255,75,0:99	1/1:255,120,0:99	1/1:255,69,0:99	1/1:255,205,0:99	1/1:255,190,0:99	1/1:255,102,0:99	1/1:255,217,0:99	1/1:255,172,0:99	1/1:255,163,0:99	1/1:255,87,0:99	1/1:255,90,0:99	1/1:255,129,0:99	1/1:255,120,0:99	1/1:255,120,0:99	1/1:255,255,0:99	1/1:255,255,0:99	1/1:255,255,0:99	1/1:255,255,0:99	1/1:255,255,0:99	1/1:255,255,0:99	1/1:255,255,0:99	1/1:255,117,0:99	1/1:255,255,0:99	1/1:255,255,0:99	1/1:255,255,0:99	1/1:255,255,0:99	1/1:255,255,0:99	1/1:255,30,0:57	1/1:255,229,0:99	1/1:255,255,0:99	1/1:255,255,0:99	1/1:255,255,0:99	1/1:255,255,0:99	1/1:255,255,0:99	1/1:255,255,0:99	1/1:255,175,0:99	.	.	.	.	.	.	.	.	.	.	.	.	.	.	.	.	.	.	.	.	.	.	.	.	.	.	.	.	.	.	.	.	.	.	.	.	.	.	.	.	.	.	.	.	.	.	.	.	.	.	.	.	.	.	.	.	.	.	.	.	.	.	.	.	.	.	.	.	.	.	.	.	.	.	.	.	.	.	.	.	.	.	.	.	.	.	.	.	.	.	.	.	.	.	.	.	.	.	.	.	.	.	.	.	.	.	.	.	.	.	.	.	.	.	.	.	.	.	.	.
JF5203_chromosome	10829	.	C	A	222.03	.	AC1=2;AC=207;AF1=1;AN=208;DP4=63,42,13617,10831;DP=25289;FQ=-282;MQ=59;PV4=1,0.19,0.35,1;RPB=-2.620464e-01;SF=0,1,2,3,4,5,6,7,8,9,10,11,12,13,14,15,16,17,18,19,20,21,22,23,24,25,26,27,28,29,30,31,32,33,34,35,36,37,38,39,40,41,42,43,44,45,46,47,48,49,50,51,52,53,54,55,56,57,58,59,60,61,62,63,64,65,66,67,68,69,70,71,72,73,74,75,76,77,78,79,80,81,82,83,84,85,86,87,88,89,90,91,92,93,94,95,96,97,98,99,100,101,102,103;VDB=1.302563e-16;ANN=A|missense_variant|MODERATE|LMJF5203_00008|LMJF5203_00008|transcript|LMJF5203_00008|protein_coding|1/1|c.103C>A|p.Leu35Ile|103/1515|103/1515|35/504||;Cases=103,1,207;Controls=0,0,0;CC_TREND=NaN;CC_GENO=NaN;CC_ALL=1.000e+00;CC_DOM=1.000e+00;CC_REC=1.000e+00;Private=Lineage_02	GT:GQ:PL	1/1:99:255,255,0	1/1:99:255,255,0	1/1:99:255,255,0	1/1:99:255,102,0	1/1:99:255,255,0	1/1:99:255,255,0	1/1:99:255,255,0	1/1:99:255,154,0	1/1:99:255,66,0	1/1:99:255,255,0	1/1:99:255,255,0	1/1:99:255,88,0	1/1:99:255,255,0	1/1:99:255,255,0	1/1:99:255,255,0	1/1:99:255,255,0	1/1:99:255,255,0	1/1:99:255,255,0	1/1:99:255,255,0	1/1:99:255,255,0	1/1:99:255,255,0	1/1:99:255,255,0	1/1:99:255,255,0	1/1:99:255,70,0	1/1:99:255,255,0	1/1:99:255,255,0	1/1:99:255,255,0	1/1:99:255,255,0	1/1:99:255,105,0	1/1:99:255,255,0	1/1:99:255,255,0	0/1:14:255,0,11	1/1:99:255,255,0	1/1:99:255,255,0	1/1:99:255,255,0	1/1:99:255,255,0	1/1:99:255,255,0	1/1:99:255,255,0	1/1:99:255,128,0	1/1:99:255,255,0	1/1:99:255,255,0	1/1:99:255,255,0	1/1:99:255,255,0	1/1:99:255,255,0	1/1:99:255,255,0	1/1:99:255,255,0	1/1:99:255,255,0	1/1:99:255,255,0	1/1:99:255,255,0	1/1:99:255,255,0	1/1:99:255,255,0	1/1:99:255,255,0	1/1:99:255,241,0	1/1:99:255,57,0	1/1:99:255,129,0	1/1:99:255,102,0	1/1:99:255,129,0	1/1:99:255,148,0	1/1:99:255,84,0	1/1:99:255,160,0	1/1:99:255,154,0	1/1:99:255,75,0	1/1:99:255,108,0	1/1:99:255,78,0	1/1:99:255,148,0	1/1:99:255,229,0	1/1:99:255,148,0	1/1:99:255,129,0	1/1:99:255,84,0	1/1:99:255,154,0	1/1:99:255,72,0	1/1:99:255,190,0	1/1:99:255,187,0	1/1:99:255,96,0	1/1:99:255,229,0	1/1:99:255,138,0	1/1:99:255,157,0	1/1:99:255,93,0	1/1:99:255,102,0	1/1:99:255,151,0	1/1:99:255,141,0	1/1:99:255,117,0	1/1:99:255,255,0	1/1:99:255,255,0	1/1:99:255,255,0	1/1:99:255,255,0	1/1:99:255,255,0	1/1:99:255,255,0	1/1:99:255,255,0	1/1:99:255,123,0	1/1:99:255,172,0	1/1:99:255,255,0	1/1:99:255,255,0	1/1:99:255,255,0	1/1:99:255,255,0	1/1:53:255,28,0	1/1:99:255,170,0	1/1:99:255,255,0	1/1:99:255,255,0	1/1:99:255,255,0	1/1:99:255,255,0	1/1:99:255,255,0	1/1:99:255,255,0	1/1:99:255,190,0	.	.	.	.	.	.	.	.	.	.	.	.	.	.	.	.	.	.	.	.	.	.	.	.	.	.	.	.	.	.	.	.	.	.	.	.	.	.	.	.	.	.	.	.	.	.	.	.	.	.	.	.	.	.	.	.	.	.	.	.	.	.	.	.	.	.	.	.	.	.	.	.	.	.	.	.	.	.	.	.	.	.	.	.	.	.	.	.	.	.	.	.	.	.	.	.	.	.	.	.	.	.	.	.	.	.	.	.	.	.	.	.	.	.	.	.	.	.	.	.
JF5203_chromosome	10847	.	T	G	222.06	.	AC1=2;AC=206;AF1=1;AN=208;DP4=54,42,7972,5873;DP=14090;FQ=-220;MQ=56;PV4=1,1,0.099,1;RPB=-1.732337e+00;SF=0,1,2,3,4,5,6,7,8,9,10,11,12,13,14,15,16,17,18,19,20,21,22,23,24,25,26,27,28,29,30,31,32,33,34,35,36,37,38,39,40,41,42,43,44,45,46,47,48,49,50,51,52,53,54,55,56,57,58,59,60,61,62,63,64,65,66,67,68,69,70,71,72,73,74,75,76,77,78,79,80,81,82,83,84,85,86,87,88,89,90,91,92,93,94,95,96,97,98,99,100,101,102,103;VDB=5.273360e-16;ANN=G|missense_variant|MODERATE|LMJF5203_00008|LMJF5203_00008|transcript|LMJF5203_00008|protein_coding|1/1|c.121T>G|p.Leu41Val|121/1515|121/1515|41/504||;Cases=102,2,206;Controls=0,0,0;CC_TREND=NaN;CC_GENO=NaN;CC_ALL=1.000e+00;CC_DOM=1.000e+00;CC_REC=1.000e+00;Private=Lineage_02	GT:GQ:PL	1/1:99:255,193,0	1/1:99:255,255,0	1/1:99:255,255,0	1/1:99:255,57,0	1/1:99:255,255,0	1/1:99:255,255,0	1/1:99:255,133,0	1/1:99:255,63,0	1/1:75:255,39,0	1/1:99:255,255,0	1/1:99:255,123,0	1/1:59:255,31,0	1/1:99:255,250,0	1/1:99:255,255,0	1/1:99:255,178,0	1/1:99:255,178,0	1/1:99:255,166,0	1/1:99:255,255,0	1/1:99:255,255,0	1/1:99:255,167,0	1/1:99:255,255,0	1/1:99:255,255,0	1/1:99:255,255,0	1/1:71:255,37,0	1/1:99:255,255,0	1/1:99:255,255,0	1/1:99:255,255,0	1/1:99:255,255,0	1/1:99:255,69,0	1/1:99:255,255,0	1/1:99:255,255,0	0/1:99:255,0,120	1/1:99:255,255,0	1/1:99:255,255,0	1/1:99:255,255,0	1/1:99:255,255,0	1/1:99:255,255,0	1/1:99:255,255,0	1/1:99:255,54,0	1/1:99:255,255,0	1/1:99:255,255,0	1/1:99:255,255,0	1/1:99:255,255,0	1/1:99:255,255,0	1/1:99:255,255,0	1/1:99:255,255,0	1/1:99:255,255,0	1/1:99:255,255,0	1/1:99:255,255,0	1/1:99:255,255,0	1/1:99:255,255,0	1/1:99:255,92,0	1/1:99:255,184,0	1/1:87:255,45,0	1/1:99:255,81,0	1/1:99:255,69,0	1/1:99:255,90,0	1/1:99:255,73,0	1/1:99:255,69,0	1/1:99:255,96,0	1/1:99:255,102,0	1/1:99:255,54,0	1/1:99:255,66,0	1/1:99:255,51,0	1/1:99:255,54,0	1/1:99:255,175,0	1/1:99:255,99,0	1/1:99:255,81,0	1/1:99:255,54,0	1/1:99:255,99,0	1/1:93:255,48,0	1/1:99:255,132,0	1/1:99:255,123,0	1/1:99:255,75,0	1/1:99:255,178,0	1/1:99:255,84,0	1/1:99:255,135,0	1/1:99:255,63,0	1/1:99:255,81,0	1/1:99:255,138,0	1/1:99:255,129,0	1/1:99:255,90,0	1/1:99:255,220,0	1/1:99:255,255,0	1/1:99:255,255,0	1/1:99:255,151,0	1/1:99:255,241,0	1/1:99:255,255,0	1/1:99:255,255,0	1/1:99:255,69,0	1/1:99:255,126,0	1/1:99:255,226,0	1/1:99:255,255,0	1/1:99:255,255,0	1/1:99:255,255,0	0/1:11:255,0,8	1/1:49:255,26,0	1/1:99:255,255,0	1/1:99:255,255,0	1/1:99:255,255,0	1/1:99:255,255,0	1/1:99:255,255,0	1/1:99:255,255,0	1/1:99:255,105,0	.	.	.	.	.	.	.	.	.	.	.	.	.	.	.	.	.	.	.	.	.	.	.	.	.	.	.	.	.	.	.	.	.	.	.	.	.	.	.	.	.	.	.	.	.	.	.	.	.	.	.	.	.	.	.	.	.	.	.	.	.	.	.	.	.	.	.	.	.	.	.	.	.	.	.	.	.	.	.	.	.	.	.	.	.	.	.	.	.	.	.	.	.	.	.	.	.	.	.	.	.	.	.	.	.	.	.	.	.	.	.	.	.	.	.	.	.	.	.	.
JF5203_chromosome	10849	.	A	T	222.06	.	AC1=2;AC=206;AF1=1;AN=208;DP4=58,44,7908,5860;DP=14086;FQ=-217;MQ=56;PV4=1,1,0.099,1;RPB=-1.732337e+00;SF=0,1,2,3,4,5,6,7,8,9,10,11,12,13,14,15,16,17,18,19,20,21,22,23,24,25,26,27,28,29,30,31,32,33,34,35,36,37,38,39,40,41,42,43,44,45,46,47,48,49,50,51,52,53,54,55,56,57,58,59,60,61,62,63,64,65,66,67,68,69,70,71,72,73,74,75,76,77,78,79,80,81,82,83,84,85,86,87,88,89,90,91,92,93,94,95,96,97,98,99,100,101,102,103;VDB=1.856550e-18;ANN=T|missense_variant|MODERATE|LMJF5203_00008|LMJF5203_00008|transcript|LMJF5203_00008|protein_coding|1/1|c.123A>T|p.Leu41Phe|123/1515|123/1515|41/504||;Cases=102,2,206;Controls=0,0,0;CC_TREND=NaN;CC_GENO=NaN;CC_ALL=1.000e+00;CC_DOM=1.000e+00;CC_REC=1.000e+00;Private=Lineage_02	GT:GQ:PL	1/1:99:255,190,0	1/1:99:255,255,0	1/1:99:255,255,0	1/1:99:255,57,0	1/1:99:255,255,0	1/1:99:255,255,0	1/1:99:255,136,0	1/1:99:255,63,0	1/1:75:255,39,0	1/1:99:255,255,0	1/1:99:255,123,0	1/1:65:255,34,0	1/1:99:255,197,0	1/1:99:255,255,0	1/1:99:255,172,0	1/1:99:255,172,0	1/1:99:255,166,0	1/1:99:255,255,0	1/1:99:255,255,0	1/1:99:255,163,0	1/1:99:255,255,0	1/1:99:255,255,0	1/1:99:255,255,0	1/1:65:255,34,0	1/1:99:255,255,0	1/1:99:255,255,0	1/1:99:255,255,0	1/1:99:255,255,0	1/1:99:255,69,0	1/1:99:255,255,0	1/1:99:255,255,0	0/1:95:255,0,92	1/1:99:255,255,0	1/1:99:255,255,0	1/1:99:255,255,0	1/1:99:255,255,0	1/1:99:255,255,0	1/1:99:255,255,0	1/1:99:255,59,0	1/1:99:255,255,0	1/1:99:255,255,0	1/1:99:255,255,0	1/1:99:255,255,0	1/1:99:255,255,0	1/1:99:255,248,0	1/1:99:255,255,0	1/1:99:255,255,0	1/1:99:255,255,0	1/1:99:255,255,0	1/1:99:255,255,0	1/1:99:255,255,0	1/1:67:255,35,0	1/1:99:255,184,0	1/1:87:255,45,0	1/1:99:255,84,0	1/1:99:255,69,0	1/1:99:255,87,0	1/1:91:255,47,0	1/1:99:255,69,0	1/1:99:255,93,0	1/1:99:255,108,0	1/1:99:255,54,0	1/1:99:255,69,0	1/1:99:255,51,0	1/1:99:255,54,0	1/1:99:255,175,0	1/1:99:255,99,0	1/1:99:255,75,0	1/1:99:255,54,0	1/1:99:255,105,0	1/1:87:255,45,0	1/1:99:255,135,0	1/1:99:255,92,0	1/1:99:255,75,0	1/1:99:255,178,0	1/1:99:255,81,0	1/1:99:255,135,0	1/1:99:255,66,0	1/1:99:255,81,0	1/1:99:255,141,0	1/1:99:255,126,0	1/1:99:255,90,0	1/1:99:255,226,0	1/1:99:255,255,0	1/1:99:255,255,0	1/1:99:255,148,0	1/1:99:255,250,0	1/1:99:255,255,0	1/1:99:255,255,0	1/1:99:255,69,0	1/1:99:255,127,0	1/1:99:255,229,0	1/1:99:255,255,0	1/1:99:255,255,0	1/1:99:255,255,0	0/1:14:255,0,11	1/1:35:255,19,0	1/1:99:255,255,0	1/1:99:255,255,0	1/1:99:255,255,0	1/1:99:255,255,0	1/1:99:255,255,0	1/1:99:255,255,0	1/1:99:255,105,0	.	.	.	.	.	.	.	.	.	.	.	.	.	.	.	.	.	.	.	.	.	.	.	.	.	.	.	.	.	.	.	.	.	.	.	.	.	.	.	.	.	.	.	.	.	.	.	.	.	.	.	.	.	.	.	.	.	.	.	.	.	.	.	.	.	.	.	.	.	.	.	.	.	.	.	.	.	.	.	.	.	.	.	.	.	.	.	.	.	.	.	.	.	.	.	.	.	.	.	.	.	.	.	.	.	.	.	.	.	.	.	.	.	.	.	.	.	.	.	.
JF5203_chromosome	10857	.	T	C	222.03	.	AC1=2;AC=207;AF1=1;AN=208;DP4=60,42,7940,5869;DP=14092;FQ=-220;MQ=56;PV4=0.48,0.42,1,1;RPB=-2.080126e-01;SF=0,1,2,3,4,5,6,7,8,9,10,11,12,13,14,15,16,17,18,19,20,21,22,23,24,25,26,27,28,29,30,31,32,33,34,35,36,37,38,39,40,41,42,43,44,45,46,47,48,49,50,51,52,53,54,55,56,57,58,59,60,61,62,63,64,65,66,67,68,69,70,71,72,73,74,75,76,77,78,79,80,81,82,83,84,85,86,87,88,89,90,91,92,93,94,95,96,97,98,99,100,101,102,103;VDB=2.925992e-21;ANN=C|missense_variant|MODERATE|LMJF5203_00008|LMJF5203_00008|transcript|LMJF5203_00008|protein_coding|1/1|c.131T>C|p.Val44Ala|131/1515|131/1515|44/504||;Cases=103,1,207;Controls=0,0,0;CC_TREND=NaN;CC_GENO=NaN;CC_ALL=1.000e+00;CC_DOM=1.000e+00;CC_REC=1.000e+00;Private=Lineage_02	GT:PL:GQ	1/1:255,193,0:99	1/1:255,255,0:99	1/1:255,255,0:99	1/1:255,57,0:99	1/1:255,255,0:99	1/1:255,255,0:99	1/1:255,163,0:99	1/1:255,63,0:99	1/1:255,36,0:69	1/1:255,255,0:99	1/1:255,123,0:99	1/1:255,34,0:65	1/1:255,215,0:99	1/1:255,255,0:99	1/1:255,175,0:99	1/1:255,175,0:99	1/1:255,166,0:99	1/1:255,255,0:99	1/1:255,255,0:99	1/1:255,165,0:99	1/1:255,255,0:99	1/1:255,255,0:99	1/1:255,255,0:99	1/1:255,37,0:71	1/1:255,255,0:99	1/1:255,255,0:99	1/1:255,255,0:99	1/1:255,255,0:99	1/1:255,69,0:99	1/1:255,255,0:99	1/1:255,255,0:99	0/1:255,0,114:99	1/1:255,255,0:99	1/1:255,255,0:99	1/1:255,255,0:99	1/1:255,255,0:99	1/1:255,255,0:99	1/1:255,255,0:99	1/1:255,58,0:99	1/1:255,255,0:99	1/1:255,255,0:99	1/1:255,255,0:99	1/1:255,255,0:99	1/1:255,255,0:99	1/1:255,234,0:99	1/1:255,255,0:99	1/1:255,255,0:99	1/1:255,255,0:99	1/1:255,255,0:99	1/1:255,255,0:99	1/1:255,255,0:99	1/1:255,53,0:99	1/1:255,184,0:99	1/1:255,45,0:87	1/1:255,84,0:99	1/1:255,69,0:99	1/1:255,90,0:99	1/1:255,16,0:29	1/1:255,69,0:99	1/1:255,90,0:99	1/1:255,105,0:99	1/1:255,48,0:93	1/1:255,60,0:99	1/1:255,51,0:99	1/1:255,54,0:99	1/1:255,169,0:99	1/1:255,96,0:99	1/1:255,81,0:99	1/1:255,54,0:99	1/1:255,105,0:99	1/1:255,48,0:93	1/1:255,135,0:99	1/1:255,126,0:99	1/1:255,72,0:99	1/1:255,178,0:99	1/1:255,78,0:99	1/1:255,135,0:99	1/1:255,63,0:99	1/1:255,81,0:99	1/1:255,141,0:99	1/1:255,129,0:99	1/1:255,87,0:99	1/1:255,184,0:99	1/1:255,255,0:99	1/1:255,255,0:99	1/1:255,154,0:99	1/1:255,255,0:99	1/1:255,255,0:99	1/1:255,255,0:99	1/1:255,66,0:99	1/1:255,123,0:99	1/1:255,223,0:99	1/1:255,255,0:99	1/1:255,255,0:99	1/1:255,255,0:99	1/1:255,36,0:69	1/1:255,42,0:81	1/1:255,255,0:99	1/1:255,255,0:99	1/1:255,255,0:99	1/1:255,255,0:99	1/1:255,255,0:99	1/1:255,255,0:99	1/1:255,105,0:99	.	.	.	.	.	.	.	.	.	.	.	.	.	.	.	.	.	.	.	.	.	.	.	.	.	.	.	.	.	.	.	.	.	.	.	.	.	.	.	.	.	.	.	.	.	.	.	.	.	.	.	.	.	.	.	.	.	.	.	.	.	.	.	.	.	.	.	.	.	.	.	.	.	.	.	.	.	.	.	.	.	.	.	.	.	.	.	.	.	.	.	.	.	.	.	.	.	.	.	.	.	.	.	.	.	.	.	.	.	.	.	.	.	.	.	.	.	.	.	.
JF5203_chromosome	10910	.	A	G	222.03	.	AC1=2;AC=207;AF1=1;AN=208;DP4=61,57,14230,13132;DP=28701;FQ=-282;MQ=60;PV4=1,0.38,1,1;RPB=-1.485036e+00;SF=0,1,2,3,4,5,6,7,8,9,10,11,12,13,14,15,16,17,18,19,20,21,22,23,24,25,26,27,28,29,30,31,32,33,34,35,36,37,38,39,40,41,42,43,44,45,46,47,48,49,50,51,52,53,54,55,56,57,58,59,60,61,62,63,64,65,66,67,68,69,70,71,72,73,74,75,76,77,78,79,80,81,82,83,84,85,86,87,88,89,90,91,92,93,94,95,96,97,98,99,100,101,102,103;VDB=4.998719e-01;ANN=G|missense_variant|MODERATE|LMJF5203_00008|LMJF5203_00008|transcript|LMJF5203_00008|protein_coding|1/1|c.184A>G|p.Ile62Val|184/1515|184/1515|62/504||;Cases=103,1,207;Controls=0,0,0;CC_TREND=NaN;CC_GENO=NaN;CC_ALL=1.000e+00;CC_DOM=1.000e+00;CC_REC=1.000e+00;Private=Lineage_02	GT:GQ:PL	1/1:99:255,255,0	1/1:99:255,255,0	1/1:99:255,255,0	1/1:99:255,93,0	1/1:99:255,255,0	1/1:99:255,255,0	1/1:99:255,255,0	1/1:99:255,166,0	1/1:99:255,69,0	1/1:99:255,255,0	1/1:99:255,255,0	1/1:99:255,85,0	1/1:99:255,255,0	1/1:99:255,255,0	1/1:99:255,255,0	1/1:99:255,255,0	1/1:99:255,255,0	1/1:99:255,255,0	1/1:99:255,255,0	1/1:99:255,255,0	1/1:99:255,255,0	1/1:99:255,255,0	1/1:99:255,255,0	1/1:99:255,160,0	1/1:99:255,255,0	1/1:99:255,255,0	1/1:99:255,255,0	1/1:99:255,255,0	1/1:99:255,169,0	1/1:99:255,255,0	1/1:99:255,255,0	0/1:99:255,0,121	1/1:99:255,255,0	1/1:99:255,255,0	1/1:99:255,255,0	1/1:99:255,255,0	1/1:99:255,255,0	1/1:99:255,255,0	1/1:99:255,112,0	1/1:99:255,255,0	1/1:99:255,255,0	1/1:99:255,255,0	1/1:99:255,255,0	1/1:99:255,255,0	1/1:99:255,255,0	1/1:99:255,255,0	1/1:99:255,255,0	1/1:99:255,255,0	1/1:99:255,255,0	1/1:99:255,255,0	1/1:99:255,255,0	1/1:99:255,255,0	1/1:99:255,255,0	1/1:99:255,78,0	1/1:99:255,129,0	1/1:99:255,90,0	1/1:99:255,129,0	1/1:89:255,46,0	1/1:99:255,108,0	1/1:99:255,199,0	1/1:99:255,172,0	1/1:99:255,87,0	1/1:37:255,20,0	1/1:99:255,114,0	1/1:99:255,175,0	1/1:99:255,255,0	1/1:99:255,132,0	1/1:99:255,120,0	1/1:99:255,126,0	1/1:99:255,205,0	1/1:99:255,99,0	1/1:99:255,205,0	1/1:99:255,199,0	1/1:99:255,117,0	1/1:99:255,255,0	1/1:99:255,138,0	1/1:99:255,217,0	1/1:99:255,105,0	1/1:99:255,193,0	1/1:99:255,241,0	1/1:99:255,211,0	1/1:99:255,178,0	1/1:99:255,255,0	1/1:99:255,255,0	1/1:99:255,255,0	1/1:99:255,255,0	1/1:99:255,255,0	1/1:99:255,255,0	1/1:99:255,255,0	1/1:99:255,154,0	1/1:99:255,255,0	1/1:99:255,255,0	1/1:99:255,255,0	1/1:99:255,255,0	1/1:99:255,255,0	1/1:99:255,104,0	1/1:99:255,63,0	1/1:99:255,255,0	1/1:99:255,255,0	1/1:99:255,255,0	1/1:99:255,255,0	1/1:99:255,255,0	1/1:99:255,255,0	1/1:99:255,175,0	.	.	.	.	.	.	.	.	.	.	.	.	.	.	.	.	.	.	.	.	.	.	.	.	.	.	.	.	.	.	.	.	.	.	.	.	.	.	.	.	.	.	.	.	.	.	.	.	.	.	.	.	.	.	.	.	.	.	.	.	.	.	.	.	.	.	.	.	.	.	.	.	.	.	.	.	.	.	.	.	.	.	.	.	.	.	.	.	.	.	.	.	.	.	.	.	.	.	.	.	.	.	.	.	.	.	.	.	.	.	.	.	.	.	.	.	.	.	.	.
JF5203_chromosome	11007	.	T	A	222.03	.	AC1=2;AC=207;AF1=1;AN=208;DP4=42,81,12708,14578;DP=28762;FQ=-282;MQ=60;PV4=0.41,0.29,1,0.18;RPB=-1.737665e-01;SF=0,1,2,3,4,5,6,7,8,9,10,11,12,13,14,15,16,17,18,19,20,21,22,23,24,25,26,27,28,29,30,31,32,33,34,35,36,37,38,39,40,41,42,43,44,45,46,47,48,49,50,51,52,53,54,55,56,57,58,59,60,61,62,63,64,65,66,67,68,69,70,71,72,73,74,75,76,77,78,79,80,81,82,83,84,85,86,87,88,89,90,91,92,93,94,95,96,97,98,99,100,101,102,103;VDB=3.986193e-01;ANN=A|missense_variant|MODERATE|LMJF5203_00008|LMJF5203_00008|transcript|LMJF5203_00008|protein_coding|1/1|c.281T>A|p.Met94Lys|281/1515|281/1515|94/504||;Cases=103,1,207;Controls=0,0,0;CC_TREND=NaN;CC_GENO=NaN;CC_ALL=1.000e+00;CC_DOM=1.000e+00;CC_REC=1.000e+00;Private=Lineage_02	GT:GQ:PL	1/1:99:255,255,0	1/1:99:255,255,0	1/1:99:255,255,0	1/1:99:255,67,0	1/1:99:255,255,0	1/1:99:255,255,0	1/1:99:255,255,0	1/1:99:255,126,0	1/1:81:255,42,0	1/1:99:255,255,0	1/1:99:255,255,0	1/1:99:255,94,0	1/1:99:255,255,0	1/1:99:255,255,0	1/1:99:255,255,0	1/1:99:255,255,0	1/1:99:255,255,0	1/1:99:255,255,0	1/1:99:255,255,0	1/1:99:255,255,0	1/1:99:255,255,0	1/1:99:255,255,0	1/1:99:255,255,0	1/1:99:255,178,0	1/1:99:255,255,0	1/1:99:255,255,0	1/1:99:255,255,0	1/1:99:255,255,0	1/1:99:255,169,0	1/1:99:255,255,0	1/1:99:255,255,0	0/1:99:255,0,118	1/1:99:255,255,0	1/1:99:255,255,0	1/1:99:255,255,0	1/1:99:255,255,0	1/1:99:255,255,0	1/1:99:255,255,0	1/1:99:255,133,0	1/1:99:255,255,0	1/1:99:255,255,0	1/1:99:255,255,0	1/1:99:255,255,0	1/1:99:255,255,0	1/1:99:255,255,0	1/1:99:255,255,0	1/1:99:255,255,0	1/1:99:255,255,0	1/1:99:255,255,0	1/1:99:255,255,0	1/1:99:255,255,0	1/1:99:255,255,0	1/1:99:255,190,0	1/1:99:255,75,0	1/1:99:255,132,0	1/1:99:255,111,0	1/1:99:255,129,0	1/1:99:255,213,0	1/1:99:255,93,0	1/1:99:255,190,0	1/1:99:255,184,0	1/1:93:255,48,0	1/1:99:255,60,0	1/1:99:255,93,0	1/1:99:255,184,0	1/1:99:255,163,0	1/1:99:255,111,0	1/1:99:255,163,0	1/1:99:255,178,0	1/1:99:255,107,0	1/1:99:255,144,0	1/1:99:255,196,0	1/1:99:255,241,0	1/1:99:255,199,0	1/1:99:255,255,0	1/1:99:255,172,0	1/1:99:255,235,0	1/1:71:255,37,0	1/1:99:255,196,0	1/1:99:255,208,0	1/1:99:255,250,0	1/1:99:255,190,0	1/1:99:255,255,0	1/1:99:255,255,0	1/1:99:255,255,0	1/1:99:255,218,0	1/1:99:255,255,0	1/1:99:255,255,0	1/1:99:255,255,0	1/1:99:255,169,0	1/1:99:255,214,0	1/1:99:255,255,0	1/1:99:255,255,0	1/1:99:255,255,0	1/1:99:255,255,0	1/1:99:255,136,0	1/1:99:255,154,0	1/1:99:255,255,0	1/1:99:255,255,0	1/1:99:255,255,0	1/1:99:255,255,0	1/1:99:255,255,0	1/1:99:255,255,0	1/1:99:255,184,0	.	.	.	.	.	.	.	.	.	.	.	.	.	.	.	.	.	.	.	.	.	.	.	.	.	.	.	.	.	.	.	.	.	.	.	.	.	.	.	.	.	.	.	.	.	.	.	.	.	.	.	.	.	.	.	.	.	.	.	.	.	.	.	.	.	.	.	.	.	.	.	.	.	.	.	.	.	.	.	.	.	.	.	.	.	.	.	.	.	.	.	.	.	.	.	.	.	.	.	.	.	.	.	.	.	.	.	.	.	.	.	.	.	.	.	.	.	.	.	.
JF5203_chromosome	11015	.	G	A	222.03	.	AC1=2;AC=207;AF1=1;AN=208;DP4=44,78,12536,13775;DP=27584;FQ=-282;MQ=60;PV4=0.4,0.35,0.48,0.17;RPB=-6.315461e-01;SF=0,1,2,3,4,5,6,7,8,9,10,11,12,13,14,15,16,17,18,19,20,21,22,23,24,25,26,27,28,29,30,31,32,33,34,35,36,37,38,39,40,41,42,43,44,45,46,47,48,49,50,51,52,53,54,55,56,57,58,59,60,61,62,63,64,65,66,67,68,69,70,71,72,73,74,75,76,77,78,79,80,81,82,83,84,85,86,87,88,89,90,91,92,93,94,95,96,97,98,99,100,101,102,103;VDB=2.896444e-01;ANN=A|missense_variant|MODERATE|LMJF5203_00008|LMJF5203_00008|transcript|LMJF5203_00008|protein_coding|1/1|c.289G>A|p.Ala97Thr|289/1515|289/1515|97/504||;Cases=103,1,207;Controls=0,0,0;CC_TREND=NaN;CC_GENO=NaN;CC_ALL=1.000e+00;CC_DOM=1.000e+00;CC_REC=1.000e+00;Private=Lineage_02	GT:PL:GQ	1/1:255,255,0:99	1/1:255,255,0:99	1/1:255,255,0:99	1/1:255,61,0:99	1/1:255,255,0:99	1/1:255,255,0:99	1/1:255,255,0:99	1/1:255,126,0:99	1/1:255,36,0:69	1/1:255,255,0:99	1/1:255,255,0:99	1/1:255,94,0:99	1/1:255,255,0:99	1/1:255,255,0:99	1/1:255,255,0:99	1/1:255,255,0:99	1/1:255,255,0:99	1/1:255,255,0:99	1/1:255,255,0:99	1/1:255,255,0:99	1/1:255,255,0:99	1/1:255,255,0:99	1/1:255,255,0:99	1/1:255,172,0:99	1/1:255,255,0:99	1/1:255,255,0:99	1/1:255,255,0:99	1/1:255,255,0:99	1/1:255,160,0:99	1/1:255,255,0:99	1/1:255,255,0:99	0/1:255,0,120:99	1/1:255,255,0:99	1/1:255,255,0:99	1/1:255,255,0:99	1/1:255,255,0:99	1/1:255,255,0:99	1/1:255,255,0:99	1/1:255,110,0:99	1/1:255,255,0:99	1/1:255,255,0:99	1/1:255,255,0:99	1/1:255,255,0:99	1/1:255,255,0:99	1/1:255,255,0:99	1/1:255,255,0:99	1/1:255,255,0:99	1/1:255,255,0:99	1/1:255,255,0:99	1/1:255,255,0:99	1/1:255,255,0:99	1/1:255,255,0:99	1/1:255,187,0:99	1/1:255,78,0:99	1/1:255,138,0:99	1/1:255,111,0:99	1/1:255,123,0:99	1/1:255,213,0:99	1/1:255,90,0:99	1/1:255,196,0:99	1/1:255,181,0:99	1/1:255,45,0:87	1/1:255,57,0:99	1/1:255,93,0:99	1/1:255,184,0:99	1/1:255,154,0:99	1/1:255,114,0:99	1/1:255,175,0:99	1/1:255,181,0:99	1/1:255,114,0:99	1/1:255,138,0:99	1/1:255,202,0:99	1/1:255,241,0:99	1/1:255,202,0:99	1/1:255,255,0:99	1/1:255,166,0:99	1/1:255,223,0:99	1/1:255,38,0:73	1/1:255,205,0:99	1/1:255,235,0:99	1/1:255,253,0:99	1/1:255,184,0:99	1/1:255,255,0:99	1/1:255,255,0:99	1/1:255,255,0:99	1/1:255,216,0:99	1/1:255,255,0:99	1/1:255,255,0:99	1/1:255,255,0:99	1/1:255,138,0:99	1/1:255,165,0:99	1/1:255,255,0:99	1/1:255,255,0:99	1/1:255,255,0:99	1/1:255,255,0:99	1/1:255,113,0:99	1/1:255,159,0:99	1/1:255,255,0:99	1/1:255,255,0:99	1/1:255,255,0:99	1/1:255,255,0:99	1/1:255,255,0:99	1/1:255,255,0:99	1/1:255,181,0:99	.	.	.	.	.	.	.	.	.	.	.	.	.	.	.	.	.	.	.	.	.	.	.	.	.	.	.	.	.	.	.	.	.	.	.	.	.	.	.	.	.	.	.	.	.	.	.	.	.	.	.	.	.	.	.	.	.	.	.	.	.	.	.	.	.	.	.	.	.	.	.	.	.	.	.	.	.	.	.	.	.	.	.	.	.	.	.	.	.	.	.	.	.	.	.	.	.	.	.	.	.	.	.	.	.	.	.	.	.	.	.	.	.	.	.	.	.	.	.	.
JF5203_chromosome	11235	.	A	C	222.05	.	AC1=2;AC=207;AF1=1;AN=208;DP4=71,35,12218,11905;DP=24834;FQ=-282;MQ=52;PV4=1,0.32,1,0.4;RPB=-7.315635e-01;SF=0,1,2,3,4,5,6,7,8,9,10,11,12,13,14,15,16,17,18,19,20,21,22,23,24,25,26,27,28,29,30,31,32,33,34,35,36,37,38,39,40,41,42,43,44,45,46,47,48,49,50,51,52,53,54,55,56,57,58,59,60,61,62,63,64,65,66,67,68,69,70,71,72,73,74,75,76,77,78,79,80,81,82,83,84,85,86,87,88,89,90,91,92,93,94,95,96,97,98,99,100,101,102,103;VDB=2.946934e-01;ANN=C|missense_variant|MODERATE|LMJF5203_00008|LMJF5203_00008|transcript|LMJF5203_00008|protein_coding|1/1|c.509A>C|p.Glu170Ala|509/1515|509/1515|170/504||;Cases=103,1,207;Controls=0,0,0;CC_TREND=NaN;CC_GENO=NaN;CC_ALL=1.000e+00;CC_DOM=1.000e+00;CC_REC=1.000e+00;Private=Lineage_02	GT:GQ:PL	1/1:99:255,255,0	1/1:99:255,255,0	1/1:99:255,255,0	1/1:9:255,5,0	1/1:99:255,255,0	1/1:99:255,255,0	1/1:99:255,255,0	1/1:99:255,120,0	1/1:99:255,57,0	1/1:99:255,255,0	1/1:99:255,255,0	1/1:99:255,138,0	1/1:99:255,255,0	1/1:99:255,255,0	1/1:99:255,255,0	1/1:99:255,255,0	1/1:99:255,255,0	1/1:99:255,255,0	1/1:99:255,255,0	1/1:99:255,255,0	1/1:99:255,255,0	1/1:99:255,255,0	1/1:99:255,255,0	1/1:99:255,155,0	1/1:99:255,255,0	1/1:99:255,255,0	1/1:99:255,255,0	1/1:99:255,255,0	1/1:99:255,178,0	1/1:99:255,255,0	1/1:99:255,255,0	0/1:26:255,0,23	1/1:99:255,255,0	1/1:99:255,255,0	1/1:99:255,255,0	1/1:99:255,255,0	1/1:99:255,255,0	1/1:99:255,255,0	1/1:99:255,72,0	1/1:99:255,255,0	1/1:99:255,255,0	1/1:99:255,255,0	1/1:99:255,255,0	1/1:99:255,255,0	1/1:99:255,255,0	1/1:99:255,255,0	1/1:99:255,255,0	1/1:99:255,255,0	1/1:99:255,255,0	1/1:99:255,255,0	1/1:99:255,255,0	1/1:99:255,248,0	1/1:99:255,175,0	1/1:99:255,90,0	1/1:99:255,126,0	1/1:99:255,93,0	1/1:99:255,108,0	1/1:99:255,100,0	1/1:99:255,75,0	1/1:99:255,117,0	1/1:99:255,120,0	1/1:99:255,66,0	1/1:87:255,45,0	1/1:99:255,93,0	1/1:99:255,154,0	1/1:99:255,232,0	1/1:99:255,96,0	1/1:99:255,178,0	1/1:99:255,117,0	1/1:99:255,166,0	1/1:99:255,141,0	1/1:99:255,244,0	1/1:99:255,235,0	1/1:99:255,178,0	1/1:99:255,255,0	1/1:99:255,175,0	1/1:99:255,214,0	1/1:99:255,72,0	1/1:99:255,190,0	1/1:99:255,214,0	1/1:99:255,193,0	1/1:99:255,255,0	1/1:99:255,255,0	1/1:99:255,255,0	1/1:99:255,255,0	1/1:99:255,169,0	1/1:99:255,255,0	1/1:99:255,255,0	1/1:99:255,255,0	1/1:99:255,84,0	1/1:99:255,152,0	1/1:99:255,255,0	1/1:99:255,255,0	1/1:99:255,255,0	1/1:99:255,255,0	1/1:37:255,20,0	1/1:99:255,76,0	1/1:99:255,255,0	1/1:99:255,255,0	1/1:99:255,255,0	1/1:99:255,255,0	1/1:99:255,255,0	1/1:99:255,255,0	1/1:99:255,151,0	.	.	.	.	.	.	.	.	.	.	.	.	.	.	.	.	.	.	.	.	.	.	.	.	.	.	.	.	.	.	.	.	.	.	.	.	.	.	.	.	.	.	.	.	.	.	.	.	.	.	.	.	.	.	.	.	.	.	.	.	.	.	.	.	.	.	.	.	.	.	.	.	.	.	.	.	.	.	.	.	.	.	.	.	.	.	.	.	.	.	.	.	.	.	.	.	.	.	.	.	.	.	.	.	.	.	.	.	.	.	.	.	.	.	.	.	.	.	.	.
JF5203_chromosome	11246	.	A	G	222.03	.	AC1=2;AC=217;AF1=1;AN=218;DP4=69,38,13102,12522;DP=26152;FQ=-282;MQ=51;PV4=1,0.37,1,0.32;RPB=6.573758e-01;SF=0,1,2,3,4,5,6,7,8,9,10,11,12,13,14,15,16,17,18,19,20,21,22,23,24,25,26,27,28,29,30,31,32,33,34,35,36,37,38,39,40,41,42,43,44,45,46,47,48,49,50,51,52,53,54,55,56,57,58,59,60,61,62,63,64,65,66,67,68,69,70,71,72,73,74,75,76,77,78,79,80,81,82,83,84,85,86,87,88,89,90,91,92,93,94,95,96,97,98,99,100,101,102,103,139,154,164,175,192;VDB=6.045499e-13;ANN=G|missense_variant|MODERATE|LMJF5203_00008|LMJF5203_00008|transcript|LMJF5203_00008|protein_coding|1/1|c.520A>G|p.Lys174Glu|520/1515|520/1515|174/504||;Cases=104,0,208;Controls=4,1,9;CC_TREND=4.611e-06;CC_GENO=NaN;CC_ALL=4.587e-02;CC_DOM=4.587e-02;CC_REC=1.000e+00	GT:GQ:PL	1/1:99:255,255,0	1/1:99:255,255,0	1/1:99:255,255,0	1/1:89:255,46,0	1/1:99:255,255,0	1/1:99:255,255,0	1/1:99:255,255,0	1/1:99:255,105,0	1/1:99:255,57,0	1/1:99:255,255,0	1/1:99:255,255,0	1/1:99:255,111,0	1/1:99:255,255,0	1/1:99:255,255,0	1/1:99:255,255,0	1/1:99:255,255,0	1/1:99:255,255,0	1/1:99:255,255,0	1/1:99:255,255,0	1/1:99:255,255,0	1/1:99:255,255,0	1/1:99:255,255,0	1/1:99:255,255,0	1/1:99:255,161,0	1/1:99:255,255,0	1/1:99:255,255,0	1/1:99:255,255,0	1/1:99:255,255,0	1/1:99:255,166,0	1/1:99:255,255,0	1/1:99:255,255,0	1/1:43:255,23,0	1/1:99:255,255,0	1/1:99:255,255,0	1/1:99:255,255,0	1/1:99:255,255,0	1/1:99:255,255,0	1/1:99:255,255,0	1/1:99:255,60,0	1/1:99:255,255,0	1/1:99:255,255,0	1/1:99:255,255,0	1/1:99:255,255,0	1/1:99:255,255,0	1/1:99:255,255,0	1/1:99:255,255,0	1/1:99:255,255,0	1/1:99:255,255,0	1/1:99:255,255,0	1/1:99:255,255,0	1/1:99:255,255,0	1/1:99:255,224,0	1/1:99:255,166,0	1/1:99:255,93,0	1/1:99:255,107,0	1/1:99:255,87,0	1/1:99:255,117,0	1/1:99:255,87,0	1/1:99:255,72,0	1/1:99:255,114,0	1/1:99:255,120,0	1/1:99:255,72,0	1/1:87:255,45,0	1/1:99:255,93,0	1/1:99:255,151,0	1/1:99:255,205,0	1/1:99:255,96,0	1/1:99:255,175,0	1/1:99:255,117,0	1/1:99:255,132,0	1/1:99:255,151,0	1/1:99:255,250,0	1/1:99:255,241,0	1/1:99:255,178,0	1/1:99:255,255,0	1/1:99:255,169,0	1/1:99:255,214,0	1/1:99:255,78,0	1/1:99:255,181,0	1/1:99:255,211,0	1/1:99:255,196,0	1/1:99:255,255,0	1/1:99:255,255,0	1/1:99:255,255,0	1/1:99:255,255,0	1/1:99:255,255,0	1/1:99:255,255,0	1/1:99:255,255,0	1/1:99:255,255,0	1/1:99:255,120,0	1/1:99:255,192,0	1/1:99:255,255,0	1/1:99:255,255,0	1/1:99:255,255,0	1/1:99:255,255,0	1/1:99:255,163,0	1/1:99:255,82,0	1/1:99:255,255,0	1/1:99:255,255,0	1/1:99:255,255,0	1/1:99:255,255,0	1/1:99:255,255,0	1/1:99:255,255,0	1/1:99:255,148,0	.	.	.	.	.	.	.	.	.	.	.	.	.	.	.	.	.	.	.	.	.	.	.	.	.	.	.	.	.	.	.	.	.	.	.	0/1:11:255,0,8	.	.	.	.	.	.	.	.	.	.	.	.	.	.	1/1:99:255,255,0	.	.	.	.	.	.	.	.	.	1/1:99:255,255,0	.	.	.	.	.	.	.	.	.	.	1/1:99:255,255,0	.	.	.	.	.	.	.	.	.	.	.	.	.	.	.	.	1/1:99:255,255,0	.	.	.	.	.	.	.	.	.	.	.	.	.	.	.	.	.	.	.	.	.	.	.	.	.	.	.	.	.	.	.
JF5203_chromosome	11279	.	G	T	222.06	.	AC1=2;AC=236;AF1=1;AN=238;DP4=64,42,12196,12076;DP=25147;FQ=-282;MQ=56;PV4=1,0.34,1,0.41;RPB=-3.249182e-01;SF=0,1,2,3,4,5,6,7,8,9,10,11,12,13,14,15,16,17,18,19,20,21,22,23,24,25,26,27,28,29,30,31,32,33,34,35,36,37,38,39,40,41,42,43,44,45,46,47,48,49,50,51,52,53,54,55,56,57,58,59,60,61,63,64,65,66,67,68,69,70,71,72,73,74,75,76,77,78,79,80,81,82,83,84,85,86,87,88,89,90,91,92,93,94,95,96,97,98,99,100,101,102,103,138,139,141,142,146,154,156,157,158,159,160,164,174,175,192,211;VDB=5.287736e-24;ANN=T|missense_variant|MODERATE|LMJF5203_00008|LMJF5203_00008|transcript|LMJF5203_00008|protein_coding|1/1|c.553G>T|p.Ala185Ser|553/1515|553/1515|185/504||;Cases=102,1,205;Controls=15,1,31;CC_TREND=1.264e-01;CC_GENO=NaN;CC_ALL=2.513e-01;CC_DOM=2.518e-01;CC_REC=1.000e+00	GT:GQ:PL	1/1:99:255,255,0	1/1:99:255,255,0	1/1:99:255,255,0	1/1:99:255,55,0	1/1:99:255,255,0	1/1:99:255,255,0	1/1:99:255,255,0	1/1:99:255,96,0	1/1:69:255,36,0	1/1:99:255,255,0	1/1:99:255,172,0	1/1:99:255,111,0	1/1:99:255,255,0	1/1:99:255,255,0	1/1:99:255,255,0	1/1:99:255,255,0	1/1:99:255,255,0	1/1:99:255,255,0	1/1:99:255,255,0	1/1:99:255,255,0	1/1:99:255,255,0	1/1:99:255,255,0	1/1:99:255,255,0	1/1:99:255,175,0	1/1:99:255,255,0	1/1:99:255,255,0	1/1:99:255,255,0	1/1:99:255,255,0	1/1:99:255,129,0	1/1:99:255,255,0	1/1:99:255,255,0	1/1:99:255,57,0	1/1:99:255,255,0	1/1:99:255,255,0	1/1:99:255,255,0	1/1:99:255,255,0	1/1:99:255,255,0	1/1:99:255,255,0	0/1:9:255,0,6	1/1:99:255,255,0	1/1:99:255,255,0	1/1:99:255,255,0	1/1:99:255,255,0	1/1:99:255,255,0	1/1:99:255,255,0	1/1:99:255,255,0	1/1:99:255,255,0	1/1:99:255,255,0	1/1:99:255,255,0	1/1:99:255,255,0	1/1:99:255,255,0	1/1:99:255,223,0	1/1:99:255,148,0	1/1:99:255,96,0	1/1:99:255,114,0	1/1:99:255,93,0	1/1:99:255,108,0	1/1:99:255,144,0	1/1:99:255,81,0	1/1:99:255,114,0	1/1:99:255,126,0	1/1:99:255,81,0	.	1/1:99:255,102,0	1/1:99:255,141,0	1/1:99:255,211,0	1/1:99:255,93,0	1/1:99:255,166,0	1/1:99:255,114,0	1/1:99:255,166,0	1/1:99:255,144,0	1/1:99:255,220,0	1/1:99:255,229,0	1/1:99:255,163,0	1/1:99:255,255,0	1/1:99:255,172,0	1/1:99:255,202,0	1/1:99:255,69,0	1/1:99:255,181,0	1/1:99:255,205,0	1/1:99:255,190,0	1/1:99:255,253,0	1/1:99:255,255,0	1/1:99:255,255,0	1/1:99:255,255,0	1/1:99:255,190,0	1/1:99:255,255,0	1/1:99:255,255,0	1/1:99:255,255,0	1/1:99:255,102,0	1/1:99:255,138,0	1/1:99:255,255,0	1/1:99:255,255,0	1/1:99:255,255,0	1/1:99:255,255,0	1/1:99:255,142,0	1/1:99:255,148,0	1/1:99:255,255,0	1/1:99:255,255,0	1/1:99:255,255,0	1/1:99:255,255,0	1/1:99:255,255,0	1/1:99:255,255,0	1/1:99:255,144,0	.	.	.	.	.	.	.	.	.	.	.	.	.	.	.	.	.	.	.	.	.	.	.	.	.	.	.	.	.	.	.	.	.	.	1/1:99:255,255,0	0/1:99:255,0,97	.	1/1:99:255,255,0	1/1:99:255,255,0	.	.	.	1/1:99:255,174,0	.	.	.	.	.	.	.	1/1:99:255,255,0	.	1/1:99:255,255,0	1/1:99:255,61,0	1/1:99:255,93,0	1/1:99:255,255,0	1/1:99:255,255,0	.	.	.	1/1:99:255,255,0	.	.	.	.	.	.	.	.	.	1/1:99:255,255,0	1/1:99:255,255,0	.	.	.	.	.	.	.	.	.	.	.	.	.	.	.	.	1/1:99:255,255,0	.	.	.	.	.	.	.	.	.	.	.	.	.	.	.	.	.	.	1/1:99:255,255,0	.	.	.	.	.	.	.	.	.	.	.	.
JF5203_chromosome	11393	.	A	G	222.03	.	AC1=2;AC=207;AF1=1;AN=208;DP4=52,56,13017,13156;DP=27470;FQ=-282;MQ=60;PV4=0.45,0.14,1,0.19;RPB=-4.443542e-01;SF=0,1,2,3,4,5,6,7,8,9,10,11,12,13,14,15,16,17,18,19,20,21,22,23,24,25,26,27,28,29,30,31,32,33,34,35,36,37,38,39,40,41,42,43,44,45,46,47,48,49,50,51,52,53,54,55,56,57,58,59,60,61,62,63,64,65,66,67,68,69,70,71,72,73,74,75,76,77,78,79,80,81,82,83,84,85,86,87,88,89,90,91,92,93,94,95,96,97,98,99,100,101,102,103;VDB=4.707043e-01;ANN=G|missense_variant|MODERATE|LMJF5203_00008|LMJF5203_00008|transcript|LMJF5203_00008|protein_coding|1/1|c.667A>G|p.Thr223Ala|667/1515|667/1515|223/504||;Cases=103,1,207;Controls=0,0,0;CC_TREND=NaN;CC_GENO=NaN;CC_ALL=1.000e+00;CC_DOM=1.000e+00;CC_REC=1.000e+00;Private=Lineage_02	GT:PL:GQ	1/1:255,255,0:99	1/1:255,255,0:99	1/1:255,255,0:99	1/1:255,58,0:99	1/1:255,255,0:99	1/1:255,255,0:99	1/1:255,255,0:99	1/1:255,148,0:99	1/1:255,48,0:93	1/1:255,255,0:99	1/1:255,255,0:99	1/1:255,132,0:99	1/1:255,255,0:99	1/1:255,255,0:99	1/1:255,255,0:99	1/1:255,255,0:99	1/1:255,255,0:99	1/1:255,255,0:99	1/1:255,255,0:99	1/1:255,255,0:99	1/1:255,255,0:99	1/1:255,255,0:99	1/1:255,255,0:99	1/1:255,178,0:99	1/1:255,255,0:99	1/1:255,255,0:99	1/1:255,255,0:99	1/1:255,255,0:99	1/1:255,132,0:99	1/1:255,255,0:99	1/1:255,255,0:99	0/1:255,0,80:83	1/1:255,255,0:99	1/1:255,255,0:99	1/1:255,255,0:99	1/1:255,255,0:99	1/1:255,255,0:99	1/1:255,255,0:99	1/1:255,21,0:39	1/1:255,255,0:99	1/1:255,255,0:99	1/1:255,255,0:99	1/1:255,255,0:99	1/1:255,255,0:99	1/1:255,255,0:99	1/1:255,255,0:99	1/1:255,255,0:99	1/1:255,255,0:99	1/1:255,255,0:99	1/1:255,255,0:99	1/1:255,255,0:99	1/1:255,255,0:99	1/1:255,172,0:99	1/1:255,102,0:99	1/1:255,102,0:99	1/1:255,190,0:99	1/1:255,126,0:99	1/1:255,163,0:99	1/1:255,108,0:99	1/1:255,193,0:99	1/1:255,136,0:99	1/1:255,81,0:99	1/1:255,57,0:99	1/1:255,120,0:99	1/1:255,175,0:99	1/1:255,253,0:99	1/1:255,123,0:99	1/1:255,148,0:99	1/1:255,138,0:99	1/1:255,160,0:99	1/1:255,151,0:99	1/1:255,232,0:99	1/1:255,255,0:99	1/1:255,199,0:99	1/1:255,255,0:99	1/1:255,232,0:99	1/1:255,205,0:99	1/1:255,111,0:99	1/1:255,187,0:99	1/1:255,208,0:99	1/1:255,184,0:99	1/1:255,253,0:99	1/1:255,255,0:99	1/1:255,255,0:99	1/1:255,255,0:99	1/1:255,239,0:99	1/1:255,255,0:99	1/1:255,255,0:99	1/1:255,255,0:99	1/1:255,85,0:99	1/1:255,255,0:99	1/1:255,255,0:99	1/1:255,255,0:99	1/1:255,255,0:99	1/1:255,255,0:99	1/1:255,182,0:99	1/1:255,244,0:99	1/1:255,255,0:99	1/1:255,255,0:99	1/1:255,255,0:99	1/1:255,255,0:99	1/1:255,255,0:99	1/1:255,255,0:99	1/1:255,202,0:99	.	.	.	.	.	.	.	.	.	.	.	.	.	.	.	.	.	.	.	.	.	.	.	.	.	.	.	.	.	.	.	.	.	.	.	.	.	.	.	.	.	.	.	.	.	.	.	.	.	.	.	.	.	.	.	.	.	.	.	.	.	.	.	.	.	.	.	.	.	.	.	.	.	.	.	.	.	.	.	.	.	.	.	.	.	.	.	.	.	.	.	.	.	.	.	.	.	.	.	.	.	.	.	.	.	.	.	.	.	.	.	.	.	.	.	.	.	.	.	.
JF5203_chromosome	11648	.	G	T	221.73	.	AC1=2;AC=179;AF1=1;AN=182;DP4=51,57,8045,7358;DP=15879;FQ=-282;MQ=58;PV4=1,0.33,0.29,0.31;RPB=8.854891e-01;SF=1,2,3,5,6,7,9,10,11,12,13,14,15,16,17,18,19,20,21,22,23,24,25,26,27,29,30,31,32,33,34,35,36,37,38,40,41,42,43,44,45,46,47,48,49,50,51,52,53,54,57,59,62,63,64,65,66,67,68,69,70,71,72,73,74,75,76,77,78,79,80,81,82,83,84,88,89,90,91,92,93,94,95,96,97,98,99,100,101,102,103;VDB=4.869385e-33;ANN=T|missense_variant|MODERATE|LMJF5203_00008|LMJF5203_00008|transcript|LMJF5203_00008|protein_coding|1/1|c.922G>T|p.Ala308Ser|922/1515|922/1515|308/504||;Cases=88,3,179;Controls=0,0,0;CC_TREND=NaN;CC_GENO=NaN;CC_ALL=1.000e+00;CC_DOM=1.000e+00;CC_REC=1.000e+00;Private=Lineage_02	GT:PL:GQ	.	1/1:255,255,0:99	1/1:255,255,0:99	1/1:255,63,0:99	.	1/1:255,255,0:99	1/1:255,255,0:99	1/1:255,75,0:99	.	1/1:255,255,0:99	1/1:255,255,0:99	1/1:255,84,0:99	1/1:255,255,0:99	1/1:255,255,0:99	1/1:255,247,0:99	1/1:255,211,0:99	1/1:255,255,0:99	1/1:255,94,0:99	1/1:255,255,0:99	1/1:255,255,0:99	1/1:255,255,0:99	1/1:255,255,0:99	1/1:227,19,0:35	1/1:255,99,0:99	1/1:255,255,0:99	1/1:255,255,0:99	1/1:255,255,0:99	1/1:255,255,0:99	.	1/1:255,255,0:99	1/1:255,255,0:99	0/1:247,0,2:5	1/1:255,255,0:99	1/1:255,255,0:99	1/1:255,255,0:99	1/1:255,255,0:99	1/1:255,255,0:99	1/1:255,255,0:99	1/1:255,32,0:61	.	1/1:255,255,0:99	1/1:255,255,0:99	1/1:255,255,0:99	1/1:255,255,0:99	1/1:255,255,0:99	1/1:255,255,0:99	1/1:255,255,0:99	1/1:255,255,0:99	1/1:255,255,0:99	1/1:255,255,0:99	1/1:255,255,0:99	1/1:255,12,0:21	1/1:255,184,0:99	1/1:255,81,0:99	1/1:255,151,0:99	.	.	1/1:255,102,0:99	.	1/1:255,99,0:99	.	.	0/1:255,0,16:19	1/1:255,105,0:99	1/1:255,93,0:99	1/1:255,199,0:99	1/1:255,117,0:99	1/1:255,117,0:99	1/1:255,117,0:99	1/1:255,169,0:99	1/1:255,105,0:99	1/1:255,255,0:99	1/1:255,208,0:99	1/1:255,157,0:99	1/1:255,255,0:99	1/1:255,160,0:99	1/1:255,217,0:99	1/1:255,111,0:99	1/1:255,241,0:99	1/1:255,154,0:99	1/1:255,141,0:99	1/1:255,253,0:99	1/1:255,167,0:99	1/1:255,255,0:99	1/1:255,255,0:99	.	.	.	1/1:255,255,0:99	0/1:255,0,52:55	1/1:255,87,0:99	1/1:255,255,0:99	1/1:255,255,0:99	1/1:255,255,0:99	1/1:255,255,0:99	1/1:255,32,0:61	1/1:255,45,0:87	1/1:255,255,0:99	1/1:255,255,0:99	1/1:255,255,0:99	1/1:255,255,0:99	1/1:255,255,0:99	1/1:255,255,0:99	1/1:255,111,0:99	.	.	.	.	.	.	.	.	.	.	.	.	.	.	.	.	.	.	.	.	.	.	.	.	.	.	.	.	.	.	.	.	.	.	.	.	.	.	.	.	.	.	.	.	.	.	.	.	.	.	.	.	.	.	.	.	.	.	.	.	.	.	.	.	.	.	.	.	.	.	.	.	.	.	.	.	.	.	.	.	.	.	.	.	.	.	.	.	.	.	.	.	.	.	.	.	.	.	.	.	.	.	.	.	.	.	.	.	.	.	.	.	.	.	.	.	.	.	.	.
JF5203_chromosome	11657	.	C	A	220.79	.	AC1=2;AC=180;AF1=1;AN=184;DP4=54,52,8756,8128;DP=17715;FQ=-39;MQ=60;PV4=1,1,0.31,0.31;RPB=-1.390023e+00;SF=0,1,2,3,5,6,7,9,10,11,12,13,14,15,16,17,18,19,20,21,22,23,24,25,26,27,29,30,31,32,33,34,35,36,37,38,40,41,42,43,44,45,46,47,48,49,50,51,52,53,54,57,59,62,63,64,65,66,67,68,69,70,71,72,73,74,75,76,77,78,79,80,81,82,83,84,88,89,90,91,92,93,94,95,96,97,98,99,100,101,102,103;VDB=1.165196e-02;ANN=A|missense_variant|MODERATE|LMJF5203_00008|LMJF5203_00008|transcript|LMJF5203_00008|protein_coding|1/1|c.931C>A|p.Gln311Lys|931/1515|931/1515|311/504||;Cases=88,4,180;Controls=0,0,0;CC_TREND=NaN;CC_GENO=NaN;CC_ALL=1.000e+00;CC_DOM=1.000e+00;CC_REC=1.000e+00;Private=Lineage_02	GT:PL:GQ	1/1:129,12,0:21	1/1:255,255,0:99	1/1:255,255,0:99	1/1:255,75,0:99	.	1/1:255,255,0:99	1/1:255,255,0:99	1/1:255,93,0:99	.	1/1:255,255,0:99	1/1:255,255,0:99	1/1:255,99,0:99	1/1:255,255,0:99	1/1:255,255,0:99	1/1:255,255,0:99	1/1:255,207,0:99	1/1:255,255,0:99	1/1:255,168,0:99	1/1:255,255,0:99	1/1:255,255,0:99	1/1:255,255,0:99	1/1:255,255,0:99	1/1:255,58,0:99	1/1:255,108,0:99	1/1:255,255,0:99	1/1:255,255,0:99	1/1:255,255,0:99	1/1:255,255,0:99	.	1/1:255,255,0:99	1/1:255,255,0:99	0/1:255,0,15:18	1/1:255,255,0:99	1/1:255,255,0:99	1/1:255,255,0:99	1/1:255,255,0:99	1/1:255,255,0:99	1/1:255,255,0:99	0/1:255,0,4:7	.	1/1:255,255,0:99	1/1:255,255,0:99	1/1:255,255,0:99	1/1:255,255,0:99	1/1:255,255,0:99	1/1:255,255,0:99	1/1:255,255,0:99	1/1:255,255,0:99	1/1:255,255,0:99	1/1:255,255,0:99	1/1:255,255,0:99	1/1:255,52,0:99	1/1:255,187,0:99	1/1:255,78,0:99	1/1:255,151,0:99	.	.	1/1:255,133,0:99	.	1/1:255,108,0:99	.	.	0/1:255,0,16:19	1/1:255,108,0:99	1/1:255,90,0:99	1/1:255,194,0:99	1/1:255,138,0:99	1/1:255,129,0:99	1/1:255,126,0:99	1/1:255,172,0:99	1/1:255,108,0:99	1/1:255,255,0:99	1/1:255,229,0:99	1/1:255,160,0:99	1/1:255,255,0:99	1/1:255,163,0:99	1/1:255,238,0:99	1/1:255,123,0:99	1/1:255,253,0:99	1/1:255,166,0:99	1/1:255,151,0:99	1/1:255,255,0:99	1/1:255,181,0:99	1/1:255,255,0:99	1/1:255,255,0:99	.	.	.	1/1:255,255,0:99	0/1:255,0,3:6	1/1:255,104,0:99	1/1:255,255,0:99	1/1:255,255,0:99	1/1:255,255,0:99	1/1:255,255,0:99	1/1:255,163,0:99	1/1:255,54,0:99	1/1:255,255,0:99	1/1:255,255,0:99	1/1:255,255,0:99	1/1:255,255,0:99	1/1:255,255,0:99	1/1:255,255,0:99	1/1:255,132,0:99	.	.	.	.	.	.	.	.	.	.	.	.	.	.	.	.	.	.	.	.	.	.	.	.	.	.	.	.	.	.	.	.	.	.	.	.	.	.	.	.	.	.	.	.	.	.	.	.	.	.	.	.	.	.	.	.	.	.	.	.	.	.	.	.	.	.	.	.	.	.	.	.	.	.	.	.	.	.	.	.	.	.	.	.	.	.	.	.	.	.	.	.	.	.	.	.	.	.	.	.	.	.	.	.	.	.	.	.	.	.	.	.	.	.	.	.	.	.	.	.
JF5203_chromosome	11681	.	G	A	222.06	.	AC1=2;AC=169;AF1=1;AN=170;DP4=58,45,10777,9863;DP=21453;FQ=-282;MQ=58;PV4=0.5,0.31,0.31,0.25;RPB=-8.105755e-01;SF=0,1,2,3,5,6,7,9,10,11,12,13,14,16,17,18,20,21,22,23,24,25,26,27,28,29,30,31,32,33,34,35,36,37,38,40,41,43,44,45,46,48,49,50,51,52,53,54,57,59,62,63,64,65,66,67,68,69,70,71,72,73,74,75,79,80,82,83,84,88,89,90,91,92,93,94,95,96,97,98,99,100,101,102,103;VDB=2.315616e-02;ANN=A|missense_variant|MODERATE|LMJF5203_00008|LMJF5203_00008|transcript|LMJF5203_00008|protein_coding|1/1|c.955G>A|p.Val319Met|955/1515|955/1515|319/504||;Cases=84,1,169;Controls=0,0,0;CC_TREND=NaN;CC_GENO=NaN;CC_ALL=1.000e+00;CC_DOM=1.000e+00;CC_REC=1.000e+00;Private=Lineage_02	GT:GQ:PL	1/1:99:255,255,0	1/1:99:255,255,0	1/1:99:255,255,0	1/1:99:255,120,0	.	1/1:99:255,255,0	1/1:99:255,255,0	1/1:99:255,120,0	.	1/1:99:255,255,0	1/1:99:255,255,0	1/1:99:255,138,0	1/1:99:255,255,0	1/1:99:255,255,0	1/1:99:255,255,0	.	1/1:99:255,255,0	1/1:99:255,255,0	1/1:99:255,255,0	.	1/1:99:255,255,0	1/1:99:255,255,0	1/1:99:255,255,0	1/1:99:255,166,0	1/1:99:255,255,0	1/1:99:255,255,0	1/1:99:255,255,0	1/1:99:255,255,0	1/1:99:255,126,0	1/1:99:255,255,0	1/1:99:255,255,0	0/1:99:255,0,97	1/1:99:255,255,0	1/1:99:255,255,0	1/1:99:255,255,0	1/1:99:255,255,0	1/1:99:255,255,0	1/1:99:255,255,0	1/1:99:255,69,0	.	1/1:99:255,255,0	1/1:99:255,255,0	.	1/1:99:255,255,0	1/1:99:255,255,0	1/1:99:255,255,0	1/1:99:255,255,0	.	1/1:99:255,255,0	1/1:99:255,255,0	1/1:99:255,255,0	1/1:99:255,161,0	1/1:99:255,226,0	1/1:99:255,102,0	1/1:99:255,140,0	.	.	1/1:99:255,116,0	.	1/1:99:255,129,0	.	.	1/1:99:255,60,0	1/1:99:255,129,0	1/1:99:255,105,0	1/1:99:255,255,0	1/1:99:255,175,0	1/1:99:255,154,0	1/1:99:255,141,0	1/1:99:255,187,0	1/1:99:255,135,0	1/1:99:255,255,0	1/1:99:255,244,0	1/1:99:255,178,0	1/1:99:255,255,0	1/1:99:255,184,0	.	.	.	1/1:99:255,214,0	1/1:99:255,181,0	.	1/1:99:255,255,0	1/1:99:255,255,0	1/1:99:255,255,0	.	.	.	1/1:99:255,255,0	1/1:10:255,6,0	1/1:99:255,116,0	1/1:99:255,255,0	1/1:99:255,255,0	1/1:99:255,255,0	1/1:99:255,255,0	1/1:99:255,196,0	1/1:95:255,49,0	1/1:99:255,255,0	1/1:99:255,255,0	1/1:99:255,255,0	1/1:99:255,255,0	1/1:99:255,255,0	1/1:99:255,255,0	1/1:99:255,190,0	.	.	.	.	.	.	.	.	.	.	.	.	.	.	.	.	.	.	.	.	.	.	.	.	.	.	.	.	.	.	.	.	.	.	.	.	.	.	.	.	.	.	.	.	.	.	.	.	.	.	.	.	.	.	.	.	.	.	.	.	.	.	.	.	.	.	.	.	.	.	.	.	.	.	.	.	.	.	.	.	.	.	.	.	.	.	.	.	.	.	.	.	.	.	.	.	.	.	.	.	.	.	.	.	.	.	.	.	.	.	.	.	.	.	.	.	.	.	.	.
JF5203_chromosome	12131	.	G	A	220.24	.	AC1=2;AC=208;AF1=1;AN=210;DP4=65,79,12252,11572;DP=24259;FQ=-282;MQ=60;PV4=1,0.34,1,0.34;RPB=1.411890e+00;SF=0,1,2,3,4,5,6,7,8,9,10,11,12,13,14,15,16,17,18,19,20,21,22,23,24,25,26,27,28,29,30,31,32,33,34,35,36,37,38,39,40,41,42,43,44,45,46,47,48,49,50,51,52,53,54,55,56,57,58,59,60,61,62,63,64,65,66,67,68,69,70,71,72,73,74,75,76,77,78,79,80,81,82,83,84,85,86,87,88,89,90,91,92,93,94,95,96,97,98,99,100,101,102,103,212;VDB=3.339786e-05;ANN=A|missense_variant|MODERATE|LMJF5203_00008|LMJF5203_00008|transcript|LMJF5203_00008|protein_coding|1/1|c.1405G>A|p.Glu469Lys|1405/1515|1405/1515|469/504||;Cases=103,1,207;Controls=0,1,1;CC_TREND=5.563e-13;CC_GENO=NaN;CC_ALL=1.900e-02;CC_DOM=1.905e-02;CC_REC=1.000e+00	GT:GQ:PL	1/1:99:255,255,0	1/1:99:255,255,0	1/1:99:255,255,0	1/1:99:255,114,0	1/1:99:255,255,0	1/1:99:255,255,0	1/1:99:255,255,0	1/1:99:255,117,0	1/1:75:255,39,0	1/1:99:255,255,0	1/1:99:255,255,0	1/1:99:255,141,0	1/1:99:255,255,0	1/1:99:255,255,0	1/1:99:255,255,0	1/1:99:255,255,0	1/1:99:255,255,0	1/1:99:255,255,0	1/1:99:255,255,0	1/1:99:255,255,0	1/1:99:255,255,0	1/1:99:255,255,0	1/1:99:255,255,0	1/1:99:255,141,0	1/1:99:255,255,0	1/1:99:255,255,0	1/1:99:255,255,0	1/1:99:255,255,0	1/1:99:255,160,0	1/1:99:255,255,0	1/1:99:255,255,0	0/1:37:255,0,34	1/1:99:255,255,0	1/1:99:255,255,0	1/1:99:255,255,0	1/1:99:255,255,0	1/1:99:255,255,0	1/1:99:255,255,0	1/1:57:255,30,0	1/1:99:255,255,0	1/1:99:255,255,0	1/1:99:255,255,0	1/1:99:255,255,0	1/1:99:255,255,0	1/1:99:255,255,0	1/1:99:255,255,0	1/1:99:255,255,0	1/1:99:255,255,0	1/1:99:255,255,0	1/1:99:255,255,0	1/1:99:255,255,0	1/1:99:255,255,0	1/1:99:255,166,0	1/1:99:255,141,0	1/1:99:255,138,0	1/1:99:255,129,0	1/1:99:255,117,0	1/1:99:255,162,0	1/1:99:255,93,0	1/1:99:255,223,0	1/1:99:255,157,0	1/1:99:255,54,0	1/1:99:255,69,0	1/1:99:255,120,0	1/1:99:255,190,0	1/1:99:255,244,0	1/1:99:255,196,0	1/1:99:255,169,0	1/1:99:255,148,0	1/1:99:255,226,0	1/1:99:255,138,0	1/1:99:255,214,0	1/1:99:255,250,0	1/1:99:255,181,0	1/1:99:255,255,0	1/1:99:255,199,0	1/1:99:255,211,0	1/1:99:255,135,0	1/1:99:255,163,0	1/1:99:255,166,0	1/1:99:255,187,0	1/1:99:255,190,0	1/1:99:255,255,0	1/1:99:255,255,0	1/1:99:255,255,0	1/1:99:255,255,0	1/1:99:255,255,0	1/1:99:255,255,0	1/1:99:255,255,0	1/1:81:255,42,0	1/1:99:255,113,0	1/1:99:255,255,0	1/1:99:255,255,0	1/1:99:255,255,0	1/1:99:255,255,0	1/1:99:255,167,0	1/1:99:255,169,0	1/1:99:255,255,0	1/1:99:255,255,0	1/1:99:255,255,0	1/1:99:255,255,0	1/1:99:255,255,0	1/1:99:255,255,0	1/1:99:255,169,0	.	.	.	.	.	.	.	.	.	.	.	.	.	.	.	.	.	.	.	.	.	.	.	.	.	.	.	.	.	.	.	.	.	.	.	.	.	.	.	.	.	.	.	.	.	.	.	.	.	.	.	.	.	.	.	.	.	.	.	.	.	.	.	.	.	.	.	.	.	.	.	.	.	.	.	.	.	.	.	.	.	.	.	.	.	.	.	.	.	.	.	.	.	.	.	.	.	.	.	.	.	.	.	.	.	.	.	.	0/1:67:64,0,255	.	.	.	.	.	.	.	.	.	.	.
JF5203_chromosome	12599	.	C	A	222.03	.	AC1=2;AC=208;AF1=1;AN=208;DP4=57,57,14120,14167;DP=29738;FQ=-282;MQ=60;PV4=1,1,1,0.28;RPB=6.448343e-01;SF=0,1,2,3,4,5,6,7,8,9,10,11,12,13,14,15,16,17,18,19,20,21,22,23,24,25,26,27,28,29,30,31,32,33,34,35,36,37,38,39,40,41,42,43,44,45,46,47,48,49,50,51,52,53,54,55,56,57,58,59,60,61,62,63,64,65,66,67,68,69,70,71,72,73,74,75,76,77,78,79,80,81,82,83,84,85,86,87,88,89,90,91,92,93,94,95,96,97,98,99,100,101,102,103;VDB=1.648125e-01;ANN=A|missense_variant|MODERATE|LMJF5203_00009|LMJF5203_00009|transcript|LMJF5203_00009|protein_coding|1/1|c.343C>A|p.Leu115Met|343/519|343/519|115/172||;Cases=104,0,208;Controls=0,0,0;CC_TREND=NaN;CC_GENO=NaN;CC_ALL=1.000e+00;CC_DOM=1.000e+00;CC_REC=1.000e+00;Private=Lineage_02	GT:GQ:PL	1/1:99:255,255,0	1/1:99:255,255,0	1/1:99:255,255,0	1/1:99:255,120,0	1/1:99:255,255,0	1/1:99:255,255,0	1/1:99:255,255,0	1/1:99:255,169,0	1/1:7:255,4,0	1/1:99:255,255,0	1/1:99:255,255,0	1/1:99:255,166,0	1/1:99:255,255,0	1/1:99:255,255,0	1/1:99:255,255,0	1/1:99:255,255,0	1/1:99:255,255,0	1/1:99:255,255,0	1/1:99:255,255,0	1/1:99:255,255,0	1/1:99:255,255,0	1/1:99:255,255,0	1/1:99:255,255,0	1/1:99:255,111,0	1/1:99:255,255,0	1/1:99:255,255,0	1/1:99:255,255,0	1/1:99:255,255,0	1/1:99:255,129,0	1/1:99:255,255,0	1/1:99:255,255,0	1/1:89:255,46,0	1/1:99:255,255,0	1/1:99:255,255,0	1/1:99:255,255,0	1/1:99:255,255,0	1/1:99:255,255,0	1/1:99:255,255,0	1/1:99:255,78,0	1/1:99:255,255,0	1/1:99:255,255,0	1/1:99:255,255,0	1/1:99:255,255,0	1/1:99:255,255,0	1/1:99:255,255,0	1/1:99:255,255,0	1/1:99:255,255,0	1/1:99:255,255,0	1/1:99:255,255,0	1/1:99:255,255,0	1/1:99:255,255,0	1/1:99:255,255,0	1/1:99:255,222,0	1/1:99:255,79,0	1/1:99:255,117,0	1/1:99:255,116,0	1/1:99:255,52,0	1/1:99:255,170,0	1/1:99:255,87,0	1/1:99:255,160,0	1/1:99:255,99,0	1/1:99:255,72,0	1/1:99:255,78,0	1/1:99:255,102,0	1/1:99:255,103,0	1/1:99:255,178,0	1/1:99:255,226,0	1/1:99:255,94,0	1/1:99:255,144,0	1/1:99:255,163,0	1/1:99:255,60,0	1/1:99:255,196,0	1/1:99:255,238,0	1/1:99:255,144,0	1/1:99:255,214,0	1/1:99:255,126,0	1/1:99:255,215,0	1/1:99:255,141,0	1/1:99:255,129,0	1/1:99:255,141,0	1/1:99:255,163,0	1/1:99:255,166,0	1/1:99:255,255,0	1/1:99:255,255,0	1/1:99:255,255,0	1/1:99:255,255,0	1/1:99:255,255,0	1/1:99:255,255,0	1/1:99:255,255,0	1/1:99:255,109,0	1/1:99:255,227,0	1/1:99:255,255,0	1/1:99:255,255,0	1/1:99:255,255,0	1/1:99:255,255,0	1/1:99:255,184,0	1/1:99:255,179,0	1/1:99:255,255,0	1/1:99:255,255,0	1/1:99:255,255,0	1/1:99:255,255,0	1/1:99:255,255,0	1/1:99:255,255,0	1/1:99:255,199,0	.	.	.	.	.	.	.	.	.	.	.	.	.	.	.	.	.	.	.	.	.	.	.	.	.	.	.	.	.	.	.	.	.	.	.	.	.	.	.	.	.	.	.	.	.	.	.	.	.	.	.	.	.	.	.	.	.	.	.	.	.	.	.	.	.	.	.	.	.	.	.	.	.	.	.	.	.	.	.	.	.	.	.	.	.	.	.	.	.	.	.	.	.	.	.	.	.	.	.	.	.	.	.	.	.	.	.	.	.	.	.	.	.	.	.	.	.	.	.	.
JF5203_chromosome	12759	.	A	G	222.03	.	AC1=2;AC=209;AF1=1;AN=210;DP4=49,47,12123,12536;DP=25805;FQ=-282;MQ=60;PV4=1,0.38,1,0.31;RPB=-1.025334e+00;SF=0,1,2,3,4,5,6,7,8,9,10,11,12,13,14,15,16,17,18,19,20,21,22,23,24,25,26,27,28,29,30,31,32,33,34,35,36,37,38,39,40,41,42,43,44,45,46,47,48,49,50,51,52,53,54,55,56,57,58,59,60,61,62,63,64,65,66,67,68,69,70,71,72,73,74,75,76,77,78,79,80,81,82,83,84,85,86,87,88,89,90,91,92,93,94,95,96,97,98,99,100,101,102,103,119;VDB=4.866271e-01;ANN=G|missense_variant|MODERATE|LMJF5203_00009|LMJF5203_00009|transcript|LMJF5203_00009|protein_coding|1/1|c.503A>G|p.Gln168Arg|503/519|503/519|168/172||;Cases=103,1,207;Controls=1,0,2;CC_TREND=9.215e-01;CC_GENO=NaN;CC_ALL=9.905e-01;CC_DOM=9.905e-01;CC_REC=1.000e+00	GT:GQ:PL	1/1:99:255,255,0	1/1:99:255,255,0	1/1:99:255,255,0	1/1:99:255,120,0	1/1:99:255,255,0	1/1:99:255,255,0	1/1:99:255,255,0	1/1:99:255,160,0	1/1:53:255,28,0	1/1:99:255,255,0	1/1:99:255,255,0	1/1:99:255,154,0	1/1:99:255,255,0	1/1:99:255,255,0	1/1:99:255,255,0	1/1:99:255,193,0	1/1:99:255,255,0	1/1:99:255,255,0	1/1:99:255,255,0	1/1:99:255,255,0	1/1:99:255,255,0	1/1:99:255,255,0	1/1:99:255,255,0	1/1:99:255,141,0	1/1:99:255,255,0	1/1:99:255,255,0	1/1:99:255,255,0	1/1:99:255,255,0	1/1:99:255,135,0	1/1:99:255,255,0	1/1:99:255,255,0	1/1:95:255,49,0	1/1:99:255,255,0	1/1:99:255,255,0	1/1:99:255,255,0	1/1:99:255,255,0	1/1:99:255,255,0	1/1:99:255,255,0	0/1:10:255,0,7	1/1:99:255,255,0	1/1:99:255,255,0	1/1:99:255,255,0	1/1:99:255,255,0	1/1:99:255,255,0	1/1:99:255,255,0	1/1:99:255,255,0	1/1:99:255,255,0	1/1:99:255,255,0	1/1:99:255,255,0	1/1:99:255,255,0	1/1:99:255,255,0	1/1:99:255,197,0	1/1:99:255,208,0	1/1:99:255,129,0	1/1:99:255,59,0	1/1:99:255,99,0	1/1:57:255,30,0	1/1:99:255,159,0	1/1:99:255,111,0	1/1:99:255,178,0	1/1:99:255,105,0	1/1:99:255,57,0	1/1:99:255,93,0	1/1:99:255,72,0	1/1:99:255,157,0	1/1:99:255,154,0	1/1:99:255,144,0	1/1:99:255,163,0	1/1:99:255,69,0	1/1:99:255,66,0	1/1:69:255,36,0	1/1:99:255,136,0	1/1:99:255,178,0	1/1:99:255,120,0	1/1:99:255,193,0	1/1:99:255,190,0	1/1:99:255,169,0	1/1:99:255,148,0	1/1:99:255,66,0	1/1:99:255,114,0	1/1:99:255,99,0	1/1:99:255,154,0	1/1:99:255,255,0	1/1:99:255,255,0	1/1:99:255,255,0	1/1:99:255,202,0	1/1:99:255,255,0	1/1:99:255,255,0	1/1:99:255,255,0	1/1:51:255,27,0	1/1:99:255,79,0	1/1:99:255,255,0	1/1:99:255,255,0	1/1:99:255,255,0	1/1:99:255,255,0	1/1:99:255,166,0	1/1:99:255,109,0	1/1:99:255,255,0	1/1:99:255,255,0	1/1:99:255,255,0	1/1:99:255,255,0	1/1:99:255,255,0	1/1:99:255,255,0	1/1:99:255,190,0	.	.	.	.	.	.	.	.	.	.	.	.	.	.	.	1/1:99:255,255,0	.	.	.	.	.	.	.	.	.	.	.	.	.	.	.	.	.	.	.	.	.	.	.	.	.	.	.	.	.	.	.	.	.	.	.	.	.	.	.	.	.	.	.	.	.	.	.	.	.	.	.	.	.	.	.	.	.	.	.	.	.	.	.	.	.	.	.	.	.	.	.	.	.	.	.	.	.	.	.	.	.	.	.	.	.	.	.	.	.	.	.	.	.	.	.	.	.	.	.	.	.	.	.	.
JF5203_chromosome	12778	.	G	A	222.03	.	AC1=2;AC=207;AF1=1;AN=208;DP4=56,44,11587,12617;DP=26266;FQ=-282;MQ=60;PV4=0.5,0.34,1,1;RPB=-2.247513e-01;SF=0,1,2,3,4,5,6,7,8,9,10,11,12,13,14,15,16,17,18,19,20,21,22,23,24,25,26,27,28,29,30,31,32,33,34,35,36,37,38,39,40,41,42,43,44,45,46,47,48,49,50,51,52,53,54,55,56,57,58,59,60,61,62,63,64,65,66,67,68,69,70,71,72,73,74,75,76,77,78,79,80,81,82,83,84,85,86,87,88,89,90,91,92,93,94,95,96,97,98,99,100,101,102,103;VDB=1.229690e-01;ANN=A|intergenic_region|MODIFIER|LMJF5203_00009-LMJF5203_00010|LMJF5203_00009-LMJF5203_00010|intergenic_region|LMJF5203_00009-LMJF5203_00010|||n.12778G>A||||||;Cases=103,1,207;Controls=0,0,0;CC_TREND=NaN;CC_GENO=NaN;CC_ALL=1.000e+00;CC_DOM=1.000e+00;CC_REC=1.000e+00;Private=Lineage_02	GT:PL:GQ	1/1:255,255,0:99	1/1:255,255,0:99	1/1:255,255,0:99	1/1:255,87,0:99	1/1:255,255,0:99	1/1:255,255,0:99	1/1:255,255,0:99	1/1:255,178,0:99	1/1:255,28,0:53	1/1:255,255,0:99	1/1:255,255,0:99	1/1:255,175,0:99	1/1:255,255,0:99	1/1:255,255,0:99	1/1:255,255,0:99	1/1:255,166,0:99	1/1:255,255,0:99	1/1:255,255,0:99	1/1:255,255,0:99	1/1:255,255,0:99	1/1:255,255,0:99	1/1:255,255,0:99	1/1:255,255,0:99	1/1:255,123,0:99	1/1:255,255,0:99	1/1:255,255,0:99	1/1:255,255,0:99	1/1:255,255,0:99	1/1:255,138,0:99	1/1:255,255,0:99	1/1:255,255,0:99	1/1:255,37,0:71	1/1:255,255,0:99	1/1:255,255,0:99	1/1:255,255,0:99	1/1:255,255,0:99	1/1:255,255,0:99	1/1:255,255,0:99	0/1:255,0,36:39	1/1:255,255,0:99	1/1:255,255,0:99	1/1:255,255,0:99	1/1:255,255,0:99	1/1:255,255,0:99	1/1:255,255,0:99	1/1:255,255,0:99	1/1:255,255,0:99	1/1:255,255,0:99	1/1:255,255,0:99	1/1:255,255,0:99	1/1:255,255,0:99	1/1:255,194,0:99	1/1:255,214,0:99	1/1:255,138,0:99	1/1:255,96,0:99	1/1:255,66,0:99	1/1:255,39,0:75	1/1:255,127,0:99	1/1:255,114,0:99	1/1:255,175,0:99	1/1:255,99,0:99	1/1:255,66,0:99	1/1:255,93,0:99	1/1:255,75,0:99	1/1:255,175,0:99	1/1:255,166,0:99	1/1:255,135,0:99	1/1:255,166,0:99	1/1:255,60,0:99	1/1:255,54,0:99	1/1:255,48,0:93	1/1:255,133,0:99	1/1:255,163,0:99	1/1:255,111,0:99	1/1:255,193,0:99	1/1:255,190,0:99	1/1:255,166,0:99	1/1:255,148,0:99	1/1:255,72,0:99	1/1:255,117,0:99	1/1:255,99,0:99	1/1:255,151,0:99	1/1:255,255,0:99	1/1:255,255,0:99	1/1:255,255,0:99	1/1:255,181,0:99	1/1:255,255,0:99	1/1:255,255,0:99	1/1:255,255,0:99	1/1:255,33,0:63	1/1:255,89,0:99	1/1:255,255,0:99	1/1:255,255,0:99	1/1:255,255,0:99	1/1:255,255,0:99	1/1:255,178,0:99	1/1:255,101,0:99	1/1:255,255,0:99	1/1:255,255,0:99	1/1:255,255,0:99	1/1:255,255,0:99	1/1:255,255,0:99	1/1:255,255,0:99	1/1:255,193,0:99	.	.	.	.	.	.	.	.	.	.	.	.	.	.	.	.	.	.	.	.	.	.	.	.	.	.	.	.	.	.	.	.	.	.	.	.	.	.	.	.	.	.	.	.	.	.	.	.	.	.	.	.	.	.	.	.	.	.	.	.	.	.	.	.	.	.	.	.	.	.	.	.	.	.	.	.	.	.	.	.	.	.	.	.	.	.	.	.	.	.	.	.	.	.	.	.	.	.	.	.	.	.	.	.	.	.	.	.	.	.	.	.	.	.	.	.	.	.	.	.
JF5203_chromosome	12806	.	A	G	222.04	.	AC1=2;AC=207;AF1=1;AN=208;DP4=50,41,10597,13813;DP=25589;FQ=-282;MQ=60;PV4=0.47,0.25,1,0.2;RPB=6.411483e-01;SF=0,1,2,3,4,5,6,7,8,9,10,11,12,13,14,15,16,17,18,19,20,21,22,23,24,25,26,27,28,29,30,31,32,33,34,35,36,37,38,39,40,41,42,43,44,45,46,47,48,49,50,51,52,53,54,55,56,57,58,59,60,61,62,63,64,65,66,67,68,69,70,71,72,73,74,75,76,77,78,79,80,81,82,83,84,85,86,87,88,89,90,91,92,93,94,95,96,97,98,99,100,101,102,103;VDB=5.237529e-01;ANN=G|intergenic_region|MODIFIER|LMJF5203_00009-LMJF5203_00010|LMJF5203_00009-LMJF5203_00010|intergenic_region|LMJF5203_00009-LMJF5203_00010|||n.12806A>G||||||;Cases=103,1,207;Controls=0,0,0;CC_TREND=NaN;CC_GENO=NaN;CC_ALL=1.000e+00;CC_DOM=1.000e+00;CC_REC=1.000e+00;Private=Lineage_02	GT:GQ:PL	1/1:99:255,255,0	1/1:99:255,255,0	1/1:99:255,255,0	1/1:99:255,96,0	1/1:99:255,255,0	1/1:99:255,255,0	1/1:99:255,255,0	1/1:99:255,166,0	1/1:77:255,40,0	1/1:99:255,255,0	1/1:99:255,255,0	1/1:99:255,178,0	1/1:99:255,255,0	1/1:99:255,255,0	1/1:99:255,255,0	1/1:99:255,151,0	1/1:99:255,255,0	1/1:99:255,255,0	1/1:99:255,255,0	1/1:99:255,255,0	1/1:99:255,255,0	1/1:99:255,255,0	1/1:99:255,255,0	1/1:99:255,126,0	1/1:99:255,255,0	1/1:99:255,255,0	1/1:99:255,255,0	1/1:99:255,255,0	1/1:99:255,160,0	1/1:99:255,255,0	1/1:99:255,255,0	1/1:17:255,10,0	1/1:99:255,255,0	1/1:99:255,255,0	1/1:99:255,255,0	1/1:99:255,255,0	1/1:99:255,255,0	1/1:99:255,255,0	0/1:14:255,0,11	1/1:99:255,255,0	1/1:99:255,255,0	1/1:99:255,255,0	1/1:99:255,255,0	1/1:99:255,255,0	1/1:99:255,255,0	1/1:99:255,255,0	1/1:99:255,255,0	1/1:99:255,255,0	1/1:99:255,255,0	1/1:99:255,255,0	1/1:99:255,255,0	1/1:99:255,245,0	1/1:99:255,202,0	1/1:99:255,129,0	1/1:99:255,111,0	1/1:99:255,69,0	1/1:69:255,36,0	1/1:99:255,154,0	1/1:99:255,123,0	1/1:99:255,175,0	1/1:99:255,99,0	1/1:99:255,69,0	1/1:99:255,102,0	1/1:99:255,75,0	1/1:99:255,166,0	1/1:99:255,151,0	1/1:99:255,132,0	1/1:99:255,160,0	1/1:99:255,54,0	1/1:99:255,57,0	1/1:99:255,51,0	1/1:99:255,127,0	1/1:99:255,151,0	1/1:99:255,105,0	1/1:99:255,184,0	1/1:99:255,196,0	1/1:99:255,172,0	1/1:99:255,157,0	1/1:99:255,78,0	1/1:99:255,108,0	1/1:99:255,108,0	1/1:99:255,126,0	1/1:99:255,255,0	1/1:99:255,255,0	1/1:99:255,255,0	1/1:99:255,164,0	1/1:99:255,255,0	1/1:99:255,255,0	1/1:99:255,255,0	1/1:99:255,62,0	1/1:99:255,56,0	1/1:99:255,255,0	1/1:99:255,255,0	1/1:99:255,255,0	1/1:99:255,255,0	1/1:99:255,175,0	1/1:99:255,142,0	1/1:99:255,255,0	1/1:99:255,255,0	1/1:99:255,255,0	1/1:99:255,255,0	1/1:99:255,255,0	1/1:99:255,255,0	1/1:99:255,193,0	.	.	.	.	.	.	.	.	.	.	.	.	.	.	.	.	.	.	.	.	.	.	.	.	.	.	.	.	.	.	.	.	.	.	.	.	.	.	.	.	.	.	.	.	.	.	.	.	.	.	.	.	.	.	.	.	.	.	.	.	.	.	.	.	.	.	.	.	.	.	.	.	.	.	.	.	.	.	.	.	.	.	.	.	.	.	.	.	.	.	.	.	.	.	.	.	.	.	.	.	.	.	.	.	.	.	.	.	.	.	.	.	.	.	.	.	.	.	.	.
JF5203_chromosome	12887	.	C	T	222.07	.	AC1=2;AC=209;AF1=1;AN=210;DP4=46,35,13271,14181;DP=28824;FQ=-282;MQ=60;PV4=0.48,1,0.48,0.28;RPB=-2.160160e-01;SF=0,1,2,3,4,5,6,7,8,9,10,11,12,13,14,15,16,17,18,19,20,21,22,23,24,25,26,27,28,29,30,31,32,33,34,35,36,37,38,39,40,41,42,43,44,45,46,47,48,49,50,51,52,53,54,55,56,57,58,59,60,61,62,63,64,65,66,67,68,69,70,71,72,73,74,75,76,77,78,79,80,81,82,83,84,85,86,87,88,89,90,91,92,93,94,95,96,97,98,99,100,101,102,103,119;VDB=4.940989e-01;ANN=T|intergenic_region|MODIFIER|LMJF5203_00009-LMJF5203_00010|LMJF5203_00009-LMJF5203_00010|intergenic_region|LMJF5203_00009-LMJF5203_00010|||n.12887C>T||||||;Cases=103,1,207;Controls=1,0,2;CC_TREND=9.215e-01;CC_GENO=NaN;CC_ALL=9.905e-01;CC_DOM=9.905e-01;CC_REC=1.000e+00	GT:GQ:PL	1/1:99:255,255,0	1/1:99:255,255,0	1/1:99:255,255,0	1/1:99:255,117,0	1/1:99:255,255,0	1/1:99:255,255,0	1/1:99:255,255,0	1/1:99:255,175,0	1/1:99:255,67,0	1/1:99:255,255,0	1/1:99:255,255,0	1/1:99:255,238,0	1/1:99:255,255,0	1/1:99:255,255,0	1/1:99:255,255,0	1/1:99:255,255,0	1/1:99:255,255,0	1/1:99:255,255,0	1/1:99:255,255,0	1/1:99:255,255,0	1/1:99:255,255,0	1/1:99:255,255,0	1/1:99:255,255,0	1/1:99:255,120,0	1/1:99:255,255,0	1/1:99:255,255,0	1/1:99:255,255,0	1/1:99:255,255,0	1/1:99:255,214,0	1/1:99:255,255,0	1/1:99:255,255,0	0/1:61:255,0,58	1/1:99:255,255,0	1/1:99:255,255,0	1/1:99:255,255,0	1/1:99:255,255,0	1/1:99:255,255,0	1/1:99:255,255,0	1/1:5:255,2,0	1/1:99:255,255,0	1/1:99:255,255,0	1/1:99:255,255,0	1/1:99:255,255,0	1/1:99:255,255,0	1/1:99:255,255,0	1/1:99:255,255,0	1/1:99:255,255,0	1/1:99:255,255,0	1/1:99:255,255,0	1/1:99:255,255,0	1/1:99:255,255,0	1/1:99:255,255,0	1/1:99:255,175,0	1/1:99:255,144,0	1/1:99:255,108,0	1/1:99:255,87,0	1/1:99:255,51,0	1/1:99:255,193,0	1/1:99:255,123,0	1/1:99:255,178,0	1/1:99:255,108,0	1/1:99:255,75,0	1/1:99:255,135,0	1/1:99:255,51,0	1/1:41:255,22,0	1/1:99:255,193,0	1/1:99:255,113,0	1/1:99:255,214,0	1/1:99:255,57,0	1/1:99:255,90,0	1/1:99:255,57,0	1/1:99:255,105,0	1/1:99:255,132,0	1/1:99:255,105,0	1/1:99:255,214,0	1/1:99:255,211,0	1/1:99:255,178,0	1/1:99:255,166,0	1/1:99:255,93,0	1/1:99:255,123,0	1/1:99:255,154,0	1/1:99:255,135,0	1/1:99:255,255,0	1/1:99:255,255,0	1/1:99:255,255,0	1/1:99:255,255,0	1/1:99:255,255,0	1/1:99:255,255,0	1/1:99:255,255,0	1/1:99:255,120,0	1/1:99:255,250,0	1/1:99:255,255,0	1/1:99:255,255,0	1/1:99:255,255,0	1/1:99:255,255,0	1/1:99:255,220,0	1/1:99:255,220,0	1/1:99:255,255,0	1/1:99:255,255,0	1/1:99:255,255,0	1/1:99:255,255,0	1/1:99:255,255,0	1/1:99:255,255,0	1/1:99:255,187,0	.	.	.	.	.	.	.	.	.	.	.	.	.	.	.	1/1:99:255,255,0	.	.	.	.	.	.	.	.	.	.	.	.	.	.	.	.	.	.	.	.	.	.	.	.	.	.	.	.	.	.	.	.	.	.	.	.	.	.	.	.	.	.	.	.	.	.	.	.	.	.	.	.	.	.	.	.	.	.	.	.	.	.	.	.	.	.	.	.	.	.	.	.	.	.	.	.	.	.	.	.	.	.	.	.	.	.	.	.	.	.	.	.	.	.	.	.	.	.	.	.	.	.	.	.
JF5203_chromosome	12914	.	A	G	222.04	.	AC1=2;AC=209;AF1=1;AN=210;DP4=52,36,14039,13759;DP=28947;FQ=-282;MQ=60;PV4=1,1,1,0.21;RPB=9.594491e-02;SF=0,1,2,3,4,5,6,7,8,9,10,11,12,13,14,15,16,17,18,19,20,21,22,23,24,25,26,27,28,29,30,31,32,33,34,35,36,37,38,39,40,41,42,43,44,45,46,47,48,49,50,51,52,53,54,55,56,57,58,59,60,61,62,63,64,65,66,67,68,69,70,71,72,73,74,75,76,77,78,79,80,81,82,83,84,85,86,87,88,89,90,91,92,93,94,95,96,97,98,99,100,101,102,103,119;VDB=2.851045e-01;ANN=G|intergenic_region|MODIFIER|LMJF5203_00009-LMJF5203_00010|LMJF5203_00009-LMJF5203_00010|intergenic_region|LMJF5203_00009-LMJF5203_00010|||n.12914A>G||||||;Cases=103,1,207;Controls=1,0,2;CC_TREND=9.215e-01;CC_GENO=NaN;CC_ALL=9.905e-01;CC_DOM=9.905e-01;CC_REC=1.000e+00	GT:GQ:PL	1/1:99:255,255,0	1/1:99:255,255,0	1/1:99:255,255,0	1/1:99:255,135,0	1/1:99:255,255,0	1/1:99:255,255,0	1/1:99:255,255,0	1/1:99:255,175,0	1/1:99:255,99,0	1/1:99:255,255,0	1/1:99:255,255,0	1/1:99:255,193,0	1/1:99:255,255,0	1/1:99:255,255,0	1/1:99:255,255,0	1/1:99:255,255,0	1/1:99:255,255,0	1/1:99:255,255,0	1/1:99:255,255,0	1/1:99:255,255,0	1/1:99:255,255,0	1/1:99:255,255,0	1/1:99:255,255,0	1/1:99:255,154,0	1/1:99:255,255,0	1/1:99:255,255,0	1/1:99:255,255,0	1/1:99:255,255,0	1/1:99:255,208,0	1/1:99:255,255,0	1/1:99:255,255,0	0/1:19:255,0,16	1/1:99:255,255,0	1/1:99:255,255,0	1/1:99:255,255,0	1/1:99:255,255,0	1/1:99:255,255,0	1/1:99:255,255,0	1/1:14:255,8,0	1/1:99:255,255,0	1/1:99:255,255,0	1/1:99:255,255,0	1/1:99:255,255,0	1/1:99:255,255,0	1/1:99:255,255,0	1/1:99:255,255,0	1/1:99:255,255,0	1/1:99:255,255,0	1/1:99:255,255,0	1/1:99:255,255,0	1/1:99:255,255,0	1/1:99:255,255,0	1/1:99:255,178,0	1/1:99:255,129,0	1/1:99:255,117,0	1/1:99:255,111,0	1/1:93:255,48,0	1/1:99:255,51,0	1/1:99:255,105,0	1/1:99:255,181,0	1/1:99:255,90,0	1/1:99:255,87,0	1/1:99:255,141,0	1/1:87:255,45,0	1/1:61:255,32,0	1/1:99:255,211,0	1/1:99:255,166,0	1/1:99:255,217,0	1/1:99:255,66,0	1/1:99:255,99,0	1/1:87:255,45,0	1/1:99:255,120,0	1/1:99:255,113,0	1/1:99:255,108,0	1/1:99:255,235,0	1/1:99:255,232,0	1/1:99:255,166,0	1/1:99:255,157,0	1/1:99:255,93,0	1/1:99:255,123,0	1/1:99:255,163,0	1/1:99:255,157,0	1/1:99:255,255,0	1/1:99:255,255,0	1/1:99:255,255,0	1/1:99:255,254,0	1/1:99:255,255,0	1/1:99:255,255,0	1/1:99:255,255,0	1/1:99:255,127,0	1/1:99:255,251,0	1/1:99:255,255,0	1/1:99:255,255,0	1/1:99:255,255,0	1/1:99:255,255,0	1/1:99:255,211,0	1/1:99:255,220,0	1/1:99:255,255,0	1/1:99:255,255,0	1/1:99:255,255,0	1/1:99:255,255,0	1/1:99:255,255,0	1/1:99:255,255,0	1/1:99:255,187,0	.	.	.	.	.	.	.	.	.	.	.	.	.	.	.	1/1:99:255,255,0	.	.	.	.	.	.	.	.	.	.	.	.	.	.	.	.	.	.	.	.	.	.	.	.	.	.	.	.	.	.	.	.	.	.	.	.	.	.	.	.	.	.	.	.	.	.	.	.	.	.	.	.	.	.	.	.	.	.	.	.	.	.	.	.	.	.	.	.	.	.	.	.	.	.	.	.	.	.	.	.	.	.	.	.	.	.	.	.	.	.	.	.	.	.	.	.	.	.	.	.	.	.	.	.
JF5203_chromosome	13035	.	A	C	222.0	.	AC1=2;AC=208;AF1=1;AN=208;DP4=45,60,13650,13582;DP=29050;FQ=-282;MQ=60;PV4=0.43,1,0.48,1;RPB=-1.099391e+00;SF=0,1,2,3,4,5,6,7,8,9,10,11,12,13,14,15,16,17,18,19,20,21,22,23,24,25,26,27,28,29,30,31,32,33,34,35,36,37,38,39,40,41,42,43,44,45,46,47,48,49,50,51,52,53,54,55,56,57,58,59,60,61,62,63,64,65,66,67,68,69,70,71,72,73,74,75,76,77,78,79,80,81,82,83,84,85,86,87,88,89,90,91,92,93,94,95,96,97,98,99,100,101,102,103;VDB=4.106495e-01;ANN=C|missense_variant|MODERATE|LMJF5203_00010|LMJF5203_00010|transcript|LMJF5203_00010|protein_coding|1/1|c.119A>C|p.Asn40Thr|119/969|119/969|40/322||;Cases=104,0,208;Controls=0,0,0;CC_TREND=NaN;CC_GENO=NaN;CC_ALL=1.000e+00;CC_DOM=1.000e+00;CC_REC=1.000e+00;Private=Lineage_02	GT:GQ:PL	1/1:99:255,255,0	1/1:99:255,255,0	1/1:99:255,255,0	1/1:99:255,129,0	1/1:99:255,255,0	1/1:99:255,255,0	1/1:99:255,255,0	1/1:99:255,160,0	1/1:87:255,45,0	1/1:99:255,255,0	1/1:99:255,255,0	1/1:99:255,193,0	1/1:99:255,255,0	1/1:99:255,255,0	1/1:99:255,255,0	1/1:99:255,255,0	1/1:99:255,255,0	1/1:99:255,255,0	1/1:99:255,255,0	1/1:99:255,255,0	1/1:99:255,255,0	1/1:99:255,255,0	1/1:99:255,255,0	1/1:99:255,163,0	1/1:99:255,255,0	1/1:99:255,255,0	1/1:99:255,255,0	1/1:99:255,255,0	1/1:99:255,205,0	1/1:99:255,255,0	1/1:99:255,255,0	1/1:67:255,35,0	1/1:99:255,255,0	1/1:99:255,255,0	1/1:99:255,255,0	1/1:99:255,255,0	1/1:99:255,255,0	1/1:99:255,255,0	1/1:99:255,68,0	1/1:99:255,255,0	1/1:99:255,255,0	1/1:99:255,255,0	1/1:99:255,255,0	1/1:99:255,255,0	1/1:99:255,255,0	1/1:99:255,255,0	1/1:99:255,255,0	1/1:99:255,255,0	1/1:99:255,255,0	1/1:99:255,255,0	1/1:99:255,255,0	1/1:99:255,188,0	1/1:99:255,255,0	1/1:99:255,132,0	1/1:99:255,157,0	1/1:99:255,135,0	1/1:99:255,90,0	1/1:99:255,200,0	1/1:99:255,135,0	1/1:99:255,226,0	1/1:99:255,166,0	1/1:99:255,96,0	1/1:99:255,193,0	1/1:99:255,120,0	1/1:99:255,196,0	1/1:99:255,255,0	1/1:99:255,192,0	1/1:99:255,211,0	1/1:99:255,144,0	1/1:99:255,232,0	1/1:99:255,117,0	1/1:99:255,255,0	1/1:99:255,250,0	1/1:99:255,163,0	1/1:99:255,255,0	1/1:99:255,255,0	1/1:99:255,211,0	1/1:99:255,157,0	1/1:99:255,199,0	1/1:99:255,141,0	1/1:99:255,220,0	1/1:99:255,217,0	1/1:99:255,255,0	1/1:99:255,255,0	1/1:99:255,255,0	1/1:99:255,230,0	1/1:99:255,255,0	1/1:99:255,255,0	1/1:99:255,255,0	1/1:99:255,157,0	1/1:99:255,190,0	1/1:99:255,255,0	1/1:99:255,255,0	1/1:99:255,255,0	1/1:99:255,255,0	1/1:99:255,160,0	1/1:99:255,110,0	1/1:99:255,255,0	1/1:99:255,255,0	1/1:99:255,255,0	1/1:99:255,255,0	1/1:99:255,255,0	1/1:99:255,255,0	1/1:99:255,184,0	.	.	.	.	.	.	.	.	.	.	.	.	.	.	.	.	.	.	.	.	.	.	.	.	.	.	.	.	.	.	.	.	.	.	.	.	.	.	.	.	.	.	.	.	.	.	.	.	.	.	.	.	.	.	.	.	.	.	.	.	.	.	.	.	.	.	.	.	.	.	.	.	.	.	.	.	.	.	.	.	.	.	.	.	.	.	.	.	.	.	.	.	.	.	.	.	.	.	.	.	.	.	.	.	.	.	.	.	.	.	.	.	.	.	.	.	.	.	.	.
JF5203_chromosome	13041	.	C	T	222.0	.	AC1=2;AC=208;AF1=1;AN=208;DP4=48,56,14065,13572;DP=29102;FQ=-282;MQ=60;PV4=0.44,1,1,1;RPB=-1.455339e+00;SF=0,1,2,3,4,5,6,7,8,9,10,11,12,13,14,15,16,17,18,19,20,21,22,23,24,25,26,27,28,29,30,31,32,33,34,35,36,37,38,39,40,41,42,43,44,45,46,47,48,49,50,51,52,53,54,55,56,57,58,59,60,61,62,63,64,65,66,67,68,69,70,71,72,73,74,75,76,77,78,79,80,81,82,83,84,85,86,87,88,89,90,91,92,93,94,95,96,97,98,99,100,101,102,103;VDB=3.435854e-01;ANN=T|missense_variant|MODERATE|LMJF5203_00010|LMJF5203_00010|transcript|LMJF5203_00010|protein_coding|1/1|c.125C>T|p.Thr42Ile|125/969|125/969|42/322||;Cases=104,0,208;Controls=0,0,0;CC_TREND=NaN;CC_GENO=NaN;CC_ALL=1.000e+00;CC_DOM=1.000e+00;CC_REC=1.000e+00;Private=Lineage_02	GT:GQ:PL	1/1:99:255,255,0	1/1:99:255,255,0	1/1:99:255,255,0	1/1:99:255,135,0	1/1:99:255,255,0	1/1:99:255,255,0	1/1:99:255,255,0	1/1:99:255,154,0	1/1:75:255,39,0	1/1:99:255,255,0	1/1:99:255,255,0	1/1:99:255,190,0	1/1:99:255,255,0	1/1:99:255,255,0	1/1:99:255,255,0	1/1:99:255,255,0	1/1:99:255,255,0	1/1:99:255,255,0	1/1:99:255,255,0	1/1:99:255,255,0	1/1:99:255,255,0	1/1:99:255,255,0	1/1:99:255,255,0	1/1:99:255,160,0	1/1:99:255,255,0	1/1:99:255,255,0	1/1:99:255,255,0	1/1:99:255,255,0	1/1:99:255,202,0	1/1:99:255,255,0	1/1:99:255,255,0	1/1:41:255,22,0	1/1:99:255,255,0	1/1:99:255,255,0	1/1:99:255,255,0	1/1:99:255,255,0	1/1:99:255,255,0	1/1:99:255,255,0	1/1:99:255,83,0	1/1:99:255,255,0	1/1:99:255,255,0	1/1:99:255,255,0	1/1:99:255,255,0	1/1:99:255,255,0	1/1:99:255,255,0	1/1:99:255,255,0	1/1:99:255,255,0	1/1:99:255,255,0	1/1:99:255,255,0	1/1:99:255,255,0	1/1:99:255,255,0	1/1:99:255,238,0	1/1:99:255,255,0	1/1:99:255,132,0	1/1:99:255,151,0	1/1:99:255,132,0	1/1:99:255,93,0	1/1:99:255,125,0	1/1:99:255,132,0	1/1:99:255,226,0	1/1:99:255,163,0	1/1:99:255,93,0	1/1:99:255,193,0	1/1:99:255,126,0	1/1:99:255,214,0	1/1:99:255,255,0	1/1:99:255,226,0	1/1:99:255,217,0	1/1:99:255,141,0	1/1:99:255,156,0	1/1:99:255,129,0	1/1:99:255,255,0	1/1:99:255,255,0	1/1:99:255,166,0	1/1:99:255,255,0	1/1:99:255,255,0	1/1:99:255,226,0	1/1:99:255,163,0	1/1:99:255,205,0	1/1:99:255,144,0	1/1:99:255,241,0	1/1:99:255,223,0	1/1:99:255,255,0	1/1:99:255,255,0	1/1:99:255,255,0	1/1:99:255,192,0	1/1:99:255,255,0	1/1:99:255,255,0	1/1:99:255,255,0	1/1:99:255,141,0	1/1:99:255,222,0	1/1:99:255,255,0	1/1:99:255,255,0	1/1:99:255,255,0	1/1:99:255,255,0	1/1:99:255,164,0	1/1:99:255,87,0	1/1:99:255,255,0	1/1:99:255,255,0	1/1:99:255,255,0	1/1:99:255,255,0	1/1:99:255,255,0	1/1:99:255,255,0	1/1:99:255,190,0	.	.	.	.	.	.	.	.	.	.	.	.	.	.	.	.	.	.	.	.	.	.	.	.	.	.	.	.	.	.	.	.	.	.	.	.	.	.	.	.	.	.	.	.	.	.	.	.	.	.	.	.	.	.	.	.	.	.	.	.	.	.	.	.	.	.	.	.	.	.	.	.	.	.	.	.	.	.	.	.	.	.	.	.	.	.	.	.	.	.	.	.	.	.	.	.	.	.	.	.	.	.	.	.	.	.	.	.	.	.	.	.	.	.	.	.	.	.	.	.
JF5203_chromosome	13150	.	A	T	222.03	.	AC1=2;AC=207;AF1=1;AN=208;DP4=44,56,11173,10523;DP=22664;FQ=-282;MQ=55;PV4=1,0.35,1,1;RPB=-1.547501e+00;SF=0,1,2,3,4,5,6,7,8,9,10,11,12,13,14,15,16,17,18,19,20,21,22,23,24,25,26,27,28,29,30,31,32,33,34,35,36,37,38,39,40,41,42,43,44,45,46,47,48,49,50,51,52,53,54,55,56,57,58,59,60,61,62,63,64,65,66,67,68,69,70,71,72,73,74,75,76,77,78,79,80,81,82,83,84,85,86,87,88,89,90,91,92,93,94,95,96,97,98,99,100,101,102,103;VDB=5.410721e-02;ANN=T|missense_variant|MODERATE|LMJF5203_00010|LMJF5203_00010|transcript|LMJF5203_00010|protein_coding|1/1|c.234A>T|p.Lys78Asn|234/969|234/969|78/322||;Cases=103,1,207;Controls=0,0,0;CC_TREND=NaN;CC_GENO=NaN;CC_ALL=1.000e+00;CC_DOM=1.000e+00;CC_REC=1.000e+00;Private=Lineage_02	GT:GQ:PL	1/1:99:255,255,0	1/1:99:255,255,0	1/1:99:255,255,0	1/1:99:255,102,0	1/1:99:255,255,0	1/1:99:255,255,0	1/1:99:255,255,0	1/1:99:255,102,0	1/1:93:255,48,0	1/1:99:255,255,0	1/1:99:255,255,0	1/1:99:255,169,0	1/1:99:255,255,0	1/1:99:255,255,0	1/1:99:255,255,0	1/1:99:255,229,0	1/1:99:255,255,0	1/1:99:255,255,0	1/1:99:255,255,0	1/1:99:255,255,0	1/1:99:255,255,0	1/1:99:255,255,0	1/1:99:255,255,0	1/1:99:255,169,0	1/1:99:255,255,0	1/1:99:255,255,0	1/1:99:255,255,0	1/1:99:255,255,0	1/1:99:255,175,0	1/1:99:255,255,0	1/1:99:255,255,0	0/1:83:255,0,80	1/1:99:255,255,0	1/1:99:255,255,0	1/1:99:255,255,0	1/1:99:255,255,0	1/1:99:255,255,0	1/1:99:255,255,0	1/1:83:255,43,0	1/1:99:255,255,0	1/1:99:255,255,0	1/1:99:255,255,0	1/1:99:255,255,0	1/1:99:255,255,0	1/1:99:255,255,0	1/1:99:255,255,0	1/1:99:255,255,0	1/1:99:255,255,0	1/1:99:255,255,0	1/1:99:255,255,0	1/1:99:255,255,0	1/1:99:255,133,0	1/1:99:255,223,0	1/1:99:255,111,0	1/1:99:255,120,0	1/1:99:255,129,0	1/1:99:255,78,0	1/1:99:255,166,0	1/1:99:255,102,0	1/1:99:255,214,0	1/1:99:255,144,0	1/1:99:255,84,0	1/1:99:255,108,0	1/1:99:255,75,0	1/1:99:255,175,0	1/1:99:255,229,0	1/1:99:255,229,0	1/1:99:255,160,0	1/1:99:255,99,0	1/1:99:255,193,0	1/1:99:255,93,0	1/1:99:255,255,0	1/1:99:255,250,0	1/1:99:255,187,0	1/1:99:255,255,0	1/1:99:255,226,0	1/1:99:255,184,0	1/1:99:255,123,0	1/1:99:255,141,0	1/1:99:255,138,0	1/1:99:255,205,0	1/1:99:255,235,0	1/1:99:255,135,0	1/1:99:255,255,0	1/1:99:255,255,0	1/1:99:255,131,0	1/1:99:255,255,0	1/1:99:255,255,0	1/1:99:255,255,0	1/1:99:255,70,0	1/1:99:255,129,0	1/1:99:255,255,0	1/1:99:255,255,0	1/1:99:255,255,0	1/1:99:255,255,0	1/1:99:255,150,0	1/1:99:255,57,0	1/1:99:255,255,0	1/1:99:255,255,0	1/1:99:255,255,0	1/1:99:255,255,0	1/1:99:255,255,0	1/1:99:255,255,0	1/1:99:255,169,0	.	.	.	.	.	.	.	.	.	.	.	.	.	.	.	.	.	.	.	.	.	.	.	.	.	.	.	.	.	.	.	.	.	.	.	.	.	.	.	.	.	.	.	.	.	.	.	.	.	.	.	.	.	.	.	.	.	.	.	.	.	.	.	.	.	.	.	.	.	.	.	.	.	.	.	.	.	.	.	.	.	.	.	.	.	.	.	.	.	.	.	.	.	.	.	.	.	.	.	.	.	.	.	.	.	.	.	.	.	.	.	.	.	.	.	.	.	.	.	.
JF5203_chromosome	13163	.	G	T	222.04	.	AC1=2;AC=300;AF1=1;AN=302;DP4=51,49,17173,15951;DP=34241;FQ=-282;MQ=55;PV4=0.49,1,0.39,0.37;RPB=1.052406e+00;SF=0,1,2,3,4,5,6,7,8,9,10,11,12,13,14,15,16,17,18,19,20,21,22,23,24,25,26,27,28,29,30,31,32,33,34,35,36,37,38,39,40,41,42,43,44,45,46,47,48,49,50,51,52,53,54,55,56,57,58,59,60,61,62,63,64,65,66,67,68,69,70,71,72,73,74,75,76,77,78,79,80,81,82,83,84,85,86,87,88,89,90,91,92,93,94,95,96,97,98,99,100,101,102,103,109,114,116,119,129,135,136,138,139,141,142,144,146,149,150,153,154,155,156,157,158,159,160,164,166,167,168,170,171,172,173,174,175,176,178,180,183,184,189,190,192,197,198,206,211,216,223;VDB=6.477238e-16;ANN=T|missense_variant|MODERATE|LMJF5203_00010|LMJF5203_00010|transcript|LMJF5203_00010|protein_coding|1/1|c.247G>T|p.Ala83Ser|247/969|247/969|83/322||;Cases=104,0,208;Controls=45,2,92;CC_TREND=3.419e-02;CC_GENO=NaN;CC_ALL=9.617e-02;CC_DOM=9.545e-02;CC_REC=1.000e+00	GT:GQ:PL	1/1:99:255,255,0	1/1:99:255,255,0	1/1:99:255,255,0	1/1:99:255,93,0	1/1:99:255,255,0	1/1:99:255,255,0	1/1:99:255,255,0	1/1:99:255,93,0	1/1:81:255,42,0	1/1:99:255,255,0	1/1:99:255,255,0	1/1:99:255,166,0	1/1:99:255,255,0	1/1:99:255,255,0	1/1:99:255,255,0	1/1:99:255,226,0	1/1:99:255,255,0	1/1:99:255,255,0	1/1:99:255,255,0	1/1:99:255,255,0	1/1:99:255,255,0	1/1:99:255,255,0	1/1:99:255,255,0	1/1:99:255,163,0	1/1:99:255,255,0	1/1:99:255,255,0	1/1:99:255,255,0	1/1:99:255,255,0	1/1:99:255,163,0	1/1:99:255,255,0	1/1:99:255,255,0	1/1:99:255,111,0	1/1:99:255,255,0	1/1:99:255,255,0	1/1:99:255,255,0	1/1:99:255,255,0	1/1:99:255,255,0	1/1:99:255,255,0	1/1:51:255,27,0	1/1:99:255,255,0	1/1:99:255,255,0	1/1:99:255,255,0	1/1:99:255,255,0	1/1:99:255,255,0	1/1:99:255,255,0	1/1:99:255,255,0	1/1:99:255,255,0	1/1:99:255,255,0	1/1:99:255,255,0	1/1:99:255,255,0	1/1:99:255,255,0	1/1:99:255,203,0	1/1:99:255,211,0	1/1:99:255,108,0	1/1:99:255,120,0	1/1:99:255,120,0	1/1:99:255,78,0	1/1:99:255,151,0	1/1:99:255,99,0	1/1:99:255,214,0	1/1:99:255,141,0	1/1:99:255,75,0	1/1:99:255,105,0	1/1:99:255,75,0	1/1:99:255,163,0	1/1:99:255,217,0	1/1:99:255,217,0	1/1:99:255,157,0	1/1:99:255,93,0	1/1:99:255,187,0	1/1:99:255,87,0	1/1:99:255,242,0	1/1:99:255,244,0	1/1:99:255,187,0	1/1:99:255,255,0	1/1:99:255,220,0	1/1:99:255,181,0	1/1:99:255,117,0	1/1:99:255,138,0	1/1:99:255,132,0	1/1:99:255,202,0	1/1:99:255,235,0	1/1:99:255,121,0	1/1:99:255,255,0	1/1:99:255,255,0	1/1:99:255,211,0	1/1:99:255,255,0	1/1:99:255,255,0	1/1:99:255,255,0	1/1:99:255,84,0	1/1:99:255,184,0	1/1:99:255,255,0	1/1:99:255,255,0	1/1:99:255,255,0	1/1:99:255,255,0	1/1:99:255,172,0	1/1:99:255,158,0	1/1:99:255,255,0	1/1:99:255,255,0	1/1:99:255,255,0	1/1:99:255,255,0	1/1:99:255,255,0	1/1:99:255,255,0	1/1:99:255,160,0	.	.	.	.	.	1/1:99:255,135,0	.	.	.	.	1/1:99:255,255,0	.	1/1:99:255,255,0	.	.	1/1:99:255,255,0	.	.	.	.	.	.	.	.	.	1/1:99:255,255,0	.	.	.	.	.	1/1:99:255,255,0	1/1:99:255,117,0	.	1/1:99:255,255,0	0/1:72:255,0,69	.	1/1:99:255,255,0	1/1:99:255,255,0	.	1/1:99:255,255,0	.	1/1:99:255,255,0	.	.	1/1:99:255,255,0	1/1:99:255,255,0	.	.	1/1:99:255,255,0	1/1:99:255,255,0	1/1:99:255,255,0	1/1:99:255,255,0	1/1:99:255,157,0	1/1:99:255,99,0	1/1:99:255,255,0	1/1:99:255,255,0	.	.	.	1/1:99:255,255,0	.	1/1:99:255,255,0	1/1:99:255,255,0	1/1:99:255,202,0	.	1/1:99:255,132,0	1/1:99:255,90,0	1/1:99:255,160,0	1/1:99:255,255,0	1/1:99:255,255,0	1/1:99:255,255,0	1/1:99:255,255,0	.	1/1:99:255,196,0	.	1/1:99:255,241,0	.	.	1/1:99:255,132,0	1/1:99:255,211,0	.	.	.	.	1/1:99:255,255,0	1/1:99:255,255,0	.	1/1:99:255,255,0	.	.	.	.	1/1:99:255,255,0	1/1:99:255,255,0	.	.	.	.	.	.	.	1/1:99:255,255,0	.	.	.	.	1/1:99:255,255,0	.	.	.	.	1/1:99:255,255,0	.	.	.	.	.	.	0/1:58:255,0,55
JF5203_chromosome	13412	.	T	C	222.04	.	AC1=2;AC=207;AF1=1;AN=208;DP4=51,39,13415,12306;DP=28799;FQ=-282;MQ=60;PV4=1,1,1,0.19;RPB=1.162457e-02;SF=0,1,2,3,4,5,6,7,8,9,10,11,12,13,14,15,16,17,18,19,20,21,22,23,24,25,26,27,28,29,30,31,32,33,34,35,36,37,38,39,40,41,42,43,44,45,46,47,48,49,50,51,52,53,54,55,56,57,58,59,60,61,62,63,64,65,66,67,68,69,70,71,72,73,74,75,76,77,78,79,80,81,82,83,84,85,86,87,88,89,90,91,92,93,94,95,96,97,98,99,100,101,102,103;VDB=1.241984e-01;ANN=C|missense_variant|MODERATE|LMJF5203_00010|LMJF5203_00010|transcript|LMJF5203_00010|protein_coding|1/1|c.496T>C|p.Ser166Pro|496/969|496/969|166/322||;Cases=103,1,207;Controls=0,0,0;CC_TREND=NaN;CC_GENO=NaN;CC_ALL=1.000e+00;CC_DOM=1.000e+00;CC_REC=1.000e+00;Private=Lineage_02	GT:GQ:PL	1/1:99:255,255,0	1/1:99:255,255,0	1/1:99:255,255,0	1/1:99:255,120,0	1/1:99:255,255,0	1/1:99:255,255,0	1/1:99:255,255,0	1/1:99:255,151,0	1/1:99:255,63,0	1/1:99:255,255,0	1/1:99:255,255,0	1/1:99:255,181,0	1/1:99:255,255,0	1/1:99:255,255,0	1/1:99:255,255,0	1/1:99:255,255,0	1/1:99:255,255,0	1/1:99:255,255,0	1/1:99:255,255,0	1/1:99:255,255,0	1/1:99:255,255,0	1/1:99:255,255,0	1/1:99:255,255,0	1/1:99:255,211,0	1/1:99:255,255,0	1/1:99:255,255,0	1/1:99:255,255,0	1/1:99:255,255,0	1/1:99:255,120,0	1/1:99:255,255,0	1/1:99:255,255,0	0/1:28:255,0,25	1/1:99:255,255,0	1/1:99:255,255,0	1/1:99:255,255,0	1/1:99:255,255,0	1/1:99:255,255,0	1/1:99:255,255,0	1/1:21:255,12,0	1/1:99:255,255,0	1/1:99:255,255,0	1/1:99:255,255,0	1/1:99:255,255,0	1/1:99:255,255,0	1/1:99:255,255,0	1/1:99:255,255,0	1/1:99:255,255,0	1/1:99:255,255,0	1/1:99:255,255,0	1/1:99:255,255,0	1/1:99:255,255,0	1/1:99:255,255,0	1/1:99:255,205,0	1/1:99:255,96,0	1/1:99:255,138,0	1/1:99:255,126,0	1/1:99:255,87,0	1/1:99:255,181,0	1/1:99:255,154,0	1/1:99:255,181,0	1/1:99:255,226,0	1/1:99:255,93,0	1/1:99:255,72,0	1/1:99:255,105,0	1/1:99:255,214,0	1/1:99:255,238,0	1/1:99:255,196,0	1/1:99:255,165,0	1/1:99:255,163,0	1/1:99:255,181,0	1/1:99:255,126,0	1/1:99:255,255,0	1/1:99:255,255,0	1/1:99:255,151,0	1/1:99:255,255,0	1/1:99:255,169,0	1/1:99:255,175,0	1/1:99:255,126,0	1/1:99:255,169,0	1/1:99:255,244,0	1/1:99:255,229,0	1/1:99:255,211,0	1/1:99:255,199,0	1/1:99:255,255,0	1/1:99:255,255,0	1/1:99:255,255,0	1/1:99:255,255,0	1/1:99:255,255,0	1/1:99:255,255,0	1/1:99:255,74,0	1/1:99:255,255,0	1/1:99:255,255,0	1/1:99:255,255,0	1/1:99:255,255,0	1/1:99:255,255,0	1/1:99:255,133,0	1/1:99:255,80,0	1/1:99:255,255,0	1/1:99:255,255,0	1/1:99:255,255,0	1/1:99:255,255,0	1/1:99:255,255,0	1/1:99:255,255,0	1/1:99:255,208,0	.	.	.	.	.	.	.	.	.	.	.	.	.	.	.	.	.	.	.	.	.	.	.	.	.	.	.	.	.	.	.	.	.	.	.	.	.	.	.	.	.	.	.	.	.	.	.	.	.	.	.	.	.	.	.	.	.	.	.	.	.	.	.	.	.	.	.	.	.	.	.	.	.	.	.	.	.	.	.	.	.	.	.	.	.	.	.	.	.	.	.	.	.	.	.	.	.	.	.	.	.	.	.	.	.	.	.	.	.	.	.	.	.	.	.	.	.	.	.	.
JF5203_chromosome	13488	.	C	T	220.3	.	AC1=2;AC=208;AF1=1;AN=210;DP4=57,73,12335,14361;DP=28940;FQ=-282;MQ=60;PV4=1,1,0.48,0.28;RPB=1.724110e+00;SF=0,1,2,3,4,5,6,7,8,9,10,11,12,13,14,15,16,17,18,19,20,21,22,23,24,25,26,27,28,29,30,31,32,33,34,35,36,37,38,39,40,41,42,43,44,45,46,47,48,49,50,51,52,53,54,55,56,57,58,59,60,61,62,63,64,65,66,67,68,69,70,71,72,73,74,75,76,77,78,79,80,81,82,83,84,85,86,87,88,89,90,91,92,93,94,95,96,97,98,99,100,101,102,103,162;VDB=3.988783e-01;ANN=T|missense_variant|MODERATE|LMJF5203_00010|LMJF5203_00010|transcript|LMJF5203_00010|protein_coding|1/1|c.572C>T|p.Ala191Val|572/969|572/969|191/322||;Cases=103,1,207;Controls=0,1,1;CC_TREND=5.563e-13;CC_GENO=NaN;CC_ALL=1.900e-02;CC_DOM=1.905e-02;CC_REC=1.000e+00	GT:PL:GQ	1/1:255,255,0:99	1/1:255,255,0:99	1/1:255,255,0:99	1/1:255,114,0:99	1/1:255,255,0:99	1/1:255,255,0:99	1/1:255,255,0:99	1/1:255,163,0:99	1/1:255,54,0:99	1/1:255,255,0:99	1/1:255,255,0:99	1/1:255,129,0:99	1/1:255,255,0:99	1/1:255,255,0:99	1/1:255,255,0:99	1/1:255,255,0:99	1/1:255,255,0:99	1/1:255,255,0:99	1/1:255,255,0:99	1/1:255,255,0:99	1/1:255,255,0:99	1/1:255,255,0:99	1/1:255,255,0:99	1/1:255,199,0:99	1/1:255,255,0:99	1/1:255,255,0:99	1/1:255,255,0:99	1/1:255,255,0:99	1/1:255,160,0:99	1/1:255,255,0:99	1/1:255,255,0:99	0/1:255,0,20:23	1/1:255,255,0:99	1/1:255,255,0:99	1/1:255,255,0:99	1/1:255,255,0:99	1/1:255,255,0:99	1/1:255,255,0:99	1/1:255,132,0:99	1/1:255,255,0:99	1/1:255,255,0:99	1/1:255,255,0:99	1/1:255,255,0:99	1/1:255,255,0:99	1/1:255,255,0:99	1/1:255,255,0:99	1/1:255,255,0:99	1/1:255,255,0:99	1/1:255,255,0:99	1/1:255,255,0:99	1/1:255,255,0:99	1/1:255,255,0:99	1/1:255,235,0:99	1/1:255,60,0:99	1/1:255,144,0:99	1/1:255,108,0:99	1/1:255,87,0:99	1/1:255,255,0:99	1/1:255,138,0:99	1/1:255,214,0:99	1/1:255,205,0:99	1/1:255,93,0:99	1/1:255,87,0:99	1/1:255,87,0:99	1/1:255,214,0:99	1/1:255,226,0:99	1/1:255,193,0:99	1/1:255,157,0:99	1/1:255,178,0:99	1/1:255,184,0:99	1/1:255,105,0:99	1/1:255,255,0:99	1/1:255,255,0:99	1/1:255,120,0:99	1/1:255,255,0:99	1/1:255,193,0:99	1/1:255,154,0:99	1/1:255,148,0:99	1/1:255,163,0:99	1/1:255,241,0:99	1/1:255,223,0:99	1/1:255,232,0:99	1/1:255,255,0:99	1/1:255,255,0:99	1/1:255,255,0:99	1/1:255,255,0:99	1/1:255,255,0:99	1/1:255,255,0:99	1/1:255,255,0:99	1/1:255,56,0:99	1/1:255,232,0:99	1/1:255,255,0:99	1/1:255,255,0:99	1/1:255,255,0:99	1/1:255,255,0:99	1/1:255,232,0:99	1/1:255,162,0:99	1/1:255,255,0:99	1/1:255,255,0:99	1/1:255,255,0:99	1/1:255,255,0:99	1/1:255,255,0:99	1/1:255,255,0:99	1/1:255,199,0:99	.	.	.	.	.	.	.	.	.	.	.	.	.	.	.	.	.	.	.	.	.	.	.	.	.	.	.	.	.	.	.	.	.	.	.	.	.	.	.	.	.	.	.	.	.	.	.	.	.	.	.	.	.	.	.	.	.	.	0/1:70,0,255:73	.	.	.	.	.	.	.	.	.	.	.	.	.	.	.	.	.	.	.	.	.	.	.	.	.	.	.	.	.	.	.	.	.	.	.	.	.	.	.	.	.	.	.	.	.	.	.	.	.	.	.	.	.	.	.	.	.	.	.	.	.
JF5203_chromosome	13508	.	A	G	220.39	.	AC1=2;AC=209;AF1=1;AN=210;DP4=58,69,13312,13593;DP=27657;FQ=-282;MQ=60;PV4=0.45,1,1,1;RPB=-1.732065e+00;SF=0,1,2,3,4,5,6,7,8,9,10,11,12,13,14,15,16,17,18,19,20,21,22,23,24,25,26,27,28,29,30,31,32,33,34,35,36,37,38,39,40,41,42,43,44,45,46,47,48,49,50,51,52,53,54,55,56,57,58,59,60,61,62,63,64,65,66,67,68,69,70,71,72,73,74,75,76,77,78,79,80,81,82,83,84,85,86,87,88,89,90,91,92,93,94,95,96,97,98,99,100,101,102,103,162;VDB=3.827421e-03;ANN=G|missense_variant|MODERATE|LMJF5203_00010|LMJF5203_00010|transcript|LMJF5203_00010|protein_coding|1/1|c.592A>G|p.Thr198Ala|592/969|592/969|198/322||;Cases=104,0,208;Controls=0,1,1;CC_TREND=0.000e+00;CC_GENO=NaN;CC_ALL=9.524e-03;CC_DOM=9.524e-03;CC_REC=1.000e+00	GT:PL:GQ	1/1:255,255,0:99	1/1:255,255,0:99	1/1:255,255,0:99	1/1:255,117,0:99	1/1:255,255,0:99	1/1:255,255,0:99	1/1:255,255,0:99	1/1:255,193,0:99	1/1:255,54,0:99	1/1:255,255,0:99	1/1:255,255,0:99	1/1:255,129,0:99	1/1:255,255,0:99	1/1:255,255,0:99	1/1:255,255,0:99	1/1:255,255,0:99	1/1:255,255,0:99	1/1:255,255,0:99	1/1:255,255,0:99	1/1:255,255,0:99	1/1:255,255,0:99	1/1:255,255,0:99	1/1:255,255,0:99	1/1:255,226,0:99	1/1:255,255,0:99	1/1:255,255,0:99	1/1:255,255,0:99	1/1:255,255,0:99	1/1:255,138,0:99	1/1:255,255,0:99	1/1:255,255,0:99	1/1:255,26,0:49	1/1:255,255,0:99	1/1:255,255,0:99	1/1:255,255,0:99	1/1:255,255,0:99	1/1:255,255,0:99	1/1:255,255,0:99	1/1:255,135,0:99	1/1:255,255,0:99	1/1:255,255,0:99	1/1:255,255,0:99	1/1:255,255,0:99	1/1:255,255,0:99	1/1:255,255,0:99	1/1:255,255,0:99	1/1:255,255,0:99	1/1:255,255,0:99	1/1:255,255,0:99	1/1:255,255,0:99	1/1:255,255,0:99	1/1:255,255,0:99	1/1:255,247,0:99	1/1:255,75,0:99	1/1:255,129,0:99	1/1:255,102,0:99	1/1:255,84,0:99	1/1:255,255,0:99	1/1:255,135,0:99	1/1:255,214,0:99	1/1:255,214,0:99	1/1:255,93,0:99	1/1:255,108,0:99	1/1:255,72,0:99	1/1:255,217,0:99	1/1:255,232,0:99	1/1:255,208,0:99	1/1:255,160,0:99	1/1:255,166,0:99	1/1:255,178,0:99	1/1:255,120,0:99	1/1:255,247,0:99	1/1:255,255,0:99	1/1:255,129,0:99	1/1:255,255,0:99	1/1:255,187,0:99	1/1:255,151,0:99	1/1:255,144,0:99	1/1:255,163,0:99	1/1:255,232,0:99	1/1:255,226,0:99	1/1:255,226,0:99	1/1:255,255,0:99	1/1:255,255,0:99	1/1:255,255,0:99	1/1:255,255,0:99	1/1:255,255,0:99	1/1:255,255,0:99	1/1:255,255,0:99	1/1:255,72,0:99	1/1:255,255,0:99	1/1:255,255,0:99	1/1:255,255,0:99	1/1:255,255,0:99	1/1:255,255,0:99	1/1:255,244,0:99	1/1:255,166,0:99	1/1:255,255,0:99	1/1:255,255,0:99	1/1:255,255,0:99	1/1:255,255,0:99	1/1:255,255,0:99	1/1:255,255,0:99	1/1:255,205,0:99	.	.	.	.	.	.	.	.	.	.	.	.	.	.	.	.	.	.	.	.	.	.	.	.	.	.	.	.	.	.	.	.	.	.	.	.	.	.	.	.	.	.	.	.	.	.	.	.	.	.	.	.	.	.	.	.	.	.	0/1:83,0,255:86	.	.	.	.	.	.	.	.	.	.	.	.	.	.	.	.	.	.	.	.	.	.	.	.	.	.	.	.	.	.	.	.	.	.	.	.	.	.	.	.	.	.	.	.	.	.	.	.	.	.	.	.	.	.	.	.	.	.	.	.	.
JF5203_chromosome	13509	.	C	T	220.28	.	AC1=2;AC=209;AF1=1;AN=210;DP4=63,70,12713,13465;DP=27643;FQ=-282;MQ=60;PV4=0.49,1,1,0.31;RPB=-9.721884e-01;SF=0,1,2,3,4,5,6,7,8,9,10,11,12,13,14,15,16,17,18,19,20,21,22,23,24,25,26,27,28,29,30,31,32,33,34,35,36,37,38,39,40,41,42,43,44,45,46,47,48,49,50,51,52,53,54,55,56,57,58,59,60,61,62,63,64,65,66,67,68,69,70,71,72,73,74,75,76,77,78,79,80,81,82,83,84,85,86,87,88,89,90,91,92,93,94,95,96,97,98,99,100,101,102,103,162;VDB=3.755434e-03;ANN=T|missense_variant|MODERATE|LMJF5203_00010|LMJF5203_00010|transcript|LMJF5203_00010|protein_coding|1/1|c.593C>T|p.Thr198Ile|593/969|593/969|198/322||;Cases=104,0,208;Controls=0,1,1;CC_TREND=0.000e+00;CC_GENO=NaN;CC_ALL=9.524e-03;CC_DOM=9.524e-03;CC_REC=1.000e+00	GT:GQ:PL	1/1:99:255,255,0	1/1:99:255,255,0	1/1:99:255,255,0	1/1:99:255,120,0	1/1:99:255,255,0	1/1:99:255,255,0	1/1:99:255,255,0	1/1:99:255,190,0	1/1:99:255,54,0	1/1:99:255,255,0	1/1:99:255,255,0	1/1:99:255,129,0	1/1:99:255,255,0	1/1:99:255,255,0	1/1:99:255,255,0	1/1:99:255,255,0	1/1:99:255,255,0	1/1:99:255,255,0	1/1:99:255,255,0	1/1:99:255,255,0	1/1:99:255,255,0	1/1:99:255,255,0	1/1:99:255,255,0	1/1:99:255,223,0	1/1:99:255,255,0	1/1:99:255,255,0	1/1:99:255,255,0	1/1:99:255,255,0	1/1:99:255,129,0	1/1:99:255,255,0	1/1:99:255,255,0	1/1:37:255,20,0	1/1:99:255,255,0	1/1:99:255,255,0	1/1:99:255,255,0	1/1:99:255,255,0	1/1:99:255,255,0	1/1:99:255,255,0	1/1:99:255,135,0	1/1:99:255,255,0	1/1:99:255,255,0	1/1:99:255,255,0	1/1:99:255,255,0	1/1:99:255,255,0	1/1:99:255,255,0	1/1:99:255,255,0	1/1:99:255,255,0	1/1:99:255,255,0	1/1:99:255,255,0	1/1:99:255,255,0	1/1:99:255,255,0	1/1:99:255,255,0	1/1:99:255,194,0	1/1:99:255,75,0	1/1:99:255,129,0	1/1:99:255,96,0	1/1:99:255,84,0	1/1:99:255,248,0	1/1:99:255,132,0	1/1:99:255,217,0	1/1:99:255,211,0	1/1:99:255,93,0	1/1:99:255,108,0	1/1:99:255,72,0	1/1:99:255,217,0	1/1:99:255,226,0	1/1:99:255,208,0	1/1:99:255,151,0	1/1:99:255,166,0	1/1:99:255,172,0	1/1:99:255,117,0	1/1:99:255,244,0	1/1:99:255,255,0	1/1:99:255,129,0	1/1:99:255,255,0	1/1:99:255,181,0	1/1:99:255,148,0	1/1:99:255,148,0	1/1:99:255,166,0	1/1:99:255,232,0	1/1:99:255,217,0	1/1:99:255,229,0	1/1:99:255,255,0	1/1:99:255,255,0	1/1:99:255,255,0	1/1:99:255,255,0	1/1:99:255,255,0	1/1:99:255,255,0	1/1:99:255,255,0	1/1:99:255,58,0	1/1:99:255,216,0	1/1:99:255,255,0	1/1:99:255,255,0	1/1:99:255,255,0	1/1:99:255,255,0	1/1:99:255,238,0	1/1:99:255,133,0	1/1:99:255,255,0	1/1:99:255,255,0	1/1:99:255,255,0	1/1:99:255,255,0	1/1:99:255,255,0	1/1:99:255,255,0	1/1:99:255,196,0	.	.	.	.	.	.	.	.	.	.	.	.	.	.	.	.	.	.	.	.	.	.	.	.	.	.	.	.	.	.	.	.	.	.	.	.	.	.	.	.	.	.	.	.	.	.	.	.	.	.	.	.	.	.	.	.	.	.	0/1:74:71,0,255	.	.	.	.	.	.	.	.	.	.	.	.	.	.	.	.	.	.	.	.	.	.	.	.	.	.	.	.	.	.	.	.	.	.	.	.	.	.	.	.	.	.	.	.	.	.	.	.	.	.	.	.	.	.	.	.	.	.	.	.	.
JF5203_chromosome	13673	.	G	A	222.0	.	AC1=2;AC=208;AF1=1;AN=208;DP4=44,41,13876,12992;DP=27629;FQ=-282;MQ=60;PV4=1,0.35,1,0.27;RPB=-9.792166e-01;SF=0,1,2,3,4,5,6,7,8,9,10,11,12,13,14,15,16,17,18,19,20,21,22,23,24,25,26,27,28,29,30,31,32,33,34,35,36,37,38,39,40,41,42,43,44,45,46,47,48,49,50,51,52,53,54,55,56,57,58,59,60,61,62,63,64,65,66,67,68,69,70,71,72,73,74,75,76,77,78,79,80,81,82,83,84,85,86,87,88,89,90,91,92,93,94,95,96,97,98,99,100,101,102,103;VDB=1.044894e-01;ANN=A|missense_variant|MODERATE|LMJF5203_00010|LMJF5203_00010|transcript|LMJF5203_00010|protein_coding|1/1|c.757G>A|p.Glu253Lys|757/969|757/969|253/322||;Cases=104,0,208;Controls=0,0,0;CC_TREND=NaN;CC_GENO=NaN;CC_ALL=1.000e+00;CC_DOM=1.000e+00;CC_REC=1.000e+00;Private=Lineage_02	GT:GQ:PL	1/1:99:255,255,0	1/1:99:255,255,0	1/1:99:255,255,0	1/1:99:255,97,0	1/1:99:255,255,0	1/1:99:255,255,0	1/1:99:255,255,0	1/1:99:255,138,0	1/1:81:255,42,0	1/1:99:255,255,0	1/1:99:255,255,0	1/1:99:255,181,0	1/1:99:255,255,0	1/1:99:255,255,0	1/1:99:255,255,0	1/1:99:255,255,0	1/1:99:255,255,0	1/1:99:255,255,0	1/1:99:255,255,0	1/1:99:255,255,0	1/1:99:255,255,0	1/1:99:255,255,0	1/1:99:255,255,0	1/1:99:255,208,0	1/1:99:255,255,0	1/1:99:255,255,0	1/1:99:255,255,0	1/1:99:255,255,0	1/1:99:255,114,0	1/1:99:255,255,0	1/1:99:255,255,0	1/1:43:255,23,0	1/1:99:255,255,0	1/1:99:255,255,0	1/1:99:255,255,0	1/1:99:255,255,0	1/1:99:255,255,0	1/1:99:255,255,0	1/1:99:255,114,0	1/1:99:255,255,0	1/1:99:255,255,0	1/1:99:255,255,0	1/1:99:255,255,0	1/1:99:255,255,0	1/1:99:255,255,0	1/1:99:255,255,0	1/1:99:255,255,0	1/1:99:255,255,0	1/1:99:255,255,0	1/1:99:255,255,0	1/1:99:255,255,0	1/1:99:255,225,0	1/1:99:255,178,0	1/1:99:255,105,0	1/1:99:255,132,0	1/1:99:255,117,0	1/1:99:255,126,0	1/1:99:255,150,0	1/1:99:255,51,0	1/1:99:255,187,0	1/1:99:255,181,0	1/1:87:255,45,0	1/1:99:255,99,0	1/1:99:255,111,0	1/1:99:255,226,0	1/1:99:255,220,0	1/1:99:255,220,0	1/1:99:255,126,0	1/1:99:255,163,0	1/1:99:255,140,0	1/1:99:255,117,0	1/1:99:255,250,0	1/1:99:255,235,0	1/1:99:255,138,0	1/1:99:255,255,0	1/1:99:255,220,0	1/1:99:255,190,0	1/1:99:255,123,0	1/1:99:255,135,0	1/1:99:255,169,0	1/1:99:255,235,0	1/1:99:255,223,0	1/1:99:255,255,0	1/1:99:255,255,0	1/1:99:255,255,0	1/1:99:255,203,0	1/1:99:255,255,0	1/1:99:255,255,0	1/1:99:255,255,0	1/1:99:255,181,0	1/1:99:255,255,0	1/1:99:255,255,0	1/1:99:255,255,0	1/1:99:255,255,0	1/1:99:255,255,0	1/1:99:255,242,0	1/1:99:255,124,0	1/1:99:255,255,0	1/1:99:255,255,0	1/1:99:255,255,0	1/1:99:255,255,0	1/1:99:255,255,0	1/1:99:255,255,0	1/1:99:255,247,0	.	.	.	.	.	.	.	.	.	.	.	.	.	.	.	.	.	.	.	.	.	.	.	.	.	.	.	.	.	.	.	.	.	.	.	.	.	.	.	.	.	.	.	.	.	.	.	.	.	.	.	.	.	.	.	.	.	.	.	.	.	.	.	.	.	.	.	.	.	.	.	.	.	.	.	.	.	.	.	.	.	.	.	.	.	.	.	.	.	.	.	.	.	.	.	.	.	.	.	.	.	.	.	.	.	.	.	.	.	.	.	.	.	.	.	.	.	.	.	.
JF5203_chromosome	13689	.	G	A	222.0	.	AC1=2;AC=208;AF1=1;AN=208;DP4=46,46,14159,12447;DP=27685;FQ=-282;MQ=60;PV4=1,1,1,1;RPB=-2.753801e-02;SF=0,1,2,3,4,5,6,7,8,9,10,11,12,13,14,15,16,17,18,19,20,21,22,23,24,25,26,27,28,29,30,31,32,33,34,35,36,37,38,39,40,41,42,43,44,45,46,47,48,49,50,51,52,53,54,55,56,57,58,59,60,61,62,63,64,65,66,67,68,69,70,71,72,73,74,75,76,77,78,79,80,81,82,83,84,85,86,87,88,89,90,91,92,93,94,95,96,97,98,99,100,101,102,103;VDB=4.582885e-01;ANN=A|missense_variant|MODERATE|LMJF5203_00010|LMJF5203_00010|transcript|LMJF5203_00010|protein_coding|1/1|c.773G>A|p.Ser258Asn|773/969|773/969|258/322||;Cases=104,0,208;Controls=0,0,0;CC_TREND=NaN;CC_GENO=NaN;CC_ALL=1.000e+00;CC_DOM=1.000e+00;CC_REC=1.000e+00;Private=Lineage_02	GT:GQ:PL	1/1:99:255,255,0	1/1:99:255,255,0	1/1:99:255,255,0	1/1:99:255,62,0	1/1:99:255,255,0	1/1:99:255,255,0	1/1:99:255,255,0	1/1:99:255,129,0	1/1:93:255,48,0	1/1:99:255,255,0	1/1:99:255,255,0	1/1:99:255,166,0	1/1:99:255,255,0	1/1:99:255,255,0	1/1:99:255,255,0	1/1:99:255,255,0	1/1:99:255,255,0	1/1:99:255,255,0	1/1:99:255,255,0	1/1:99:255,255,0	1/1:99:255,255,0	1/1:99:255,255,0	1/1:99:255,255,0	1/1:99:255,211,0	1/1:99:255,255,0	1/1:99:255,255,0	1/1:99:255,255,0	1/1:99:255,255,0	1/1:99:255,190,0	1/1:99:255,255,0	1/1:99:255,255,0	1/1:61:255,32,0	1/1:99:255,255,0	1/1:99:255,255,0	1/1:99:255,255,0	1/1:99:255,255,0	1/1:99:255,255,0	1/1:99:255,255,0	1/1:99:255,95,0	1/1:99:255,255,0	1/1:99:255,255,0	1/1:99:255,255,0	1/1:99:255,255,0	1/1:99:255,255,0	1/1:99:255,255,0	1/1:99:255,255,0	1/1:99:255,255,0	1/1:99:255,255,0	1/1:99:255,255,0	1/1:99:255,255,0	1/1:99:255,255,0	1/1:99:255,252,0	1/1:99:255,187,0	1/1:99:255,108,0	1/1:99:255,141,0	1/1:99:255,108,0	1/1:99:255,135,0	1/1:99:255,129,0	1/1:99:255,57,0	1/1:99:255,199,0	1/1:99:255,181,0	1/1:99:255,54,0	1/1:99:255,105,0	1/1:99:255,117,0	1/1:99:255,223,0	1/1:99:255,241,0	1/1:99:255,235,0	1/1:99:255,138,0	1/1:99:255,154,0	1/1:99:255,181,0	1/1:99:255,132,0	1/1:99:255,255,0	1/1:99:255,244,0	1/1:99:255,151,0	1/1:99:255,255,0	1/1:99:255,220,0	1/1:99:255,178,0	1/1:99:255,148,0	1/1:99:255,144,0	1/1:99:255,178,0	1/1:99:255,244,0	1/1:99:255,238,0	1/1:99:255,255,0	1/1:99:255,255,0	1/1:99:255,255,0	1/1:99:255,215,0	1/1:99:255,255,0	1/1:99:255,255,0	1/1:99:255,255,0	1/1:99:255,184,0	1/1:99:255,255,0	1/1:99:255,255,0	1/1:99:255,255,0	1/1:99:255,255,0	1/1:99:255,255,0	1/1:99:255,223,0	1/1:99:255,80,0	1/1:99:255,255,0	1/1:99:255,255,0	1/1:99:255,255,0	1/1:99:255,255,0	1/1:99:255,255,0	1/1:99:255,255,0	1/1:99:255,244,0	.	.	.	.	.	.	.	.	.	.	.	.	.	.	.	.	.	.	.	.	.	.	.	.	.	.	.	.	.	.	.	.	.	.	.	.	.	.	.	.	.	.	.	.	.	.	.	.	.	.	.	.	.	.	.	.	.	.	.	.	.	.	.	.	.	.	.	.	.	.	.	.	.	.	.	.	.	.	.	.	.	.	.	.	.	.	.	.	.	.	.	.	.	.	.	.	.	.	.	.	.	.	.	.	.	.	.	.	.	.	.	.	.	.	.	.	.	.	.	.
JF5203_chromosome	13785	.	A	C	222.0	.	AC1=2;AC=208;AF1=1;AN=208;DP4=49,38,13704,13319;DP=28271;FQ=-282;MQ=60;PV4=1,0.33,1,0.28;RPB=7.433252e-01;SF=0,1,2,3,4,5,6,7,8,9,10,11,12,13,14,15,16,17,18,19,20,21,22,23,24,25,26,27,28,29,30,31,32,33,34,35,36,37,38,39,40,41,42,43,44,45,46,47,48,49,50,51,52,53,54,55,56,57,58,59,60,61,62,63,64,65,66,67,68,69,70,71,72,73,74,75,76,77,78,79,80,81,82,83,84,85,86,87,88,89,90,91,92,93,94,95,96,97,98,99,100,101,102,103;VDB=4.184187e-01;ANN=C|missense_variant|MODERATE|LMJF5203_00010|LMJF5203_00010|transcript|LMJF5203_00010|protein_coding|1/1|c.869A>C|p.Glu290Ala|869/969|869/969|290/322||;Cases=104,0,208;Controls=0,0,0;CC_TREND=NaN;CC_GENO=NaN;CC_ALL=1.000e+00;CC_DOM=1.000e+00;CC_REC=1.000e+00;Private=Lineage_02	GT:GQ:PL	1/1:99:255,255,0	1/1:99:255,255,0	1/1:99:255,255,0	1/1:99:255,100,0	1/1:99:255,255,0	1/1:99:255,255,0	1/1:99:255,255,0	1/1:99:255,135,0	1/1:99:255,57,0	1/1:99:255,255,0	1/1:99:255,255,0	1/1:99:255,144,0	1/1:99:255,255,0	1/1:99:255,255,0	1/1:99:255,255,0	1/1:99:255,255,0	1/1:99:255,255,0	1/1:99:255,255,0	1/1:99:255,255,0	1/1:99:255,255,0	1/1:99:255,255,0	1/1:99:255,255,0	1/1:99:255,255,0	1/1:99:255,244,0	1/1:99:255,255,0	1/1:99:255,255,0	1/1:99:255,255,0	1/1:99:255,255,0	1/1:99:255,157,0	1/1:99:255,255,0	1/1:99:255,255,0	1/1:99:255,65,0	1/1:99:255,255,0	1/1:99:255,255,0	1/1:99:255,255,0	1/1:99:255,255,0	1/1:99:255,255,0	1/1:99:255,255,0	1/1:99:255,68,0	1/1:99:255,255,0	1/1:99:255,255,0	1/1:99:255,255,0	1/1:99:255,255,0	1/1:99:255,255,0	1/1:99:255,255,0	1/1:99:255,255,0	1/1:99:255,255,0	1/1:99:255,255,0	1/1:99:255,255,0	1/1:99:255,255,0	1/1:99:255,255,0	1/1:99:255,255,0	1/1:99:255,205,0	1/1:99:255,96,0	1/1:99:255,135,0	1/1:99:255,96,0	1/1:99:255,123,0	1/1:99:255,67,0	1/1:99:255,66,0	1/1:99:255,176,0	1/1:99:255,193,0	1/1:99:255,54,0	1/1:99:255,99,0	1/1:99:255,96,0	1/1:99:255,202,0	1/1:99:255,211,0	1/1:99:255,208,0	1/1:99:255,175,0	1/1:99:255,163,0	1/1:99:255,193,0	1/1:99:255,135,0	1/1:99:255,255,0	1/1:99:255,247,0	1/1:99:255,129,0	1/1:99:255,255,0	1/1:99:255,238,0	1/1:99:255,211,0	1/1:99:255,163,0	1/1:99:255,157,0	1/1:99:255,214,0	1/1:99:255,255,0	1/1:99:255,202,0	1/1:99:255,255,0	1/1:99:255,255,0	1/1:99:255,255,0	1/1:99:255,255,0	1/1:99:255,255,0	1/1:99:255,255,0	1/1:99:255,255,0	1/1:99:255,159,0	1/1:99:255,255,0	1/1:99:255,255,0	1/1:99:255,255,0	1/1:99:255,255,0	1/1:99:255,255,0	1/1:99:255,211,0	1/1:99:255,124,0	1/1:99:255,255,0	1/1:99:255,255,0	1/1:99:255,255,0	1/1:99:255,255,0	1/1:99:255,255,0	1/1:99:255,255,0	1/1:99:255,196,0	.	.	.	.	.	.	.	.	.	.	.	.	.	.	.	.	.	.	.	.	.	.	.	.	.	.	.	.	.	.	.	.	.	.	.	.	.	.	.	.	.	.	.	.	.	.	.	.	.	.	.	.	.	.	.	.	.	.	.	.	.	.	.	.	.	.	.	.	.	.	.	.	.	.	.	.	.	.	.	.	.	.	.	.	.	.	.	.	.	.	.	.	.	.	.	.	.	.	.	.	.	.	.	.	.	.	.	.	.	.	.	.	.	.	.	.	.	.	.	.
JF5203_chromosome	13995	.	G	A	222.0	.	AC1=2;AC=208;AF1=1;AN=208;DP4=64,48,12936,13584;DP=27686;FQ=-282;MQ=60;PV4=0.44,1,1,0.32;RPB=8.440971e-01;SF=0,1,2,3,4,5,6,7,8,9,10,11,12,13,14,15,16,17,18,19,20,21,22,23,24,25,26,27,28,29,30,31,32,33,34,35,36,37,38,39,40,41,42,43,44,45,46,47,48,49,50,51,52,53,54,55,56,57,58,59,60,61,62,63,64,65,66,67,68,69,70,71,72,73,74,75,76,77,78,79,80,81,82,83,84,85,86,87,88,89,90,91,92,93,94,95,96,97,98,99,100,101,102,103;VDB=1.340836e-01;ANN=A|missense_variant|MODERATE|LMJF5203_00011|LMJF5203_00011|transcript|LMJF5203_00011|protein_coding|1/1|c.154G>A|p.Ala52Thr|154/972|154/972|52/323||;Cases=104,0,208;Controls=0,0,0;CC_TREND=NaN;CC_GENO=NaN;CC_ALL=1.000e+00;CC_DOM=1.000e+00;CC_REC=1.000e+00;Private=Lineage_02	GT:PL:GQ	1/1:255,255,0:99	1/1:255,255,0:99	1/1:255,255,0:99	1/1:255,80,0:99	1/1:255,255,0:99	1/1:255,255,0:99	1/1:255,255,0:99	1/1:255,129,0:99	1/1:255,78,0:99	1/1:255,255,0:99	1/1:255,255,0:99	1/1:255,93,0:99	1/1:255,255,0:99	1/1:255,255,0:99	1/1:255,255,0:99	1/1:255,203,0:99	1/1:255,255,0:99	1/1:255,255,0:99	1/1:255,255,0:99	1/1:255,255,0:99	1/1:255,255,0:99	1/1:255,255,0:99	1/1:255,255,0:99	1/1:255,238,0:99	1/1:255,255,0:99	1/1:255,255,0:99	1/1:255,255,0:99	1/1:255,255,0:99	1/1:255,196,0:99	1/1:255,255,0:99	1/1:255,255,0:99	1/1:255,62,0:99	1/1:255,255,0:99	1/1:255,255,0:99	1/1:255,255,0:99	1/1:255,255,0:99	1/1:255,255,0:99	1/1:255,255,0:99	1/1:255,80,0:99	1/1:255,255,0:99	1/1:255,255,0:99	1/1:255,255,0:99	1/1:255,255,0:99	1/1:255,255,0:99	1/1:255,255,0:99	1/1:255,255,0:99	1/1:255,255,0:99	1/1:255,255,0:99	1/1:255,255,0:99	1/1:255,255,0:99	1/1:255,255,0:99	1/1:255,255,0:99	1/1:255,163,0:99	1/1:255,42,0:81	1/1:255,108,0:99	1/1:255,72,0:99	1/1:255,87,0:99	1/1:255,92,0:99	1/1:255,51,0:99	1/1:255,81,0:99	1/1:255,157,0:99	1/1:255,69,0:99	1/1:255,66,0:99	1/1:255,60,0:99	1/1:255,90,0:99	1/1:255,135,0:99	1/1:255,120,0:99	1/1:255,132,0:99	1/1:255,63,0:99	1/1:255,144,0:99	1/1:255,72,0:99	1/1:255,181,0:99	1/1:255,155,0:99	1/1:255,123,0:99	1/1:255,253,0:99	1/1:255,184,0:99	1/1:255,190,0:99	1/1:255,90,0:99	1/1:255,54,0:99	1/1:255,129,0:99	1/1:255,148,0:99	1/1:255,75,0:99	1/1:255,255,0:99	1/1:255,255,0:99	1/1:255,255,0:99	1/1:255,230,0:99	1/1:255,255,0:99	1/1:255,255,0:99	1/1:255,255,0:99	1/1:255,160,0:99	1/1:255,244,0:99	1/1:255,255,0:99	1/1:255,255,0:99	1/1:255,255,0:99	1/1:255,255,0:99	1/1:255,132,0:99	1/1:255,178,0:99	1/1:255,255,0:99	1/1:255,255,0:99	1/1:255,255,0:99	1/1:255,255,0:99	1/1:255,255,0:99	1/1:255,255,0:99	1/1:255,217,0:99	.	.	.	.	.	.	.	.	.	.	.	.	.	.	.	.	.	.	.	.	.	.	.	.	.	.	.	.	.	.	.	.	.	.	.	.	.	.	.	.	.	.	.	.	.	.	.	.	.	.	.	.	.	.	.	.	.	.	.	.	.	.	.	.	.	.	.	.	.	.	.	.	.	.	.	.	.	.	.	.	.	.	.	.	.	.	.	.	.	.	.	.	.	.	.	.	.	.	.	.	.	.	.	.	.	.	.	.	.	.	.	.	.	.	.	.	.	.	.	.
JF5203_chromosome	14185	.	G	A	220.21	.	AC1=2;AC=208;AF1=1;AN=210;DP4=87,84,11774,10917;DP=23550;FQ=-282;MQ=60;PV4=1,0.33,1,1;RPB=-1.653525e+00;SF=0,1,2,3,4,5,6,7,8,9,10,11,12,13,14,15,16,17,18,19,20,21,22,23,24,25,26,27,28,29,30,31,32,33,34,35,36,37,38,39,40,41,42,43,44,45,46,47,48,49,50,51,52,53,54,55,56,57,58,59,60,61,62,63,64,65,66,67,68,69,70,71,72,73,74,75,76,77,78,79,80,81,82,83,84,85,86,87,88,89,90,91,92,93,94,95,96,97,98,99,100,101,102,103,162;VDB=5.565718e-04;ANN=A|missense_variant|MODERATE|LMJF5203_00011|LMJF5203_00011|transcript|LMJF5203_00011|protein_coding|1/1|c.344G>A|p.Ser115Asn|344/972|344/972|115/323||;Cases=103,1,207;Controls=0,1,1;CC_TREND=5.563e-13;CC_GENO=NaN;CC_ALL=1.900e-02;CC_DOM=1.905e-02;CC_REC=1.000e+00	GT:GQ:PL	1/1:99:255,255,0	1/1:99:255,255,0	1/1:99:255,255,0	1/1:99:255,105,0	1/1:99:255,255,0	1/1:99:255,255,0	1/1:99:255,255,0	1/1:99:255,141,0	1/1:81:255,42,0	1/1:99:255,255,0	1/1:99:255,255,0	1/1:99:255,126,0	1/1:99:255,255,0	1/1:99:255,255,0	1/1:99:255,255,0	1/1:99:255,241,0	1/1:99:255,255,0	1/1:99:255,255,0	1/1:99:255,255,0	1/1:99:255,255,0	1/1:99:255,255,0	1/1:99:255,255,0	1/1:99:255,255,0	1/1:99:255,196,0	1/1:99:255,255,0	1/1:99:255,255,0	1/1:99:255,255,0	1/1:99:255,255,0	1/1:99:255,169,0	1/1:99:255,255,0	1/1:99:255,255,0	1/1:77:255,40,0	1/1:99:255,255,0	1/1:99:255,255,0	1/1:99:255,255,0	1/1:99:255,255,0	1/1:99:255,255,0	1/1:99:255,255,0	0/1:31:255,0,28	1/1:99:255,255,0	1/1:99:255,255,0	1/1:99:255,255,0	1/1:99:255,255,0	1/1:99:255,255,0	1/1:99:255,255,0	1/1:99:255,255,0	1/1:99:255,255,0	1/1:99:255,255,0	1/1:99:255,255,0	1/1:99:255,255,0	1/1:99:255,255,0	1/1:99:255,255,0	1/1:99:255,111,0	1/1:87:255,45,0	1/1:99:255,81,0	1/1:99:255,66,0	1/1:99:255,120,0	1/1:47:255,25,0	1/1:99:255,69,0	1/1:99:255,108,0	1/1:99:255,108,0	1/1:99:255,66,0	1/1:99:255,60,0	1/1:99:255,60,0	1/1:99:255,69,0	1/1:99:255,126,0	1/1:99:255,99,0	1/1:99:255,105,0	1/1:99:255,87,0	1/1:99:255,126,0	1/1:99:255,72,0	1/1:99:255,157,0	1/1:99:255,187,0	1/1:99:255,126,0	1/1:99:255,205,0	1/1:99:255,135,0	1/1:99:255,172,0	1/1:99:255,126,0	1/1:99:255,81,0	1/1:99:255,141,0	1/1:99:255,90,0	1/1:99:255,93,0	1/1:99:255,255,0	1/1:99:255,255,0	1/1:99:255,255,0	1/1:99:255,211,0	1/1:99:255,255,0	1/1:99:255,255,0	1/1:99:255,255,0	1/1:99:255,181,0	1/1:99:255,153,0	1/1:99:255,255,0	1/1:99:255,255,0	1/1:99:255,255,0	1/1:99:255,255,0	1/1:99:255,111,0	1/1:99:255,102,0	1/1:99:255,255,0	1/1:99:255,255,0	1/1:99:255,255,0	1/1:99:255,255,0	1/1:99:255,255,0	1/1:99:255,255,0	1/1:99:255,148,0	.	.	.	.	.	.	.	.	.	.	.	.	.	.	.	.	.	.	.	.	.	.	.	.	.	.	.	.	.	.	.	.	.	.	.	.	.	.	.	.	.	.	.	.	.	.	.	.	.	.	.	.	.	.	.	.	.	.	0/1:64:61,0,255	.	.	.	.	.	.	.	.	.	.	.	.	.	.	.	.	.	.	.	.	.	.	.	.	.	.	.	.	.	.	.	.	.	.	.	.	.	.	.	.	.	.	.	.	.	.	.	.	.	.	.	.	.	.	.	.	.	.	.	.	.
JF5203_chromosome	14453	.	A	C	222.0	.	AC1=2;AC=208;AF1=1;AN=208;DP4=78,117,12923,13368;DP=28796;FQ=-282;MQ=60;PV4=0.62,1,0.45,1;RPB=3.312481e+00;SF=0,1,2,3,4,5,6,7,8,9,10,11,12,13,14,15,16,17,18,19,20,21,22,23,24,25,26,27,28,29,30,31,32,33,34,35,36,37,38,39,40,41,42,43,44,45,46,47,48,49,50,51,52,53,54,55,56,57,58,59,60,61,62,63,64,65,66,67,68,69,70,71,72,73,74,75,76,77,78,79,80,81,82,83,84,85,86,87,88,89,90,91,92,93,94,95,96,97,98,99,100,101,102,103;VDB=1.208911e-02;ANN=C|missense_variant|MODERATE|LMJF5203_00011|LMJF5203_00011|transcript|LMJF5203_00011|protein_coding|1/1|c.612A>C|p.Lys204Asn|612/972|612/972|204/323||;Cases=104,0,208;Controls=0,0,0;CC_TREND=NaN;CC_GENO=NaN;CC_ALL=1.000e+00;CC_DOM=1.000e+00;CC_REC=1.000e+00;Private=Lineage_02	GT:PL:GQ	1/1:255,255,0:99	1/1:255,255,0:99	1/1:255,255,0:99	1/1:255,105,0:99	1/1:255,255,0:99	1/1:255,255,0:99	1/1:255,255,0:99	1/1:255,160,0:99	1/1:255,63,0:99	1/1:255,255,0:99	1/1:255,255,0:99	1/1:255,106,0:99	1/1:255,255,0:99	1/1:255,255,0:99	1/1:255,255,0:99	1/1:255,255,0:99	1/1:255,255,0:99	1/1:255,255,0:99	1/1:255,255,0:99	1/1:255,255,0:99	1/1:255,255,0:99	1/1:255,255,0:99	1/1:255,255,0:99	1/1:255,250,0:99	1/1:255,255,0:99	1/1:255,255,0:99	1/1:255,255,0:99	1/1:255,255,0:99	1/1:255,69,0:99	1/1:255,255,0:99	1/1:255,255,0:99	1/1:255,129,0:99	1/1:255,255,0:99	1/1:255,255,0:99	1/1:255,255,0:99	1/1:255,255,0:99	1/1:255,255,0:99	1/1:255,255,0:99	1/1:255,80,0:99	1/1:255,255,0:99	1/1:255,255,0:99	1/1:255,255,0:99	1/1:255,255,0:99	1/1:255,255,0:99	1/1:255,255,0:99	1/1:255,255,0:99	1/1:255,255,0:99	1/1:255,255,0:99	1/1:255,255,0:99	1/1:255,255,0:99	1/1:255,255,0:99	1/1:255,255,0:99	1/1:255,184,0:99	1/1:255,87,0:99	1/1:255,99,0:99	1/1:255,132,0:99	1/1:255,105,0:99	1/1:255,90,0:99	1/1:255,96,0:99	1/1:255,114,0:99	1/1:255,129,0:99	1/1:255,42,0:81	1/1:255,63,0:99	1/1:255,102,0:99	1/1:255,132,0:99	1/1:255,226,0:99	1/1:255,169,0:99	1/1:255,151,0:99	1/1:255,184,0:99	1/1:255,108,0:99	1/1:255,108,0:99	1/1:255,199,0:99	1/1:255,199,0:99	1/1:255,211,0:99	1/1:255,254,0:99	1/1:255,202,0:99	1/1:255,255,0:99	1/1:255,108,0:99	1/1:255,148,0:99	1/1:255,255,0:99	1/1:255,199,0:99	1/1:255,217,0:99	1/1:255,255,0:99	1/1:255,255,0:99	1/1:255,255,0:99	1/1:255,237,0:99	1/1:255,255,0:99	1/1:255,255,0:99	1/1:255,255,0:99	1/1:255,17,0:31	1/1:255,218,0:99	1/1:255,255,0:99	1/1:255,255,0:99	1/1:255,255,0:99	1/1:255,255,0:99	1/1:255,169,0:99	1/1:255,206,0:99	1/1:255,255,0:99	1/1:255,255,0:99	1/1:255,255,0:99	1/1:255,255,0:99	1/1:255,255,0:99	1/1:255,255,0:99	1/1:255,202,0:99	.	.	.	.	.	.	.	.	.	.	.	.	.	.	.	.	.	.	.	.	.	.	.	.	.	.	.	.	.	.	.	.	.	.	.	.	.	.	.	.	.	.	.	.	.	.	.	.	.	.	.	.	.	.	.	.	.	.	.	.	.	.	.	.	.	.	.	.	.	.	.	.	.	.	.	.	.	.	.	.	.	.	.	.	.	.	.	.	.	.	.	.	.	.	.	.	.	.	.	.	.	.	.	.	.	.	.	.	.	.	.	.	.	.	.	.	.	.	.	.
JF5203_chromosome	14473	.	C	T	220.35	.	AC1=2;AC=209;AF1=1;AN=210;DP4=70,70,14201,13526;DP=29518;FQ=-282;MQ=60;PV4=0.37,0.5,1,1;RPB=-1.365287e+00;SF=0,1,2,3,4,5,6,7,8,9,10,11,12,13,14,15,16,17,18,19,20,21,22,23,24,25,26,27,28,29,30,31,32,33,34,35,36,37,38,39,40,41,42,43,44,45,46,47,48,49,50,51,52,53,54,55,56,57,58,59,60,61,62,63,64,65,66,67,68,69,70,71,72,73,74,75,76,77,78,79,80,81,82,83,84,85,86,87,88,89,90,91,92,93,94,95,96,97,98,99,100,101,102,103,212;VDB=4.355628e-01;ANN=T|missense_variant|MODERATE|LMJF5203_00011|LMJF5203_00011|transcript|LMJF5203_00011|protein_coding|1/1|c.632C>T|p.Thr211Ile|632/972|632/972|211/323||;Cases=104,0,208;Controls=0,1,1;CC_TREND=0.000e+00;CC_GENO=NaN;CC_ALL=9.524e-03;CC_DOM=9.524e-03;CC_REC=1.000e+00	GT:GQ:PL	1/1:99:255,255,0	1/1:99:255,255,0	1/1:99:255,255,0	1/1:99:255,117,0	1/1:99:255,255,0	1/1:99:255,255,0	1/1:99:255,255,0	1/1:99:255,157,0	1/1:99:255,69,0	1/1:99:255,255,0	1/1:99:255,255,0	1/1:99:255,187,0	1/1:99:255,255,0	1/1:99:255,255,0	1/1:99:255,255,0	1/1:99:255,255,0	1/1:99:255,255,0	1/1:99:255,255,0	1/1:99:255,255,0	1/1:99:255,255,0	1/1:99:255,255,0	1/1:99:255,255,0	1/1:99:255,255,0	1/1:99:255,247,0	1/1:99:255,255,0	1/1:99:255,255,0	1/1:99:255,255,0	1/1:99:255,255,0	1/1:99:255,113,0	1/1:99:255,255,0	1/1:99:255,255,0	1/1:99:255,126,0	1/1:99:255,255,0	1/1:99:255,255,0	1/1:99:255,255,0	1/1:99:255,255,0	1/1:99:255,255,0	1/1:99:255,255,0	1/1:99:255,102,0	1/1:99:255,255,0	1/1:99:255,255,0	1/1:99:255,255,0	1/1:99:255,255,0	1/1:99:255,255,0	1/1:99:255,255,0	1/1:99:255,255,0	1/1:99:255,255,0	1/1:99:255,255,0	1/1:99:255,255,0	1/1:99:255,255,0	1/1:99:255,255,0	1/1:99:255,255,0	1/1:99:255,190,0	1/1:99:255,90,0	1/1:99:255,114,0	1/1:99:255,135,0	1/1:99:255,123,0	1/1:99:255,118,0	1/1:99:255,55,0	1/1:99:255,117,0	1/1:99:255,117,0	1/1:99:255,51,0	1/1:73:255,38,0	1/1:99:255,102,0	1/1:99:255,114,0	1/1:99:255,241,0	1/1:99:255,163,0	1/1:99:255,169,0	1/1:99:255,187,0	1/1:99:255,129,0	1/1:99:255,141,0	1/1:99:255,202,0	1/1:99:255,202,0	1/1:99:255,223,0	1/1:99:255,255,0	1/1:99:255,202,0	1/1:99:255,255,0	1/1:99:255,114,0	1/1:99:255,160,0	1/1:99:255,255,0	1/1:99:255,255,0	1/1:99:255,244,0	1/1:99:255,255,0	1/1:99:255,255,0	1/1:99:255,255,0	1/1:99:255,255,0	1/1:99:255,255,0	1/1:99:255,255,0	1/1:99:255,255,0	1/1:99:255,73,0	1/1:99:255,183,0	1/1:99:255,255,0	1/1:99:255,255,0	1/1:99:255,255,0	1/1:99:255,255,0	1/1:99:255,184,0	1/1:99:255,214,0	1/1:99:255,255,0	1/1:99:255,255,0	1/1:99:255,255,0	1/1:99:255,255,0	1/1:99:255,255,0	1/1:99:255,255,0	1/1:99:255,214,0	.	.	.	.	.	.	.	.	.	.	.	.	.	.	.	.	.	.	.	.	.	.	.	.	.	.	.	.	.	.	.	.	.	.	.	.	.	.	.	.	.	.	.	.	.	.	.	.	.	.	.	.	.	.	.	.	.	.	.	.	.	.	.	.	.	.	.	.	.	.	.	.	.	.	.	.	.	.	.	.	.	.	.	.	.	.	.	.	.	.	.	.	.	.	.	.	.	.	.	.	.	.	.	.	.	.	.	.	0/1:82:79,0,255	.	.	.	.	.	.	.	.	.	.	.
JF5203_chromosome	14607	.	A	C	222.02	.	AC1=2;AC=208;AF1=1;AN=208;DP4=48,58,12253,12438;DP=25094;FQ=-282;MQ=60;PV4=1,0.5,0.45,0.27;RPB=-2.116102e-01;SF=0,1,2,3,4,5,6,7,8,9,10,11,12,13,14,15,16,17,18,19,20,21,22,23,24,25,26,27,28,29,30,31,32,33,34,35,36,37,38,39,40,41,42,43,44,45,46,47,48,49,50,51,52,53,54,55,56,57,58,59,60,61,62,63,64,65,66,67,68,69,70,71,72,73,74,75,76,77,78,79,80,81,82,83,84,85,86,87,88,89,90,91,92,93,94,95,96,97,98,99,100,101,102,103;VDB=3.005981e-04;ANN=C|missense_variant|MODERATE|LMJF5203_00011|LMJF5203_00011|transcript|LMJF5203_00011|protein_coding|1/1|c.766A>C|p.Lys256Gln|766/972|766/972|256/323||;Cases=104,0,208;Controls=0,0,0;CC_TREND=NaN;CC_GENO=NaN;CC_ALL=1.000e+00;CC_DOM=1.000e+00;CC_REC=1.000e+00;Private=Lineage_02	GT:PL:GQ	1/1:255,255,0:99	1/1:255,255,0:99	1/1:255,255,0:99	1/1:255,114,0:99	1/1:255,255,0:99	1/1:255,255,0:99	1/1:255,255,0:99	1/1:255,132,0:99	1/1:255,45,0:87	1/1:255,255,0:99	1/1:255,255,0:99	1/1:255,196,0:99	1/1:255,255,0:99	1/1:255,255,0:99	1/1:255,255,0:99	1/1:255,255,0:99	1/1:255,255,0:99	1/1:255,255,0:99	1/1:255,255,0:99	1/1:255,255,0:99	1/1:255,255,0:99	1/1:255,255,0:99	1/1:255,255,0:99	1/1:255,114,0:99	1/1:255,255,0:99	1/1:255,255,0:99	1/1:255,255,0:99	1/1:255,255,0:99	1/1:255,132,0:99	1/1:255,255,0:99	1/1:255,255,0:99	1/1:255,64,0:99	1/1:255,255,0:99	1/1:255,255,0:99	1/1:255,255,0:99	1/1:255,255,0:99	1/1:255,255,0:99	1/1:255,255,0:99	1/1:255,5,0:9	1/1:255,255,0:99	1/1:255,255,0:99	1/1:255,255,0:99	1/1:255,255,0:99	1/1:255,255,0:99	1/1:255,255,0:99	1/1:255,255,0:99	1/1:255,255,0:99	1/1:255,255,0:99	1/1:255,255,0:99	1/1:255,255,0:99	1/1:255,255,0:99	1/1:255,255,0:99	1/1:255,202,0:99	1/1:255,114,0:99	1/1:255,148,0:99	1/1:255,105,0:99	1/1:255,126,0:99	1/1:255,199,0:99	1/1:255,144,0:99	1/1:255,169,0:99	1/1:255,123,0:99	1/1:255,54,0:99	1/1:255,87,0:99	1/1:255,90,0:99	1/1:255,184,0:99	1/1:255,238,0:99	1/1:255,154,0:99	1/1:255,93,0:99	1/1:255,190,0:99	1/1:255,157,0:99	1/1:255,99,0:99	1/1:255,238,0:99	1/1:255,184,0:99	1/1:255,184,0:99	1/1:255,255,0:99	1/1:255,208,0:99	1/1:255,220,0:99	1/1:255,87,0:99	1/1:255,187,0:99	1/1:255,255,0:99	1/1:255,255,0:99	1/1:255,253,0:99	1/1:255,255,0:99	1/1:255,255,0:99	1/1:255,255,0:99	1/1:255,244,0:99	1/1:255,255,0:99	1/1:255,255,0:99	1/1:255,255,0:99	1/1:255,126,0:99	1/1:255,193,0:99	1/1:255,255,0:99	1/1:255,255,0:99	1/1:255,255,0:99	1/1:255,255,0:99	1/1:255,157,0:99	1/1:255,124,0:99	1/1:255,255,0:99	1/1:255,255,0:99	1/1:255,255,0:99	1/1:255,255,0:99	1/1:255,255,0:99	1/1:255,255,0:99	1/1:255,172,0:99	.	.	.	.	.	.	.	.	.	.	.	.	.	.	.	.	.	.	.	.	.	.	.	.	.	.	.	.	.	.	.	.	.	.	.	.	.	.	.	.	.	.	.	.	.	.	.	.	.	.	.	.	.	.	.	.	.	.	.	.	.	.	.	.	.	.	.	.	.	.	.	.	.	.	.	.	.	.	.	.	.	.	.	.	.	.	.	.	.	.	.	.	.	.	.	.	.	.	.	.	.	.	.	.	.	.	.	.	.	.	.	.	.	.	.	.	.	.	.	.
JF5203_chromosome	14713	.	A	C	222.0	.	AC1=2;AC=208;AF1=1;AN=208;DP4=54,56,13932,14299;DP=30304;FQ=-282;MQ=60;PV4=1,0.48,1,1;RPB=1.207196e+00;SF=0,1,2,3,4,5,6,7,8,9,10,11,12,13,14,15,16,17,18,19,20,21,22,23,24,25,26,27,28,29,30,31,32,33,34,35,36,37,38,39,40,41,42,43,44,45,46,47,48,49,50,51,52,53,54,55,56,57,58,59,60,61,62,63,64,65,66,67,68,69,70,71,72,73,74,75,76,77,78,79,80,81,82,83,84,85,86,87,88,89,90,91,92,93,94,95,96,97,98,99,100,101,102,103;VDB=1.576896e-01;ANN=C|missense_variant|MODERATE|LMJF5203_00011|LMJF5203_00011|transcript|LMJF5203_00011|protein_coding|1/1|c.872A>C|p.Glu291Ala|872/972|872/972|291/323||;Cases=104,0,208;Controls=0,0,0;CC_TREND=NaN;CC_GENO=NaN;CC_ALL=1.000e+00;CC_DOM=1.000e+00;CC_REC=1.000e+00;Private=Lineage_02	GT:PL:GQ	1/1:255,255,0:99	1/1:255,255,0:99	1/1:255,255,0:99	1/1:255,111,0:99	1/1:255,255,0:99	1/1:255,255,0:99	1/1:255,255,0:99	1/1:255,126,0:99	1/1:255,33,0:63	1/1:255,255,0:99	1/1:255,255,0:99	1/1:255,193,0:99	1/1:255,255,0:99	1/1:255,255,0:99	1/1:255,255,0:99	1/1:255,255,0:99	1/1:255,255,0:99	1/1:255,255,0:99	1/1:255,255,0:99	1/1:255,255,0:99	1/1:255,255,0:99	1/1:255,255,0:99	1/1:255,255,0:99	1/1:255,255,0:99	1/1:255,255,0:99	1/1:255,255,0:99	1/1:255,255,0:99	1/1:255,255,0:99	1/1:255,144,0:99	1/1:255,255,0:99	1/1:255,255,0:99	1/1:255,160,0:99	1/1:255,255,0:99	1/1:255,255,0:99	1/1:255,255,0:99	1/1:255,255,0:99	1/1:255,255,0:99	1/1:255,255,0:99	1/1:255,157,0:99	1/1:255,255,0:99	1/1:255,255,0:99	1/1:255,255,0:99	1/1:255,255,0:99	1/1:255,255,0:99	1/1:255,255,0:99	1/1:255,255,0:99	1/1:255,255,0:99	1/1:255,255,0:99	1/1:255,255,0:99	1/1:255,255,0:99	1/1:255,255,0:99	1/1:255,195,0:99	1/1:255,247,0:99	1/1:255,141,0:99	1/1:255,175,0:99	1/1:255,184,0:99	1/1:255,163,0:99	1/1:255,148,0:99	1/1:255,163,0:99	1/1:255,229,0:99	1/1:255,190,0:99	1/1:255,123,0:99	1/1:255,95,0:99	1/1:255,151,0:99	1/1:255,224,0:99	1/1:255,232,0:99	1/1:255,214,0:99	1/1:255,132,0:99	1/1:255,255,0:99	1/1:255,196,0:99	1/1:255,151,0:99	1/1:255,250,0:99	1/1:255,190,0:99	1/1:255,255,0:99	1/1:255,255,0:99	1/1:255,253,0:99	1/1:255,250,0:99	1/1:255,96,0:99	1/1:255,235,0:99	1/1:255,255,0:99	1/1:255,255,0:99	1/1:255,255,0:99	1/1:255,255,0:99	1/1:255,255,0:99	1/1:255,255,0:99	1/1:255,255,0:99	1/1:255,255,0:99	1/1:255,255,0:99	1/1:255,255,0:99	1/1:255,70,0:99	1/1:255,215,0:99	1/1:255,255,0:99	1/1:255,255,0:99	1/1:255,255,0:99	1/1:255,255,0:99	1/1:255,194,0:99	1/1:255,238,0:99	1/1:255,255,0:99	1/1:255,255,0:99	1/1:255,255,0:99	1/1:255,255,0:99	1/1:255,255,0:99	1/1:255,255,0:99	1/1:255,241,0:99	.	.	.	.	.	.	.	.	.	.	.	.	.	.	.	.	.	.	.	.	.	.	.	.	.	.	.	.	.	.	.	.	.	.	.	.	.	.	.	.	.	.	.	.	.	.	.	.	.	.	.	.	.	.	.	.	.	.	.	.	.	.	.	.	.	.	.	.	.	.	.	.	.	.	.	.	.	.	.	.	.	.	.	.	.	.	.	.	.	.	.	.	.	.	.	.	.	.	.	.	.	.	.	.	.	.	.	.	.	.	.	.	.	.	.	.	.	.	.	.
JF5203_chromosome	14735	.	T	G	222.0	.	AC1=2;AC=208;AF1=1;AN=208;DP4=48,45,13936,14863;DP=30165;FQ=-282;MQ=60;PV4=0.44,1,1,1;RPB=1.630920e+00;SF=0,1,2,3,4,5,6,7,8,9,10,11,12,13,14,15,16,17,18,19,20,21,22,23,24,25,26,27,28,29,30,31,32,33,34,35,36,37,38,39,40,41,42,43,44,45,46,47,48,49,50,51,52,53,54,55,56,57,58,59,60,61,62,63,64,65,66,67,68,69,70,71,72,73,74,75,76,77,78,79,80,81,82,83,84,85,86,87,88,89,90,91,92,93,94,95,96,97,98,99,100,101,102,103;VDB=3.464596e-01;ANN=G|missense_variant|MODERATE|LMJF5203_00011|LMJF5203_00011|transcript|LMJF5203_00011|protein_coding|1/1|c.894T>G|p.Asp298Glu|894/972|894/972|298/323||;Cases=104,0,208;Controls=0,0,0;CC_TREND=NaN;CC_GENO=NaN;CC_ALL=1.000e+00;CC_DOM=1.000e+00;CC_REC=1.000e+00;Private=Lineage_02	GT:GQ:PL	1/1:99:255,255,0	1/1:99:255,255,0	1/1:99:255,255,0	1/1:99:255,105,0	1/1:99:255,255,0	1/1:99:255,255,0	1/1:99:255,255,0	1/1:99:255,135,0	1/1:75:255,39,0	1/1:99:255,255,0	1/1:99:255,255,0	1/1:99:255,172,0	1/1:99:255,255,0	1/1:99:255,255,0	1/1:99:255,255,0	1/1:99:255,255,0	1/1:99:255,255,0	1/1:99:255,255,0	1/1:99:255,255,0	1/1:99:255,255,0	1/1:99:255,255,0	1/1:99:255,255,0	1/1:99:255,255,0	1/1:99:255,235,0	1/1:99:255,255,0	1/1:99:255,255,0	1/1:99:255,255,0	1/1:99:255,255,0	1/1:99:255,141,0	1/1:99:255,255,0	1/1:99:255,255,0	1/1:99:255,172,0	1/1:99:255,255,0	1/1:99:255,255,0	1/1:99:255,255,0	1/1:99:255,255,0	1/1:99:255,255,0	1/1:99:255,255,0	1/1:99:255,169,0	1/1:99:255,255,0	1/1:99:255,255,0	1/1:99:255,255,0	1/1:99:255,255,0	1/1:99:255,255,0	1/1:99:255,255,0	1/1:99:255,255,0	1/1:99:255,255,0	1/1:99:255,255,0	1/1:99:255,255,0	1/1:99:255,255,0	1/1:99:255,255,0	1/1:99:255,242,0	1/1:99:255,255,0	1/1:99:255,181,0	1/1:99:255,184,0	1/1:99:255,208,0	1/1:99:255,181,0	1/1:99:255,185,0	1/1:99:255,169,0	1/1:99:255,238,0	1/1:99:255,205,0	1/1:99:255,129,0	1/1:99:255,114,0	1/1:99:255,151,0	1/1:99:255,255,0	1/1:99:255,250,0	1/1:99:255,214,0	1/1:99:255,141,0	1/1:99:255,255,0	1/1:99:255,208,0	1/1:99:255,166,0	1/1:99:255,255,0	1/1:99:255,211,0	1/1:99:255,255,0	1/1:99:255,255,0	1/1:99:255,255,0	1/1:99:255,255,0	1/1:99:255,87,0	1/1:99:255,241,0	1/1:99:255,255,0	1/1:99:255,255,0	1/1:99:255,255,0	1/1:99:255,255,0	1/1:99:255,255,0	1/1:99:255,255,0	1/1:99:255,255,0	1/1:99:255,255,0	1/1:99:255,255,0	1/1:99:255,255,0	1/1:99:255,83,0	1/1:99:255,235,0	1/1:99:255,255,0	1/1:99:255,255,0	1/1:99:255,255,0	1/1:99:255,255,0	1/1:99:255,190,0	1/1:99:255,255,0	1/1:99:255,255,0	1/1:99:255,255,0	1/1:99:255,255,0	1/1:99:255,255,0	1/1:99:255,255,0	1/1:99:255,255,0	1/1:99:255,255,0	.	.	.	.	.	.	.	.	.	.	.	.	.	.	.	.	.	.	.	.	.	.	.	.	.	.	.	.	.	.	.	.	.	.	.	.	.	.	.	.	.	.	.	.	.	.	.	.	.	.	.	.	.	.	.	.	.	.	.	.	.	.	.	.	.	.	.	.	.	.	.	.	.	.	.	.	.	.	.	.	.	.	.	.	.	.	.	.	.	.	.	.	.	.	.	.	.	.	.	.	.	.	.	.	.	.	.	.	.	.	.	.	.	.	.	.	.	.	.	.
JF5203_chromosome	14923	.	C	T	222.0	.	AC1=2;AC=208;AF1=1;AN=208;DP4=63,41,13755,12042;DP=27220;FQ=-282;MQ=60;PV4=1,1,1,0.31;RPB=1.475742e-01;SF=0,1,2,3,4,5,6,7,8,9,10,11,12,13,14,15,16,17,18,19,20,21,22,23,24,25,26,27,28,29,30,31,32,33,34,35,36,37,38,39,40,41,42,43,44,45,46,47,48,49,50,51,52,53,54,55,56,57,58,59,60,61,62,63,64,65,66,67,68,69,70,71,72,73,74,75,76,77,78,79,80,81,82,83,84,85,86,87,88,89,90,91,92,93,94,95,96,97,98,99,100,101,102,103;VDB=3.970747e-03;ANN=T|missense_variant|MODERATE|LMJF5203_00012|LMJF5203_00012|transcript|LMJF5203_00012|protein_coding|1/1|c.121C>T|p.Leu41Phe|121/1071|121/1071|41/356||;Cases=104,0,208;Controls=0,0,0;CC_TREND=NaN;CC_GENO=NaN;CC_ALL=1.000e+00;CC_DOM=1.000e+00;CC_REC=1.000e+00;Private=Lineage_02	GT:PL:GQ	1/1:255,255,0:99	1/1:255,255,0:99	1/1:255,255,0:99	1/1:255,129,0:99	1/1:255,255,0:99	1/1:255,255,0:99	1/1:255,255,0:99	1/1:255,138,0:99	1/1:255,27,0:51	1/1:255,255,0:99	1/1:255,238,0:99	1/1:255,102,0:99	1/1:255,255,0:99	1/1:255,255,0:99	1/1:255,255,0:99	1/1:255,255,0:99	1/1:255,255,0:99	1/1:255,255,0:99	1/1:255,255,0:99	1/1:255,255,0:99	1/1:255,255,0:99	1/1:255,255,0:99	1/1:255,255,0:99	1/1:255,232,0:99	1/1:255,255,0:99	1/1:255,255,0:99	1/1:255,255,0:99	1/1:255,255,0:99	1/1:255,172,0:99	1/1:255,255,0:99	1/1:255,255,0:99	1/1:255,81,0:99	1/1:255,255,0:99	1/1:255,255,0:99	1/1:255,255,0:99	1/1:255,255,0:99	1/1:255,255,0:99	1/1:255,255,0:99	1/1:255,33,0:63	1/1:255,255,0:99	1/1:255,255,0:99	1/1:255,255,0:99	1/1:255,255,0:99	1/1:255,255,0:99	1/1:255,255,0:99	1/1:255,255,0:99	1/1:255,255,0:99	1/1:255,255,0:99	1/1:255,255,0:99	1/1:255,255,0:99	1/1:255,255,0:99	1/1:255,255,0:99	1/1:255,166,0:99	1/1:255,69,0:99	1/1:255,105,0:99	1/1:255,184,0:99	1/1:255,81,0:99	1/1:255,202,0:99	1/1:255,154,0:99	1/1:255,223,0:99	1/1:255,151,0:99	1/1:255,108,0:99	1/1:255,93,0:99	1/1:255,111,0:99	1/1:255,205,0:99	1/1:255,205,0:99	1/1:255,132,0:99	1/1:255,157,0:99	1/1:255,255,0:99	1/1:255,229,0:99	1/1:255,160,0:99	1/1:255,214,0:99	1/1:255,163,0:99	1/1:255,244,0:99	1/1:255,255,0:99	1/1:255,190,0:99	1/1:255,187,0:99	1/1:255,105,0:99	1/1:255,141,0:99	1/1:255,226,0:99	1/1:255,241,0:99	1/1:255,220,0:99	1/1:255,255,0:99	1/1:255,255,0:99	1/1:255,255,0:99	1/1:255,255,0:99	1/1:255,255,0:99	1/1:255,255,0:99	1/1:255,255,0:99	1/1:255,103,0:99	1/1:255,206,0:99	1/1:255,255,0:99	1/1:255,255,0:99	1/1:255,255,0:99	1/1:255,255,0:99	1/1:255,111,0:99	1/1:255,255,0:99	1/1:255,255,0:99	1/1:255,255,0:99	1/1:255,255,0:99	1/1:255,255,0:99	1/1:255,255,0:99	1/1:255,255,0:99	1/1:255,255,0:99	.	.	.	.	.	.	.	.	.	.	.	.	.	.	.	.	.	.	.	.	.	.	.	.	.	.	.	.	.	.	.	.	.	.	.	.	.	.	.	.	.	.	.	.	.	.	.	.	.	.	.	.	.	.	.	.	.	.	.	.	.	.	.	.	.	.	.	.	.	.	.	.	.	.	.	.	.	.	.	.	.	.	.	.	.	.	.	.	.	.	.	.	.	.	.	.	.	.	.	.	.	.	.	.	.	.	.	.	.	.	.	.	.	.	.	.	.	.	.	.
JF5203_chromosome	14986	.	A	G	222.0	.	AC1=2;AC=206;AF1=1;AN=206;DP4=44,46,14774,13628;DP=29520;FQ=-282;MQ=60;PV4=1,1,1,1;RPB=1.552647e+00;SF=0,1,2,3,4,5,6,7,9,10,11,12,13,14,15,16,17,18,19,20,21,22,23,24,25,26,27,28,29,30,31,32,33,34,35,36,37,38,39,40,41,42,43,44,45,46,47,48,49,50,51,52,53,54,55,56,57,58,59,60,61,62,63,64,65,66,67,68,69,70,71,72,73,74,75,76,77,78,79,80,81,82,83,84,85,86,87,88,89,90,91,92,93,94,95,96,97,98,99,100,101,102,103;VDB=4.332473e-01;ANN=G|missense_variant|MODERATE|LMJF5203_00012|LMJF5203_00012|transcript|LMJF5203_00012|protein_coding|1/1|c.184A>G|p.Ile62Val|184/1071|184/1071|62/356||;Cases=103,0,206;Controls=0,0,0;CC_TREND=NaN;CC_GENO=NaN;CC_ALL=1.000e+00;CC_DOM=1.000e+00;CC_REC=1.000e+00;Private=Lineage_02	GT:GQ:PL	1/1:99:255,255,0	1/1:99:255,255,0	1/1:99:255,255,0	1/1:99:255,126,0	1/1:99:255,255,0	1/1:99:255,255,0	1/1:99:255,255,0	1/1:99:255,138,0	.	1/1:99:255,255,0	1/1:99:255,255,0	1/1:99:255,169,0	1/1:99:255,255,0	1/1:99:255,255,0	1/1:99:255,255,0	1/1:99:255,255,0	1/1:99:255,255,0	1/1:99:255,255,0	1/1:99:255,255,0	1/1:99:255,255,0	1/1:99:255,255,0	1/1:99:255,255,0	1/1:99:255,255,0	1/1:99:255,255,0	1/1:99:255,255,0	1/1:99:255,255,0	1/1:99:255,255,0	1/1:99:255,255,0	1/1:99:255,172,0	1/1:99:255,255,0	1/1:99:255,255,0	1/1:61:255,32,0	1/1:99:255,255,0	1/1:99:255,255,0	1/1:99:255,255,0	1/1:99:255,255,0	1/1:99:255,255,0	1/1:99:255,255,0	1/1:99:255,162,0	1/1:99:255,255,0	1/1:99:255,255,0	1/1:99:255,255,0	1/1:99:255,255,0	1/1:99:255,255,0	1/1:99:255,255,0	1/1:99:255,255,0	1/1:99:255,255,0	1/1:99:255,255,0	1/1:99:255,255,0	1/1:99:255,255,0	1/1:99:255,255,0	1/1:99:255,255,0	1/1:99:255,166,0	1/1:99:255,72,0	1/1:99:255,144,0	1/1:99:255,208,0	1/1:99:255,84,0	1/1:99:255,233,0	1/1:99:255,144,0	1/1:99:255,217,0	1/1:99:255,181,0	1/1:99:255,108,0	1/1:99:255,114,0	1/1:99:255,141,0	1/1:99:255,220,0	1/1:99:255,241,0	1/1:99:255,138,0	1/1:99:255,199,0	1/1:99:255,253,0	1/1:99:255,253,0	1/1:99:255,141,0	1/1:99:255,255,0	1/1:99:255,220,0	1/1:99:255,220,0	1/1:99:255,255,0	1/1:99:255,226,0	1/1:99:255,241,0	1/1:99:255,148,0	1/1:99:255,208,0	1/1:99:255,255,0	1/1:99:255,255,0	1/1:99:255,255,0	1/1:99:255,255,0	1/1:99:255,255,0	1/1:99:255,255,0	1/1:99:255,255,0	1/1:99:255,255,0	1/1:99:255,255,0	1/1:99:255,255,0	1/1:99:255,77,0	1/1:99:255,173,0	1/1:99:255,255,0	1/1:99:255,255,0	1/1:99:255,255,0	1/1:99:255,255,0	1/1:99:255,146,0	1/1:99:255,255,0	1/1:99:255,255,0	1/1:99:255,255,0	1/1:99:255,255,0	1/1:99:255,255,0	1/1:99:255,255,0	1/1:99:255,255,0	1/1:99:255,232,0	.	.	.	.	.	.	.	.	.	.	.	.	.	.	.	.	.	.	.	.	.	.	.	.	.	.	.	.	.	.	.	.	.	.	.	.	.	.	.	.	.	.	.	.	.	.	.	.	.	.	.	.	.	.	.	.	.	.	.	.	.	.	.	.	.	.	.	.	.	.	.	.	.	.	.	.	.	.	.	.	.	.	.	.	.	.	.	.	.	.	.	.	.	.	.	.	.	.	.	.	.	.	.	.	.	.	.	.	.	.	.	.	.	.	.	.	.	.	.	.
JF5203_chromosome	15100	.	G	A	222.03	.	AC1=2;AC=207;AF1=1;AN=208;DP4=44,57,13879,14472;DP=29841;FQ=-282;MQ=60;PV4=0.48,1,1,1;RPB=1.656254e+00;SF=0,1,2,3,4,5,6,7,8,9,10,11,12,13,14,15,16,17,18,19,20,21,22,23,24,25,26,27,28,29,30,31,32,33,34,35,36,37,38,39,40,41,42,43,44,45,46,47,48,49,50,51,52,53,54,55,56,57,58,59,60,61,62,63,64,65,66,67,68,69,70,71,72,73,74,75,76,77,78,79,80,81,82,83,84,85,86,87,88,89,90,91,92,93,94,95,96,97,98,99,100,101,102,103;VDB=3.310308e-01;ANN=A|missense_variant|MODERATE|LMJF5203_00012|LMJF5203_00012|transcript|LMJF5203_00012|protein_coding|1/1|c.298G>A|p.Val100Ile|298/1071|298/1071|100/356||;Cases=103,1,207;Controls=0,0,0;CC_TREND=NaN;CC_GENO=NaN;CC_ALL=1.000e+00;CC_DOM=1.000e+00;CC_REC=1.000e+00;Private=Lineage_02	GT:GQ:PL	1/1:99:255,255,0	1/1:99:255,255,0	1/1:99:255,255,0	1/1:99:255,120,0	1/1:99:255,255,0	1/1:99:255,255,0	1/1:99:255,255,0	1/1:99:255,141,0	1/1:63:255,33,0	1/1:99:255,255,0	1/1:99:255,255,0	1/1:99:255,199,0	1/1:99:255,255,0	1/1:99:255,255,0	1/1:99:255,255,0	1/1:99:255,255,0	1/1:99:255,255,0	1/1:99:255,255,0	1/1:99:255,255,0	1/1:99:255,255,0	1/1:99:255,255,0	1/1:99:255,255,0	1/1:99:255,255,0	1/1:99:255,255,0	1/1:99:255,255,0	1/1:99:255,255,0	1/1:99:255,255,0	1/1:99:255,255,0	1/1:99:255,199,0	1/1:99:255,255,0	1/1:99:255,255,0	0/1:21:255,0,18	1/1:99:255,255,0	1/1:99:255,255,0	1/1:99:255,255,0	1/1:99:255,255,0	1/1:99:255,255,0	1/1:99:255,255,0	1/1:99:255,120,0	1/1:99:255,255,0	1/1:99:255,255,0	1/1:99:255,255,0	1/1:99:255,255,0	1/1:99:255,255,0	1/1:99:255,255,0	1/1:99:255,255,0	1/1:99:255,255,0	1/1:99:255,255,0	1/1:99:255,255,0	1/1:99:255,255,0	1/1:99:255,255,0	1/1:99:255,255,0	1/1:99:255,202,0	1/1:99:255,90,0	1/1:99:255,107,0	1/1:99:255,196,0	1/1:99:255,108,0	1/1:99:255,66,0	1/1:99:255,123,0	1/1:99:255,199,0	1/1:99:255,193,0	1/1:99:255,78,0	1/1:99:255,102,0	1/1:99:255,114,0	1/1:99:255,226,0	1/1:99:255,250,0	1/1:99:255,172,0	1/1:99:255,211,0	1/1:99:255,235,0	1/1:99:255,255,0	1/1:99:255,181,0	1/1:99:255,255,0	1/1:99:255,253,0	1/1:99:255,255,0	1/1:99:255,255,0	1/1:99:255,255,0	1/1:99:255,255,0	1/1:99:255,199,0	1/1:99:255,208,0	1/1:99:255,247,0	1/1:99:255,211,0	1/1:99:255,250,0	1/1:99:255,255,0	1/1:99:255,255,0	1/1:99:255,255,0	1/1:99:255,255,0	1/1:99:255,255,0	1/1:99:255,255,0	1/1:99:255,255,0	1/1:99:255,53,0	1/1:99:255,170,0	1/1:99:255,255,0	1/1:99:255,255,0	1/1:99:255,255,0	1/1:99:255,255,0	1/1:99:255,145,0	1/1:99:255,157,0	1/1:99:255,255,0	1/1:99:255,255,0	1/1:99:255,255,0	1/1:99:255,255,0	1/1:99:255,255,0	1/1:99:255,255,0	1/1:99:255,163,0	.	.	.	.	.	.	.	.	.	.	.	.	.	.	.	.	.	.	.	.	.	.	.	.	.	.	.	.	.	.	.	.	.	.	.	.	.	.	.	.	.	.	.	.	.	.	.	.	.	.	.	.	.	.	.	.	.	.	.	.	.	.	.	.	.	.	.	.	.	.	.	.	.	.	.	.	.	.	.	.	.	.	.	.	.	.	.	.	.	.	.	.	.	.	.	.	.	.	.	.	.	.	.	.	.	.	.	.	.	.	.	.	.	.	.	.	.	.	.	.
JF5203_chromosome	15613	.	T	G	220.33	.	AC1=2;AC=205;AF1=1;AN=206;DP4=58,85,10647,12988;DP=24692;FQ=-282;MQ=60;PV4=0.42,1,0.48,1;RPB=1.349813e+00;SF=0,1,2,3,4,5,6,7,8,9,10,11,12,13,14,15,16,17,18,19,20,21,22,23,24,25,26,27,28,29,30,31,32,33,34,35,36,37,38,39,40,41,42,43,44,45,46,47,48,49,50,51,52,53,54,55,56,57,58,59,60,61,62,63,64,65,66,68,69,70,71,72,73,74,75,76,77,78,79,80,81,82,83,84,85,86,87,88,89,90,91,92,93,94,95,96,98,99,100,101,102,103,212;VDB=4.300880e-01;ANN=G|missense_variant|MODERATE|LMJF5203_00012|LMJF5203_00012|transcript|LMJF5203_00012|protein_coding|1/1|c.811T>G|p.Ser271Ala|811/1071|811/1071|271/356||;Cases=102,0,204;Controls=0,1,1;CC_TREND=0.000e+00;CC_GENO=NaN;CC_ALL=9.709e-03;CC_DOM=9.709e-03;CC_REC=1.000e+00	GT:PL:GQ	1/1:255,255,0:99	1/1:255,255,0:99	1/1:255,255,0:99	1/1:255,129,0:99	1/1:255,255,0:99	1/1:255,255,0:99	1/1:255,255,0:99	1/1:255,151,0:99	1/1:255,54,0:99	1/1:255,255,0:99	1/1:255,255,0:99	1/1:255,120,0:99	1/1:255,255,0:99	1/1:255,255,0:99	1/1:255,255,0:99	1/1:255,215,0:99	1/1:255,255,0:99	1/1:255,255,0:99	1/1:255,255,0:99	1/1:255,255,0:99	1/1:255,255,0:99	1/1:255,255,0:99	1/1:255,255,0:99	1/1:255,181,0:99	1/1:255,255,0:99	1/1:255,255,0:99	1/1:255,255,0:99	1/1:255,255,0:99	1/1:255,114,0:99	1/1:255,255,0:99	1/1:255,255,0:99	1/1:255,35,0:67	1/1:255,255,0:99	1/1:255,255,0:99	1/1:255,255,0:99	1/1:255,255,0:99	1/1:255,255,0:99	1/1:255,255,0:99	1/1:255,84,0:99	1/1:255,255,0:99	1/1:255,255,0:99	1/1:255,255,0:99	1/1:255,255,0:99	1/1:255,255,0:99	1/1:255,255,0:99	1/1:255,255,0:99	1/1:255,255,0:99	1/1:255,255,0:99	1/1:255,255,0:99	1/1:255,255,0:99	1/1:255,255,0:99	1/1:255,255,0:99	1/1:255,129,0:99	1/1:255,117,0:99	1/1:255,126,0:99	1/1:255,90,0:99	1/1:255,78,0:99	1/1:255,37,0:71	1/1:255,81,0:99	1/1:255,169,0:99	1/1:255,96,0:99	1/1:255,57,0:99	1/1:255,75,0:99	1/1:255,57,0:99	1/1:255,132,0:99	1/1:255,166,0:99	1/1:255,117,0:99	.	1/1:255,117,0:99	1/1:255,148,0:99	1/1:255,84,0:99	1/1:255,151,0:99	1/1:255,253,0:99	1/1:255,120,0:99	1/1:255,255,0:99	1/1:255,151,0:99	1/1:255,178,0:99	1/1:255,144,0:99	1/1:255,96,0:99	1/1:255,184,0:99	1/1:255,157,0:99	1/1:255,196,0:99	1/1:255,246,0:99	1/1:255,255,0:99	1/1:255,255,0:99	1/1:255,177,0:99	1/1:255,255,0:99	1/1:255,255,0:99	1/1:255,255,0:99	1/1:255,35,0:67	1/1:255,115,0:99	1/1:255,230,0:99	1/1:255,255,0:99	1/1:255,255,0:99	1/1:255,255,0:99	1/1:255,127,0:99	1/1:255,120,0:99	.	1/1:255,255,0:99	1/1:255,255,0:99	1/1:255,255,0:99	1/1:255,255,0:99	1/1:255,255,0:99	1/1:255,232,0:99	.	.	.	.	.	.	.	.	.	.	.	.	.	.	.	.	.	.	.	.	.	.	.	.	.	.	.	.	.	.	.	.	.	.	.	.	.	.	.	.	.	.	.	.	.	.	.	.	.	.	.	.	.	.	.	.	.	.	.	.	.	.	.	.	.	.	.	.	.	.	.	.	.	.	.	.	.	.	.	.	.	.	.	.	.	.	.	.	.	.	.	.	.	.	.	.	.	.	.	.	.	.	.	.	.	.	.	.	0/1:80,0,255:83	.	.	.	.	.	.	.	.	.	.	.
JF5203_chromosome	18003	.	T	C	214.54	.	AC1=2;AC=180;AF1=1;AN=184;DP4=66,28,7954,1455;DP=9992;FQ=-282;MQ=59;PV4=0.015,0.29,0.39,1;RPB=-1.133028e+00;SF=0,1,2,3,4,5,6,7,9,10,11,12,13,14,15,16,17,18,19,20,21,22,24,25,26,27,28,29,30,33,34,36,37,38,39,40,41,42,43,44,45,46,47,48,49,50,51,52,53,54,55,56,57,58,59,60,61,63,65,66,67,69,71,72,73,74,75,76,77,80,82,83,84,85,86,87,88,89,90,91,92,93,94,95,96,97,98,99,100,101,102,103;VDB=1.372185e-24;ANN=C|intergenic_region|MODIFIER|LMJF5203_00015-qoxA|LMJF5203_00015-LMJF5203_00016|intergenic_region|LMJF5203_00015-LMJF5203_00016|||n.18003T>C||||||;Cases=88,4,180;Controls=0,0,0;CC_TREND=NaN;CC_GENO=NaN;CC_ALL=1.000e+00;CC_DOM=1.000e+00;CC_REC=1.000e+00;Private=Lineage_02	GT:GQ:PL	1/1:99:255,255,0	1/1:99:255,255,0	1/1:99:255,255,0	1/1:93:202,48,0	1/1:99:255,255,0	1/1:99:255,255,0	1/1:99:255,255,0	1/1:55:152,29,0	.	1/1:99:255,255,0	1/1:99:242,208,0	1/1:99:207,75,0	1/1:99:255,255,0	1/1:99:255,255,0	1/1:99:241,255,0	1/1:99:255,99,0	1/1:99:255,255,0	1/1:99:255,255,0	1/1:99:255,255,0	1/1:99:255,255,0	1/1:99:255,255,0	1/1:99:255,255,0	1/1:99:255,190,0	.	1/1:99:255,255,0	1/1:99:255,255,0	1/1:99:255,255,0	1/1:99:255,255,0	1/1:87:228,45,0	1/1:99:255,255,0	1/1:99:255,255,0	.	.	1/1:99:255,255,0	1/1:99:255,255,0	.	1/1:99:255,255,0	1/1:99:255,255,0	0/1:18:126,0,15	1/1:99:255,255,0	1/1:99:255,125,0	1/1:99:255,235,0	1/1:99:255,62,0	1/1:99:255,255,0	1/1:99:255,176,0	1/1:99:255,197,0	1/1:99:255,255,0	1/1:99:255,255,0	1/1:99:255,255,0	1/1:99:255,255,0	1/1:99:255,255,0	1/1:99:255,152,0	1/1:99:255,51,0	1/1:99:255,57,0	1/1:63:255,33,0	1/1:63:250,33,0	1/1:81:255,42,0	1/1:97:186,50,0	1/1:63:251,33,0	1/1:99:255,72,0	1/1:99:255,81,0	1/1:75:255,39,0	.	1/1:69:255,36,0	.	1/1:63:255,33,0	1/1:63:248,33,0	1/1:81:255,42,0	.	1/1:75:255,39,0	.	1/1:75:255,39,0	1/1:63:217,33,0	1/1:57:232,30,0	1/1:99:255,93,0	1/1:93:255,48,0	1/1:99:255,54,0	1/1:51:202,27,0	.	.	1/1:69:255,36,0	.	0/1:25:255,0,22	1/1:99:255,195,0	1/1:99:255,255,0	1/1:99:255,129,0	1/1:99:255,226,0	1/1:99:255,237,0	1/1:99:255,244,0	0/1:16:219,0,13	1/1:99:255,87,0	1/1:99:232,118,0	1/1:99:255,255,0	1/1:99:255,226,0	1/1:99:255,239,0	1/1:99:255,93,0	0/1:38:202,0,35	1/1:99:255,253,0	1/1:99:255,255,0	1/1:99:255,255,0	1/1:99:255,255,0	1/1:99:255,255,0	1/1:99:255,255,0	1/1:99:255,78,0	.	.	.	.	.	.	.	.	.	.	.	.	.	.	.	.	.	.	.	.	.	.	.	.	.	.	.	.	.	.	.	.	.	.	.	.	.	.	.	.	.	.	.	.	.	.	.	.	.	.	.	.	.	.	.	.	.	.	.	.	.	.	.	.	.	.	.	.	.	.	.	.	.	.	.	.	.	.	.	.	.	.	.	.	.	.	.	.	.	.	.	.	.	.	.	.	.	.	.	.	.	.	.	.	.	.	.	.	.	.	.	.	.	.	.	.	.	.	.	.
JF5203_chromosome	18004	.	A	G	214.52	.	AC1=2;AC=177;AF1=1;AN=180;DP4=38,30,7639,1436;DP=10044;FQ=-282;MQ=59;PV4=0.015,1,0.39,0.45;RPB=-1.102246e+00;SF=0,1,2,3,4,5,6,7,9,10,11,12,13,14,15,16,17,18,19,20,21,22,24,25,26,27,28,29,30,33,34,36,37,38,39,40,41,42,43,44,45,46,47,48,49,50,51,52,53,54,55,56,57,58,59,60,61,63,65,66,69,71,72,73,74,75,76,77,80,82,83,84,85,86,87,88,89,90,91,92,93,94,95,96,98,99,100,101,102,103;VDB=3.139115e-22;ANN=G|intergenic_region|MODIFIER|LMJF5203_00015-qoxA|LMJF5203_00015-LMJF5203_00016|intergenic_region|LMJF5203_00015-LMJF5203_00016|||n.18004A>G||||||;Cases=87,3,177;Controls=0,0,0;CC_TREND=NaN;CC_GENO=NaN;CC_ALL=1.000e+00;CC_DOM=1.000e+00;CC_REC=1.000e+00;Private=Lineage_02	GT:GQ:PL	1/1:99:255,255,0	1/1:99:255,255,0	1/1:99:255,255,0	1/1:93:202,48,0	1/1:99:255,255,0	1/1:99:255,253,0	1/1:99:255,255,0	1/1:55:152,29,0	.	1/1:99:255,255,0	1/1:99:243,208,0	1/1:99:202,75,0	1/1:99:255,255,0	1/1:99:255,255,0	1/1:99:245,255,0	1/1:99:255,99,0	1/1:99:255,255,0	1/1:99:255,255,0	1/1:99:255,255,0	1/1:99:255,255,0	1/1:99:255,255,0	1/1:99:255,255,0	1/1:99:255,190,0	.	1/1:99:255,255,0	1/1:99:255,255,0	1/1:99:255,255,0	1/1:99:255,255,0	1/1:87:223,45,0	1/1:99:255,255,0	1/1:99:255,255,0	.	.	1/1:99:255,255,0	1/1:99:255,255,0	.	1/1:99:255,255,0	1/1:99:255,255,0	0/1:16:130,0,13	1/1:99:255,255,0	1/1:99:255,116,0	1/1:99:255,255,0	1/1:91:250,47,0	1/1:99:255,255,0	1/1:99:255,183,0	1/1:99:255,239,0	1/1:99:255,255,0	1/1:99:255,255,0	1/1:99:255,255,0	1/1:99:255,255,0	1/1:99:255,255,0	1/1:99:255,128,0	1/1:99:255,51,0	1/1:99:255,57,0	1/1:63:255,33,0	1/1:63:246,33,0	1/1:81:255,42,0	1/1:81:179,42,0	1/1:63:251,33,0	1/1:99:255,72,0	1/1:99:255,81,0	1/1:75:255,39,0	.	1/1:69:255,36,0	.	1/1:69:255,36,0	1/1:63:248,33,0	.	.	1/1:75:255,39,0	.	1/1:75:255,39,0	1/1:63:217,33,0	1/1:69:255,36,0	1/1:99:255,93,0	1/1:93:255,48,0	1/1:99:255,54,0	1/1:51:218,27,0	.	.	1/1:69:255,36,0	.	1/1:49:255,26,0	1/1:99:255,238,0	1/1:99:255,255,0	1/1:99:255,126,0	1/1:99:255,220,0	1/1:99:255,255,0	1/1:99:255,229,0	0/1:11:216,0,8	1/1:99:255,87,0	1/1:99:237,127,0	1/1:99:255,255,0	1/1:99:255,255,0	1/1:99:255,255,0	1/1:99:255,93,0	0/1:28:194,0,25	.	1/1:99:255,255,0	1/1:99:255,255,0	1/1:99:255,255,0	1/1:99:255,255,0	1/1:99:255,255,0	1/1:99:255,75,0	.	.	.	.	.	.	.	.	.	.	.	.	.	.	.	.	.	.	.	.	.	.	.	.	.	.	.	.	.	.	.	.	.	.	.	.	.	.	.	.	.	.	.	.	.	.	.	.	.	.	.	.	.	.	.	.	.	.	.	.	.	.	.	.	.	.	.	.	.	.	.	.	.	.	.	.	.	.	.	.	.	.	.	.	.	.	.	.	.	.	.	.	.	.	.	.	.	.	.	.	.	.	.	.	.	.	.	.	.	.	.	.	.	.	.	.	.	.	.	.
JF5203_chromosome	18015	.	A	T	220.64	.	AC1=2;AC=188;AF1=1;AN=188;DP4=35,30,10250,1548;DP=12588;FQ=-282;MQ=59;PV4=0.013,1,0.4,0.26;RPB=-5.919786e-01;SF=0,1,2,3,4,5,6,7,9,10,11,12,13,14,15,16,17,18,19,20,21,22,24,25,26,27,28,29,30,31,32,33,34,35,36,37,38,39,40,41,42,43,44,45,46,47,48,49,50,51,52,53,54,55,56,57,58,59,60,61,63,64,65,66,69,71,72,73,74,75,76,77,80,82,83,84,85,86,87,88,89,90,91,92,93,94,95,96,98,99,100,101,102,103;VDB=5.827788e-06;ANN=T|intergenic_region|MODIFIER|LMJF5203_00015-qoxA|LMJF5203_00015-LMJF5203_00016|intergenic_region|LMJF5203_00015-LMJF5203_00016|||n.18015A>T||||||;Cases=94,0,188;Controls=0,0,0;CC_TREND=NaN;CC_GENO=NaN;CC_ALL=1.000e+00;CC_DOM=1.000e+00;CC_REC=1.000e+00;Private=Lineage_02	GT:GQ:PL	1/1:99:255,255,0	1/1:99:255,255,0	1/1:99:255,255,0	1/1:99:255,63,0	1/1:99:255,255,0	1/1:99:255,255,0	1/1:99:255,255,0	1/1:73:187,38,0	.	1/1:99:255,255,0	1/1:99:255,226,0	1/1:99:255,78,0	1/1:99:255,255,0	1/1:99:255,255,0	1/1:99:255,255,0	1/1:99:255,88,0	1/1:99:255,255,0	1/1:99:255,255,0	1/1:99:255,255,0	1/1:99:255,255,0	1/1:99:255,255,0	1/1:99:255,255,0	1/1:99:255,226,0	.	1/1:99:255,255,0	1/1:99:255,255,0	1/1:99:255,255,0	1/1:99:255,255,0	1/1:93:255,48,0	1/1:99:255,255,0	1/1:99:255,255,0	1/1:75:255,39,0	1/1:99:255,255,0	1/1:99:255,255,0	1/1:99:255,255,0	1/1:99:255,255,0	1/1:99:255,255,0	1/1:99:255,255,0	1/1:10:205,6,0	1/1:99:255,255,0	1/1:99:255,234,0	1/1:99:255,255,0	1/1:99:255,157,0	1/1:99:255,255,0	1/1:99:255,255,0	1/1:99:255,255,0	1/1:99:255,255,0	1/1:99:255,255,0	1/1:99:255,255,0	1/1:99:255,255,0	1/1:99:255,255,0	1/1:99:255,163,0	1/1:99:255,51,0	1/1:99:255,54,0	1/1:69:255,36,0	1/1:75:255,39,0	1/1:81:255,42,0	1/1:99:253,79,0	1/1:69:255,36,0	1/1:99:255,72,0	1/1:99:255,81,0	1/1:75:255,39,0	.	1/1:81:255,42,0	1/1:75:255,39,0	1/1:75:255,39,0	1/1:63:255,33,0	.	.	1/1:81:255,42,0	.	1/1:81:255,42,0	1/1:69:244,36,0	1/1:69:255,36,0	1/1:99:255,102,0	1/1:93:255,48,0	1/1:99:255,60,0	1/1:75:255,39,0	.	.	1/1:69:255,36,0	.	1/1:99:255,54,0	1/1:99:255,255,0	1/1:99:255,255,0	1/1:99:255,160,0	1/1:99:255,255,0	1/1:99:255,255,0	1/1:99:255,255,0	1/1:17:255,10,0	1/1:99:255,123,0	1/1:99:255,175,0	1/1:99:255,255,0	1/1:99:255,255,0	1/1:99:255,255,0	1/1:99:255,105,0	1/1:99:255,52,0	.	1/1:99:255,255,0	1/1:99:255,255,0	1/1:99:255,255,0	1/1:99:255,255,0	1/1:99:255,255,0	1/1:99:255,87,0	.	.	.	.	.	.	.	.	.	.	.	.	.	.	.	.	.	.	.	.	.	.	.	.	.	.	.	.	.	.	.	.	.	.	.	.	.	.	.	.	.	.	.	.	.	.	.	.	.	.	.	.	.	.	.	.	.	.	.	.	.	.	.	.	.	.	.	.	.	.	.	.	.	.	.	.	.	.	.	.	.	.	.	.	.	.	.	.	.	.	.	.	.	.	.	.	.	.	.	.	.	.	.	.	.	.	.	.	.	.	.	.	.	.	.	.	.	.	.	.
JF5203_chromosome	18037	.	A	G	220.7	.	AC1=2;AC=188;AF1=1;AN=188;DP4=36,28,11856,1724;DP=14183;FQ=-282;MQ=60;PV4=0.018,0.46,1,0.24;RPB=-3.674115e-01;SF=0,1,2,3,4,5,6,7,9,10,11,12,13,14,15,16,17,18,19,20,21,22,24,25,26,27,28,30,31,32,33,34,35,36,37,38,39,40,41,42,43,44,45,46,47,48,49,50,51,52,53,54,55,56,57,58,59,60,61,62,63,64,65,66,69,71,72,73,74,75,76,77,79,80,82,83,84,85,86,87,88,89,90,91,92,93,94,95,96,99,100,101,102,103;VDB=3.683385e-03;ANN=G|intergenic_region|MODIFIER|LMJF5203_00015-qoxA|LMJF5203_00015-LMJF5203_00016|intergenic_region|LMJF5203_00015-LMJF5203_00016|||n.18037A>G||||||;Cases=94,0,188;Controls=0,0,0;CC_TREND=NaN;CC_GENO=NaN;CC_ALL=1.000e+00;CC_DOM=1.000e+00;CC_REC=1.000e+00;Private=Lineage_02	GT:GQ:PL	1/1:99:255,255,0	1/1:99:255,255,0	1/1:99:255,255,0	1/1:99:255,72,0	1/1:99:255,255,0	1/1:99:255,255,0	1/1:99:255,255,0	1/1:91:185,47,0	.	1/1:99:255,255,0	1/1:99:255,235,0	1/1:99:255,93,0	1/1:99:255,255,0	1/1:99:255,255,0	1/1:99:255,255,0	1/1:99:255,105,0	1/1:99:255,255,0	1/1:99:255,255,0	1/1:99:255,255,0	1/1:99:255,255,0	1/1:99:255,255,0	1/1:99:255,255,0	1/1:99:255,255,0	.	1/1:99:255,255,0	1/1:99:255,255,0	1/1:99:255,255,0	1/1:99:255,255,0	1/1:99:255,54,0	.	1/1:99:255,255,0	1/1:99:255,51,0	1/1:99:255,255,0	1/1:99:255,255,0	1/1:99:255,255,0	1/1:99:255,255,0	1/1:99:255,255,0	1/1:99:255,255,0	1/1:3:208,0,0	1/1:99:255,255,0	1/1:99:255,255,0	1/1:99:255,255,0	1/1:99:255,196,0	1/1:99:255,255,0	1/1:99:255,255,0	1/1:99:255,255,0	1/1:99:255,255,0	1/1:99:255,255,0	1/1:99:255,255,0	1/1:99:255,255,0	1/1:99:255,255,0	1/1:99:255,234,0	1/1:99:255,84,0	1/1:99:255,63,0	1/1:99:255,57,0	1/1:99:255,51,0	1/1:99:255,63,0	1/1:99:245,80,0	1/1:99:255,54,0	1/1:99:255,90,0	1/1:99:255,90,0	1/1:99:255,57,0	1/1:81:255,42,0	1/1:99:255,63,0	1/1:99:255,57,0	1/1:99:255,69,0	1/1:99:255,51,0	.	.	1/1:87:255,45,0	.	1/1:99:255,57,0	1/1:99:255,54,0	1/1:69:255,36,0	1/1:99:255,111,0	1/1:99:255,63,0	1/1:99:255,69,0	1/1:99:255,54,0	.	1/1:63:255,33,0	1/1:99:255,60,0	.	1/1:99:255,113,0	1/1:99:255,255,0	1/1:99:255,255,0	1/1:99:255,178,0	1/1:99:255,255,0	1/1:99:255,255,0	1/1:99:255,255,0	1/1:87:255,45,0	1/1:99:255,141,0	1/1:99:255,181,0	1/1:99:255,255,0	1/1:99:255,255,0	1/1:99:255,255,0	1/1:99:255,141,0	1/1:87:255,45,0	.	.	1/1:99:255,255,0	1/1:99:255,255,0	1/1:99:255,255,0	1/1:99:255,255,0	1/1:99:255,105,0	.	.	.	.	.	.	.	.	.	.	.	.	.	.	.	.	.	.	.	.	.	.	.	.	.	.	.	.	.	.	.	.	.	.	.	.	.	.	.	.	.	.	.	.	.	.	.	.	.	.	.	.	.	.	.	.	.	.	.	.	.	.	.	.	.	.	.	.	.	.	.	.	.	.	.	.	.	.	.	.	.	.	.	.	.	.	.	.	.	.	.	.	.	.	.	.	.	.	.	.	.	.	.	.	.	.	.	.	.	.	.	.	.	.	.	.	.	.	.	.
JF5203_chromosome	18124	.	C	T	220.03	.	AC1=2;AC=205;AF1=1;AN=206;DP4=29,27,13871,2295;DP=16640;FQ=-282;MQ=60;PV4=0.28,0.37,1,0.43;RPB=-1.282601e+00;SF=0,1,2,3,4,5,6,7,8,9,10,11,12,13,14,15,16,17,18,19,20,21,22,23,24,25,26,27,28,29,30,31,32,33,34,35,36,37,38,39,40,41,42,43,44,45,46,47,48,49,50,51,52,53,54,55,56,57,58,59,60,61,62,63,64,65,66,67,68,70,71,72,73,74,75,76,77,78,79,80,81,82,83,84,85,86,87,88,89,90,91,92,93,94,95,96,97,98,99,100,101,102,103;VDB=3.750304e-01;ANN=T|intergenic_region|MODIFIER|LMJF5203_00015-qoxA|LMJF5203_00015-LMJF5203_00016|intergenic_region|LMJF5203_00015-LMJF5203_00016|||n.18124C>T||||||;Cases=102,1,205;Controls=0,0,0;CC_TREND=NaN;CC_GENO=NaN;CC_ALL=1.000e+00;CC_DOM=1.000e+00;CC_REC=1.000e+00;Private=Lineage_02	GT:PL:GQ	1/1:255,255,0:99	1/1:255,255,0:99	1/1:255,255,0:99	1/1:255,93,0:99	1/1:255,255,0:99	1/1:255,255,0:99	1/1:255,255,0:99	1/1:255,102,0:99	0/1:164,0,43:46	1/1:255,255,0:99	1/1:255,199,0:99	1/1:255,117,0:99	1/1:255,255,0:99	1/1:255,255,0:99	1/1:255,255,0:99	1/1:255,136,0:99	1/1:255,255,0:99	1/1:255,255,0:99	1/1:255,255,0:99	1/1:255,255,0:99	1/1:255,255,0:99	1/1:255,255,0:99	1/1:255,255,0:99	1/1:245,45,0:87	1/1:255,255,0:99	1/1:255,255,0:99	1/1:255,255,0:99	1/1:255,255,0:99	1/1:255,57,0:99	1/1:255,255,0:99	1/1:255,255,0:99	1/1:232,31,0:59	1/1:255,255,0:99	1/1:255,255,0:99	1/1:255,255,0:99	1/1:255,255,0:99	1/1:255,255,0:99	1/1:255,255,0:99	1/1:255,36,0:69	1/1:255,255,0:99	1/1:255,255,0:99	1/1:255,255,0:99	1/1:255,255,0:99	1/1:255,255,0:99	1/1:255,255,0:99	1/1:255,255,0:99	1/1:255,255,0:99	1/1:255,255,0:99	1/1:255,255,0:99	1/1:255,255,0:99	1/1:255,255,0:99	1/1:255,233,0:99	1/1:255,105,0:99	1/1:255,63,0:99	1/1:255,60,0:99	1/1:255,78,0:99	1/1:255,102,0:99	1/1:255,112,0:99	1/1:255,57,0:99	1/1:255,126,0:99	1/1:255,99,0:99	1/1:255,72,0:99	1/1:255,66,0:99	1/1:255,63,0:99	1/1:255,72,0:99	1/1:255,102,0:99	1/1:255,96,0:99	1/1:255,84,0:99	1/1:255,45,0:87	.	1/1:255,51,0:99	1/1:255,99,0:99	1/1:255,111,0:99	1/1:239,30,0:57	1/1:255,117,0:99	1/1:255,96,0:99	1/1:255,114,0:99	1/1:255,90,0:99	1/1:255,33,0:63	1/1:255,72,0:99	1/1:255,96,0:99	1/1:255,75,0:99	1/1:255,227,0:99	1/1:255,255,0:99	1/1:255,255,0:99	1/1:255,163,0:99	1/1:255,255,0:99	1/1:255,255,0:99	1/1:255,255,0:99	1/1:229,78,0:99	1/1:215,115,0:99	1/1:255,204,0:99	1/1:255,255,0:99	1/1:255,255,0:99	1/1:255,255,0:99	1/1:255,75,0:99	1/1:255,21,0:39	1/1:255,255,0:99	1/1:255,255,0:99	1/1:255,255,0:99	1/1:255,255,0:99	1/1:255,255,0:99	1/1:255,255,0:99	1/1:255,120,0:99	.	.	.	.	.	.	.	.	.	.	.	.	.	.	.	.	.	.	.	.	.	.	.	.	.	.	.	.	.	.	.	.	.	.	.	.	.	.	.	.	.	.	.	.	.	.	.	.	.	.	.	.	.	.	.	.	.	.	.	.	.	.	.	.	.	.	.	.	.	.	.	.	.	.	.	.	.	.	.	.	.	.	.	.	.	.	.	.	.	.	.	.	.	.	.	.	.	.	.	.	.	.	.	.	.	.	.	.	.	.	.	.	.	.	.	.	.	.	.	.
JF5203_chromosome	18134	.	T	G	177.85	.	AC1=2;AC=205;AF1=1;AN=206;DP4=31,32,11601,2188;DP=14362;FQ=-282;MQ=60;PV4=0.3,1.2e-06,1,1;RPB=-1.681491e+00;SF=0,1,2,3,4,5,6,7,8,9,10,11,12,13,14,15,16,17,18,19,20,21,22,23,24,25,26,27,28,29,30,31,32,33,34,35,36,37,38,39,40,41,42,43,44,45,46,47,48,49,50,51,52,53,54,55,56,57,58,59,60,61,62,63,64,65,66,67,68,70,71,72,73,74,75,76,77,78,79,80,81,82,83,84,85,86,87,88,89,90,91,92,93,94,95,96,97,98,99,100,101,102,103;VDB=2.147840e-03;ANN=G|intergenic_region|MODIFIER|LMJF5203_00015-qoxA|LMJF5203_00015-LMJF5203_00016|intergenic_region|LMJF5203_00015-LMJF5203_00016|||n.18134T>G||||||;Cases=102,1,205;Controls=0,0,0;CC_TREND=NaN;CC_GENO=NaN;CC_ALL=1.000e+00;CC_DOM=1.000e+00;CC_REC=1.000e+00;Private=Lineage_02	GT:PL:GQ	1/1:255,255,0:99	1/1:255,255,0:99	1/1:255,255,0:99	1/1:133,75,0:99	1/1:255,255,0:99	1/1:240,255,0:99	1/1:255,255,0:99	1/1:154,75,0:99	0/1:71,0,43:46	1/1:253,255,0:99	1/1:165,141,0:99	1/1:182,84,0:99	1/1:255,255,0:99	1/1:255,255,0:99	1/1:255,255,0:99	1/1:164,105,0:99	1/1:255,255,0:99	1/1:255,255,0:99	1/1:255,255,0:99	1/1:255,255,0:99	1/1:255,255,0:99	1/1:255,255,0:99	1/1:203,255,0:99	1/1:98,39,0:75	1/1:255,255,0:99	1/1:255,255,0:99	1/1:255,255,0:99	1/1:255,255,0:99	1/1:138,51,0:99	1/1:255,255,0:99	1/1:255,255,0:99	1/1:81,14,0:25	1/1:255,255,0:99	1/1:255,255,0:99	1/1:243,255,0:99	1/1:255,255,0:99	1/1:255,255,0:99	1/1:255,255,0:99	1/1:122,36,0:69	1/1:255,255,0:99	1/1:169,255,0:99	1/1:168,255,0:99	1/1:176,255,0:99	1/1:249,255,0:99	1/1:138,255,0:99	1/1:206,255,0:99	1/1:243,255,0:99	1/1:255,255,0:99	1/1:255,255,0:99	1/1:216,255,0:99	1/1:255,255,0:99	1/1:165,188,0:99	1/1:236,108,0:99	1/1:206,57,0:99	1/1:181,48,0:93	1/1:222,78,0:99	1/1:216,96,0:99	1/1:147,101,0:99	1/1:191,54,0:99	1/1:229,123,0:99	1/1:221,96,0:99	1/1:219,69,0:99	1/1:205,60,0:99	1/1:197,57,0:99	1/1:211,72,0:99	1/1:239,102,0:99	1/1:199,93,0:99	1/1:207,84,0:99	1/1:179,42,0:81	.	1/1:202,51,0:99	1/1:230,99,0:99	1/1:198,108,0:99	1/1:147,30,0:57	1/1:252,111,0:99	1/1:202,87,0:99	1/1:230,111,0:99	1/1:208,87,0:99	1/1:152,30,0:57	1/1:195,72,0:99	1/1:232,93,0:99	1/1:198,66,0:99	1/1:169,181,0:99	1/1:247,255,0:99	1/1:199,255,0:99	1/1:150,129,0:99	1/1:238,255,0:99	1/1:197,255,0:99	1/1:220,255,0:99	1/1:125,72,0:99	1/1:103,95,0:99	1/1:200,166,0:99	1/1:255,255,0:99	1/1:195,255,0:99	1/1:182,255,0:99	1/1:151,75,0:99	1/1:90,10,0:17	1/1:255,255,0:99	1/1:255,255,0:99	1/1:255,255,0:99	1/1:255,255,0:99	1/1:255,255,0:99	1/1:255,255,0:99	1/1:139,108,0:99	.	.	.	.	.	.	.	.	.	.	.	.	.	.	.	.	.	.	.	.	.	.	.	.	.	.	.	.	.	.	.	.	.	.	.	.	.	.	.	.	.	.	.	.	.	.	.	.	.	.	.	.	.	.	.	.	.	.	.	.	.	.	.	.	.	.	.	.	.	.	.	.	.	.	.	.	.	.	.	.	.	.	.	.	.	.	.	.	.	.	.	.	.	.	.	.	.	.	.	.	.	.	.	.	.	.	.	.	.	.	.	.	.	.	.	.	.	.	.	.
JF5203_chromosome	18187	.	A	T	220.55	.	AC1=2;AC=192;AF1=1;AN=194;DP4=48,27,13291,4648;DP=19359;FQ=-282;MQ=60;PV4=1,0.24,1,0.31;RPB=-6.908493e-01;SF=1,2,4,5,6,7,8,9,10,12,13,14,15,16,17,18,19,21,22,23,24,25,26,27,28,29,30,31,32,33,34,35,36,37,38,39,40,41,42,43,45,46,47,48,49,50,51,52,53,54,55,56,57,58,59,60,61,62,63,64,65,66,67,68,69,70,71,72,73,74,75,76,77,78,81,82,83,84,85,86,87,88,89,90,91,92,93,94,95,96,97,98,99,100,101,102,103;VDB=2.822548e-01;ANN=T|intergenic_region|MODIFIER|LMJF5203_00015-qoxA|LMJF5203_00015-LMJF5203_00016|intergenic_region|LMJF5203_00015-LMJF5203_00016|||n.18187A>T||||||;Cases=95,2,192;Controls=0,0,0;CC_TREND=NaN;CC_GENO=NaN;CC_ALL=1.000e+00;CC_DOM=1.000e+00;CC_REC=1.000e+00;Private=Lineage_02	GT:PL:GQ	.	1/1:255,255,0:99	1/1:255,255,0:99	.	1/1:255,255,0:99	1/1:255,255,0:99	1/1:255,255,0:99	1/1:255,90,0:99	0/1:171,0,37:40	1/1:255,255,0:99	1/1:255,232,0:99	.	1/1:255,255,0:99	1/1:255,255,0:99	1/1:255,255,0:99	1/1:255,144,0:99	1/1:255,255,0:99	1/1:255,255,0:99	1/1:255,255,0:99	1/1:255,255,0:99	.	1/1:255,255,0:99	1/1:255,255,0:99	1/1:255,69,0:99	1/1:255,255,0:99	1/1:255,255,0:99	1/1:255,255,0:99	1/1:255,255,0:99	1/1:255,81,0:99	1/1:255,255,0:99	1/1:255,255,0:99	0/1:202,0,36:39	1/1:255,255,0:99	1/1:255,255,0:99	1/1:255,255,0:99	1/1:255,255,0:99	1/1:255,255,0:99	1/1:255,255,0:99	1/1:255,66,0:99	1/1:255,255,0:99	1/1:255,255,0:99	1/1:255,255,0:99	1/1:255,255,0:99	1/1:255,255,0:99	.	1/1:255,255,0:99	1/1:255,255,0:99	1/1:255,255,0:99	1/1:255,255,0:99	1/1:255,255,0:99	1/1:255,255,0:99	1/1:255,240,0:99	1/1:255,99,0:99	1/1:255,54,0:99	1/1:255,72,0:99	1/1:255,66,0:99	1/1:255,99,0:99	1/1:255,144,0:99	1/1:255,51,0:99	1/1:255,154,0:99	1/1:255,126,0:99	1/1:255,84,0:99	1/1:255,72,0:99	1/1:255,57,0:99	1/1:255,75,0:99	1/1:255,138,0:99	1/1:255,96,0:99	1/1:255,88,0:99	1/1:255,60,0:99	1/1:245,30,0:57	1/1:255,54,0:99	1/1:255,117,0:99	1/1:255,151,0:99	1/1:255,42,0:81	1/1:255,135,0:99	1/1:255,114,0:99	1/1:255,120,0:99	1/1:255,93,0:99	1/1:255,33,0:63	.	.	1/1:255,99,0:99	1/1:255,232,0:99	1/1:255,255,0:99	1/1:255,255,0:99	1/1:255,172,0:99	1/1:255,255,0:99	1/1:255,255,0:99	1/1:255,255,0:99	1/1:255,45,0:87	1/1:255,102,0:99	1/1:255,214,0:99	1/1:255,255,0:99	1/1:255,255,0:99	1/1:255,255,0:99	1/1:255,121,0:99	1/1:255,48,0:93	1/1:255,255,0:99	1/1:255,255,0:99	1/1:255,255,0:99	1/1:255,255,0:99	1/1:255,255,0:99	1/1:255,255,0:99	1/1:255,132,0:99	.	.	.	.	.	.	.	.	.	.	.	.	.	.	.	.	.	.	.	.	.	.	.	.	.	.	.	.	.	.	.	.	.	.	.	.	.	.	.	.	.	.	.	.	.	.	.	.	.	.	.	.	.	.	.	.	.	.	.	.	.	.	.	.	.	.	.	.	.	.	.	.	.	.	.	.	.	.	.	.	.	.	.	.	.	.	.	.	.	.	.	.	.	.	.	.	.	.	.	.	.	.	.	.	.	.	.	.	.	.	.	.	.	.	.	.	.	.	.	.
JF5203_chromosome	18679	.	G	A	220.47	.	AC1=2;AC=209;AF1=1;AN=210;DP4=74,87,14369,13832;DP=29976;FQ=-282;MQ=60;PV4=1,1,1,0.27;RPB=-7.244319e-01;SF=0,1,2,3,4,5,6,7,8,9,10,11,12,13,14,15,16,17,18,19,20,21,22,23,24,25,26,27,28,29,30,31,32,33,34,35,36,37,38,39,40,41,42,43,44,45,46,47,48,49,50,51,52,53,54,55,56,57,58,59,60,61,62,63,64,65,66,67,68,69,70,71,72,73,74,75,76,77,78,79,80,81,82,83,84,85,86,87,88,89,90,91,92,93,94,95,96,97,98,99,100,101,102,103,212;VDB=5.244642e-01;ANN=A|missense_variant|MODERATE|qoxA|LMJF5203_00016|transcript|LMJF5203_00016|protein_coding|1/1|c.379G>A|p.Val127Ile|379/1107|379/1107|127/368||WARNING_TRANSCRIPT_NO_START_CODON;Cases=104,0,208;Controls=0,1,1;CC_TREND=0.000e+00;CC_GENO=NaN;CC_ALL=9.524e-03;CC_DOM=9.524e-03;CC_REC=1.000e+00	GT:PL:GQ	1/1:255,255,0:99	1/1:255,255,0:99	1/1:255,255,0:99	1/1:255,126,0:99	1/1:255,255,0:99	1/1:255,255,0:99	1/1:255,255,0:99	1/1:255,166,0:99	1/1:255,57,0:99	1/1:255,255,0:99	1/1:255,255,0:99	1/1:255,129,0:99	1/1:255,255,0:99	1/1:255,255,0:99	1/1:255,255,0:99	1/1:255,250,0:99	1/1:255,255,0:99	1/1:255,255,0:99	1/1:255,255,0:99	1/1:255,255,0:99	1/1:255,255,0:99	1/1:255,255,0:99	1/1:255,255,0:99	1/1:255,138,0:99	1/1:255,255,0:99	1/1:255,255,0:99	1/1:255,255,0:99	1/1:255,255,0:99	1/1:255,157,0:99	1/1:255,255,0:99	1/1:255,255,0:99	1/1:255,29,0:55	1/1:255,255,0:99	1/1:255,255,0:99	1/1:255,255,0:99	1/1:255,255,0:99	1/1:255,255,0:99	1/1:255,255,0:99	1/1:255,29,0:55	1/1:255,255,0:99	1/1:255,255,0:99	1/1:255,255,0:99	1/1:255,255,0:99	1/1:255,255,0:99	1/1:255,255,0:99	1/1:255,255,0:99	1/1:255,255,0:99	1/1:255,255,0:99	1/1:255,255,0:99	1/1:255,255,0:99	1/1:255,255,0:99	1/1:255,108,0:99	1/1:255,238,0:99	1/1:255,141,0:99	1/1:255,163,0:99	1/1:255,220,0:99	1/1:255,160,0:99	1/1:255,208,0:99	1/1:255,93,0:99	1/1:255,255,0:99	1/1:255,214,0:99	1/1:255,114,0:99	1/1:255,126,0:99	1/1:255,96,0:99	1/1:255,202,0:99	1/1:255,255,0:99	1/1:255,205,0:99	1/1:255,202,0:99	1/1:255,241,0:99	1/1:255,223,0:99	1/1:255,184,0:99	1/1:255,255,0:99	1/1:255,255,0:99	1/1:255,255,0:99	1/1:255,255,0:99	1/1:255,255,0:99	1/1:255,199,0:99	1/1:255,148,0:99	1/1:255,172,0:99	1/1:255,255,0:99	1/1:255,255,0:99	1/1:255,255,0:99	1/1:255,255,0:99	1/1:255,255,0:99	1/1:255,255,0:99	1/1:255,255,0:99	1/1:255,255,0:99	1/1:255,255,0:99	1/1:255,255,0:99	1/1:255,98,0:99	1/1:255,239,0:99	1/1:255,255,0:99	1/1:255,255,0:99	1/1:255,255,0:99	1/1:255,255,0:99	1/1:255,131,0:99	1/1:255,69,0:99	1/1:255,255,0:99	1/1:255,255,0:99	1/1:255,255,0:99	1/1:255,255,0:99	1/1:255,255,0:99	1/1:255,255,0:99	1/1:255,187,0:99	.	.	.	.	.	.	.	.	.	.	.	.	.	.	.	.	.	.	.	.	.	.	.	.	.	.	.	.	.	.	.	.	.	.	.	.	.	.	.	.	.	.	.	.	.	.	.	.	.	.	.	.	.	.	.	.	.	.	.	.	.	.	.	.	.	.	.	.	.	.	.	.	.	.	.	.	.	.	.	.	.	.	.	.	.	.	.	.	.	.	.	.	.	.	.	.	.	.	.	.	.	.	.	.	.	.	.	.	0/1:91,0,255:94	.	.	.	.	.	.	.	.	.	.	.
JF5203_chromosome	19213	.	G	A	222.0	.	AC1=2;AC=188;AF1=1;AN=188;DP4=62,43,12897,11889;DP=25765;FQ=-282;MQ=60;PV4=0.36,1,0.46,1;RPB=8.001771e-01;SF=1,2,4,5,6,7,8,9,10,12,13,14,15,16,18,19,21,23,24,25,26,27,29,30,31,32,33,34,35,36,37,38,39,40,41,42,43,45,46,47,48,49,50,51,52,53,54,55,56,57,58,59,60,61,62,63,64,65,66,67,68,69,70,71,72,73,74,75,76,77,78,81,82,83,84,85,86,87,88,89,90,91,92,93,94,95,96,97,98,99,100,101,102,103;VDB=3.844368e-01;ANN=A|missense_variant|MODERATE|qoxA|LMJF5203_00016|transcript|LMJF5203_00016|protein_coding|1/1|c.913G>A|p.Glu305Lys|913/1107|913/1107|305/368||WARNING_TRANSCRIPT_NO_START_CODON;Cases=94,0,188;Controls=0,0,0;CC_TREND=NaN;CC_GENO=NaN;CC_ALL=1.000e+00;CC_DOM=1.000e+00;CC_REC=1.000e+00;Private=Lineage_02	GT:PL:GQ	.	1/1:255,255,0:99	1/1:255,255,0:99	.	1/1:255,255,0:99	1/1:255,255,0:99	1/1:255,255,0:99	1/1:255,190,0:99	1/1:255,57,0:99	1/1:255,255,0:99	1/1:255,255,0:99	.	1/1:255,255,0:99	1/1:255,255,0:99	1/1:255,255,0:99	1/1:255,255,0:99	1/1:255,255,0:99	.	1/1:255,255,0:99	1/1:255,255,0:99	.	1/1:255,255,0:99	.	1/1:255,255,0:99	1/1:255,255,0:99	1/1:255,255,0:99	1/1:255,255,0:99	1/1:255,255,0:99	.	1/1:255,255,0:99	1/1:255,255,0:99	1/1:255,34,0:65	1/1:255,255,0:99	1/1:255,255,0:99	1/1:255,255,0:99	1/1:255,255,0:99	1/1:255,255,0:99	1/1:255,255,0:99	1/1:255,42,0:81	1/1:255,255,0:99	1/1:255,255,0:99	1/1:255,255,0:99	1/1:255,255,0:99	1/1:255,255,0:99	.	1/1:255,255,0:99	1/1:255,255,0:99	1/1:255,255,0:99	1/1:255,255,0:99	1/1:255,255,0:99	1/1:255,255,0:99	1/1:255,255,0:99	1/1:255,229,0:99	1/1:255,132,0:99	1/1:255,126,0:99	1/1:255,166,0:99	1/1:255,123,0:99	1/1:255,151,0:99	1/1:255,102,0:99	1/1:255,178,0:99	1/1:255,202,0:99	1/1:255,93,0:99	1/1:255,75,0:99	1/1:255,81,0:99	1/1:255,129,0:99	1/1:255,220,0:99	1/1:255,148,0:99	1/1:255,132,0:99	1/1:255,163,0:99	1/1:255,247,0:99	1/1:255,193,0:99	1/1:255,210,0:99	1/1:255,255,0:99	1/1:255,250,0:99	1/1:255,255,0:99	1/1:255,235,0:99	1/1:255,238,0:99	1/1:255,90,0:99	1/1:255,190,0:99	.	.	1/1:255,255,0:99	1/1:255,255,0:99	1/1:255,255,0:99	1/1:255,255,0:99	1/1:255,255,0:99	1/1:255,255,0:99	1/1:255,255,0:99	1/1:255,255,0:99	1/1:255,105,0:99	1/1:255,232,0:99	1/1:255,255,0:99	1/1:255,255,0:99	1/1:255,255,0:99	1/1:255,255,0:99	1/1:255,110,0:99	1/1:255,230,0:99	1/1:255,255,0:99	1/1:255,255,0:99	1/1:255,255,0:99	1/1:255,255,0:99	1/1:255,255,0:99	1/1:255,255,0:99	1/1:255,178,0:99	.	.	.	.	.	.	.	.	.	.	.	.	.	.	.	.	.	.	.	.	.	.	.	.	.	.	.	.	.	.	.	.	.	.	.	.	.	.	.	.	.	.	.	.	.	.	.	.	.	.	.	.	.	.	.	.	.	.	.	.	.	.	.	.	.	.	.	.	.	.	.	.	.	.	.	.	.	.	.	.	.	.	.	.	.	.	.	.	.	.	.	.	.	.	.	.	.	.	.	.	.	.	.	.	.	.	.	.	.	.	.	.	.	.	.	.	.	.	.	.
JF5203_chromosome	21780	.	A	G	220.55	.	AC1=2;AC=208;AF1=1;AN=210;DP4=74,89,13447,13624;DP=27910;FQ=-282;MQ=60;PV4=0.24,1,0.46,1;RPB=-1.417894e-01;SF=0,1,2,3,4,5,6,7,8,9,10,11,12,13,14,15,16,17,18,19,20,21,22,23,24,25,26,27,28,29,30,31,32,33,34,35,36,37,38,39,40,41,42,43,44,45,46,47,48,49,50,51,52,53,54,55,56,57,58,59,60,61,62,63,64,65,66,67,68,69,70,71,72,73,74,75,76,77,78,79,80,81,82,83,84,85,86,87,88,89,90,91,92,93,94,95,96,97,98,99,100,101,102,103,162;VDB=2.423998e-01;ANN=G|missense_variant|MODERATE|qoxC|LMJF5203_00018|transcript|LMJF5203_00018|protein_coding|1/1|c.388A>G|p.Ile130Val|388/612|388/612|130/203||;Cases=103,1,207;Controls=0,1,1;CC_TREND=5.563e-13;CC_GENO=NaN;CC_ALL=1.900e-02;CC_DOM=1.905e-02;CC_REC=1.000e+00	GT:GQ:PL	1/1:99:255,255,0	1/1:99:255,255,0	1/1:99:255,255,0	1/1:99:255,123,0	1/1:99:255,255,0	1/1:99:255,255,0	1/1:99:255,255,0	1/1:99:255,93,0	1/1:69:255,36,0	1/1:99:255,255,0	1/1:99:255,255,0	1/1:99:255,88,0	1/1:99:255,255,0	1/1:99:255,255,0	1/1:99:255,255,0	1/1:99:255,255,0	1/1:99:255,255,0	1/1:99:255,255,0	1/1:99:255,255,0	1/1:99:255,255,0	1/1:99:255,255,0	1/1:99:255,255,0	1/1:99:255,255,0	1/1:99:255,160,0	1/1:99:255,255,0	1/1:99:255,255,0	1/1:99:255,255,0	1/1:99:255,255,0	1/1:99:255,140,0	1/1:99:255,255,0	1/1:99:255,255,0	0/1:27:255,0,24	1/1:99:255,255,0	1/1:99:255,255,0	1/1:99:255,255,0	1/1:99:255,255,0	1/1:99:255,255,0	1/1:99:255,255,0	1/1:99:255,90,0	1/1:99:255,255,0	1/1:99:255,255,0	1/1:99:255,255,0	1/1:99:255,255,0	1/1:99:255,255,0	1/1:99:255,255,0	1/1:99:255,255,0	1/1:99:255,255,0	1/1:99:255,255,0	1/1:99:255,255,0	1/1:99:255,255,0	1/1:99:255,255,0	1/1:99:255,255,0	1/1:99:255,247,0	1/1:99:255,84,0	1/1:99:255,193,0	1/1:99:255,190,0	1/1:99:255,111,0	1/1:99:255,139,0	1/1:99:255,90,0	1/1:99:255,255,0	1/1:99:255,255,0	1/1:99:255,141,0	1/1:99:255,123,0	1/1:99:255,84,0	1/1:99:255,208,0	1/1:99:255,255,0	1/1:99:255,175,0	1/1:99:255,226,0	1/1:99:255,255,0	1/1:99:255,255,0	1/1:99:255,157,0	1/1:99:255,255,0	1/1:99:255,255,0	1/1:99:255,250,0	1/1:99:255,255,0	1/1:99:255,178,0	1/1:99:255,202,0	1/1:99:255,166,0	1/1:99:255,178,0	1/1:99:255,255,0	1/1:99:255,214,0	1/1:99:255,255,0	1/1:99:255,236,0	1/1:99:255,255,0	1/1:99:255,255,0	1/1:99:255,255,0	1/1:99:255,255,0	1/1:99:255,255,0	1/1:99:255,255,0	1/1:99:255,91,0	1/1:99:255,255,0	1/1:99:255,255,0	1/1:99:255,255,0	1/1:99:255,255,0	1/1:99:255,255,0	1/1:99:255,187,0	1/1:99:255,92,0	1/1:99:255,255,0	1/1:99:255,255,0	1/1:99:255,255,0	1/1:99:255,255,0	1/1:99:255,255,0	1/1:99:255,255,0	1/1:99:255,196,0	.	.	.	.	.	.	.	.	.	.	.	.	.	.	.	.	.	.	.	.	.	.	.	.	.	.	.	.	.	.	.	.	.	.	.	.	.	.	.	.	.	.	.	.	.	.	.	.	.	.	.	.	.	.	.	.	.	.	0/1:99:97,0,255	.	.	.	.	.	.	.	.	.	.	.	.	.	.	.	.	.	.	.	.	.	.	.	.	.	.	.	.	.	.	.	.	.	.	.	.	.	.	.	.	.	.	.	.	.	.	.	.	.	.	.	.	.	.	.	.	.	.	.	.	.
JF5203_chromosome	22353	.	T	A,C	221.79	.	AC1=2;AC=145,62;AF1=1;AN=208;DP4=53,38,13160,13312;DP=27358;FQ=-282;MQ=60;PV4=0.5,1,1,0.31;RPB=-5.527856e-01;SF=0,1,2,3,4,5,6,7,8,9,10,11,12,13,14,15,16,17,18,19,20,21,22,23,24,25,26,27,28,29,30,31,32,33,34,35,36,37,38,39,40,41,42,43,44,45,46,47,48,49,50,51,52,53,54,55,56,57,58,59,60,61,62,63,64,65,66,67,68,69,70,71,72,73,74,75,76,77,78,79,80,81,82,83,84,85,86,87,88,89,90,91,92,93,94,95,96,97,98,99,100,101,102,103;VDB=2.530919e-03;ANN=A|intergenic_region|MODIFIER|qoxD-LMJF5203_00020|LMJF5203_00019-LMJF5203_00020|intergenic_region|LMJF5203_00019-LMJF5203_00020|||n.22353T>A||||||,C|intergenic_region|MODIFIER|qoxD-LMJF5203_00020|LMJF5203_00019-LMJF5203_00020|intergenic_region|LMJF5203_00019-LMJF5203_00020|||n.22353T>C||||||;Cases=103,1,207;Controls=0,0,0;CC_TREND=NaN;CC_GENO=NaN;CC_ALL=1.000e+00;CC_DOM=1.000e+00;CC_REC=1.000e+00;Private=Lineage_02	GT:GQ:PL	1/1:99:255,255,0,.,.,.	2/2:99:255,.,.,255,.,0	1/1:99:255,255,0,.,.,.	1/1:99:255,96,0,.,.,.	2/2:99:255,.,.,255,.,0	2/2:99:255,.,.,255,.,0	2/2:99:255,.,.,255,.,0	1/1:99:255,117,0,.,.,.	2/2:99:255,.,.,60,.,0	1/1:99:255,255,0,.,.,.	1/1:99:255,247,0,.,.,.	1/1:99:255,123,0,.,.,.	2/2:99:255,.,.,255,.,0	1/1:99:255,255,0,.,.,.	1/1:99:255,255,0,.,.,.	1/1:99:255,255,0,.,.,.	2/2:99:255,.,.,255,.,0	1/1:99:255,255,0,.,.,.	1/1:99:255,255,0,.,.,.	1/1:99:255,255,0,.,.,.	1/1:99:255,255,0,.,.,.	2/2:99:255,.,.,255,.,0	1/1:99:255,255,0,.,.,.	2/2:99:255,.,.,172,.,0	1/1:99:255,255,0,.,.,.	1/1:99:255,255,0,.,.,.	1/1:99:255,255,0,.,.,.	1/1:99:255,255,0,.,.,.	1/1:99:255,172,0,.,.,.	1/1:99:255,255,0,.,.,.	1/1:99:255,255,0,.,.,.	0/1:29:255,0,26,.,.,.	1/1:99:255,255,0,.,.,.	1/1:99:255,255,0,.,.,.	1/1:99:255,255,0,.,.,.	1/1:99:255,255,0,.,.,.	1/1:99:255,255,0,.,.,.	2/2:99:255,.,.,255,.,0	2/2:99:255,.,.,87,.,0	2/2:99:255,.,.,255,.,0	1/1:99:255,255,0,.,.,.	1/1:99:255,255,0,.,.,.	1/1:99:255,255,0,.,.,.	2/2:99:255,.,.,255,.,0	1/1:99:255,255,0,.,.,.	2/2:99:255,.,.,255,.,0	1/1:99:255,255,0,.,.,.	1/1:99:255,255,0,.,.,.	1/1:99:255,255,0,.,.,.	1/1:99:255,255,0,.,.,.	1/1:99:255,255,0,.,.,.	1/1:99:255,255,0,.,.,.	1/1:99:255,236,0,.,.,.	1/1:99:255,123,0,.,.,.	1/1:99:255,135,0,.,.,.	2/2:99:255,.,.,160,.,0	2/2:99:255,.,.,138,.,0	2/2:99:255,.,.,140,.,0	2/2:99:255,.,.,154,.,0	1/1:99:255,241,0,.,.,.	2/2:99:255,.,.,187,.,0	2/2:99:255,.,.,114,.,0	1/1:99:255,108,0,.,.,.	1/1:99:255,75,0,.,.,.	1/1:99:255,172,0,.,.,.	1/1:99:255,226,0,.,.,.	2/2:99:255,.,.,163,.,0	1/1:99:255,184,0,.,.,.	1/1:99:255,151,0,.,.,.	1/1:99:255,190,0,.,.,.	2/2:99:255,.,.,105,.,0	1/1:99:255,211,0,.,.,.	1/1:99:255,226,0,.,.,.	1/1:99:255,181,0,.,.,.	1/1:99:255,255,0,.,.,.	1/1:99:255,163,0,.,.,.	1/1:99:255,223,0,.,.,.	1/1:99:255,148,0,.,.,.	1/1:99:255,148,0,.,.,.	1/1:99:255,190,0,.,.,.	1/1:99:255,181,0,.,.,.	1/1:99:255,223,0,.,.,.	1/1:99:255,255,0,.,.,.	1/1:99:255,255,0,.,.,.	1/1:99:255,255,0,.,.,.	2/2:99:255,.,.,189,.,0	2/2:99:255,.,.,255,.,0	2/2:99:255,.,.,255,.,0	1/1:99:255,255,0,.,.,.	1/1:99:255,108,25,.,.,.	1/1:99:255,122,0,.,.,.	1/1:99:255,255,0,.,.,.	2/2:99:255,.,.,255,.,0	2/2:99:255,.,.,255,.,0	2/2:99:255,.,.,255,.,0	1/1:99:255,193,0,.,.,.	1/1:99:255,171,0,.,.,.	1/1:99:255,255,0,.,.,.	1/1:99:255,255,0,.,.,.	1/1:99:255,255,0,.,.,.	2/2:99:255,.,.,255,.,0	1/1:99:255,255,0,.,.,.	2/2:99:255,.,.,255,.,0	2/2:99:255,.,.,226,.,0	.	.	.	.	.	.	.	.	.	.	.	.	.	.	.	.	.	.	.	.	.	.	.	.	.	.	.	.	.	.	.	.	.	.	.	.	.	.	.	.	.	.	.	.	.	.	.	.	.	.	.	.	.	.	.	.	.	.	.	.	.	.	.	.	.	.	.	.	.	.	.	.	.	.	.	.	.	.	.	.	.	.	.	.	.	.	.	.	.	.	.	.	.	.	.	.	.	.	.	.	.	.	.	.	.	.	.	.	.	.	.	.	.	.	.	.	.	.	.	.
JF5203_chromosome	22355	.	A	G	222.03	.	AC1=2;AC=207;AF1=1;AN=208;DP4=47,42,13297,13202;DP=27194;FQ=-282;MQ=60;PV4=0.5,1,1,0.31;RPB=-5.610904e-01;SF=0,1,2,3,4,5,6,7,8,9,10,11,12,13,14,15,16,17,18,19,20,21,22,23,24,25,26,27,28,29,30,31,32,33,34,35,36,37,38,39,40,41,42,43,44,45,46,47,48,49,50,51,52,53,54,55,56,57,58,59,60,61,62,63,64,65,66,67,68,69,70,71,72,73,74,75,76,77,78,79,80,81,82,83,84,85,86,87,88,89,90,91,92,93,94,95,96,97,98,99,100,101,102,103;VDB=1.207148e-03;ANN=G|intergenic_region|MODIFIER|qoxD-LMJF5203_00020|LMJF5203_00019-LMJF5203_00020|intergenic_region|LMJF5203_00019-LMJF5203_00020|||n.22355A>G||||||;Cases=103,1,207;Controls=0,0,0;CC_TREND=NaN;CC_GENO=NaN;CC_ALL=1.000e+00;CC_DOM=1.000e+00;CC_REC=1.000e+00;Private=Lineage_02	GT:PL:GQ	1/1:255,255,0:99	1/1:255,255,0:99	1/1:255,255,0:99	1/1:255,96,0:99	1/1:255,255,0:99	1/1:255,255,0:99	1/1:255,255,0:99	1/1:255,117,0:99	1/1:255,63,0:99	1/1:255,255,0:99	1/1:255,247,0:99	1/1:255,123,0:99	1/1:255,255,0:99	1/1:255,255,0:99	1/1:255,255,0:99	1/1:255,255,0:99	1/1:255,255,0:99	1/1:255,255,0:99	1/1:255,255,0:99	1/1:255,255,0:99	1/1:255,255,0:99	1/1:255,255,0:99	1/1:255,255,0:99	1/1:255,172,0:99	1/1:255,255,0:99	1/1:255,255,0:99	1/1:255,255,0:99	1/1:255,255,0:99	1/1:255,175,0:99	1/1:255,255,0:99	1/1:255,255,0:99	0/1:255,0,26:29	1/1:255,255,0:99	1/1:255,255,0:99	1/1:255,255,0:99	1/1:255,255,0:99	1/1:255,255,0:99	1/1:255,255,0:99	1/1:255,84,0:99	1/1:255,255,0:99	1/1:255,255,0:99	1/1:255,255,0:99	1/1:255,255,0:99	1/1:255,255,0:99	1/1:255,255,0:99	1/1:255,255,0:99	1/1:255,255,0:99	1/1:255,255,0:99	1/1:255,255,0:99	1/1:255,255,0:99	1/1:255,255,0:99	1/1:255,255,0:99	1/1:255,244,0:99	1/1:255,120,0:99	1/1:255,135,0:99	1/1:255,160,0:99	1/1:255,138,0:99	1/1:255,136,0:99	1/1:255,163,0:99	1/1:255,238,0:99	1/1:255,184,0:99	1/1:255,114,0:99	1/1:255,108,0:99	1/1:255,72,0:99	1/1:255,166,0:99	1/1:255,226,0:99	1/1:255,157,0:99	1/1:255,178,0:99	1/1:255,151,0:99	1/1:255,187,0:99	1/1:255,102,0:99	1/1:255,214,0:99	1/1:255,226,0:99	1/1:255,178,0:99	1/1:255,255,0:99	1/1:255,163,0:99	1/1:255,223,0:99	1/1:255,148,0:99	1/1:255,148,0:99	1/1:255,190,0:99	1/1:255,181,0:99	1/1:255,226,0:99	1/1:255,255,0:99	1/1:255,255,0:99	1/1:255,255,0:99	1/1:255,217,0:99	1/1:255,255,0:99	1/1:255,255,0:99	1/1:255,255,0:99	1/1:255,75,0:99	1/1:255,128,0:99	1/1:255,255,0:99	1/1:255,255,0:99	1/1:255,255,0:99	1/1:255,255,0:99	1/1:255,168,0:99	1/1:255,184,0:99	1/1:255,255,0:99	1/1:255,255,0:99	1/1:255,255,0:99	1/1:255,255,0:99	1/1:255,255,0:99	1/1:255,255,0:99	1/1:255,223,0:99	.	.	.	.	.	.	.	.	.	.	.	.	.	.	.	.	.	.	.	.	.	.	.	.	.	.	.	.	.	.	.	.	.	.	.	.	.	.	.	.	.	.	.	.	.	.	.	.	.	.	.	.	.	.	.	.	.	.	.	.	.	.	.	.	.	.	.	.	.	.	.	.	.	.	.	.	.	.	.	.	.	.	.	.	.	.	.	.	.	.	.	.	.	.	.	.	.	.	.	.	.	.	.	.	.	.	.	.	.	.	.	.	.	.	.	.	.	.	.	.
JF5203_chromosome	22364	.	A	T	222.02	.	AC1=2;AC=243;AF1=1;AN=244;DP4=55,42,15679,15874;DP=32829;FQ=-282;MQ=60;PV4=0.48,0.35,1,0.29;RPB=-7.440125e-01;SF=0,1,2,3,4,5,6,7,8,9,10,11,12,13,14,15,16,17,18,19,20,21,22,23,24,25,26,27,28,29,30,31,32,33,34,35,36,37,38,39,40,41,42,43,44,45,46,47,48,49,50,51,52,53,54,55,56,57,58,59,60,61,62,63,64,65,66,67,68,69,70,71,72,73,74,75,76,77,78,79,80,81,82,83,84,85,86,87,88,89,90,91,92,93,94,95,96,97,98,99,100,101,102,103,118,120,121,122,138,141,142,143,146,156,157,158,159,160,162,163,174,211;VDB=1.036653e-05;ANN=T|intergenic_region|MODIFIER|qoxD-LMJF5203_00020|LMJF5203_00019-LMJF5203_00020|intergenic_region|LMJF5203_00019-LMJF5203_00020|||n.22364A>T||||||;Cases=103,1,207;Controls=18,0,36;CC_TREND=6.761e-01;CC_GENO=NaN;CC_ALL=8.525e-01;CC_DOM=8.525e-01;CC_REC=1.000e+00	GT:GQ:PL	1/1:99:255,255,0	1/1:99:255,255,0	1/1:99:255,255,0	1/1:99:255,90,0	1/1:99:255,255,0	1/1:99:255,255,0	1/1:99:255,255,0	1/1:99:255,111,0	1/1:99:255,63,0	1/1:99:255,255,0	1/1:99:255,232,0	1/1:99:255,126,0	1/1:99:255,255,0	1/1:99:255,255,0	1/1:99:255,255,0	1/1:99:255,255,0	1/1:99:255,255,0	1/1:99:255,255,0	1/1:99:255,255,0	1/1:99:255,255,0	1/1:99:255,255,0	1/1:99:255,255,0	1/1:99:255,255,0	1/1:99:255,123,0	1/1:99:255,255,0	1/1:99:255,255,0	1/1:99:255,255,0	1/1:99:255,255,0	1/1:99:255,166,0	1/1:99:255,255,0	1/1:99:255,255,0	0/1:29:255,0,26	1/1:99:255,255,0	1/1:99:255,255,0	1/1:99:255,255,0	1/1:99:255,255,0	1/1:99:255,255,0	1/1:99:255,255,0	1/1:99:255,114,0	1/1:99:255,255,0	1/1:99:255,255,0	1/1:99:255,255,0	1/1:99:255,255,0	1/1:99:255,255,0	1/1:99:255,255,0	1/1:99:255,255,0	1/1:99:255,255,0	1/1:99:255,255,0	1/1:99:255,255,0	1/1:99:255,255,0	1/1:99:255,255,0	1/1:99:255,255,0	1/1:99:255,255,0	1/1:99:255,120,0	1/1:99:255,135,0	1/1:99:255,163,0	1/1:99:255,141,0	1/1:99:255,190,0	1/1:99:255,172,0	1/1:99:255,241,0	1/1:99:255,184,0	1/1:99:255,126,0	1/1:99:255,108,0	1/1:99:255,72,0	1/1:99:255,172,0	1/1:99:255,226,0	1/1:99:255,172,0	1/1:99:255,178,0	1/1:99:255,148,0	1/1:99:255,181,0	1/1:99:255,102,0	1/1:99:255,208,0	1/1:99:255,214,0	1/1:99:255,184,0	1/1:99:255,255,0	1/1:99:255,157,0	1/1:99:255,226,0	1/1:99:255,151,0	1/1:99:255,151,0	1/1:99:255,190,0	1/1:99:255,113,0	1/1:99:255,235,0	1/1:99:255,255,0	1/1:99:255,255,0	1/1:99:255,255,0	1/1:99:255,255,0	1/1:99:255,255,0	1/1:99:255,255,0	1/1:99:255,255,0	1/1:99:255,84,0	1/1:99:255,135,0	1/1:99:255,255,0	1/1:99:255,255,0	1/1:99:255,255,0	1/1:99:255,255,0	1/1:99:255,184,0	1/1:99:255,160,0	1/1:99:255,255,0	1/1:99:255,255,0	1/1:99:255,255,0	1/1:99:255,255,0	1/1:99:255,255,0	1/1:99:255,255,0	1/1:99:255,238,0	.	.	.	.	.	.	.	.	.	.	.	.	.	.	1/1:99:255,117,0	.	1/1:99:255,255,0	1/1:99:255,255,0	1/1:99:255,255,0	.	.	.	.	.	.	.	.	.	.	.	.	.	.	.	1/1:99:255,255,0	.	.	1/1:99:255,255,0	1/1:99:255,255,0	1/1:99:255,255,0	.	.	1/1:99:255,255,0	.	.	.	.	.	.	.	.	.	1/1:99:255,255,0	1/1:99:255,144,0	1/1:93:255,48,0	1/1:99:255,255,0	1/1:99:255,255,0	.	1/1:57:255,30,0	1/1:99:255,255,0	.	.	.	.	.	.	.	.	.	.	1/1:99:255,255,0	.	.	.	.	.	.	.	.	.	.	.	.	.	.	.	.	.	.	.	.	.	.	.	.	.	.	.	.	.	.	.	.	.	.	.	.	1/1:99:255,255,0	.	.	.	.	.	.	.	.	.	.	.	.
JF5203_chromosome	22472	.	C	A	219.86	.	AC1=2;AC=168;AF1=1;AN=170;DP4=89,75,12015,13548;DP=27179;FQ=-282;MQ=60;PV4=1,1,1,1;RPB=1.671920e+00;SF=0,1,2,3,6,9,10,11,12,14,15,16,17,18,19,20,21,22,23,24,25,26,27,28,29,30,31,32,33,34,35,36,37,38,40,41,42,43,44,45,46,47,48,49,50,51,52,53,54,57,59,62,63,64,65,67,68,69,71,74,75,76,77,78,79,80,81,82,83,84,89,90,91,92,93,94,95,96,97,98,99,100,101,103,162;VDB=4.473044e-01;ANN=A|missense_variant|MODERATE|LMJF5203_00020|LMJF5203_00020|transcript|LMJF5203_00020|protein_coding|1/1|c.1036G>T|p.Ala346Ser|1036/1119|1036/1119|346/372||;Cases=83,1,167;Controls=0,1,1;CC_TREND=9.155e-11;CC_GENO=NaN;CC_ALL=2.346e-02;CC_DOM=2.353e-02;CC_REC=1.000e+00	GT:PL:GQ	1/1:255,255,0:99	1/1:255,255,0:99	1/1:255,255,0:99	1/1:255,181,0:99	.	.	1/1:255,255,0:99	.	.	1/1:255,255,0:99	1/1:255,255,0:99	1/1:255,123,0:99	1/1:255,255,0:99	.	1/1:255,255,0:99	1/1:255,255,0:99	1/1:255,255,0:99	1/1:255,255,0:99	1/1:255,255,0:99	1/1:255,255,0:99	1/1:255,255,0:99	1/1:255,255,0:99	1/1:255,255,0:99	1/1:255,85,0:99	1/1:255,255,0:99	1/1:255,255,0:99	1/1:255,255,0:99	1/1:255,255,0:99	1/1:255,175,0:99	1/1:255,255,0:99	1/1:255,255,0:99	0/1:255,0,28:31	1/1:255,255,0:99	1/1:255,255,0:99	1/1:255,255,0:99	1/1:255,255,0:99	1/1:255,255,0:99	1/1:255,255,0:99	1/1:255,51,0:99	.	1/1:255,255,0:99	1/1:255,255,0:99	1/1:255,255,0:99	1/1:255,255,0:99	1/1:255,255,0:99	1/1:255,255,0:99	1/1:255,255,0:99	1/1:255,255,0:99	1/1:255,255,0:99	1/1:255,255,0:99	1/1:255,255,0:99	1/1:255,255,0:99	1/1:255,255,0:99	1/1:255,172,0:99	1/1:255,144,0:99	.	.	1/1:255,220,0:99	.	1/1:255,255,0:99	.	.	1/1:255,72,0:99	1/1:255,160,0:99	1/1:255,255,0:99	1/1:255,255,0:99	.	1/1:255,253,0:99	1/1:255,229,0:99	1/1:255,220,0:99	.	1/1:255,255,0:99	.	.	1/1:255,255,0:99	1/1:255,247,0:99	1/1:255,184,0:99	1/1:255,178,0:99	1/1:255,214,0:99	1/1:255,241,0:99	1/1:255,255,0:99	1/1:255,255,0:99	1/1:255,255,0:99	1/1:255,255,0:99	1/1:255,255,0:99	.	.	.	.	1/1:255,196,0:99	1/1:255,194,0:99	1/1:255,255,0:99	1/1:255,255,0:99	1/1:255,255,0:99	1/1:255,255,0:99	1/1:255,255,0:99	1/1:255,255,0:99	1/1:255,255,0:99	1/1:255,255,0:99	1/1:255,255,0:99	1/1:255,255,0:99	1/1:255,255,0:99	.	1/1:255,188,0:99	.	.	.	.	.	.	.	.	.	.	.	.	.	.	.	.	.	.	.	.	.	.	.	.	.	.	.	.	.	.	.	.	.	.	.	.	.	.	.	.	.	.	.	.	.	.	.	.	.	.	.	.	.	.	.	.	.	.	0/1:67,0,255:70	.	.	.	.	.	.	.	.	.	.	.	.	.	.	.	.	.	.	.	.	.	.	.	.	.	.	.	.	.	.	.	.	.	.	.	.	.	.	.	.	.	.	.	.	.	.	.	.	.	.	.	.	.	.	.	.	.	.	.	.	.
JF5203_chromosome	22547	.	T	C	222.0	.	AC1=2;AC=178;AF1=1;AN=178;DP4=45,37,13193,13845;DP=28266;FQ=-282;MQ=60;PV4=0.48,0.21,1,0.21;RPB=-5.773524e-01;SF=0,1,2,3,6,7,9,10,11,12,13,14,15,16,17,18,19,20,21,22,23,24,25,26,27,28,29,30,31,32,33,34,35,36,37,38,40,41,42,43,44,45,46,47,48,49,50,51,52,53,54,57,59,62,63,64,65,67,68,69,71,72,73,74,75,76,77,78,79,80,81,82,83,84,88,89,90,91,92,93,94,95,96,97,98,99,100,101,103;VDB=4.915025e-01;ANN=C|missense_variant|MODERATE|LMJF5203_00020|LMJF5203_00020|transcript|LMJF5203_00020|protein_coding|1/1|c.961A>G|p.Asn321Asp|961/1119|961/1119|321/372||;Cases=89,0,178;Controls=0,0,0;CC_TREND=NaN;CC_GENO=NaN;CC_ALL=1.000e+00;CC_DOM=1.000e+00;CC_REC=1.000e+00;Private=Lineage_02	GT:PL:GQ	1/1:255,255,0:99	1/1:255,255,0:99	1/1:255,255,0:99	1/1:255,123,0:99	.	.	1/1:255,255,0:99	1/1:255,166,0:99	.	1/1:255,255,0:99	1/1:255,255,0:99	1/1:255,135,0:99	1/1:255,255,0:99	1/1:255,255,0:99	1/1:255,255,0:99	1/1:255,255,0:99	1/1:255,255,0:99	1/1:255,255,0:99	1/1:255,255,0:99	1/1:255,255,0:99	1/1:255,255,0:99	1/1:255,255,0:99	1/1:255,255,0:99	1/1:255,56,0:99	1/1:255,255,0:99	1/1:255,255,0:99	1/1:255,255,0:99	1/1:255,255,0:99	1/1:255,187,0:99	1/1:255,255,0:99	1/1:255,255,0:99	1/1:255,96,0:99	1/1:255,255,0:99	1/1:255,255,0:99	1/1:255,255,0:99	1/1:255,255,0:99	1/1:255,255,0:99	1/1:255,255,0:99	1/1:255,59,0:99	.	1/1:255,255,0:99	1/1:255,255,0:99	1/1:255,255,0:99	1/1:255,255,0:99	1/1:255,255,0:99	1/1:255,255,0:99	1/1:255,255,0:99	1/1:255,255,0:99	1/1:255,255,0:99	1/1:255,255,0:99	1/1:255,255,0:99	1/1:255,255,0:99	1/1:255,255,0:99	1/1:255,175,0:99	1/1:255,157,0:99	.	.	1/1:255,175,0:99	.	1/1:255,255,0:99	.	.	1/1:255,56,0:99	1/1:255,157,0:99	1/1:255,226,0:99	1/1:255,255,0:99	.	1/1:255,255,0:99	1/1:255,241,0:99	1/1:255,232,0:99	.	1/1:255,255,0:99	1/1:255,255,0:99	1/1:255,205,0:99	1/1:255,255,0:99	1/1:255,238,0:99	1/1:255,190,0:99	1/1:255,154,0:99	1/1:255,241,0:99	1/1:255,229,0:99	1/1:255,255,0:99	1/1:255,255,0:99	1/1:255,255,0:99	1/1:255,255,0:99	1/1:255,255,0:99	.	.	.	1/1:255,255,0:99	1/1:255,122,0:99	1/1:255,250,0:99	1/1:255,255,0:99	1/1:255,255,0:99	1/1:255,255,0:99	1/1:255,255,0:99	1/1:255,220,0:99	1/1:255,213,0:99	1/1:255,255,0:99	1/1:255,255,0:99	1/1:255,255,0:99	1/1:255,255,0:99	1/1:255,255,0:99	.	1/1:255,222,0:99	.	.	.	.	.	.	.	.	.	.	.	.	.	.	.	.	.	.	.	.	.	.	.	.	.	.	.	.	.	.	.	.	.	.	.	.	.	.	.	.	.	.	.	.	.	.	.	.	.	.	.	.	.	.	.	.	.	.	.	.	.	.	.	.	.	.	.	.	.	.	.	.	.	.	.	.	.	.	.	.	.	.	.	.	.	.	.	.	.	.	.	.	.	.	.	.	.	.	.	.	.	.	.	.	.	.	.	.	.	.	.	.	.	.	.	.	.	.	.	.
JF5203_chromosome	22658	.	T	C	222.04	.	AC1=2;AC=221;AF1=1;AN=222;DP4=61,55,16778,15089;DP=33571;FQ=-282;MQ=60;PV4=1,1,1,0.22;RPB=-1.807875e-01;SF=0,1,2,3,4,5,6,7,8,9,10,11,12,13,14,15,16,17,18,19,20,21,22,23,24,25,26,27,28,29,30,31,32,33,34,35,36,37,38,39,40,41,42,43,44,45,46,47,48,49,50,51,52,53,54,55,56,57,58,59,60,61,62,63,64,65,66,67,68,69,70,71,72,73,74,75,76,77,78,79,80,81,82,83,84,85,86,87,88,89,90,91,92,93,94,95,96,97,98,99,100,101,102,103,118,120,121,122,143,162,163;VDB=4.215557e-01;ANN=C|missense_variant|MODERATE|LMJF5203_00020|LMJF5203_00020|transcript|LMJF5203_00020|protein_coding|1/1|c.850A>G|p.Ser284Gly|850/1119|850/1119|284/372||;Cases=103,1,207;Controls=7,0,14;CC_TREND=7.944e-01;CC_GENO=NaN;CC_ALL=9.369e-01;CC_DOM=9.369e-01;CC_REC=1.000e+00	GT:PL:GQ	1/1:255,255,0:99	1/1:255,255,0:99	1/1:255,255,0:99	1/1:255,138,0:99	1/1:255,255,0:99	1/1:255,255,0:99	1/1:255,255,0:99	1/1:255,154,0:99	1/1:255,57,0:99	1/1:255,255,0:99	1/1:255,255,0:99	1/1:255,160,0:99	1/1:255,255,0:99	1/1:255,255,0:99	1/1:255,255,0:99	1/1:255,255,0:99	1/1:255,255,0:99	1/1:255,255,0:99	1/1:255,255,0:99	1/1:255,255,0:99	1/1:255,255,0:99	1/1:255,255,0:99	1/1:255,255,0:99	1/1:255,113,0:99	1/1:255,255,0:99	1/1:255,255,0:99	1/1:255,255,0:99	1/1:255,255,0:99	1/1:255,166,0:99	1/1:255,255,0:99	1/1:255,255,0:99	0/1:255,0,3:6	1/1:255,255,0:99	1/1:255,255,0:99	1/1:255,255,0:99	1/1:255,255,0:99	1/1:255,255,0:99	1/1:255,255,0:99	1/1:255,65,0:99	1/1:255,255,0:99	1/1:255,255,0:99	1/1:255,255,0:99	1/1:255,255,0:99	1/1:255,255,0:99	1/1:255,255,0:99	1/1:255,255,0:99	1/1:255,255,0:99	1/1:255,255,0:99	1/1:255,255,0:99	1/1:255,255,0:99	1/1:255,255,0:99	1/1:255,255,0:99	1/1:255,178,0:99	1/1:255,175,0:99	1/1:255,169,0:99	1/1:255,181,0:99	1/1:255,132,0:99	1/1:255,114,0:99	1/1:255,154,0:99	1/1:255,241,0:99	1/1:255,229,0:99	1/1:255,84,0:99	1/1:255,108,0:99	1/1:255,157,0:99	1/1:255,187,0:99	1/1:255,255,0:99	1/1:255,108,0:99	1/1:255,199,0:99	1/1:255,169,0:99	1/1:255,190,0:99	1/1:255,111,0:99	1/1:255,255,0:99	1/1:255,255,0:99	1/1:255,160,0:99	1/1:255,255,0:99	1/1:255,233,0:99	1/1:255,255,0:99	1/1:255,163,0:99	1/1:255,226,0:99	1/1:255,250,0:99	1/1:255,255,0:99	1/1:255,255,0:99	1/1:255,255,0:99	1/1:255,255,0:99	1/1:255,255,0:99	1/1:255,255,0:99	1/1:255,255,0:99	1/1:255,255,0:99	1/1:255,255,0:99	1/1:255,121,0:99	1/1:255,227,0:99	1/1:255,255,0:99	1/1:255,255,0:99	1/1:255,255,0:99	1/1:255,255,0:99	1/1:255,214,0:99	1/1:255,113,0:99	1/1:255,255,0:99	1/1:255,255,0:99	1/1:255,255,0:99	1/1:255,255,0:99	1/1:255,255,0:99	1/1:255,255,0:99	1/1:255,255,0:99	.	.	.	.	.	.	.	.	.	.	.	.	.	.	1/1:255,126,0:99	.	1/1:255,255,0:99	1/1:255,255,0:99	1/1:255,255,0:99	.	.	.	.	.	.	.	.	.	.	.	.	.	.	.	.	.	.	.	.	1/1:255,255,0:99	.	.	.	.	.	.	.	.	.	.	.	.	.	.	.	.	.	.	1/1:255,78,0:99	1/1:255,255,0:99	.	.	.	.	.	.	.	.	.	.	.	.	.	.	.	.	.	.	.	.	.	.	.	.	.	.	.	.	.	.	.	.	.	.	.	.	.	.	.	.	.	.	.	.	.	.	.	.	.	.	.	.	.	.	.	.	.	.	.	.
JF5203_chromosome	22703	.	G	T	222.03	.	AC1=2;AC=171;AF1=1;AN=172;DP4=62,53,12892,12726;DP=26847;FQ=-282;MQ=60;PV4=0.48,1,1,0.16;RPB=6.862877e-01;SF=0,1,2,3,6,7,9,10,11,12,13,14,15,16,18,19,20,21,23,24,25,26,27,29,30,31,32,33,34,35,36,37,38,40,41,42,43,44,45,46,47,48,49,50,51,52,53,54,57,59,62,63,64,65,67,68,69,71,72,73,74,75,76,77,78,79,80,81,82,83,84,88,89,90,91,92,93,94,95,96,97,98,99,100,101,103;VDB=3.024377e-01;ANN=T|missense_variant|MODERATE|LMJF5203_00020|LMJF5203_00020|transcript|LMJF5203_00020|protein_coding|1/1|c.805C>A|p.His269Asn|805/1119|805/1119|269/372||;Cases=85,1,171;Controls=0,0,0;CC_TREND=NaN;CC_GENO=NaN;CC_ALL=1.000e+00;CC_DOM=1.000e+00;CC_REC=1.000e+00;Private=Lineage_02	GT:PL:GQ	1/1:255,255,0:99	1/1:255,255,0:99	1/1:255,255,0:99	1/1:255,135,0:99	.	.	1/1:255,255,0:99	1/1:255,172,0:99	.	1/1:255,255,0:99	1/1:255,255,0:99	1/1:255,148,0:99	1/1:255,255,0:99	1/1:255,255,0:99	1/1:255,255,0:99	1/1:255,255,0:99	1/1:255,255,0:99	.	1/1:255,255,0:99	1/1:255,255,0:99	1/1:255,255,0:99	1/1:255,255,0:99	.	1/1:255,91,0:99	1/1:255,255,0:99	1/1:255,255,0:99	1/1:255,255,0:99	1/1:255,255,0:99	.	1/1:255,255,0:99	1/1:255,255,0:99	0/1:255,0,53:56	1/1:255,255,0:99	1/1:255,255,0:99	1/1:255,255,0:99	1/1:255,255,0:99	1/1:255,255,0:99	1/1:255,255,0:99	1/1:255,81,0:99	.	1/1:255,255,0:99	1/1:255,255,0:99	1/1:255,255,0:99	1/1:255,255,0:99	1/1:255,255,0:99	1/1:255,255,0:99	1/1:255,255,0:99	1/1:255,255,0:99	1/1:255,255,0:99	1/1:255,255,0:99	1/1:255,255,0:99	1/1:255,255,0:99	1/1:255,190,0:99	1/1:255,172,0:99	1/1:255,157,0:99	.	.	1/1:255,135,0:99	.	1/1:255,220,0:99	.	.	1/1:255,117,0:99	1/1:255,151,0:99	1/1:255,166,0:99	1/1:255,255,0:99	.	1/1:255,190,0:99	1/1:255,172,0:99	1/1:255,223,0:99	.	1/1:255,255,0:99	1/1:255,255,0:99	1/1:255,163,0:99	1/1:255,255,0:99	1/1:255,255,0:99	1/1:255,255,0:99	1/1:255,126,0:99	1/1:255,211,0:99	1/1:255,255,0:99	1/1:255,255,0:99	1/1:255,255,0:99	1/1:255,255,0:99	1/1:255,255,0:99	1/1:255,255,0:99	.	.	.	1/1:255,255,0:99	1/1:255,135,0:99	1/1:255,206,0:99	1/1:255,255,0:99	1/1:255,255,0:99	1/1:255,255,0:99	1/1:255,255,0:99	1/1:255,221,0:99	1/1:255,65,0:99	1/1:255,255,0:99	1/1:255,255,0:99	1/1:255,255,0:99	1/1:255,255,0:99	1/1:255,255,0:99	.	1/1:255,248,0:99	.	.	.	.	.	.	.	.	.	.	.	.	.	.	.	.	.	.	.	.	.	.	.	.	.	.	.	.	.	.	.	.	.	.	.	.	.	.	.	.	.	.	.	.	.	.	.	.	.	.	.	.	.	.	.	.	.	.	.	.	.	.	.	.	.	.	.	.	.	.	.	.	.	.	.	.	.	.	.	.	.	.	.	.	.	.	.	.	.	.	.	.	.	.	.	.	.	.	.	.	.	.	.	.	.	.	.	.	.	.	.	.	.	.	.	.	.	.	.	.
JF5203_chromosome	23429	.	T	G	222.0	.	AC1=2;AC=208;AF1=1;AN=208;DP4=39,71,13327,14692;DP=29722;FQ=-282;MQ=60;PV4=0.49,0.22,0.46,0.21;RPB=-2.067442e-01;SF=0,1,2,3,4,5,6,7,8,9,10,11,12,13,14,15,16,17,18,19,20,21,22,23,24,25,26,27,28,29,30,31,32,33,34,35,36,37,38,39,40,41,42,43,44,45,46,47,48,49,50,51,52,53,54,55,56,57,58,59,60,61,62,63,64,65,66,67,68,69,70,71,72,73,74,75,76,77,78,79,80,81,82,83,84,85,86,87,88,89,90,91,92,93,94,95,96,97,98,99,100,101,102,103;VDB=4.566173e-01;ANN=G|missense_variant|MODERATE|LMJF5203_00020|LMJF5203_00020|transcript|LMJF5203_00020|protein_coding|1/1|c.79A>C|p.Ile27Leu|79/1119|79/1119|27/372||;Cases=104,0,208;Controls=0,0,0;CC_TREND=NaN;CC_GENO=NaN;CC_ALL=1.000e+00;CC_DOM=1.000e+00;CC_REC=1.000e+00;Private=Lineage_02	GT:GQ:PL	1/1:99:255,255,0	1/1:99:255,255,0	1/1:99:255,255,0	1/1:99:255,151,0	1/1:99:255,255,0	1/1:99:255,255,0	1/1:99:255,255,0	1/1:99:255,175,0	1/1:87:255,45,0	1/1:99:255,255,0	1/1:99:255,255,0	1/1:99:255,154,0	1/1:99:255,255,0	1/1:99:255,255,0	1/1:99:255,255,0	1/1:99:255,255,0	1/1:99:255,255,0	1/1:99:255,255,0	1/1:99:255,255,0	1/1:99:255,255,0	1/1:99:255,255,0	1/1:99:255,255,0	1/1:99:255,255,0	1/1:99:255,75,0	1/1:99:255,255,0	1/1:99:255,255,0	1/1:99:255,255,0	1/1:99:255,255,0	1/1:99:255,141,0	1/1:99:255,255,0	1/1:99:255,255,0	1/1:99:255,67,0	1/1:99:255,255,0	1/1:99:255,255,0	1/1:99:255,255,0	1/1:99:255,255,0	1/1:99:255,255,0	1/1:99:255,255,0	1/1:99:255,83,0	1/1:99:255,255,0	1/1:99:255,255,0	1/1:99:255,255,0	1/1:99:255,255,0	1/1:99:255,255,0	1/1:99:255,255,0	1/1:99:255,255,0	1/1:99:255,255,0	1/1:99:255,255,0	1/1:99:255,255,0	1/1:99:255,255,0	1/1:99:255,255,0	1/1:99:255,255,0	1/1:99:255,255,0	1/1:99:255,151,0	1/1:99:255,135,0	1/1:99:255,81,0	1/1:99:255,105,0	1/1:99:255,106,0	1/1:99:255,105,0	1/1:99:255,255,0	1/1:99:255,166,0	1/1:99:255,93,0	1/1:99:255,148,0	1/1:99:255,154,0	1/1:99:255,247,0	1/1:99:255,255,0	1/1:99:255,255,0	1/1:99:255,220,0	1/1:99:255,123,0	1/1:99:255,226,0	1/1:99:255,148,0	1/1:99:255,255,0	1/1:99:255,255,0	1/1:99:255,169,0	1/1:99:255,255,0	1/1:99:255,247,0	1/1:99:255,229,0	1/1:99:255,141,0	1/1:99:255,181,0	1/1:99:255,255,0	1/1:99:255,241,0	1/1:99:255,253,0	1/1:99:255,255,0	1/1:99:255,255,0	1/1:99:255,255,0	1/1:99:255,255,0	1/1:99:255,255,0	1/1:99:255,255,0	1/1:99:255,255,0	1/1:99:255,151,0	1/1:99:255,220,0	1/1:99:255,255,0	1/1:99:255,255,0	1/1:99:255,255,0	1/1:99:255,255,0	1/1:99:255,69,0	1/1:99:255,150,0	1/1:99:255,255,0	1/1:99:255,255,0	1/1:99:255,255,0	1/1:99:255,255,0	1/1:99:255,255,0	1/1:99:255,255,0	1/1:99:255,205,0	.	.	.	.	.	.	.	.	.	.	.	.	.	.	.	.	.	.	.	.	.	.	.	.	.	.	.	.	.	.	.	.	.	.	.	.	.	.	.	.	.	.	.	.	.	.	.	.	.	.	.	.	.	.	.	.	.	.	.	.	.	.	.	.	.	.	.	.	.	.	.	.	.	.	.	.	.	.	.	.	.	.	.	.	.	.	.	.	.	.	.	.	.	.	.	.	.	.	.	.	.	.	.	.	.	.	.	.	.	.	.	.	.	.	.	.	.	.	.	.
JF5203_chromosome	23462	.	T	G	222.04	.	AC1=2;AC=207;AF1=1;AN=208;DP4=47,71,12685,14447;DP=28179;FQ=-282;MQ=60;PV4=1,1,0.45,0.21;RPB=-6.909299e-01;SF=0,1,2,3,4,5,6,7,8,9,10,11,12,13,14,15,16,17,18,19,20,21,22,23,24,25,26,27,28,29,30,31,32,33,34,35,36,37,38,39,40,41,42,43,44,45,46,47,48,49,50,51,52,53,54,55,56,57,58,59,60,61,62,63,64,65,66,67,68,69,70,71,72,73,74,75,76,77,78,79,80,81,82,83,84,85,86,87,88,89,90,91,92,93,94,95,96,97,98,99,100,101,102,103;VDB=5.244506e-01;ANN=G|missense_variant|MODERATE|LMJF5203_00020|LMJF5203_00020|transcript|LMJF5203_00020|protein_coding|1/1|c.46A>C|p.Ile16Leu|46/1119|46/1119|16/372||;Cases=103,1,207;Controls=0,0,0;CC_TREND=NaN;CC_GENO=NaN;CC_ALL=1.000e+00;CC_DOM=1.000e+00;CC_REC=1.000e+00;Private=Lineage_02	GT:PL:GQ	1/1:255,255,0:99	1/1:255,255,0:99	1/1:255,255,0:99	1/1:255,151,0:99	1/1:255,255,0:99	1/1:255,255,0:99	1/1:255,255,0:99	1/1:255,163,0:99	1/1:255,36,0:69	1/1:255,255,0:99	1/1:255,255,0:99	1/1:255,123,0:99	1/1:255,255,0:99	1/1:255,255,0:99	1/1:255,255,0:99	1/1:255,255,0:99	1/1:255,255,0:99	1/1:255,255,0:99	1/1:255,255,0:99	1/1:255,255,0:99	1/1:255,255,0:99	1/1:255,255,0:99	1/1:255,255,0:99	1/1:255,60,0:99	1/1:255,255,0:99	1/1:255,255,0:99	1/1:255,255,0:99	1/1:255,255,0:99	1/1:255,129,0:99	1/1:255,255,0:99	1/1:255,255,0:99	0/1:255,0,3:6	1/1:255,255,0:99	1/1:255,255,0:99	1/1:255,255,0:99	1/1:255,255,0:99	1/1:255,255,0:99	1/1:255,255,0:99	1/1:255,66,0:99	1/1:255,255,0:99	1/1:255,255,0:99	1/1:255,255,0:99	1/1:255,255,0:99	1/1:255,255,0:99	1/1:255,255,0:99	1/1:255,255,0:99	1/1:255,255,0:99	1/1:255,255,0:99	1/1:255,255,0:99	1/1:255,255,0:99	1/1:255,255,0:99	1/1:255,239,0:99	1/1:255,255,0:99	1/1:255,144,0:99	1/1:255,111,0:99	1/1:255,99,0:99	1/1:255,108,0:99	1/1:255,107,0:99	1/1:255,90,0:99	1/1:255,241,0:99	1/1:255,157,0:99	1/1:255,87,0:99	1/1:255,105,0:99	1/1:255,126,0:99	1/1:255,178,0:99	1/1:255,255,0:99	1/1:255,255,0:99	1/1:255,193,0:99	1/1:255,111,0:99	1/1:255,187,0:99	1/1:255,123,0:99	1/1:255,255,0:99	1/1:255,255,0:99	1/1:255,141,0:99	1/1:255,255,0:99	1/1:255,235,0:99	1/1:255,187,0:99	1/1:255,132,0:99	1/1:255,151,0:99	1/1:255,255,0:99	1/1:255,187,0:99	1/1:255,208,0:99	1/1:255,255,0:99	1/1:255,255,0:99	1/1:255,255,0:99	1/1:255,255,0:99	1/1:255,255,0:99	1/1:255,255,0:99	1/1:255,255,0:99	1/1:255,181,0:99	1/1:255,205,0:99	1/1:255,255,0:99	1/1:255,255,0:99	1/1:255,255,0:99	1/1:255,255,0:99	1/1:255,145,0:99	1/1:255,136,0:99	1/1:255,255,0:99	1/1:255,255,0:99	1/1:255,255,0:99	1/1:255,255,0:99	1/1:255,255,0:99	1/1:255,255,0:99	1/1:255,190,0:99	.	.	.	.	.	.	.	.	.	.	.	.	.	.	.	.	.	.	.	.	.	.	.	.	.	.	.	.	.	.	.	.	.	.	.	.	.	.	.	.	.	.	.	.	.	.	.	.	.	.	.	.	.	.	.	.	.	.	.	.	.	.	.	.	.	.	.	.	.	.	.	.	.	.	.	.	.	.	.	.	.	.	.	.	.	.	.	.	.	.	.	.	.	.	.	.	.	.	.	.	.	.	.	.	.	.	.	.	.	.	.	.	.	.	.	.	.	.	.	.
JF5203_chromosome	23468	.	T	C	222.04	.	AC1=2;AC=207;AF1=1;AN=208;DP4=43,55,11530,13414;DP=26072;FQ=-282;MQ=60;PV4=0.49,1,0.48,0.31;RPB=-3.447694e-01;SF=0,1,2,3,4,5,6,7,8,9,10,11,12,13,14,15,16,17,18,19,20,21,22,23,24,25,26,27,28,29,30,31,32,33,34,35,36,37,38,39,40,41,42,43,44,45,46,47,48,49,50,51,52,53,54,55,56,57,58,59,60,61,62,63,64,65,66,67,68,69,70,71,72,73,74,75,76,77,78,79,80,81,82,83,84,85,86,87,88,89,90,91,92,93,94,95,96,97,98,99,100,101,102,103;VDB=7.241331e-03;ANN=C|missense_variant|MODERATE|LMJF5203_00020|LMJF5203_00020|transcript|LMJF5203_00020|protein_coding|1/1|c.40A>G|p.Ile14Val|40/1119|40/1119|14/372||;Cases=103,1,207;Controls=0,0,0;CC_TREND=NaN;CC_GENO=NaN;CC_ALL=1.000e+00;CC_DOM=1.000e+00;CC_REC=1.000e+00;Private=Lineage_02	GT:GQ:PL	1/1:99:255,255,0	1/1:99:255,255,0	1/1:99:255,255,0	1/1:99:255,138,0	1/1:99:255,255,0	1/1:99:255,255,0	1/1:99:255,255,0	1/1:99:255,154,0	1/1:57:255,30,0	1/1:99:255,255,0	1/1:99:255,255,0	1/1:99:255,114,0	1/1:99:255,255,0	1/1:99:255,255,0	1/1:99:255,255,0	1/1:99:255,255,0	1/1:99:255,255,0	1/1:99:255,255,0	1/1:99:255,255,0	1/1:99:255,255,0	1/1:99:255,255,0	1/1:99:255,255,0	1/1:99:255,255,0	1/1:93:255,48,0	1/1:99:255,255,0	1/1:99:255,255,0	1/1:99:255,255,0	1/1:99:255,255,0	1/1:99:255,117,0	1/1:99:255,255,0	1/1:99:255,255,0	0/1:6:255,0,3	1/1:99:255,255,0	1/1:99:255,255,0	1/1:99:255,255,0	1/1:99:255,255,0	1/1:99:255,255,0	1/1:99:255,255,0	1/1:77:255,40,0	1/1:99:255,255,0	1/1:99:255,255,0	1/1:99:255,255,0	1/1:99:255,255,0	1/1:99:255,255,0	1/1:99:255,255,0	1/1:99:255,255,0	1/1:99:255,255,0	1/1:99:255,255,0	1/1:99:255,255,0	1/1:99:255,255,0	1/1:99:255,255,0	1/1:99:255,242,0	1/1:99:255,232,0	1/1:99:255,114,0	1/1:99:255,84,0	1/1:99:255,78,0	1/1:99:255,90,0	1/1:99:255,71,0	1/1:99:255,69,0	1/1:99:255,205,0	1/1:99:255,138,0	1/1:99:255,69,0	1/1:99:255,78,0	1/1:99:255,93,0	1/1:99:255,141,0	1/1:99:255,232,0	1/1:99:255,253,0	1/1:99:255,151,0	1/1:99:255,90,0	1/1:99:255,148,0	1/1:99:255,105,0	1/1:99:255,229,0	1/1:99:255,253,0	1/1:99:255,102,0	1/1:99:255,238,0	1/1:99:255,217,0	1/1:99:255,160,0	1/1:99:255,114,0	1/1:99:255,120,0	1/1:99:255,205,0	1/1:99:255,151,0	1/1:99:255,181,0	1/1:99:255,255,0	1/1:99:255,255,0	1/1:99:255,255,0	1/1:99:255,233,0	1/1:99:255,255,0	1/1:99:255,255,0	1/1:99:255,255,0	1/1:99:255,160,0	1/1:99:255,199,0	1/1:99:255,255,0	1/1:99:255,255,0	1/1:99:255,255,0	1/1:99:255,255,0	1/1:99:255,147,0	1/1:99:255,138,0	1/1:99:255,255,0	1/1:99:255,255,0	1/1:99:255,255,0	1/1:99:255,255,0	1/1:99:255,255,0	1/1:99:255,255,0	1/1:99:255,175,0	.	.	.	.	.	.	.	.	.	.	.	.	.	.	.	.	.	.	.	.	.	.	.	.	.	.	.	.	.	.	.	.	.	.	.	.	.	.	.	.	.	.	.	.	.	.	.	.	.	.	.	.	.	.	.	.	.	.	.	.	.	.	.	.	.	.	.	.	.	.	.	.	.	.	.	.	.	.	.	.	.	.	.	.	.	.	.	.	.	.	.	.	.	.	.	.	.	.	.	.	.	.	.	.	.	.	.	.	.	.	.	.	.	.	.	.	.	.	.	.
JF5203_chromosome	23560	.	G	A	222.07	.	AC1=2;AC=205;AF1=1;AN=206;DP4=52,52,12451,14338;DP=29270;FQ=-282;MQ=60;PV4=1,1,1,0.17;RPB=-8.043619e-02;SF=0,1,2,3,4,5,6,7,8,9,10,11,12,13,14,15,16,17,18,19,20,21,22,23,24,25,26,27,28,29,30,31,32,33,34,35,36,37,38,39,40,41,42,43,44,45,46,47,48,49,50,51,52,53,54,55,56,57,58,59,60,61,63,64,65,66,67,68,69,70,71,72,73,74,75,76,77,78,79,80,81,82,83,84,85,86,87,88,89,90,91,92,93,94,95,96,97,98,99,100,101,102,103;VDB=5.883468e-02;ANN=A|intergenic_region|MODIFIER|LMJF5203_00020-LMJF5203_00021|LMJF5203_00020-LMJF5203_00021|intergenic_region|LMJF5203_00020-LMJF5203_00021|||n.23560G>A||||||;Cases=102,1,205;Controls=0,0,0;CC_TREND=NaN;CC_GENO=NaN;CC_ALL=1.000e+00;CC_DOM=1.000e+00;CC_REC=1.000e+00;Private=Lineage_02	GT:PL:GQ	1/1:255,255,0:99	1/1:255,255,0:99	1/1:255,255,0:99	1/1:255,129,0:99	1/1:255,255,0:99	1/1:255,255,0:99	1/1:255,255,0:99	1/1:255,172,0:99	1/1:255,60,0:99	1/1:255,255,0:99	1/1:255,255,0:99	1/1:255,135,0:99	1/1:255,255,0:99	1/1:255,255,0:99	1/1:255,255,0:99	1/1:255,255,0:99	1/1:255,255,0:99	1/1:255,255,0:99	1/1:255,255,0:99	1/1:255,255,0:99	1/1:255,255,0:99	1/1:255,255,0:99	1/1:255,255,0:99	1/1:255,51,0:99	1/1:255,255,0:99	1/1:255,255,0:99	1/1:255,255,0:99	1/1:255,255,0:99	1/1:255,102,0:99	1/1:255,255,0:99	1/1:255,255,0:99	1/1:255,1,0:4	1/1:255,255,0:99	1/1:255,255,0:99	1/1:255,255,0:99	1/1:255,255,0:99	1/1:255,255,0:99	1/1:255,255,0:99	0/1:255,0,13:16	1/1:255,255,0:99	1/1:255,255,0:99	1/1:255,255,0:99	1/1:255,255,0:99	1/1:255,255,0:99	1/1:255,255,0:99	1/1:255,255,0:99	1/1:255,255,0:99	1/1:255,255,0:99	1/1:255,255,0:99	1/1:255,255,0:99	1/1:255,255,0:99	1/1:255,186,0:99	1/1:255,163,0:99	1/1:255,87,0:99	1/1:255,81,0:99	1/1:255,22,0:41	1/1:255,96,0:99	1/1:255,101,0:99	1/1:255,42,0:81	1/1:255,160,0:99	1/1:255,69,0:99	1/1:255,39,0:75	.	1/1:255,75,0:99	1/1:255,84,0:99	1/1:255,135,0:99	1/1:255,187,0:99	1/1:255,84,0:99	1/1:255,57,0:99	1/1:255,63,0:99	1/1:255,48,0:93	1/1:255,81,0:99	1/1:255,144,0:99	1/1:255,39,0:75	1/1:255,81,0:99	1/1:255,111,0:99	1/1:255,87,0:99	1/1:255,69,0:99	1/1:255,45,0:87	1/1:255,51,0:99	1/1:255,42,0:81	1/1:255,48,0:93	1/1:255,255,0:99	1/1:255,255,0:99	1/1:255,255,0:99	1/1:255,255,0:99	1/1:255,255,0:99	1/1:255,255,0:99	1/1:255,255,0:99	1/1:255,109,0:99	1/1:255,189,0:99	1/1:255,255,0:99	1/1:255,255,0:99	1/1:255,255,0:99	1/1:255,255,0:99	1/1:255,213,0:99	1/1:255,101,0:99	1/1:255,255,0:99	1/1:255,255,0:99	1/1:255,255,0:99	1/1:255,255,0:99	1/1:255,255,0:99	1/1:255,255,0:99	1/1:255,178,0:99	.	.	.	.	.	.	.	.	.	.	.	.	.	.	.	.	.	.	.	.	.	.	.	.	.	.	.	.	.	.	.	.	.	.	.	.	.	.	.	.	.	.	.	.	.	.	.	.	.	.	.	.	.	.	.	.	.	.	.	.	.	.	.	.	.	.	.	.	.	.	.	.	.	.	.	.	.	.	.	.	.	.	.	.	.	.	.	.	.	.	.	.	.	.	.	.	.	.	.	.	.	.	.	.	.	.	.	.	.	.	.	.	.	.	.	.	.	.	.	.
JF5203_chromosome	23571	.	A	G	222.05	.	AC1=2;AC=175;AF1=1;AN=176;DP4=39,53,11668,13081;DP=26974;FQ=-282;MQ=60;PV4=0.6,0.21,1,1;RPB=-5.285354e-01;SF=0,1,2,3,5,6,7,9,10,11,12,13,14,15,16,17,18,19,20,21,22,23,24,25,26,27,28,29,30,33,34,36,37,38,40,41,42,43,44,45,46,47,48,49,50,51,52,53,54,57,59,63,65,66,67,68,69,70,71,72,73,74,75,76,77,78,79,80,81,82,83,84,88,89,90,91,92,93,94,95,96,97,98,99,100,101,102,103;VDB=4.061913e-01;ANN=G|intergenic_region|MODIFIER|LMJF5203_00020-LMJF5203_00021|LMJF5203_00020-LMJF5203_00021|intergenic_region|LMJF5203_00020-LMJF5203_00021|||n.23571A>G||||||;Cases=87,1,175;Controls=0,0,0;CC_TREND=NaN;CC_GENO=NaN;CC_ALL=1.000e+00;CC_DOM=1.000e+00;CC_REC=1.000e+00;Private=Lineage_02	GT:GQ:PL	1/1:99:255,255,0	1/1:99:255,255,0	1/1:99:255,255,0	1/1:99:255,117,0	.	1/1:99:255,255,0	1/1:99:255,255,0	1/1:99:255,181,0	.	1/1:99:255,255,0	1/1:99:255,255,0	1/1:99:255,123,0	1/1:99:255,255,0	1/1:99:255,255,0	1/1:99:255,255,0	1/1:99:255,255,0	1/1:99:255,255,0	1/1:99:255,255,0	1/1:99:255,255,0	1/1:99:255,255,0	1/1:99:255,255,0	1/1:99:255,255,0	1/1:99:255,255,0	1/1:99:255,66,0	1/1:99:255,255,0	1/1:99:255,255,0	1/1:99:255,255,0	1/1:99:255,255,0	1/1:99:255,99,0	1/1:99:255,255,0	1/1:99:255,255,0	.	.	1/1:99:255,255,0	1/1:99:255,255,0	.	1/1:99:255,255,0	1/1:99:255,255,0	0/1:38:255,0,35	.	1/1:99:255,255,0	1/1:99:255,255,0	1/1:99:255,255,0	1/1:99:255,255,0	1/1:99:255,255,0	1/1:99:255,255,0	1/1:99:255,255,0	1/1:99:255,255,0	1/1:99:255,255,0	1/1:99:255,255,0	1/1:99:255,255,0	1/1:99:255,215,0	1/1:99:255,157,0	1/1:99:255,84,0	1/1:99:255,84,0	.	.	1/1:99:255,152,0	.	1/1:99:255,166,0	.	.	.	1/1:99:255,72,0	.	1/1:99:255,135,0	1/1:99:255,175,0	1/1:99:255,84,0	1/1:99:255,54,0	1/1:99:255,69,0	1/1:81:255,42,0	1/1:99:255,90,0	1/1:99:255,138,0	1/1:69:255,36,0	1/1:99:255,69,0	1/1:99:255,117,0	1/1:99:255,90,0	1/1:99:255,63,0	1/1:81:255,42,0	1/1:99:255,57,0	1/1:81:255,42,0	1/1:99:255,51,0	1/1:99:255,255,0	1/1:99:255,255,0	1/1:99:255,255,0	.	.	.	1/1:99:255,255,0	1/1:71:255,37,0	1/1:19:255,11,0	1/1:99:255,255,0	1/1:99:255,255,0	1/1:99:255,255,0	1/1:99:255,255,0	1/1:99:255,177,0	1/1:99:255,82,0	1/1:99:255,255,0	1/1:99:255,255,0	1/1:99:255,255,0	1/1:99:255,255,0	1/1:99:255,255,0	1/1:99:255,255,0	1/1:99:255,193,0	.	.	.	.	.	.	.	.	.	.	.	.	.	.	.	.	.	.	.	.	.	.	.	.	.	.	.	.	.	.	.	.	.	.	.	.	.	.	.	.	.	.	.	.	.	.	.	.	.	.	.	.	.	.	.	.	.	.	.	.	.	.	.	.	.	.	.	.	.	.	.	.	.	.	.	.	.	.	.	.	.	.	.	.	.	.	.	.	.	.	.	.	.	.	.	.	.	.	.	.	.	.	.	.	.	.	.	.	.	.	.	.	.	.	.	.	.	.	.	.
JF5203_chromosome	23579	.	G	A	222.03	.	AC1=2;AC=175;AF1=1;AN=176;DP4=40,55,12260,13378;DP=27069;FQ=-282;MQ=60;PV4=1,0.31,1,1;RPB=1.366361e+00;SF=0,1,2,3,5,6,7,9,10,11,12,13,14,15,16,17,18,19,20,21,22,23,24,25,26,27,28,29,30,33,34,36,37,38,40,41,42,43,44,45,46,47,48,49,50,51,52,53,54,57,59,63,65,66,67,68,69,70,71,72,73,74,75,76,77,78,79,80,81,82,83,84,88,89,90,91,92,93,94,95,96,97,98,99,100,101,102,103;VDB=4.543141e-01;ANN=A|intergenic_region|MODIFIER|LMJF5203_00020-LMJF5203_00021|LMJF5203_00020-LMJF5203_00021|intergenic_region|LMJF5203_00020-LMJF5203_00021|||n.23579G>A||||||;Cases=87,1,175;Controls=0,0,0;CC_TREND=NaN;CC_GENO=NaN;CC_ALL=1.000e+00;CC_DOM=1.000e+00;CC_REC=1.000e+00;Private=Lineage_02	GT:PL:GQ	1/1:255,255,0:99	1/1:255,255,0:99	1/1:255,255,0:99	1/1:255,108,0:99	.	1/1:255,255,0:99	1/1:255,255,0:99	1/1:255,187,0:99	.	1/1:255,255,0:99	1/1:255,255,0:99	1/1:255,132,0:99	1/1:255,255,0:99	1/1:255,255,0:99	1/1:255,255,0:99	1/1:255,255,0:99	1/1:255,255,0:99	1/1:255,255,0:99	1/1:255,255,0:99	1/1:255,255,0:99	1/1:255,255,0:99	1/1:255,255,0:99	1/1:255,255,0:99	1/1:255,78,0:99	1/1:255,255,0:99	1/1:255,255,0:99	1/1:255,255,0:99	1/1:255,255,0:99	1/1:255,105,0:99	1/1:255,255,0:99	1/1:255,255,0:99	.	.	1/1:255,255,0:99	1/1:255,255,0:99	.	1/1:255,255,0:99	1/1:255,255,0:99	0/1:255,0,41:44	.	1/1:255,255,0:99	1/1:255,255,0:99	1/1:255,255,0:99	1/1:255,255,0:99	1/1:255,255,0:99	1/1:255,255,0:99	1/1:255,255,0:99	1/1:255,255,0:99	1/1:255,255,0:99	1/1:255,255,0:99	1/1:255,255,0:99	1/1:255,249,0:99	1/1:255,154,0:99	1/1:255,81,0:99	1/1:255,90,0:99	.	.	1/1:255,152,0:99	.	1/1:255,163,0:99	.	.	.	1/1:255,75,0:99	.	1/1:255,138,0:99	1/1:255,178,0:99	1/1:255,87,0:99	1/1:255,51,0:99	1/1:255,69,0:99	1/1:255,48,0:93	1/1:255,81,0:99	1/1:255,151,0:99	1/1:255,42,0:81	1/1:255,75,0:99	1/1:255,111,0:99	1/1:255,99,0:99	1/1:255,60,0:99	1/1:255,45,0:87	1/1:255,54,0:99	1/1:255,42,0:81	1/1:255,51,0:99	1/1:255,255,0:99	1/1:255,255,0:99	1/1:255,255,0:99	.	.	.	1/1:255,255,0:99	1/1:255,70,0:99	1/1:255,73,0:99	1/1:255,255,0:99	1/1:255,255,0:99	1/1:255,255,0:99	1/1:255,255,0:99	1/1:255,173,0:99	1/1:255,91,0:99	1/1:255,255,0:99	1/1:255,255,0:99	1/1:255,255,0:99	1/1:255,255,0:99	1/1:255,255,0:99	1/1:255,255,0:99	1/1:255,193,0:99	.	.	.	.	.	.	.	.	.	.	.	.	.	.	.	.	.	.	.	.	.	.	.	.	.	.	.	.	.	.	.	.	.	.	.	.	.	.	.	.	.	.	.	.	.	.	.	.	.	.	.	.	.	.	.	.	.	.	.	.	.	.	.	.	.	.	.	.	.	.	.	.	.	.	.	.	.	.	.	.	.	.	.	.	.	.	.	.	.	.	.	.	.	.	.	.	.	.	.	.	.	.	.	.	.	.	.	.	.	.	.	.	.	.	.	.	.	.	.	.
JF5203_chromosome	23587	.	T	A	222.03	.	AC1=2;AC=205;AF1=1;AN=206;DP4=92,54,12885,14206;DP=30033;FQ=-282;MQ=60;PV4=0.46,1,1,0.3;RPB=3.829491e-01;SF=0,1,2,3,4,5,6,7,8,9,10,11,12,13,14,15,16,17,18,19,20,21,22,23,24,25,26,27,28,29,30,31,32,33,34,35,36,37,38,39,40,41,42,43,44,45,46,47,48,49,50,51,52,53,54,55,56,57,58,59,60,61,63,64,65,66,67,68,69,70,71,72,73,74,75,76,77,78,79,80,81,82,83,84,85,86,87,88,89,90,91,92,93,94,95,96,97,98,99,100,101,102,103;VDB=3.241454e-01;ANN=A|intergenic_region|MODIFIER|LMJF5203_00020-LMJF5203_00021|LMJF5203_00020-LMJF5203_00021|intergenic_region|LMJF5203_00020-LMJF5203_00021|||n.23587T>A||||||;Cases=102,1,205;Controls=0,0,0;CC_TREND=NaN;CC_GENO=NaN;CC_ALL=1.000e+00;CC_DOM=1.000e+00;CC_REC=1.000e+00;Private=Lineage_02	GT:PL:GQ	1/1:255,255,0:99	1/1:255,255,0:99	1/1:255,255,0:99	1/1:255,111,0:99	1/1:255,255,0:99	1/1:255,255,0:99	1/1:255,255,0:99	1/1:255,163,0:99	1/1:255,69,0:99	1/1:255,255,0:99	1/1:255,255,0:99	1/1:255,126,0:99	1/1:255,255,0:99	1/1:255,255,0:99	1/1:255,255,0:99	1/1:255,255,0:99	1/1:255,255,0:99	1/1:255,255,0:99	1/1:255,255,0:99	1/1:255,255,0:99	1/1:255,255,0:99	1/1:255,255,0:99	1/1:255,255,0:99	1/1:255,55,0:99	1/1:255,255,0:99	1/1:255,255,0:99	1/1:255,255,0:99	1/1:255,255,0:99	1/1:255,99,0:99	1/1:255,255,0:99	1/1:255,255,0:99	1/1:255,34,0:65	1/1:255,255,0:99	1/1:255,255,0:99	1/1:255,255,0:99	1/1:255,255,0:99	1/1:255,255,0:99	1/1:255,255,0:99	0/1:255,0,19:22	1/1:255,255,0:99	1/1:255,255,0:99	1/1:255,255,0:99	1/1:255,255,0:99	1/1:255,255,0:99	1/1:255,255,0:99	1/1:255,255,0:99	1/1:255,255,0:99	1/1:255,255,0:99	1/1:255,255,0:99	1/1:255,255,0:99	1/1:255,255,0:99	1/1:255,215,0:99	1/1:255,157,0:99	1/1:255,84,0:99	1/1:255,87,0:99	1/1:255,66,0:99	1/1:255,102,0:99	1/1:255,125,0:99	1/1:255,48,0:93	1/1:255,166,0:99	1/1:255,69,0:99	1/1:255,45,0:87	.	1/1:255,69,0:99	1/1:255,96,0:99	1/1:255,144,0:99	1/1:255,175,0:99	1/1:255,87,0:99	1/1:255,48,0:93	1/1:255,66,0:99	1/1:255,48,0:93	1/1:255,81,0:99	1/1:255,154,0:99	1/1:255,19,0:35	1/1:255,75,0:99	1/1:255,108,0:99	1/1:255,96,0:99	1/1:255,57,0:99	1/1:255,48,0:93	1/1:255,57,0:99	1/1:255,42,0:81	1/1:255,57,0:99	1/1:255,255,0:99	1/1:255,255,0:99	1/1:255,255,0:99	1/1:255,255,0:99	1/1:255,255,0:99	1/1:255,255,0:99	1/1:255,255,0:99	1/1:255,25,0:47	1/1:255,189,0:99	1/1:255,255,0:99	1/1:255,255,0:99	1/1:255,255,0:99	1/1:255,255,0:99	1/1:255,138,0:99	1/1:255,119,0:99	1/1:255,255,0:99	1/1:255,255,0:99	1/1:255,255,0:99	1/1:255,255,0:99	1/1:255,255,0:99	1/1:255,255,0:99	1/1:255,181,0:99	.	.	.	.	.	.	.	.	.	.	.	.	.	.	.	.	.	.	.	.	.	.	.	.	.	.	.	.	.	.	.	.	.	.	.	.	.	.	.	.	.	.	.	.	.	.	.	.	.	.	.	.	.	.	.	.	.	.	.	.	.	.	.	.	.	.	.	.	.	.	.	.	.	.	.	.	.	.	.	.	.	.	.	.	.	.	.	.	.	.	.	.	.	.	.	.	.	.	.	.	.	.	.	.	.	.	.	.	.	.	.	.	.	.	.	.	.	.	.	.
JF5203_chromosome	23634	.	A	G	222.03	.	AC1=2;AC=207;AF1=1;AN=208;DP4=43,70,14002,14392;DP=30685;FQ=-282;MQ=60;PV4=1,1,1,0.28;RPB=5.239829e-01;SF=0,1,2,3,4,5,6,7,8,9,10,11,12,13,14,15,16,17,18,19,20,21,22,23,24,25,26,27,28,29,30,31,32,33,34,35,36,37,38,39,40,41,42,43,44,45,46,47,48,49,50,51,52,53,54,55,56,57,58,59,60,61,62,63,64,65,66,67,68,69,70,71,72,73,74,75,76,77,78,79,80,81,82,83,84,85,86,87,88,89,90,91,92,93,94,95,96,97,98,99,100,101,102,103;VDB=1.747759e-01;ANN=G|intergenic_region|MODIFIER|LMJF5203_00020-LMJF5203_00021|LMJF5203_00020-LMJF5203_00021|intergenic_region|LMJF5203_00020-LMJF5203_00021|||n.23634A>G||||||;Cases=103,1,207;Controls=0,0,0;CC_TREND=NaN;CC_GENO=NaN;CC_ALL=1.000e+00;CC_DOM=1.000e+00;CC_REC=1.000e+00;Private=Lineage_02	GT:GQ:PL	1/1:99:255,255,0	1/1:99:255,255,0	1/1:99:255,255,0	1/1:99:255,111,0	1/1:99:255,255,0	1/1:99:255,255,0	1/1:99:255,255,0	1/1:99:255,138,0	1/1:99:255,63,0	1/1:99:255,255,0	1/1:99:255,255,0	1/1:99:255,120,0	1/1:99:255,255,0	1/1:99:255,255,0	1/1:99:255,255,0	1/1:99:255,255,0	1/1:99:255,255,0	1/1:99:255,255,0	1/1:99:255,255,0	1/1:99:255,255,0	1/1:99:255,255,0	1/1:99:255,255,0	1/1:99:255,255,0	1/1:53:255,28,0	1/1:99:255,255,0	1/1:99:255,255,0	1/1:99:255,255,0	1/1:99:255,255,0	1/1:99:255,144,0	1/1:99:255,255,0	1/1:99:255,255,0	1/1:99:255,61,0	1/1:99:255,255,0	1/1:99:255,255,0	1/1:99:255,255,0	1/1:99:255,255,0	1/1:99:255,255,0	1/1:99:255,255,0	0/1:75:255,0,72	1/1:99:255,255,0	1/1:99:255,255,0	1/1:99:255,255,0	1/1:99:255,255,0	1/1:99:255,255,0	1/1:99:255,255,0	1/1:99:255,255,0	1/1:99:255,255,0	1/1:99:255,255,0	1/1:99:255,255,0	1/1:99:255,255,0	1/1:99:255,255,0	1/1:99:255,255,0	1/1:99:255,148,0	1/1:99:255,84,0	1/1:99:255,111,0	1/1:99:255,54,0	1/1:99:255,108,0	1/1:99:255,175,0	1/1:99:255,54,0	1/1:99:255,172,0	1/1:99:255,66,0	1/1:81:255,42,0	1/1:69:255,36,0	1/1:99:255,63,0	1/1:99:255,108,0	1/1:99:255,169,0	1/1:99:255,187,0	1/1:99:255,90,0	1/1:99:255,57,0	1/1:99:255,63,0	1/1:99:255,54,0	1/1:99:255,102,0	1/1:99:255,141,0	1/1:55:255,29,0	1/1:99:255,78,0	1/1:99:255,117,0	1/1:99:255,96,0	1/1:99:255,54,0	1/1:63:255,33,0	1/1:93:255,48,0	1/1:99:255,51,0	1/1:87:255,45,0	1/1:99:255,255,0	1/1:99:255,255,0	1/1:99:255,255,0	1/1:99:255,255,0	1/1:99:255,255,0	1/1:99:255,255,0	1/1:99:255,255,0	1/1:91:255,47,0	1/1:99:255,163,0	1/1:99:255,255,0	1/1:99:255,255,0	1/1:99:255,255,0	1/1:99:255,255,0	1/1:99:255,77,0	1/1:99:255,62,0	1/1:99:255,255,0	1/1:99:255,255,0	1/1:99:255,255,0	1/1:99:255,255,0	1/1:99:255,255,0	1/1:99:255,255,0	1/1:99:255,196,0	.	.	.	.	.	.	.	.	.	.	.	.	.	.	.	.	.	.	.	.	.	.	.	.	.	.	.	.	.	.	.	.	.	.	.	.	.	.	.	.	.	.	.	.	.	.	.	.	.	.	.	.	.	.	.	.	.	.	.	.	.	.	.	.	.	.	.	.	.	.	.	.	.	.	.	.	.	.	.	.	.	.	.	.	.	.	.	.	.	.	.	.	.	.	.	.	.	.	.	.	.	.	.	.	.	.	.	.	.	.	.	.	.	.	.	.	.	.	.	.
JF5203_chromosome	23649	.	T	A	222.1	.	AC1=2;AC=173;AF1=1;AN=174;DP4=52,50,11832,12564;DP=26406;FQ=-282;MQ=60;PV4=1,0.33,0.46,0.3;RPB=7.666712e-01;SF=0,1,2,3,5,6,7,9,10,11,12,13,14,15,16,17,18,19,20,21,22,23,24,25,26,27,28,29,30,33,34,36,37,38,40,42,43,44,45,47,48,49,50,51,52,53,54,57,59,62,63,65,66,67,68,69,70,71,72,73,74,75,76,77,78,79,80,81,82,83,84,88,89,90,91,92,93,94,95,96,97,98,99,100,101,102,103;VDB=2.493850e-01;ANN=A|intergenic_region|MODIFIER|LMJF5203_00020-LMJF5203_00021|LMJF5203_00020-LMJF5203_00021|intergenic_region|LMJF5203_00020-LMJF5203_00021|||n.23649T>A||||||;Cases=86,1,173;Controls=0,0,0;CC_TREND=NaN;CC_GENO=NaN;CC_ALL=1.000e+00;CC_DOM=1.000e+00;CC_REC=1.000e+00;Private=Lineage_02	GT:PL:GQ	1/1:255,255,0:99	1/1:255,255,0:99	1/1:255,255,0:99	1/1:255,114,0:99	.	1/1:255,255,0:99	1/1:255,255,0:99	1/1:255,126,0:99	.	1/1:255,255,0:99	1/1:255,255,0:99	1/1:255,129,0:99	1/1:255,255,0:99	1/1:255,255,0:99	1/1:255,255,0:99	1/1:255,255,0:99	1/1:255,255,0:99	1/1:255,255,0:99	1/1:255,255,0:99	1/1:255,255,0:99	1/1:255,255,0:99	1/1:255,255,0:99	1/1:255,255,0:99	1/1:255,31,0:59	1/1:255,255,0:99	1/1:255,255,0:99	1/1:255,255,0:99	1/1:255,255,0:99	1/1:255,138,0:99	1/1:255,255,0:99	1/1:255,255,0:99	.	.	1/1:255,255,0:99	1/1:255,255,0:99	.	1/1:255,255,0:99	1/1:255,255,0:99	0/1:255,0,32:35	.	1/1:255,255,0:99	.	1/1:255,255,0:99	1/1:255,255,0:99	1/1:255,255,0:99	1/1:255,255,0:99	.	1/1:255,255,0:99	1/1:255,255,0:99	1/1:255,255,0:99	1/1:255,255,0:99	1/1:255,176,0:99	1/1:255,148,0:99	1/1:255,84,0:99	1/1:255,111,0:99	.	.	1/1:255,201,0:99	.	1/1:255,178,0:99	.	.	1/1:255,39,0:75	1/1:255,69,0:99	.	1/1:255,172,0:99	1/1:255,187,0:99	1/1:255,90,0:99	1/1:255,57,0:99	1/1:255,60,0:99	1/1:255,57,0:99	1/1:255,105,0:99	1/1:255,154,0:99	1/1:255,12,0:21	1/1:255,75,0:99	1/1:255,114,0:99	1/1:255,96,0:99	1/1:255,54,0:99	1/1:255,33,0:63	1/1:255,45,0:87	1/1:255,54,0:99	1/1:255,51,0:99	1/1:255,255,0:99	1/1:255,255,0:99	1/1:255,255,0:99	.	.	.	1/1:255,255,0:99	1/1:255,51,0:99	1/1:255,0,0:3	1/1:255,255,0:99	1/1:255,255,0:99	1/1:255,255,0:99	1/1:255,255,0:99	1/1:255,103,0:99	1/1:255,121,0:99	1/1:255,255,0:99	1/1:255,255,0:99	1/1:255,255,0:99	1/1:255,255,0:99	1/1:255,255,0:99	1/1:255,255,0:99	1/1:255,190,0:99	.	.	.	.	.	.	.	.	.	.	.	.	.	.	.	.	.	.	.	.	.	.	.	.	.	.	.	.	.	.	.	.	.	.	.	.	.	.	.	.	.	.	.	.	.	.	.	.	.	.	.	.	.	.	.	.	.	.	.	.	.	.	.	.	.	.	.	.	.	.	.	.	.	.	.	.	.	.	.	.	.	.	.	.	.	.	.	.	.	.	.	.	.	.	.	.	.	.	.	.	.	.	.	.	.	.	.	.	.	.	.	.	.	.	.	.	.	.	.	.
JF5203_chromosome	23889	.	G	T	222.01	.	AC1=2;AC=240;AF1=1;AN=240;DP4=59,58,16890,17316;DP=36037;FQ=-282;MQ=60;PV4=1,0.22,1,0.22;RPB=-3.279637e-01;SF=0,1,2,3,4,5,6,7,8,9,10,11,12,13,14,15,16,17,18,19,20,21,22,23,24,25,26,27,28,29,30,31,32,33,34,35,36,37,38,39,40,41,42,43,44,45,46,47,48,49,50,51,52,53,54,55,56,57,58,59,60,61,62,63,64,65,66,67,68,69,70,71,72,73,74,75,76,77,78,79,80,81,82,83,84,85,86,87,88,89,90,91,92,93,94,95,96,97,98,99,100,101,102,103,118,119,120,121,122,127,139,143,154,161,162,163,164,175,177,192;VDB=3.116677e-01;ANN=T|missense_variant|MODERATE|LMJF5203_00021|LMJF5203_00021|transcript|LMJF5203_00021|protein_coding|1/1|c.157G>T|p.Ala53Ser|157/1434|157/1434|53/477||;Cases=104,0,208;Controls=16,0,32;CC_TREND=NaN;CC_GENO=NaN;CC_ALL=1.000e+00;CC_DOM=1.000e+00;CC_REC=1.000e+00	GT:GQ:PL	1/1:99:255,255,0	1/1:99:255,255,0	1/1:99:255,255,0	1/1:99:255,141,0	1/1:99:255,255,0	1/1:99:255,255,0	1/1:99:255,255,0	1/1:99:255,187,0	1/1:69:255,36,0	1/1:99:255,255,0	1/1:99:255,255,0	1/1:99:255,135,0	1/1:99:255,255,0	1/1:99:255,255,0	1/1:99:255,255,0	1/1:99:255,255,0	1/1:99:255,255,0	1/1:99:255,255,0	1/1:99:255,255,0	1/1:99:255,255,0	1/1:99:255,255,0	1/1:99:255,255,0	1/1:99:255,255,0	1/1:99:255,79,0	1/1:99:255,255,0	1/1:99:255,255,0	1/1:99:255,255,0	1/1:99:255,255,0	1/1:99:255,181,0	1/1:99:255,255,0	1/1:99:255,255,0	1/1:69:255,36,0	1/1:99:255,255,0	1/1:99:255,255,0	1/1:99:255,255,0	1/1:99:255,255,0	1/1:99:255,255,0	1/1:99:255,255,0	1/1:91:255,47,0	1/1:99:255,255,0	1/1:99:255,255,0	1/1:99:255,255,0	1/1:99:255,255,0	1/1:99:255,255,0	1/1:99:255,255,0	1/1:99:255,255,0	1/1:99:255,255,0	1/1:99:255,255,0	1/1:99:255,255,0	1/1:99:255,255,0	1/1:99:255,255,0	1/1:99:255,255,0	1/1:99:255,229,0	1/1:99:255,84,0	1/1:99:255,151,0	1/1:99:255,102,0	1/1:99:255,105,0	1/1:99:255,140,0	1/1:99:255,93,0	1/1:99:255,172,0	1/1:99:255,141,0	1/1:99:255,75,0	1/1:99:255,57,0	1/1:99:255,84,0	1/1:99:255,135,0	1/1:99:255,253,0	1/1:99:255,172,0	1/1:99:255,129,0	1/1:99:255,135,0	1/1:99:255,172,0	1/1:99:255,102,0	1/1:99:255,193,0	1/1:99:255,217,0	1/1:99:255,172,0	1/1:99:255,255,0	1/1:99:255,178,0	1/1:99:255,181,0	1/1:99:255,123,0	1/1:99:255,148,0	1/1:99:255,233,0	1/1:99:255,208,0	1/1:99:255,205,0	1/1:99:255,255,0	1/1:99:255,255,0	1/1:99:255,255,0	1/1:99:255,255,0	1/1:99:255,255,0	1/1:99:255,255,0	1/1:99:255,255,0	1/1:99:255,141,0	1/1:99:255,255,0	1/1:99:255,255,0	1/1:99:255,255,0	1/1:99:255,255,0	1/1:99:255,255,0	1/1:99:255,255,0	1/1:99:255,163,0	1/1:99:255,255,0	1/1:99:255,255,0	1/1:99:255,255,0	1/1:99:255,255,0	1/1:99:255,255,0	1/1:99:255,255,0	1/1:99:255,151,0	.	.	.	.	.	.	.	.	.	.	.	.	.	.	1/1:99:255,232,0	1/1:99:255,255,0	1/1:99:255,255,0	1/1:99:255,255,0	1/1:99:255,255,0	.	.	.	.	1/1:99:255,255,0	.	.	.	.	.	.	.	.	.	.	.	1/1:99:255,58,0	.	.	.	1/1:99:255,255,0	.	.	.	.	.	.	.	.	.	.	1/1:99:255,255,0	.	.	.	.	.	.	1/1:99:255,255,0	1/1:12:255,7,0	1/1:99:255,255,0	1/1:99:255,255,0	.	.	.	.	.	.	.	.	.	.	1/1:99:255,255,0	.	1/1:99:255,211,0	.	.	.	.	.	.	.	.	.	.	.	.	.	.	1/1:99:255,255,0	.	.	.	.	.	.	.	.	.	.	.	.	.	.	.	.	.	.	.	.	.	.	.	.	.	.	.	.	.	.	.
JF5203_chromosome	24886	.	C	A	220.68	.	AC1=2;AC=208;AF1=1;AN=210;DP4=67,78,14425,13874;DP=30414;FQ=-282;MQ=60;PV4=0.43,1,1,0.14;RPB=-5.272705e-01;SF=0,1,2,3,4,5,6,7,8,9,10,11,12,13,14,15,16,17,18,19,20,21,22,23,24,25,26,27,28,29,30,31,32,33,34,35,36,37,38,39,40,41,42,43,44,45,46,47,48,49,50,51,52,53,54,55,56,57,58,59,60,61,62,63,64,65,66,67,68,69,70,71,72,73,74,75,76,77,78,79,80,81,82,83,84,85,86,87,88,89,90,91,92,93,94,95,96,97,98,99,100,101,102,103,162;VDB=1.106692e-01;ANN=A|missense_variant|MODERATE|LMJF5203_00021|LMJF5203_00021|transcript|LMJF5203_00021|protein_coding|1/1|c.1154C>A|p.Ala385Glu|1154/1434|1154/1434|385/477||;Cases=103,1,207;Controls=0,1,1;CC_TREND=5.563e-13;CC_GENO=NaN;CC_ALL=1.900e-02;CC_DOM=1.905e-02;CC_REC=1.000e+00	GT:GQ:PL	1/1:99:255,255,0	1/1:99:255,255,0	1/1:99:255,255,0	1/1:99:255,102,0	1/1:99:255,255,0	1/1:99:255,255,0	1/1:99:255,255,0	1/1:99:255,105,0	1/1:99:255,60,0	1/1:99:255,255,0	1/1:99:255,255,0	1/1:99:255,151,0	1/1:99:255,255,0	1/1:99:255,255,0	1/1:99:255,255,0	1/1:99:255,228,0	1/1:99:255,255,0	1/1:99:255,255,0	1/1:99:255,255,0	1/1:99:255,255,0	1/1:99:255,255,0	1/1:99:255,255,0	1/1:99:255,255,0	1/1:99:255,255,0	1/1:99:255,255,0	1/1:99:255,255,0	1/1:99:255,255,0	1/1:99:255,255,0	1/1:99:255,141,0	1/1:99:255,255,0	1/1:99:255,255,0	0/1:28:255,0,25	1/1:99:255,255,0	1/1:99:255,255,0	1/1:99:255,255,0	1/1:99:255,255,0	1/1:99:255,255,0	1/1:99:255,255,0	1/1:99:255,115,0	1/1:99:255,255,0	1/1:99:255,255,0	1/1:99:255,255,0	1/1:99:255,255,0	1/1:99:255,255,0	1/1:99:255,255,0	1/1:99:255,255,0	1/1:99:255,255,0	1/1:99:255,255,0	1/1:99:255,255,0	1/1:99:255,255,0	1/1:99:255,255,0	1/1:99:255,255,0	1/1:99:255,255,0	1/1:99:255,250,0	1/1:99:255,220,0	1/1:99:255,223,0	1/1:99:255,196,0	1/1:73:255,38,0	1/1:99:255,255,0	1/1:99:255,255,0	1/1:99:255,255,0	1/1:99:255,184,0	1/1:99:255,178,0	1/1:99:255,255,0	1/1:99:255,255,0	1/1:99:255,255,0	1/1:99:255,255,0	1/1:99:255,208,0	1/1:99:255,255,0	1/1:99:255,255,0	1/1:99:255,229,0	1/1:99:255,255,0	1/1:99:255,255,0	1/1:99:255,255,0	1/1:99:255,255,0	1/1:99:255,255,0	1/1:99:255,255,0	1/1:99:255,232,0	1/1:99:255,255,0	1/1:99:255,255,0	1/1:99:255,255,0	1/1:99:255,255,0	1/1:99:255,255,0	1/1:99:255,255,0	1/1:99:255,255,0	1/1:99:255,255,0	1/1:99:255,255,0	1/1:99:255,255,0	1/1:99:255,255,0	1/1:99:255,82,0	1/1:99:255,222,0	1/1:99:255,255,0	1/1:99:255,255,0	1/1:99:255,255,0	1/1:99:255,255,0	1/1:99:255,217,0	1/1:99:255,125,0	1/1:99:255,255,0	1/1:99:255,255,0	1/1:99:255,255,0	1/1:99:255,255,0	1/1:99:255,255,0	1/1:99:255,255,0	1/1:99:255,247,0	.	.	.	.	.	.	.	.	.	.	.	.	.	.	.	.	.	.	.	.	.	.	.	.	.	.	.	.	.	.	.	.	.	.	.	.	.	.	.	.	.	.	.	.	.	.	.	.	.	.	.	.	.	.	.	.	.	.	0/1:99:110,0,255	.	.	.	.	.	.	.	.	.	.	.	.	.	.	.	.	.	.	.	.	.	.	.	.	.	.	.	.	.	.	.	.	.	.	.	.	.	.	.	.	.	.	.	.	.	.	.	.	.	.	.	.	.	.	.	.	.	.	.	.	.
JF5203_chromosome	25174	.	G	A	222.0	.	AC1=2;AC=208;AF1=1;AN=208;DP4=49,35,13183,12816;DP=27928;FQ=-282;MQ=60;PV4=1,0.35,1,0.2;RPB=-5.379893e-01;SF=0,1,2,3,4,5,6,7,8,9,10,11,12,13,14,15,16,17,18,19,20,21,22,23,24,25,26,27,28,29,30,31,32,33,34,35,36,37,38,39,40,41,42,43,44,45,46,47,48,49,50,51,52,53,54,55,56,57,58,59,60,61,62,63,64,65,66,67,68,69,70,71,72,73,74,75,76,77,78,79,80,81,82,83,84,85,86,87,88,89,90,91,92,93,94,95,96,97,98,99,100,101,102,103;VDB=5.216758e-01;ANN=A|intergenic_region|MODIFIER|LMJF5203_00021-LMJF5203_00022|LMJF5203_00021-LMJF5203_00022|intergenic_region|LMJF5203_00021-LMJF5203_00022|||n.25174G>A||||||;Cases=104,0,208;Controls=0,0,0;CC_TREND=NaN;CC_GENO=NaN;CC_ALL=1.000e+00;CC_DOM=1.000e+00;CC_REC=1.000e+00;Private=Lineage_02	GT:PL:GQ	1/1:255,255,0:99	1/1:255,255,0:99	1/1:255,255,0:99	1/1:255,87,0:99	1/1:255,255,0:99	1/1:255,255,0:99	1/1:255,255,0:99	1/1:255,111,0:99	1/1:255,33,0:63	1/1:255,255,0:99	1/1:255,255,0:99	1/1:255,148,0:99	1/1:255,255,0:99	1/1:255,255,0:99	1/1:255,255,0:99	1/1:255,255,0:99	1/1:255,255,0:99	1/1:255,255,0:99	1/1:255,255,0:99	1/1:255,255,0:99	1/1:255,255,0:99	1/1:255,255,0:99	1/1:255,255,0:99	1/1:255,187,0:99	1/1:255,255,0:99	1/1:255,255,0:99	1/1:255,255,0:99	1/1:255,255,0:99	1/1:255,135,0:99	1/1:255,255,0:99	1/1:255,255,0:99	1/1:255,22,0:41	1/1:255,255,0:99	1/1:255,255,0:99	1/1:255,255,0:99	1/1:255,255,0:99	1/1:255,255,0:99	1/1:255,255,0:99	1/1:255,41,0:79	1/1:255,255,0:99	1/1:255,255,0:99	1/1:255,255,0:99	1/1:255,255,0:99	1/1:255,255,0:99	1/1:255,255,0:99	1/1:255,255,0:99	1/1:255,255,0:99	1/1:255,255,0:99	1/1:255,255,0:99	1/1:255,255,0:99	1/1:255,255,0:99	1/1:255,255,0:99	1/1:255,196,0:99	1/1:255,90,0:99	1/1:255,117,0:99	1/1:255,99,0:99	1/1:255,114,0:99	1/1:255,98,0:99	1/1:255,117,0:99	1/1:255,163,0:99	1/1:255,169,0:99	1/1:255,75,0:99	1/1:255,57,0:99	1/1:255,66,0:99	1/1:255,169,0:99	1/1:255,217,0:99	1/1:255,126,0:99	1/1:255,190,0:99	1/1:255,148,0:99	1/1:255,129,0:99	1/1:255,111,0:99	1/1:255,255,0:99	1/1:255,244,0:99	1/1:255,181,0:99	1/1:255,244,0:99	1/1:255,176,0:99	1/1:255,255,0:99	1/1:255,135,0:99	1/1:255,169,0:99	1/1:255,169,0:99	1/1:255,226,0:99	1/1:255,235,0:99	1/1:255,255,0:99	1/1:255,255,0:99	1/1:255,255,0:99	1/1:255,255,0:99	1/1:255,255,0:99	1/1:255,255,0:99	1/1:255,255,0:99	1/1:255,118,0:99	1/1:255,216,0:99	1/1:255,255,0:99	1/1:255,255,0:99	1/1:255,255,0:99	1/1:255,255,0:99	1/1:255,244,0:99	1/1:255,140,0:99	1/1:255,255,0:99	1/1:255,255,0:99	1/1:255,255,0:99	1/1:255,255,0:99	1/1:255,255,0:99	1/1:255,255,0:99	1/1:255,217,0:99	.	.	.	.	.	.	.	.	.	.	.	.	.	.	.	.	.	.	.	.	.	.	.	.	.	.	.	.	.	.	.	.	.	.	.	.	.	.	.	.	.	.	.	.	.	.	.	.	.	.	.	.	.	.	.	.	.	.	.	.	.	.	.	.	.	.	.	.	.	.	.	.	.	.	.	.	.	.	.	.	.	.	.	.	.	.	.	.	.	.	.	.	.	.	.	.	.	.	.	.	.	.	.	.	.	.	.	.	.	.	.	.	.	.	.	.	.	.	.	.
JF5203_chromosome	25178	.	T	C	222.04	.	AC1=2;AC=207;AF1=1;AN=208;DP4=51,33,13438,12787;DP=28095;FQ=-282;MQ=60;PV4=0.35,1,1,1;RPB=1.639025e+00;SF=0,1,2,3,4,5,6,7,8,9,10,11,12,13,14,15,16,17,18,19,20,21,22,23,24,25,26,27,28,29,30,31,32,33,34,35,36,37,38,39,40,41,42,43,44,45,46,47,48,49,50,51,52,53,54,55,56,57,58,59,60,61,62,63,64,65,66,67,68,69,70,71,72,73,74,75,76,77,78,79,80,81,82,83,84,85,86,87,88,89,90,91,92,93,94,95,96,97,98,99,100,101,102,103;VDB=4.957529e-01;ANN=C|intergenic_region|MODIFIER|LMJF5203_00021-LMJF5203_00022|LMJF5203_00021-LMJF5203_00022|intergenic_region|LMJF5203_00021-LMJF5203_00022|||n.25178T>C||||||;Cases=103,1,207;Controls=0,0,0;CC_TREND=NaN;CC_GENO=NaN;CC_ALL=1.000e+00;CC_DOM=1.000e+00;CC_REC=1.000e+00;Private=Lineage_02	GT:GQ:PL	1/1:99:255,255,0	1/1:99:255,255,0	1/1:99:255,255,0	1/1:99:255,87,0	1/1:99:255,255,0	1/1:99:255,255,0	1/1:99:255,255,0	1/1:99:255,78,0	0/1:8:255,0,5	1/1:99:255,255,0	1/1:99:255,255,0	1/1:99:255,151,0	1/1:99:255,255,0	1/1:99:255,255,0	1/1:99:255,255,0	1/1:99:255,255,0	1/1:99:255,255,0	1/1:99:255,255,0	1/1:99:255,255,0	1/1:99:255,255,0	1/1:99:255,255,0	1/1:99:255,255,0	1/1:99:255,255,0	1/1:99:255,193,0	1/1:99:255,255,0	1/1:99:255,255,0	1/1:99:255,255,0	1/1:99:255,255,0	1/1:99:255,141,0	1/1:99:255,255,0	1/1:99:255,255,0	1/1:99:255,59,0	1/1:99:255,255,0	1/1:99:255,255,0	1/1:99:255,255,0	1/1:99:255,255,0	1/1:99:255,255,0	1/1:99:255,255,0	1/1:99:255,78,0	1/1:99:255,255,0	1/1:99:255,255,0	1/1:99:255,255,0	1/1:99:255,255,0	1/1:99:255,255,0	1/1:99:255,255,0	1/1:99:255,255,0	1/1:99:255,255,0	1/1:99:255,255,0	1/1:99:255,255,0	1/1:99:255,255,0	1/1:99:255,255,0	1/1:99:255,255,0	1/1:99:255,187,0	1/1:99:255,90,0	1/1:99:255,117,0	1/1:99:255,102,0	1/1:99:255,111,0	1/1:99:255,95,0	1/1:99:255,117,0	1/1:99:255,169,0	1/1:99:255,163,0	1/1:99:255,75,0	1/1:99:255,57,0	1/1:99:255,66,0	1/1:99:255,169,0	1/1:99:255,214,0	1/1:99:255,126,0	1/1:99:255,193,0	1/1:99:255,148,0	1/1:99:255,120,0	1/1:99:255,117,0	1/1:99:255,255,0	1/1:99:255,238,0	1/1:99:255,181,0	1/1:99:255,241,0	1/1:99:255,214,0	1/1:99:255,255,0	1/1:99:255,135,0	1/1:99:255,172,0	1/1:99:255,169,0	1/1:99:255,226,0	1/1:99:255,229,0	1/1:99:255,255,0	1/1:99:255,255,0	1/1:99:255,255,0	1/1:99:255,255,0	1/1:99:255,255,0	1/1:99:255,255,0	1/1:99:255,255,0	1/1:99:255,107,0	1/1:99:255,210,0	1/1:99:255,255,0	1/1:99:255,255,0	1/1:99:255,255,0	1/1:99:255,255,0	1/1:99:255,244,0	1/1:99:255,137,0	1/1:99:255,255,0	1/1:99:255,255,0	1/1:99:255,255,0	1/1:99:255,255,0	1/1:99:255,255,0	1/1:99:255,255,0	1/1:99:255,220,0	.	.	.	.	.	.	.	.	.	.	.	.	.	.	.	.	.	.	.	.	.	.	.	.	.	.	.	.	.	.	.	.	.	.	.	.	.	.	.	.	.	.	.	.	.	.	.	.	.	.	.	.	.	.	.	.	.	.	.	.	.	.	.	.	.	.	.	.	.	.	.	.	.	.	.	.	.	.	.	.	.	.	.	.	.	.	.	.	.	.	.	.	.	.	.	.	.	.	.	.	.	.	.	.	.	.	.	.	.	.	.	.	.	.	.	.	.	.	.	.
JF5203_chromosome	25205	.	A	G	222.05	.	AC1=2;AC=207;AF1=1;AN=208;DP4=50,40,13493,13276;DP=28427;FQ=-282;MQ=60;PV4=0.39,1,1,0.23;RPB=7.087493e-01;SF=0,1,2,3,4,5,6,7,8,9,10,11,12,13,14,15,16,17,18,19,20,21,22,23,24,25,26,27,28,29,30,31,32,33,34,35,36,37,38,39,40,41,42,43,44,45,46,47,48,49,50,51,52,53,54,55,56,57,58,59,60,61,62,63,64,65,66,67,68,69,70,71,72,73,74,75,76,77,78,79,80,81,82,83,84,85,86,87,88,89,90,91,92,93,94,95,96,97,98,99,100,101,102,103;VDB=2.307802e-01;ANN=G|intergenic_region|MODIFIER|LMJF5203_00021-LMJF5203_00022|LMJF5203_00021-LMJF5203_00022|intergenic_region|LMJF5203_00021-LMJF5203_00022|||n.25205A>G||||||;Cases=103,1,207;Controls=0,0,0;CC_TREND=NaN;CC_GENO=NaN;CC_ALL=1.000e+00;CC_DOM=1.000e+00;CC_REC=1.000e+00;Private=Lineage_02	GT:GQ:PL	1/1:99:255,255,0	1/1:99:255,255,0	1/1:99:255,255,0	1/1:99:255,99,0	1/1:99:255,255,0	1/1:99:255,255,0	1/1:99:255,255,0	1/1:99:255,95,0	1/1:63:255,33,0	1/1:99:255,255,0	1/1:99:255,255,0	1/1:99:255,120,0	1/1:99:255,255,0	1/1:99:255,255,0	1/1:99:255,255,0	1/1:99:255,255,0	1/1:99:255,255,0	1/1:99:255,255,0	1/1:99:255,255,0	1/1:99:255,255,0	1/1:99:255,255,0	1/1:99:255,255,0	1/1:99:255,255,0	1/1:99:255,184,0	1/1:99:255,255,0	1/1:99:255,255,0	1/1:99:255,255,0	1/1:99:255,255,0	1/1:99:255,126,0	1/1:99:255,255,0	1/1:99:255,255,0	0/1:9:255,0,6	1/1:99:255,255,0	1/1:99:255,255,0	1/1:99:255,255,0	1/1:99:255,255,0	1/1:99:255,255,0	1/1:99:255,255,0	1/1:21:255,12,0	1/1:99:255,255,0	1/1:99:255,255,0	1/1:99:255,255,0	1/1:99:255,255,0	1/1:99:255,255,0	1/1:99:255,255,0	1/1:99:255,255,0	1/1:99:255,255,0	1/1:99:255,255,0	1/1:99:255,255,0	1/1:99:255,255,0	1/1:99:255,255,0	1/1:99:255,255,0	1/1:99:255,175,0	1/1:99:255,90,0	1/1:99:255,114,0	1/1:99:255,111,0	1/1:99:255,99,0	1/1:99:255,162,0	1/1:99:255,99,0	1/1:99:255,178,0	1/1:99:255,144,0	1/1:99:255,66,0	1/1:99:255,60,0	1/1:99:255,72,0	1/1:99:255,166,0	1/1:99:255,217,0	1/1:99:255,132,0	1/1:99:255,181,0	1/1:99:255,138,0	1/1:99:255,108,0	1/1:99:255,90,0	1/1:99:255,255,0	1/1:99:255,255,0	1/1:99:255,175,0	1/1:99:255,247,0	1/1:99:255,196,0	1/1:99:255,255,0	1/1:99:255,141,0	1/1:99:255,166,0	1/1:99:255,163,0	1/1:99:255,202,0	1/1:99:255,226,0	1/1:99:255,255,0	1/1:99:255,255,0	1/1:99:255,255,0	1/1:99:255,233,0	1/1:99:255,255,0	1/1:99:255,255,0	1/1:99:255,255,0	1/1:99:255,132,0	1/1:99:255,205,0	1/1:99:255,255,0	1/1:99:255,255,0	1/1:99:255,255,0	1/1:99:255,255,0	1/1:99:255,255,0	1/1:99:255,212,0	1/1:99:255,255,0	1/1:99:255,255,0	1/1:99:255,255,0	1/1:99:255,255,0	1/1:99:255,255,0	1/1:99:255,255,0	1/1:99:255,193,0	.	.	.	.	.	.	.	.	.	.	.	.	.	.	.	.	.	.	.	.	.	.	.	.	.	.	.	.	.	.	.	.	.	.	.	.	.	.	.	.	.	.	.	.	.	.	.	.	.	.	.	.	.	.	.	.	.	.	.	.	.	.	.	.	.	.	.	.	.	.	.	.	.	.	.	.	.	.	.	.	.	.	.	.	.	.	.	.	.	.	.	.	.	.	.	.	.	.	.	.	.	.	.	.	.	.	.	.	.	.	.	.	.	.	.	.	.	.	.	.
JF5203_chromosome	25227	.	A	C	222.02	.	AC1=2;AC=264;AF1=1;AN=264;DP4=63,38,18223,17483;DP=37228;FQ=-282;MQ=60;PV4=0.46,0.45,1,0.2;RPB=-1.385918e-01;SF=0,1,2,3,4,5,6,7,8,9,10,11,12,13,14,15,16,17,18,19,20,21,22,23,24,25,26,27,28,29,30,31,32,33,34,35,36,37,38,39,40,41,42,43,44,45,46,47,48,49,50,51,52,53,54,55,56,57,58,59,60,61,62,63,64,65,66,67,68,69,70,71,72,73,74,75,76,77,78,79,80,81,82,83,84,85,86,87,88,89,90,91,92,93,94,95,96,97,98,99,100,101,102,103,118,119,120,121,122,127,138,139,141,142,143,146,154,156,157,158,159,160,161,162,163,164,165,174,175,177,192,211;VDB=3.313332e-01;ANN=C|missense_variant|MODERATE|LMJF5203_00022|LMJF5203_00022|transcript|LMJF5203_00022|protein_coding|1/1|c.808T>G|p.Ser270Ala|808/822|808/822|270/273||;Cases=104,0,208;Controls=28,0,56;CC_TREND=NaN;CC_GENO=NaN;CC_ALL=1.000e+00;CC_DOM=1.000e+00;CC_REC=1.000e+00	GT:PL:GQ	1/1:255,255,0:99	1/1:255,255,0:99	1/1:255,255,0:99	1/1:255,93,0:99	1/1:255,255,0:99	1/1:255,255,0:99	1/1:255,255,0:99	1/1:255,113,0:99	1/1:255,33,0:63	1/1:255,255,0:99	1/1:255,255,0:99	1/1:255,135,0:99	1/1:255,255,0:99	1/1:255,255,0:99	1/1:255,255,0:99	1/1:255,255,0:99	1/1:255,255,0:99	1/1:255,255,0:99	1/1:255,255,0:99	1/1:255,255,0:99	1/1:255,255,0:99	1/1:255,255,0:99	1/1:255,255,0:99	1/1:255,169,0:99	1/1:255,255,0:99	1/1:255,255,0:99	1/1:255,255,0:99	1/1:255,255,0:99	1/1:255,105,0:99	1/1:255,255,0:99	1/1:255,255,0:99	1/1:255,64,0:99	1/1:255,255,0:99	1/1:255,255,0:99	1/1:255,255,0:99	1/1:255,255,0:99	1/1:255,255,0:99	1/1:255,255,0:99	1/1:255,69,0:99	1/1:255,255,0:99	1/1:255,255,0:99	1/1:255,255,0:99	1/1:255,255,0:99	1/1:255,255,0:99	1/1:255,255,0:99	1/1:255,255,0:99	1/1:255,255,0:99	1/1:255,255,0:99	1/1:255,255,0:99	1/1:255,255,0:99	1/1:255,255,0:99	1/1:255,255,0:99	1/1:255,160,0:99	1/1:255,84,0:99	1/1:255,99,0:99	1/1:255,73,0:99	1/1:255,84,0:99	1/1:255,220,0:99	1/1:255,99,0:99	1/1:255,178,0:99	1/1:255,160,0:99	1/1:255,57,0:99	1/1:255,69,0:99	1/1:255,60,0:99	1/1:255,154,0:99	1/1:255,199,0:99	1/1:255,126,0:99	1/1:255,181,0:99	1/1:255,132,0:99	1/1:255,105,0:99	1/1:255,93,0:99	1/1:255,238,0:99	1/1:255,229,0:99	1/1:255,141,0:99	1/1:255,202,0:99	1/1:255,199,0:99	1/1:255,250,0:99	1/1:255,151,0:99	1/1:255,151,0:99	1/1:255,178,0:99	1/1:255,196,0:99	1/1:255,217,0:99	1/1:255,255,0:99	1/1:255,255,0:99	1/1:255,255,0:99	1/1:255,255,0:99	1/1:255,255,0:99	1/1:255,255,0:99	1/1:255,255,0:99	1/1:255,148,0:99	1/1:255,226,0:99	1/1:255,255,0:99	1/1:255,255,0:99	1/1:255,255,0:99	1/1:255,255,0:99	1/1:255,255,0:99	1/1:255,142,0:99	1/1:255,255,0:99	1/1:255,255,0:99	1/1:255,255,0:99	1/1:255,255,0:99	1/1:255,255,0:99	1/1:255,255,0:99	1/1:255,184,0:99	.	.	.	.	.	.	.	.	.	.	.	.	.	.	1/1:255,151,0:99	1/1:255,255,0:99	1/1:255,255,0:99	1/1:255,255,0:99	1/1:255,255,0:99	.	.	.	.	1/1:255,255,0:99	.	.	.	.	.	.	.	.	.	.	1/1:255,255,0:99	1/1:255,7,0:12	.	1/1:255,255,0:99	1/1:255,255,0:99	1/1:255,255,0:99	.	.	1/1:255,229,0:99	.	.	.	.	.	.	.	1/1:255,255,0:99	.	1/1:255,255,0:99	1/1:255,103,0:99	1/1:255,5,0:9	1/1:255,255,0:99	1/1:255,255,0:99	1/1:255,255,0:99	1/1:255,116,0:99	1/1:255,255,0:99	1/1:255,255,0:99	1/1:255,255,0:99	.	.	.	.	.	.	.	.	1/1:255,199,0:99	1/1:255,255,0:99	.	1/1:255,202,0:99	.	.	.	.	.	.	.	.	.	.	.	.	.	.	1/1:255,255,0:99	.	.	.	.	.	.	.	.	.	.	.	.	.	.	.	.	.	.	1/1:255,255,0:99	.	.	.	.	.	.	.	.	.	.	.	.
JF5203_chromosome	25713	.	A	G	222.05	.	AC1=2;AC=166;AF1=1;AN=166;DP4=48,48,11071,11991;DP=23998;FQ=-282;MQ=59;PV4=1,1,1,1;RPB=-1.632194e+00;SF=0,1,2,3,4,5,6,8,9,10,11,12,14,15,16,17,18,19,20,21,22,23,25,28,29,30,31,32,34,35,36,37,38,39,40,41,42,43,44,45,46,47,48,49,50,51,55,56,57,58,60,61,64,65,66,67,68,69,70,71,74,76,77,78,79,80,81,82,83,85,86,87,91,92,93,94,97,98,99,100,101,102,103;VDB=1.840176e-02;ANN=G|missense_variant|MODERATE|LMJF5203_00022|LMJF5203_00022|transcript|LMJF5203_00022|protein_coding|1/1|c.322T>C|p.Ser108Pro|322/822|322/822|108/273||;Cases=83,0,166;Controls=0,0,0;CC_TREND=NaN;CC_GENO=NaN;CC_ALL=1.000e+00;CC_DOM=1.000e+00;CC_REC=1.000e+00;Private=Lineage_02	GT:PL:GQ	1/1:255,255,0:99	1/1:255,255,0:99	1/1:255,255,0:99	1/1:255,135,0:99	1/1:255,255,0:99	1/1:255,255,0:99	1/1:255,255,0:99	.	1/1:255,72,0:99	1/1:255,255,0:99	1/1:255,255,0:99	1/1:255,144,0:99	1/1:255,255,0:99	.	1/1:255,255,0:99	1/1:255,255,0:99	1/1:255,255,0:99	1/1:255,255,0:99	1/1:255,255,0:99	1/1:255,255,0:99	1/1:255,255,0:99	1/1:255,255,0:99	1/1:255,255,0:99	1/1:255,194,0:99	.	1/1:255,255,0:99	.	.	1/1:255,160,0:99	1/1:255,255,0:99	1/1:255,255,0:99	1/1:255,2,0:5	1/1:255,255,0:99	.	1/1:255,255,0:99	1/1:255,255,0:99	1/1:255,255,0:99	1/1:255,255,0:99	1/1:255,87,0:99	1/1:255,255,0:99	1/1:255,255,0:99	1/1:255,255,0:99	1/1:255,255,0:99	1/1:255,255,0:99	1/1:255,255,0:99	1/1:255,255,0:99	1/1:255,255,0:99	1/1:255,255,0:99	1/1:255,255,0:99	1/1:255,255,0:99	1/1:255,255,0:99	1/1:255,249,0:99	.	.	.	1/1:255,138,0:99	1/1:255,120,0:99	1/1:255,205,0:99	1/1:255,96,0:99	.	1/1:255,135,0:99	1/1:255,63,0:99	.	.	1/1:255,181,0:99	1/1:255,193,0:99	1/1:255,181,0:99	1/1:255,100,0:99	1/1:255,126,0:99	1/1:255,148,0:99	1/1:255,108,0:99	1/1:255,193,0:99	.	.	1/1:255,255,0:99	.	1/1:255,205,0:99	1/1:255,108,0:99	1/1:255,135,0:99	1/1:255,235,0:99	1/1:255,169,0:99	1/1:255,202,0:99	1/1:255,255,0:99	1/1:255,255,0:99	.	1/1:255,224,0:99	1/1:255,255,0:99	1/1:255,255,0:99	.	.	.	1/1:255,255,0:99	1/1:255,255,0:99	1/1:255,255,0:99	1/1:255,255,0:99	.	.	1/1:255,255,0:99	1/1:255,255,0:99	1/1:255,255,0:99	1/1:255,255,0:99	1/1:255,255,0:99	1/1:255,255,0:99	1/1:255,205,0:99	.	.	.	.	.	.	.	.	.	.	.	.	.	.	.	.	.	.	.	.	.	.	.	.	.	.	.	.	.	.	.	.	.	.	.	.	.	.	.	.	.	.	.	.	.	.	.	.	.	.	.	.	.	.	.	.	.	.	.	.	.	.	.	.	.	.	.	.	.	.	.	.	.	.	.	.	.	.	.	.	.	.	.	.	.	.	.	.	.	.	.	.	.	.	.	.	.	.	.	.	.	.	.	.	.	.	.	.	.	.	.	.	.	.	.	.	.	.	.	.
JF5203_chromosome	25725	.	C	T	222.03	.	AC1=2;AC=207;AF1=1;AN=208;DP4=49,57,8261,9850;DP=19229;FQ=-282;MQ=59;PV4=1,0.28,1,0.42;RPB=-1.611217e+00;SF=0,1,2,3,4,5,6,7,8,9,10,11,12,13,14,15,16,17,18,19,20,21,22,23,24,25,26,27,28,29,30,31,32,33,34,35,36,37,38,39,40,41,42,43,44,45,46,47,48,49,50,51,52,53,54,55,56,57,58,59,60,61,62,63,64,65,66,67,68,69,70,71,72,73,74,75,76,77,78,79,80,81,82,83,84,85,86,87,88,89,90,91,92,93,94,95,96,97,98,99,100,101,102,103;VDB=9.768445e-10;ANN=T|missense_variant|MODERATE|LMJF5203_00022|LMJF5203_00022|transcript|LMJF5203_00022|protein_coding|1/1|c.310G>A|p.Ala104Thr|310/822|310/822|104/273||;Cases=103,1,207;Controls=0,0,0;CC_TREND=NaN;CC_GENO=NaN;CC_ALL=1.000e+00;CC_DOM=1.000e+00;CC_REC=1.000e+00;Private=Lineage_02	GT:GQ:PL	1/1:99:255,255,0	1/1:99:255,255,0	1/1:99:255,255,0	1/1:99:255,93,0	1/1:99:255,255,0	1/1:99:255,255,0	1/1:99:255,255,0	1/1:99:255,135,0	1/1:99:255,51,0	1/1:99:255,255,0	1/1:99:255,135,0	1/1:99:255,111,0	1/1:99:255,255,0	1/1:99:255,255,0	1/1:99:255,255,0	1/1:99:255,196,0	1/1:99:255,255,0	1/1:99:255,255,0	1/1:99:255,255,0	1/1:99:255,255,0	1/1:99:255,255,0	1/1:99:255,255,0	1/1:99:255,255,0	1/1:99:255,137,0	1/1:99:255,255,0	1/1:99:255,255,0	1/1:99:255,255,0	1/1:99:255,255,0	1/1:99:255,123,0	1/1:99:255,255,0	1/1:99:255,255,0	0/1:31:255,0,28	1/1:99:255,255,0	1/1:99:255,255,0	1/1:99:255,255,0	1/1:99:255,255,0	1/1:99:255,255,0	1/1:99:255,255,0	1/1:99:255,57,0	1/1:99:255,255,0	1/1:99:255,255,0	1/1:99:255,255,0	1/1:99:255,255,0	1/1:99:255,255,0	1/1:99:255,255,0	1/1:99:255,255,0	1/1:99:255,255,0	1/1:99:255,255,0	1/1:99:255,255,0	1/1:99:255,255,0	1/1:99:255,255,0	1/1:99:255,108,0	1/1:99:255,202,0	1/1:99:255,108,0	1/1:99:255,90,0	1/1:99:255,120,0	1/1:99:255,102,0	1/1:99:255,132,0	1/1:99:255,78,0	1/1:99:255,160,0	1/1:99:255,96,0	1/1:87:255,45,0	1/1:99:255,72,0	1/1:99:255,90,0	1/1:99:255,169,0	1/1:99:255,157,0	1/1:99:255,163,0	1/1:99:255,79,0	1/1:99:255,96,0	1/1:99:255,135,0	1/1:99:255,105,0	1/1:99:255,166,0	1/1:99:255,202,0	1/1:99:255,238,0	1/1:99:255,255,0	1/1:99:255,178,0	1/1:99:255,178,0	1/1:99:255,96,0	1/1:99:255,111,0	1/1:99:255,205,0	1/1:99:255,141,0	1/1:99:255,172,0	1/1:99:255,245,0	1/1:99:255,255,0	1/1:99:255,255,0	1/1:99:255,130,0	1/1:99:255,255,0	1/1:99:255,255,0	1/1:99:255,255,0	1/1:99:255,54,0	1/1:99:255,93,0	1/1:99:255,255,0	1/1:99:255,255,0	1/1:99:255,255,0	1/1:99:255,255,0	1/1:99:255,127,0	1/1:51:255,27,0	1/1:99:255,255,0	1/1:99:255,255,0	1/1:99:255,255,0	1/1:99:255,255,0	1/1:99:255,255,0	1/1:99:255,255,0	1/1:99:255,157,0	.	.	.	.	.	.	.	.	.	.	.	.	.	.	.	.	.	.	.	.	.	.	.	.	.	.	.	.	.	.	.	.	.	.	.	.	.	.	.	.	.	.	.	.	.	.	.	.	.	.	.	.	.	.	.	.	.	.	.	.	.	.	.	.	.	.	.	.	.	.	.	.	.	.	.	.	.	.	.	.	.	.	.	.	.	.	.	.	.	.	.	.	.	.	.	.	.	.	.	.	.	.	.	.	.	.	.	.	.	.	.	.	.	.	.	.	.	.	.	.
JF5203_chromosome	25731	.	C	T	222.06	.	AC1=2;AC=206;AF1=1;AN=208;DP4=50,57,8007,9883;DP=18957;FQ=-282;MQ=59;PV4=0.51,1,1,1;RPB=-2.413544e+00;SF=0,1,2,3,4,5,6,7,8,9,10,11,12,13,14,15,16,17,18,19,20,21,22,23,24,25,26,27,28,29,30,31,32,33,34,35,36,37,38,39,40,41,42,43,44,45,46,47,48,49,50,51,52,53,54,55,56,57,58,59,60,61,62,63,64,65,66,67,68,69,70,71,72,73,74,75,76,77,78,79,80,81,82,83,84,85,86,87,88,89,90,91,92,93,94,95,96,97,98,99,100,101,102,103;VDB=2.266968e-20;ANN=T|missense_variant|MODERATE|LMJF5203_00022|LMJF5203_00022|transcript|LMJF5203_00022|protein_coding|1/1|c.304G>A|p.Ala102Thr|304/822|304/822|102/273||;Cases=102,2,206;Controls=0,0,0;CC_TREND=NaN;CC_GENO=NaN;CC_ALL=1.000e+00;CC_DOM=1.000e+00;CC_REC=1.000e+00;Private=Lineage_02	GT:PL:GQ	1/1:255,255,0:99	1/1:255,255,0:99	1/1:255,255,0:99	1/1:255,84,0:99	1/1:255,255,0:99	1/1:255,255,0:99	1/1:255,255,0:99	1/1:255,135,0:99	1/1:255,51,0:99	1/1:255,255,0:99	1/1:255,135,0:99	1/1:255,99,0:99	1/1:255,255,0:99	1/1:255,255,0:99	1/1:255,255,0:99	1/1:255,202,0:99	1/1:255,255,0:99	1/1:255,255,0:99	1/1:255,255,0:99	1/1:255,255,0:99	1/1:255,255,0:99	1/1:255,255,0:99	1/1:255,255,0:99	1/1:255,128,0:99	1/1:255,255,0:99	1/1:255,255,0:99	1/1:255,255,0:99	1/1:255,255,0:99	1/1:255,114,0:99	1/1:255,255,0:99	1/1:255,255,0:99	0/1:255,0,28:31	1/1:255,255,0:99	1/1:255,255,0:99	1/1:255,255,0:99	1/1:255,255,0:99	1/1:255,255,0:99	1/1:255,255,0:99	1/1:255,60,0:99	1/1:255,255,0:99	1/1:255,255,0:99	1/1:255,255,0:99	1/1:255,255,0:99	1/1:255,255,0:99	1/1:255,255,0:99	1/1:255,255,0:99	1/1:255,255,0:99	1/1:255,255,0:99	1/1:255,255,0:99	1/1:255,255,0:99	1/1:255,255,0:99	1/1:255,75,0:99	1/1:255,202,0:99	1/1:255,102,0:99	1/1:255,90,0:99	1/1:255,123,0:99	1/1:255,102,0:99	1/1:255,132,0:99	1/1:255,78,0:99	1/1:255,157,0:99	1/1:255,102,0:99	1/1:255,48,0:93	1/1:255,75,0:99	1/1:255,90,0:99	1/1:255,163,0:99	1/1:255,151,0:99	1/1:255,160,0:99	1/1:255,80,0:99	1/1:255,99,0:99	1/1:255,135,0:99	1/1:255,105,0:99	1/1:255,169,0:99	1/1:255,202,0:99	1/1:255,241,0:99	1/1:255,255,0:99	1/1:255,181,0:99	1/1:255,178,0:99	1/1:255,93,0:99	1/1:255,114,0:99	1/1:255,208,0:99	1/1:255,148,0:99	1/1:255,172,0:99	1/1:255,226,0:99	1/1:255,255,0:99	1/1:255,255,0:99	1/1:255,130,0:99	1/1:255,255,0:99	1/1:255,255,0:99	1/1:255,255,0:99	1/1:255,66,0:99	1/1:255,79,0:99	1/1:255,255,0:99	1/1:255,255,0:99	1/1:255,255,0:99	1/1:255,255,0:99	1/1:255,163,0:99	0/1:255,0,26:29	1/1:255,255,0:99	1/1:255,255,0:99	1/1:255,255,0:99	1/1:255,255,0:99	1/1:255,255,0:99	1/1:255,255,0:99	1/1:255,160,0:99	.	.	.	.	.	.	.	.	.	.	.	.	.	.	.	.	.	.	.	.	.	.	.	.	.	.	.	.	.	.	.	.	.	.	.	.	.	.	.	.	.	.	.	.	.	.	.	.	.	.	.	.	.	.	.	.	.	.	.	.	.	.	.	.	.	.	.	.	.	.	.	.	.	.	.	.	.	.	.	.	.	.	.	.	.	.	.	.	.	.	.	.	.	.	.	.	.	.	.	.	.	.	.	.	.	.	.	.	.	.	.	.	.	.	.	.	.	.	.	.
JF5203_chromosome	25841	.	C	T,G	221.99	.	AC1=2;AC=207,0;AF1=1;AN=208;DP4=49,55,13603,14486;DP=29702;FQ=-282;MQ=60;PV4=1,1,0.48,0.2;RPB=6.530707e-01;SF=0,1,2,3,4,5,6,7,8,9,10,11,12,13,14,15,16,17,18,19,20,21,22,23,24,25,26,27,28,29,30,31,32,33,34,35,36,37,38,39,40,41,42,43,44,45,46,47,48,49,50,51,52,53,54,55,56,57,58,59,60,61,62,63,64,65,66,67,68,69,70,71,72,73,74,75,76,77,78,79,80,81,82,83,84,85,86,87,88,89,90,91,92,93,94,95,96,97,98,99,100,101,102,103;VDB=4.694194e-01;ANN=T|missense_variant|MODERATE|LMJF5203_00022|LMJF5203_00022|transcript|LMJF5203_00022|protein_coding|1/1|c.194G>A|p.Ser65Asn|194/822|194/822|65/273||,G|missense_variant|MODERATE|LMJF5203_00022|LMJF5203_00022|transcript|LMJF5203_00022|protein_coding|1/1|c.194G>C|p.Ser65Thr|194/822|194/822|65/273||;Cases=103,1,207;Controls=0,0,0;CC_TREND=NaN;CC_GENO=NaN;CC_ALL=1.000e+00;CC_DOM=1.000e+00;CC_REC=1.000e+00;Private=Lineage_02	GT:PL:GQ	1/1:255,255,0,.,.,.:99	1/1:255,255,0,.,.,.:99	1/1:255,255,0,.,.,.:99	1/1:255,105,0,.,.,.:99	1/1:255,255,0,.,.,.:99	1/1:255,255,0,.,.,.:99	1/1:255,255,0,.,.,.:99	1/1:255,138,0,.,.,.:99	1/1:251,33,0,242,14,239:63	1/1:255,255,0,.,.,.:99	1/1:255,255,0,.,.,.:99	1/1:255,178,0,.,.,.:99	1/1:255,255,0,.,.,.:99	1/1:255,255,0,.,.,.:99	1/1:255,255,0,.,.,.:99	1/1:255,255,0,.,.,.:99	1/1:255,255,0,.,.,.:99	1/1:255,255,0,.,.,.:99	1/1:255,255,0,.,.,.:99	1/1:255,255,0,.,.,.:99	1/1:255,255,0,.,.,.:99	1/1:255,255,0,.,.,.:99	1/1:255,255,0,.,.,.:99	1/1:255,244,0,.,.,.:99	1/1:255,255,0,.,.,.:99	1/1:255,255,0,.,.,.:99	1/1:255,255,0,.,.,.:99	1/1:255,255,0,.,.,.:99	1/1:255,220,0,.,.,.:99	1/1:255,255,0,.,.,.:99	1/1:255,255,0,.,.,.:99	0/1:255,0,63,.,.,.:66	1/1:255,255,0,.,.,.:99	1/1:255,255,0,.,.,.:99	1/1:255,255,0,.,.,.:99	1/1:255,255,0,.,.,.:99	1/1:255,255,0,.,.,.:99	1/1:255,255,0,.,.,.:99	1/1:255,148,0,.,.,.:99	1/1:255,255,0,.,.,.:99	1/1:255,255,0,.,.,.:99	1/1:255,255,0,.,.,.:99	1/1:255,255,0,.,.,.:99	1/1:255,255,0,.,.,.:99	1/1:255,255,0,.,.,.:99	1/1:255,255,0,.,.,.:99	1/1:255,255,0,.,.,.:99	1/1:255,255,0,.,.,.:99	1/1:255,255,0,.,.,.:99	1/1:255,255,0,.,.,.:99	1/1:255,255,0,.,.,.:99	1/1:255,255,0,.,.,.:99	1/1:255,244,0,.,.,.:99	1/1:255,163,0,.,.,.:99	1/1:255,141,0,.,.,.:99	1/1:255,205,0,.,.,.:99	1/1:255,144,0,.,.,.:99	1/1:255,184,0,.,.,.:99	1/1:255,117,0,.,.,.:99	1/1:255,255,0,.,.,.:99	1/1:255,244,0,.,.,.:99	1/1:255,99,0,.,.,.:99	1/1:255,90,0,.,.,.:99	1/1:255,138,0,.,.,.:99	1/1:255,208,0,.,.,.:99	1/1:255,255,0,.,.,.:99	1/1:255,250,0,.,.,.:99	1/1:255,190,0,.,.,.:99	1/1:255,187,0,.,.,.:99	1/1:255,232,0,.,.,.:99	1/1:255,178,0,.,.,.:99	1/1:255,247,0,.,.,.:99	1/1:255,255,0,.,.,.:99	1/1:255,255,0,.,.,.:99	1/1:255,255,0,.,.,.:99	1/1:255,255,0,.,.,.:99	1/1:255,255,0,.,.,.:99	1/1:255,132,0,.,.,.:99	1/1:255,166,0,.,.,.:99	1/1:255,255,0,.,.,.:99	1/1:255,255,0,.,.,.:99	1/1:255,255,0,.,.,.:99	1/1:255,255,0,.,.,.:99	1/1:255,255,0,.,.,.:99	1/1:255,255,0,.,.,.:99	1/1:255,255,0,.,.,.:99	1/1:255,255,0,.,.,.:99	1/1:255,255,0,.,.,.:99	1/1:255,255,0,.,.,.:99	1/1:255,113,0,.,.,.:99	1/1:255,108,0,.,.,.:99	1/1:255,255,0,.,.,.:99	1/1:255,255,0,.,.,.:99	1/1:255,255,0,.,.,.:99	1/1:255,255,0,.,.,.:99	1/1:255,187,0,.,.,.:99	1/1:255,78,0,.,.,.:99	1/1:255,255,0,.,.,.:99	1/1:255,255,0,.,.,.:99	1/1:255,255,0,.,.,.:99	1/1:255,255,0,.,.,.:99	1/1:255,255,0,.,.,.:99	1/1:255,255,0,.,.,.:99	1/1:255,175,0,.,.,.:99	.	.	.	.	.	.	.	.	.	.	.	.	.	.	.	.	.	.	.	.	.	.	.	.	.	.	.	.	.	.	.	.	.	.	.	.	.	.	.	.	.	.	.	.	.	.	.	.	.	.	.	.	.	.	.	.	.	.	.	.	.	.	.	.	.	.	.	.	.	.	.	.	.	.	.	.	.	.	.	.	.	.	.	.	.	.	.	.	.	.	.	.	.	.	.	.	.	.	.	.	.	.	.	.	.	.	.	.	.	.	.	.	.	.	.	.	.	.	.	.
JF5203_chromosome	25983	.	T	C	222.03	.	AC1=2;AC=207;AF1=1;AN=208;DP4=66,37,12987,13281;DP=27236;FQ=-282;MQ=60;PV4=1,0.33,1,0.28;RPB=-3.817756e-01;SF=0,1,2,3,4,5,6,7,8,9,10,11,12,13,14,15,16,17,18,19,20,21,22,23,24,25,26,27,28,29,30,31,32,33,34,35,36,37,38,39,40,41,42,43,44,45,46,47,48,49,50,51,52,53,54,55,56,57,58,59,60,61,62,63,64,65,66,67,68,69,70,71,72,73,74,75,76,77,78,79,80,81,82,83,84,85,86,87,88,89,90,91,92,93,94,95,96,97,98,99,100,101,102,103;VDB=4.130722e-01;ANN=C|missense_variant|MODERATE|LMJF5203_00022|LMJF5203_00022|transcript|LMJF5203_00022|protein_coding|1/1|c.52A>G|p.Met18Val|52/822|52/822|18/273||;Cases=103,1,207;Controls=0,0,0;CC_TREND=NaN;CC_GENO=NaN;CC_ALL=1.000e+00;CC_DOM=1.000e+00;CC_REC=1.000e+00;Private=Lineage_02	GT:PL:GQ	1/1:255,255,0:99	1/1:255,255,0:99	1/1:255,255,0:99	1/1:255,144,0:99	1/1:255,255,0:99	1/1:255,255,0:99	1/1:255,255,0:99	1/1:255,154,0:99	1/1:255,54,0:99	1/1:255,255,0:99	1/1:255,255,0:99	1/1:255,199,0:99	1/1:255,255,0:99	1/1:255,255,0:99	1/1:255,255,0:99	1/1:255,255,0:99	1/1:255,255,0:99	1/1:255,255,0:99	1/1:255,255,0:99	1/1:255,255,0:99	1/1:255,255,0:99	1/1:255,255,0:99	1/1:255,255,0:99	1/1:255,175,0:99	1/1:255,255,0:99	1/1:255,255,0:99	1/1:255,255,0:99	1/1:255,255,0:99	1/1:255,154,0:99	1/1:255,255,0:99	1/1:255,255,0:99	0/1:255,0,85:88	1/1:255,255,0:99	1/1:255,255,0:99	1/1:255,255,0:99	1/1:255,255,0:99	1/1:255,255,0:99	1/1:255,255,0:99	1/1:255,66,0:99	1/1:255,255,0:99	1/1:255,255,0:99	1/1:255,255,0:99	1/1:255,255,0:99	1/1:255,255,0:99	1/1:255,255,0:99	1/1:255,255,0:99	1/1:255,255,0:99	1/1:255,255,0:99	1/1:255,255,0:99	1/1:255,255,0:99	1/1:255,255,0:99	1/1:255,255,0:99	1/1:255,255,0:99	1/1:255,114,0:99	1/1:255,154,0:99	1/1:255,163,0:99	1/1:255,154,0:99	1/1:255,208,0:99	1/1:255,138,0:99	1/1:255,238,0:99	1/1:255,255,0:99	1/1:255,144,0:99	1/1:255,99,0:99	1/1:255,144,0:99	1/1:255,255,0:99	1/1:255,255,0:99	1/1:255,211,0:99	1/1:255,220,0:99	1/1:255,250,0:99	1/1:255,223,0:99	1/1:255,187,0:99	1/1:255,255,0:99	1/1:255,255,0:99	1/1:255,208,0:99	1/1:255,255,0:99	1/1:255,235,0:99	1/1:255,208,0:99	1/1:255,95,0:99	1/1:255,169,0:99	1/1:255,255,0:99	1/1:255,223,0:99	1/1:255,255,0:99	1/1:255,255,0:99	1/1:255,255,0:99	1/1:255,255,0:99	1/1:255,240,0:99	1/1:255,255,0:99	1/1:255,255,0:99	1/1:255,255,0:99	1/1:255,169,0:99	1/1:255,224,0:99	1/1:255,255,0:99	1/1:255,255,0:99	1/1:255,255,0:99	1/1:255,255,0:99	1/1:255,214,0:99	1/1:255,218,0:99	1/1:255,255,0:99	1/1:255,255,0:99	1/1:255,255,0:99	1/1:255,255,0:99	1/1:255,255,0:99	1/1:255,255,0:99	1/1:255,138,0:99	.	.	.	.	.	.	.	.	.	.	.	.	.	.	.	.	.	.	.	.	.	.	.	.	.	.	.	.	.	.	.	.	.	.	.	.	.	.	.	.	.	.	.	.	.	.	.	.	.	.	.	.	.	.	.	.	.	.	.	.	.	.	.	.	.	.	.	.	.	.	.	.	.	.	.	.	.	.	.	.	.	.	.	.	.	.	.	.	.	.	.	.	.	.	.	.	.	.	.	.	.	.	.	.	.	.	.	.	.	.	.	.	.	.	.	.	.	.	.	.
JF5203_chromosome	26024	.	G	A	220.41	.	AC1=2;AC=209;AF1=1;AN=210;DP4=169,124,13226,13740;DP=28712;FQ=-282;MQ=60;PV4=1,1,0.48,1;RPB=1.720665e+00;SF=0,1,2,3,4,5,6,7,8,9,10,11,12,13,14,15,16,17,18,19,20,21,22,23,24,25,26,27,28,29,30,31,32,33,34,35,36,37,38,39,40,41,42,43,44,45,46,47,48,49,50,51,52,53,54,55,56,57,58,59,60,61,62,63,64,65,66,67,68,69,70,71,72,73,74,75,76,77,78,79,80,81,82,83,84,85,86,87,88,89,90,91,92,93,94,95,96,97,98,99,100,101,102,103,162;VDB=1.109967e-01;ANN=A|missense_variant|MODERATE|LMJF5203_00022|LMJF5203_00022|transcript|LMJF5203_00022|protein_coding|1/1|c.11C>T|p.Ser4Phe|11/822|11/822|4/273||;Cases=104,0,208;Controls=0,1,1;CC_TREND=0.000e+00;CC_GENO=NaN;CC_ALL=9.524e-03;CC_DOM=9.524e-03;CC_REC=1.000e+00	GT:GQ:PL	1/1:99:255,255,0	1/1:99:255,255,0	1/1:99:255,255,0	1/1:99:255,135,0	1/1:99:255,255,0	1/1:99:255,255,0	1/1:99:255,255,0	1/1:99:255,196,0	1/1:99:255,69,0	1/1:99:255,255,0	1/1:99:255,255,0	1/1:99:255,184,0	1/1:99:255,255,0	1/1:99:255,255,0	1/1:99:255,255,0	1/1:99:255,255,0	1/1:99:255,255,0	1/1:99:255,255,0	1/1:99:255,255,0	1/1:99:255,255,0	1/1:99:255,255,0	1/1:99:255,255,0	1/1:99:255,255,0	1/1:99:255,165,0	1/1:99:255,255,0	1/1:99:255,255,0	1/1:99:255,255,0	1/1:99:255,255,0	1/1:99:255,160,0	1/1:99:255,255,0	1/1:99:255,255,0	1/1:21:255,12,0	1/1:99:255,255,0	1/1:99:255,255,0	1/1:99:255,255,0	1/1:99:255,255,0	1/1:99:255,255,0	1/1:99:255,255,0	1/1:99:255,96,0	1/1:99:255,255,0	1/1:99:255,255,0	1/1:99:255,255,0	1/1:99:255,255,0	1/1:99:255,255,0	1/1:99:255,255,0	1/1:99:255,255,0	1/1:99:255,255,0	1/1:99:255,255,0	1/1:99:255,255,0	1/1:99:255,255,0	1/1:99:255,255,0	1/1:99:255,255,0	1/1:99:255,250,0	1/1:99:255,108,0	1/1:99:255,144,0	1/1:99:255,141,0	1/1:99:255,154,0	1/1:99:255,186,0	1/1:99:255,154,0	1/1:99:255,235,0	1/1:99:255,255,0	1/1:99:255,154,0	1/1:99:255,105,0	1/1:99:255,148,0	1/1:99:255,250,0	1/1:99:255,238,0	1/1:99:255,202,0	1/1:99:255,211,0	1/1:99:255,255,0	1/1:99:255,202,0	1/1:99:255,181,0	1/1:99:255,255,0	1/1:99:255,255,0	1/1:99:255,178,0	1/1:99:255,255,0	1/1:99:255,208,0	1/1:99:255,172,0	1/1:99:255,110,0	1/1:99:255,148,0	1/1:99:255,255,0	1/1:99:255,214,0	1/1:99:255,255,0	1/1:99:255,255,0	1/1:99:255,255,0	1/1:99:255,255,0	1/1:99:255,255,0	1/1:99:255,255,0	1/1:99:255,255,0	1/1:99:255,255,0	1/1:99:255,154,0	1/1:99:255,229,0	1/1:99:255,255,0	1/1:99:255,255,0	1/1:99:255,255,0	1/1:99:255,255,0	1/1:99:255,208,0	1/1:99:255,255,0	1/1:99:255,255,0	1/1:99:255,255,0	1/1:99:255,255,0	1/1:99:255,255,0	1/1:99:255,255,0	1/1:99:255,255,0	1/1:99:255,100,0	.	.	.	.	.	.	.	.	.	.	.	.	.	.	.	.	.	.	.	.	.	.	.	.	.	.	.	.	.	.	.	.	.	.	.	.	.	.	.	.	.	.	.	.	.	.	.	.	.	.	.	.	.	.	.	.	.	.	0/1:87:84,0,255	.	.	.	.	.	.	.	.	.	.	.	.	.	.	.	.	.	.	.	.	.	.	.	.	.	.	.	.	.	.	.	.	.	.	.	.	.	.	.	.	.	.	.	.	.	.	.	.	.	.	.	.	.	.	.	.	.	.	.	.	.
JF5203_chromosome	26027	.	T	G	220.43	.	AC1=2;AC=209;AF1=1;AN=210;DP4=86,71,13317,13705;DP=28471;FQ=-282;MQ=60;PV4=0.49,1,0.48,1;RPB=1.715075e+00;SF=0,1,2,3,4,5,6,7,8,9,10,11,12,13,14,15,16,17,18,19,20,21,22,23,24,25,26,27,28,29,30,31,32,33,34,35,36,37,38,39,40,41,42,43,44,45,46,47,48,49,50,51,52,53,54,55,56,57,58,59,60,61,62,63,64,65,66,67,68,69,70,71,72,73,74,75,76,77,78,79,80,81,82,83,84,85,86,87,88,89,90,91,92,93,94,95,96,97,98,99,100,101,102,103,162;VDB=1.377687e-01;ANN=G|missense_variant|MODERATE|LMJF5203_00022|LMJF5203_00022|transcript|LMJF5203_00022|protein_coding|1/1|c.8A>C|p.Asn3Thr|8/822|8/822|3/273||;Cases=104,0,208;Controls=0,1,1;CC_TREND=0.000e+00;CC_GENO=NaN;CC_ALL=9.524e-03;CC_DOM=9.524e-03;CC_REC=1.000e+00	GT:PL:GQ	1/1:255,255,0:99	1/1:255,255,0:99	1/1:255,255,0:99	1/1:255,138,0:99	1/1:255,255,0:99	1/1:255,255,0:99	1/1:255,255,0:99	1/1:255,196,0:99	1/1:255,69,0:99	1/1:255,255,0:99	1/1:255,255,0:99	1/1:255,178,0:99	1/1:255,255,0:99	1/1:255,255,0:99	1/1:255,255,0:99	1/1:255,255,0:99	1/1:255,255,0:99	1/1:255,255,0:99	1/1:255,255,0:99	1/1:255,255,0:99	1/1:255,255,0:99	1/1:255,255,0:99	1/1:255,255,0:99	1/1:255,187,0:99	1/1:255,255,0:99	1/1:255,255,0:99	1/1:255,255,0:99	1/1:255,255,0:99	1/1:255,163,0:99	1/1:255,255,0:99	1/1:255,255,0:99	1/1:255,15,0:27	1/1:255,255,0:99	1/1:255,255,0:99	1/1:255,255,0:99	1/1:255,255,0:99	1/1:255,255,0:99	1/1:255,255,0:99	1/1:255,96,0:99	1/1:255,255,0:99	1/1:255,255,0:99	1/1:255,255,0:99	1/1:255,255,0:99	1/1:255,255,0:99	1/1:255,255,0:99	1/1:255,255,0:99	1/1:255,255,0:99	1/1:255,255,0:99	1/1:255,255,0:99	1/1:255,255,0:99	1/1:255,255,0:99	1/1:255,255,0:99	1/1:255,244,0:99	1/1:255,114,0:99	1/1:255,144,0:99	1/1:255,138,0:99	1/1:255,157,0:99	1/1:255,230,0:99	1/1:255,148,0:99	1/1:255,226,0:99	1/1:255,255,0:99	1/1:255,157,0:99	1/1:255,105,0:99	1/1:255,148,0:99	1/1:255,244,0:99	1/1:255,232,0:99	1/1:255,208,0:99	1/1:255,208,0:99	1/1:255,255,0:99	1/1:255,202,0:99	1/1:255,181,0:99	1/1:255,255,0:99	1/1:255,255,0:99	1/1:255,184,0:99	1/1:255,255,0:99	1/1:255,214,0:99	1/1:255,163,0:99	1/1:255,106,0:99	1/1:255,141,0:99	1/1:255,255,0:99	1/1:255,214,0:99	1/1:255,255,0:99	1/1:255,255,0:99	1/1:255,255,0:99	1/1:255,255,0:99	1/1:255,255,0:99	1/1:255,255,0:99	1/1:255,255,0:99	1/1:255,255,0:99	1/1:255,157,0:99	1/1:255,236,0:99	1/1:255,255,0:99	1/1:255,255,0:99	1/1:255,255,0:99	1/1:255,255,0:99	1/1:255,208,0:99	1/1:255,249,0:99	1/1:255,255,0:99	1/1:255,255,0:99	1/1:255,255,0:99	1/1:255,255,0:99	1/1:255,255,0:99	1/1:255,255,0:99	1/1:255,120,0:99	.	.	.	.	.	.	.	.	.	.	.	.	.	.	.	.	.	.	.	.	.	.	.	.	.	.	.	.	.	.	.	.	.	.	.	.	.	.	.	.	.	.	.	.	.	.	.	.	.	.	.	.	.	.	.	.	.	.	0/1:87,0,255:90	.	.	.	.	.	.	.	.	.	.	.	.	.	.	.	.	.	.	.	.	.	.	.	.	.	.	.	.	.	.	.	.	.	.	.	.	.	.	.	.	.	.	.	.	.	.	.	.	.	.	.	.	.	.	.	.	.	.	.	.	.
JF5203_chromosome	26112	.	A	G	222.03	.	AC1=2;AC=203;AF1=1;AN=204;DP4=54,70,15316,12703;DP=29719;FQ=-282;MQ=60;PV4=1,1,1,0.37;RPB=-8.837032e-01;SF=0,1,2,4,5,6,7,8,9,10,11,12,13,14,15,16,17,18,19,20,21,22,23,24,25,26,27,28,29,30,31,32,33,34,35,36,37,38,39,40,41,42,43,44,45,46,47,48,49,50,51,52,53,54,55,56,57,58,59,60,61,62,63,64,65,66,67,68,69,70,71,72,73,74,75,76,77,78,80,81,82,83,84,85,86,87,88,89,90,91,92,93,94,95,96,97,98,99,100,101,102,103;VDB=4.705212e-01;ANN=G|intergenic_region|MODIFIER|LMJF5203_00022-LMJF5203_00023|LMJF5203_00022-LMJF5203_00023|intergenic_region|LMJF5203_00022-LMJF5203_00023|||n.26112A>G||||||;Cases=101,1,203;Controls=0,0,0;CC_TREND=NaN;CC_GENO=NaN;CC_ALL=1.000e+00;CC_DOM=1.000e+00;CC_REC=1.000e+00;Private=Lineage_02	GT:GQ:PL	1/1:99:255,255,0	1/1:99:255,255,0	1/1:99:255,255,0	.	1/1:99:255,255,0	1/1:99:255,255,0	1/1:99:255,255,0	1/1:99:255,160,0	1/1:99:255,66,0	1/1:99:255,255,0	1/1:99:255,255,0	1/1:99:255,141,0	1/1:99:255,255,0	1/1:99:255,255,0	1/1:99:255,255,0	1/1:99:255,255,0	1/1:99:255,255,0	1/1:99:255,255,0	1/1:99:255,255,0	1/1:99:255,255,0	1/1:99:255,255,0	1/1:99:255,255,0	1/1:99:255,255,0	1/1:99:255,141,0	1/1:99:255,255,0	1/1:99:255,255,0	1/1:99:255,255,0	1/1:99:255,255,0	1/1:99:255,181,0	1/1:99:255,255,0	1/1:99:255,255,0	0/1:24:255,0,21	1/1:99:255,255,0	1/1:99:255,255,0	1/1:99:255,255,0	1/1:99:255,255,0	1/1:99:255,255,0	1/1:99:255,255,0	1/1:99:255,77,0	1/1:99:255,255,0	1/1:99:255,255,0	1/1:99:255,255,0	1/1:99:255,255,0	1/1:99:255,255,0	1/1:99:255,255,0	1/1:99:255,255,0	1/1:99:255,255,0	1/1:99:255,255,0	1/1:99:255,255,0	1/1:99:255,255,0	1/1:99:255,255,0	1/1:99:255,255,0	1/1:99:255,255,0	1/1:99:255,114,0	1/1:99:255,129,0	1/1:99:255,144,0	1/1:99:255,184,0	1/1:99:255,122,0	1/1:99:255,138,0	1/1:99:255,232,0	1/1:99:255,184,0	1/1:99:255,102,0	1/1:99:255,93,0	1/1:99:255,148,0	1/1:99:255,255,0	1/1:99:255,205,0	1/1:99:255,169,0	1/1:99:255,205,0	1/1:99:255,214,0	1/1:99:255,190,0	1/1:99:255,190,0	1/1:99:255,255,0	1/1:99:255,255,0	1/1:99:255,211,0	1/1:99:255,255,0	1/1:99:255,199,0	1/1:99:255,178,0	1/1:99:255,114,0	1/1:99:255,175,0	.	1/1:99:255,232,0	1/1:99:255,187,0	1/1:99:255,255,0	1/1:99:255,255,0	1/1:99:255,255,0	1/1:99:255,255,0	1/1:99:255,255,0	1/1:99:255,255,0	1/1:99:255,255,0	1/1:99:255,127,0	1/1:99:255,192,0	1/1:99:255,255,0	1/1:99:255,255,0	1/1:99:255,255,0	1/1:99:255,255,0	1/1:99:255,187,0	1/1:99:255,74,0	1/1:99:255,255,0	1/1:99:255,255,0	1/1:99:255,255,0	1/1:99:255,255,0	1/1:99:255,255,0	1/1:99:255,255,0	1/1:99:255,202,0	.	.	.	.	.	.	.	.	.	.	.	.	.	.	.	.	.	.	.	.	.	.	.	.	.	.	.	.	.	.	.	.	.	.	.	.	.	.	.	.	.	.	.	.	.	.	.	.	.	.	.	.	.	.	.	.	.	.	.	.	.	.	.	.	.	.	.	.	.	.	.	.	.	.	.	.	.	.	.	.	.	.	.	.	.	.	.	.	.	.	.	.	.	.	.	.	.	.	.	.	.	.	.	.	.	.	.	.	.	.	.	.	.	.	.	.	.	.	.	.
JF5203_chromosome	26121	.	G	A	222.03	.	AC1=2;AC=207;AF1=1;AN=208;DP4=57,65,15216,13155;DP=29905;FQ=-282;MQ=60;PV4=1,1,1,1;RPB=-1.151309e+00;SF=0,1,2,3,4,5,6,7,8,9,10,11,12,13,14,15,16,17,18,19,20,21,22,23,24,25,26,27,28,29,30,31,32,33,34,35,36,37,38,39,40,41,42,43,44,45,46,47,48,49,50,51,52,53,54,55,56,57,58,59,60,61,62,63,64,65,66,67,68,69,70,71,72,73,74,75,76,77,78,79,80,81,82,83,84,85,86,87,88,89,90,91,92,93,94,95,96,97,98,99,100,101,102,103;VDB=2.510796e-01;ANN=A|intergenic_region|MODIFIER|LMJF5203_00022-LMJF5203_00023|LMJF5203_00022-LMJF5203_00023|intergenic_region|LMJF5203_00022-LMJF5203_00023|||n.26121G>A||||||;Cases=103,1,207;Controls=0,0,0;CC_TREND=NaN;CC_GENO=NaN;CC_ALL=1.000e+00;CC_DOM=1.000e+00;CC_REC=1.000e+00;Private=Lineage_02	GT:GQ:PL	1/1:99:255,255,0	1/1:99:255,255,0	1/1:99:255,255,0	1/1:99:255,175,0	1/1:99:255,255,0	1/1:99:255,255,0	1/1:99:255,255,0	1/1:99:255,138,0	1/1:99:255,60,0	1/1:99:255,255,0	1/1:99:255,255,0	1/1:99:255,155,0	1/1:99:255,255,0	1/1:99:255,255,0	1/1:99:255,255,0	1/1:99:255,255,0	1/1:99:255,255,0	1/1:99:255,255,0	1/1:99:255,255,0	1/1:99:255,255,0	1/1:99:255,255,0	1/1:99:255,255,0	1/1:99:255,255,0	1/1:99:255,126,0	1/1:99:255,255,0	1/1:99:255,255,0	1/1:99:255,255,0	1/1:99:255,255,0	1/1:99:255,199,0	1/1:99:255,255,0	1/1:99:255,255,0	0/1:42:255,0,39	1/1:99:255,255,0	1/1:99:255,255,0	1/1:99:255,255,0	1/1:99:255,255,0	1/1:99:255,255,0	1/1:99:255,255,0	1/1:99:255,84,0	1/1:99:255,255,0	1/1:99:255,255,0	1/1:99:255,255,0	1/1:99:255,255,0	1/1:99:255,255,0	1/1:99:255,255,0	1/1:99:255,255,0	1/1:99:255,255,0	1/1:99:255,255,0	1/1:99:255,255,0	1/1:99:255,255,0	1/1:99:255,255,0	1/1:99:255,255,0	1/1:99:255,255,0	1/1:99:255,126,0	1/1:99:255,129,0	1/1:99:255,148,0	1/1:99:255,196,0	1/1:99:255,145,0	1/1:99:255,141,0	1/1:99:255,217,0	1/1:99:255,178,0	1/1:99:255,108,0	1/1:99:255,99,0	1/1:99:255,141,0	1/1:99:255,255,0	1/1:99:255,214,0	1/1:99:255,160,0	1/1:99:255,208,0	1/1:99:255,217,0	1/1:99:255,196,0	1/1:99:255,193,0	1/1:99:255,255,0	1/1:99:255,255,0	1/1:99:255,199,0	1/1:99:255,255,0	1/1:99:255,208,0	1/1:99:255,184,0	1/1:99:255,108,0	1/1:99:255,184,0	1/1:99:255,217,0	1/1:99:255,232,0	1/1:99:255,190,0	1/1:99:255,255,0	1/1:99:255,255,0	1/1:99:255,255,0	1/1:99:255,213,0	1/1:99:255,255,0	1/1:99:255,255,0	1/1:99:255,255,0	1/1:99:255,132,0	1/1:99:255,246,0	1/1:99:255,255,0	1/1:99:255,255,0	1/1:99:255,255,0	1/1:99:255,255,0	1/1:99:255,199,0	1/1:99:255,53,0	1/1:99:255,255,0	1/1:99:255,255,0	1/1:99:255,255,0	1/1:99:255,255,0	1/1:99:255,255,0	1/1:99:255,255,0	1/1:99:255,190,0	.	.	.	.	.	.	.	.	.	.	.	.	.	.	.	.	.	.	.	.	.	.	.	.	.	.	.	.	.	.	.	.	.	.	.	.	.	.	.	.	.	.	.	.	.	.	.	.	.	.	.	.	.	.	.	.	.	.	.	.	.	.	.	.	.	.	.	.	.	.	.	.	.	.	.	.	.	.	.	.	.	.	.	.	.	.	.	.	.	.	.	.	.	.	.	.	.	.	.	.	.	.	.	.	.	.	.	.	.	.	.	.	.	.	.	.	.	.	.	.
JF5203_chromosome	26159	.	A	G	222.06	.	AC1=2;AC=207;AF1=1;AN=208;DP4=74,112,12427,10618;DP=23792;FQ=-282;MQ=60;PV4=0.43,1,1,1;RPB=1.396527e+00;SF=0,1,2,3,4,5,6,7,8,9,10,11,12,13,14,15,16,17,18,19,20,21,22,23,24,25,26,27,28,29,30,31,32,33,34,35,36,37,38,39,40,41,42,43,44,45,46,47,48,49,50,51,52,53,54,55,56,57,58,59,60,61,62,63,64,65,66,67,68,69,70,71,72,73,74,75,76,77,78,79,80,81,82,83,84,85,86,87,88,89,90,91,92,93,94,95,96,97,98,99,100,101,102,103;VDB=8.329575e-06;ANN=G|intergenic_region|MODIFIER|LMJF5203_00022-LMJF5203_00023|LMJF5203_00022-LMJF5203_00023|intergenic_region|LMJF5203_00022-LMJF5203_00023|||n.26159A>G||||||;Cases=103,1,207;Controls=0,0,0;CC_TREND=NaN;CC_GENO=NaN;CC_ALL=1.000e+00;CC_DOM=1.000e+00;CC_REC=1.000e+00;Private=Lineage_02	GT:GQ:PL	1/1:99:255,255,0	1/1:99:255,255,0	1/1:99:255,255,0	1/1:99:255,91,0	1/1:99:255,255,0	1/1:99:255,255,0	1/1:99:255,255,0	1/1:99:255,81,0	1/1:99:255,54,0	1/1:99:255,255,0	1/1:99:255,255,0	1/1:99:255,146,0	1/1:99:255,255,0	1/1:99:255,255,0	1/1:99:255,255,0	1/1:99:255,244,0	1/1:99:255,255,0	1/1:99:255,255,0	1/1:99:255,255,0	1/1:99:255,255,0	1/1:99:255,255,0	1/1:99:255,255,0	1/1:99:255,255,0	1/1:99:255,111,0	1/1:99:255,255,0	1/1:99:255,255,0	1/1:99:255,255,0	1/1:99:255,255,0	1/1:99:255,163,0	1/1:99:255,255,0	1/1:99:255,255,0	0/1:57:255,0,54	1/1:99:255,255,0	1/1:99:255,255,0	1/1:99:255,255,0	1/1:99:255,255,0	1/1:99:255,255,0	1/1:99:255,255,0	1/1:99:255,108,0	1/1:99:255,255,0	1/1:99:255,255,0	1/1:99:255,255,0	1/1:99:255,255,0	1/1:99:255,255,0	1/1:99:255,255,0	1/1:99:255,255,0	1/1:99:255,255,0	1/1:99:255,255,0	1/1:99:255,255,0	1/1:99:255,255,0	1/1:99:255,255,0	1/1:99:255,210,0	1/1:99:255,232,0	1/1:99:255,117,0	1/1:99:255,138,0	1/1:99:255,148,0	1/1:99:255,184,0	1/1:99:255,94,0	1/1:99:255,132,0	1/1:99:255,214,0	1/1:99:255,169,0	1/1:99:255,72,0	1/1:99:255,84,0	1/1:99:255,75,0	1/1:99:255,232,0	1/1:99:255,190,0	1/1:99:255,141,0	1/1:99:255,182,0	1/1:99:255,181,0	1/1:99:255,166,0	1/1:99:255,163,0	1/1:99:255,241,0	1/1:99:255,255,0	1/1:99:255,181,0	1/1:99:255,255,0	1/1:99:255,172,0	1/1:99:255,187,0	1/1:99:255,95,0	1/1:99:255,175,0	1/1:99:255,208,0	1/1:99:255,235,0	1/1:99:255,157,0	1/1:99:255,255,0	1/1:99:255,255,0	1/1:99:255,255,0	1/1:99:255,179,0	1/1:99:255,255,0	1/1:99:255,255,0	1/1:99:255,255,0	1/1:99:255,67,0	1/1:99:255,173,0	1/1:99:255,255,0	1/1:99:255,255,0	1/1:99:255,255,0	1/1:99:255,255,0	1/1:99:255,148,0	1/1:7:255,4,0	1/1:99:255,255,0	1/1:99:255,255,0	1/1:99:255,255,0	1/1:99:255,255,0	1/1:99:255,255,0	1/1:99:255,255,0	1/1:99:255,172,0	.	.	.	.	.	.	.	.	.	.	.	.	.	.	.	.	.	.	.	.	.	.	.	.	.	.	.	.	.	.	.	.	.	.	.	.	.	.	.	.	.	.	.	.	.	.	.	.	.	.	.	.	.	.	.	.	.	.	.	.	.	.	.	.	.	.	.	.	.	.	.	.	.	.	.	.	.	.	.	.	.	.	.	.	.	.	.	.	.	.	.	.	.	.	.	.	.	.	.	.	.	.	.	.	.	.	.	.	.	.	.	.	.	.	.	.	.	.	.	.
JF5203_chromosome	26160	.	A	T	222.07	.	AC1=2;AC=206;AF1=1;AN=208;DP4=70,114,12385,10566;DP=23587;FQ=-282;MQ=60;PV4=0.43,1,1,1;RPB=1.391030e+00;SF=0,1,2,3,4,5,6,7,8,9,10,11,12,13,14,15,16,17,18,19,20,21,22,23,24,25,26,27,28,29,30,31,32,33,34,35,36,37,38,39,40,41,42,43,44,45,46,47,48,49,50,51,52,53,54,55,56,57,58,59,60,61,62,63,64,65,66,67,68,69,70,71,72,73,74,75,76,77,78,79,80,81,82,83,84,85,86,87,88,89,90,91,92,93,94,95,96,97,98,99,100,101,102,103;VDB=2.576902e-06;ANN=T|intergenic_region|MODIFIER|LMJF5203_00022-LMJF5203_00023|LMJF5203_00022-LMJF5203_00023|intergenic_region|LMJF5203_00022-LMJF5203_00023|||n.26160A>T||||||;Cases=102,2,206;Controls=0,0,0;CC_TREND=NaN;CC_GENO=NaN;CC_ALL=1.000e+00;CC_DOM=1.000e+00;CC_REC=1.000e+00;Private=Lineage_02	GT:GQ:PL	1/1:99:255,255,0	1/1:99:255,255,0	1/1:99:255,255,0	1/1:99:255,89,0	1/1:99:255,255,0	1/1:99:255,255,0	1/1:99:255,255,0	1/1:99:255,81,0	1/1:99:255,54,0	1/1:99:255,255,0	1/1:99:255,255,0	1/1:99:255,143,0	1/1:99:255,255,0	1/1:99:255,255,0	1/1:99:255,255,0	1/1:99:255,247,0	1/1:99:255,255,0	1/1:99:255,255,0	1/1:99:255,255,0	1/1:99:255,255,0	1/1:99:255,255,0	1/1:99:255,255,0	1/1:99:255,255,0	1/1:99:255,105,0	1/1:99:255,255,0	1/1:99:255,255,0	1/1:99:255,255,0	1/1:99:255,255,0	1/1:99:255,163,0	1/1:99:255,255,0	1/1:99:255,255,0	0/1:62:255,0,59	1/1:99:255,255,0	1/1:99:255,255,0	1/1:99:255,255,0	1/1:99:255,255,0	1/1:99:255,255,0	1/1:99:255,255,0	1/1:99:255,108,0	1/1:99:255,255,0	1/1:99:255,255,0	1/1:99:255,255,0	1/1:99:255,255,0	1/1:99:255,255,0	1/1:99:255,255,0	1/1:99:255,255,0	1/1:99:255,255,0	1/1:99:255,255,0	1/1:99:255,255,0	1/1:99:255,255,0	1/1:99:255,255,0	1/1:99:255,202,0	1/1:99:255,229,0	1/1:99:255,117,0	1/1:99:255,138,0	1/1:99:255,151,0	1/1:99:255,187,0	1/1:99:255,127,0	1/1:99:255,129,0	1/1:99:255,205,0	1/1:99:255,172,0	1/1:99:255,72,0	1/1:99:255,84,0	1/1:99:255,75,0	1/1:99:255,232,0	1/1:99:255,190,0	1/1:99:255,141,0	1/1:99:255,182,0	1/1:99:255,181,0	1/1:99:255,169,0	1/1:99:255,163,0	1/1:99:255,244,0	1/1:99:255,255,0	1/1:99:255,187,0	1/1:99:255,255,0	1/1:99:255,93,0	1/1:99:255,190,0	1/1:99:255,100,0	1/1:99:255,175,0	1/1:99:255,211,0	1/1:99:255,235,0	1/1:99:255,154,0	1/1:99:255,255,0	1/1:99:255,255,0	1/1:99:255,255,0	1/1:99:255,176,0	1/1:99:255,255,0	1/1:99:255,255,0	1/1:99:255,255,0	1/1:99:255,63,0	1/1:99:255,174,0	1/1:99:255,255,0	1/1:99:255,255,0	1/1:99:255,255,0	1/1:99:255,255,0	1/1:99:255,151,0	0/1:4:255,0,1	1/1:99:255,255,0	1/1:99:255,255,0	1/1:99:255,255,0	1/1:99:255,255,0	1/1:99:255,255,0	1/1:99:255,255,0	1/1:99:255,158,0	.	.	.	.	.	.	.	.	.	.	.	.	.	.	.	.	.	.	.	.	.	.	.	.	.	.	.	.	.	.	.	.	.	.	.	.	.	.	.	.	.	.	.	.	.	.	.	.	.	.	.	.	.	.	.	.	.	.	.	.	.	.	.	.	.	.	.	.	.	.	.	.	.	.	.	.	.	.	.	.	.	.	.	.	.	.	.	.	.	.	.	.	.	.	.	.	.	.	.	.	.	.	.	.	.	.	.	.	.	.	.	.	.	.	.	.	.	.	.	.
JF5203_chromosome	26162	.	T	A	222.07	.	AC1=2;AC=206;AF1=1;AN=208;DP4=66,71,12417,10726;DP=23551;FQ=-282;MQ=60;PV4=0.42,1,0.47,0.29;RPB=-1.218318e+00;SF=0,1,2,3,4,5,6,7,8,9,10,11,12,13,14,15,16,17,18,19,20,21,22,23,24,25,26,27,28,29,30,31,32,33,34,35,36,37,38,39,40,41,42,43,44,45,46,47,48,49,50,51,52,53,54,55,56,57,58,59,60,61,62,63,64,65,66,67,68,69,70,71,72,73,74,75,76,77,78,79,80,81,82,83,84,85,86,87,88,89,90,91,92,93,94,95,96,97,98,99,100,101,102,103;VDB=5.250321e-07;ANN=A|intergenic_region|MODIFIER|LMJF5203_00022-LMJF5203_00023|LMJF5203_00022-LMJF5203_00023|intergenic_region|LMJF5203_00022-LMJF5203_00023|||n.26162T>A||||||;Cases=102,2,206;Controls=0,0,0;CC_TREND=NaN;CC_GENO=NaN;CC_ALL=1.000e+00;CC_DOM=1.000e+00;CC_REC=1.000e+00;Private=Lineage_02	GT:GQ:PL	1/1:99:255,255,0	1/1:99:255,255,0	1/1:99:255,255,0	1/1:99:255,111,0	1/1:99:255,255,0	1/1:99:255,255,0	1/1:99:255,255,0	1/1:99:255,81,0	1/1:99:255,54,0	1/1:99:255,255,0	1/1:99:255,255,0	1/1:99:255,146,0	1/1:99:255,255,0	1/1:99:255,255,0	1/1:99:255,255,0	1/1:99:255,250,0	1/1:99:255,255,0	1/1:99:255,255,0	1/1:99:255,255,0	1/1:99:255,255,0	1/1:99:255,255,0	1/1:99:255,255,0	1/1:99:255,255,0	1/1:99:255,111,0	1/1:99:255,255,0	1/1:99:255,255,0	1/1:99:255,255,0	1/1:99:255,255,0	1/1:99:255,163,0	1/1:99:255,255,0	1/1:99:255,255,0	0/1:57:255,0,54	1/1:99:255,255,0	1/1:99:255,255,0	1/1:99:255,255,0	1/1:99:255,255,0	1/1:99:255,255,0	1/1:99:255,255,0	1/1:99:255,111,0	1/1:99:255,255,0	1/1:99:255,255,0	1/1:99:255,255,0	1/1:99:255,255,0	1/1:99:255,255,0	1/1:99:255,255,0	1/1:99:255,255,0	1/1:99:255,255,0	1/1:99:255,255,0	1/1:99:255,255,0	1/1:99:255,255,0	1/1:99:255,255,0	1/1:99:255,205,0	1/1:99:255,212,0	1/1:99:255,117,0	1/1:99:255,138,0	1/1:99:255,151,0	1/1:99:255,187,0	1/1:99:255,124,0	1/1:99:255,121,0	1/1:99:255,214,0	1/1:99:255,172,0	1/1:99:255,72,0	1/1:99:255,84,0	1/1:99:255,75,0	1/1:99:255,232,0	1/1:99:255,193,0	1/1:99:255,144,0	1/1:99:255,202,0	1/1:99:255,181,0	1/1:99:255,163,0	1/1:99:255,163,0	1/1:99:255,247,0	1/1:99:255,255,0	1/1:99:255,187,0	1/1:99:255,255,0	1/1:99:255,172,0	1/1:99:255,190,0	1/1:99:255,114,0	1/1:99:255,178,0	1/1:99:255,211,0	1/1:99:255,235,0	1/1:99:255,157,0	1/1:99:255,255,0	1/1:99:255,255,0	1/1:99:255,255,0	1/1:99:255,170,0	1/1:99:255,255,0	1/1:99:255,255,0	1/1:99:255,255,0	1/1:99:255,68,0	1/1:99:255,185,0	1/1:99:255,255,0	1/1:99:255,255,0	1/1:99:255,255,0	1/1:99:255,255,0	1/1:99:255,148,0	0/1:7:255,0,4	1/1:99:255,255,0	1/1:99:255,255,0	1/1:99:255,255,0	1/1:99:255,255,0	1/1:99:255,255,0	1/1:99:255,255,0	1/1:99:255,196,0	.	.	.	.	.	.	.	.	.	.	.	.	.	.	.	.	.	.	.	.	.	.	.	.	.	.	.	.	.	.	.	.	.	.	.	.	.	.	.	.	.	.	.	.	.	.	.	.	.	.	.	.	.	.	.	.	.	.	.	.	.	.	.	.	.	.	.	.	.	.	.	.	.	.	.	.	.	.	.	.	.	.	.	.	.	.	.	.	.	.	.	.	.	.	.	.	.	.	.	.	.	.	.	.	.	.	.	.	.	.	.	.	.	.	.	.	.	.	.	.
JF5203_chromosome	26163	.	T	A	222.07	.	AC1=2;AC=206;AF1=1;AN=208;DP4=61,78,12427,10697;DP=23735;FQ=-282;MQ=60;PV4=1,0.41,1,0.35;RPB=-1.508757e+00;SF=0,1,2,3,4,5,6,7,8,9,10,11,12,13,14,15,16,17,18,19,20,21,22,23,24,25,26,27,28,29,30,31,32,33,34,35,36,37,38,39,40,41,42,43,44,45,46,47,48,49,50,51,52,53,54,55,56,57,58,59,60,61,62,63,64,65,66,67,68,69,70,71,72,73,74,75,76,77,78,79,80,81,82,83,84,85,86,87,88,89,90,91,92,93,94,95,96,97,98,99,100,101,102,103;VDB=2.832596e-07;ANN=A|intergenic_region|MODIFIER|LMJF5203_00022-LMJF5203_00023|LMJF5203_00022-LMJF5203_00023|intergenic_region|LMJF5203_00022-LMJF5203_00023|||n.26163T>A||||||;Cases=102,2,206;Controls=0,0,0;CC_TREND=NaN;CC_GENO=NaN;CC_ALL=1.000e+00;CC_DOM=1.000e+00;CC_REC=1.000e+00;Private=Lineage_02	GT:PL:GQ	1/1:255,255,0:99	1/1:255,255,0:99	1/1:255,255,0:99	1/1:255,111,0:99	1/1:255,255,0:99	1/1:255,255,0:99	1/1:255,255,0:99	1/1:255,81,0:99	1/1:255,54,0:99	1/1:255,255,0:99	1/1:255,255,0:99	1/1:255,146,0:99	1/1:255,255,0:99	1/1:255,255,0:99	1/1:255,255,0:99	1/1:255,250,0:99	1/1:255,255,0:99	1/1:255,255,0:99	1/1:255,255,0:99	1/1:255,255,0:99	1/1:255,255,0:99	1/1:255,255,0:99	1/1:255,255,0:99	1/1:255,111,0:99	1/1:255,255,0:99	1/1:255,255,0:99	1/1:255,255,0:99	1/1:255,255,0:99	1/1:255,160,0:99	1/1:255,255,0:99	1/1:255,255,0:99	0/1:255,0,52:55	1/1:255,255,0:99	1/1:255,255,0:99	1/1:255,255,0:99	1/1:255,255,0:99	1/1:255,255,0:99	1/1:255,255,0:99	1/1:255,111,0:99	1/1:255,255,0:99	1/1:255,255,0:99	1/1:255,255,0:99	1/1:255,255,0:99	1/1:255,255,0:99	1/1:255,255,0:99	1/1:255,255,0:99	1/1:255,255,0:99	1/1:255,255,0:99	1/1:255,255,0:99	1/1:255,255,0:99	1/1:255,255,0:99	1/1:255,223,0:99	1/1:255,212,0:99	1/1:255,117,0:99	1/1:255,132,0:99	1/1:255,151,0:99	1/1:255,187,0:99	1/1:255,53,0:99	1/1:255,121,0:99	1/1:255,208,0:99	1/1:255,175,0:99	1/1:255,72,0:99	1/1:255,84,0:99	1/1:255,75,0:99	1/1:255,232,0:99	1/1:255,196,0:99	1/1:255,138,0:99	1/1:255,202,0:99	1/1:255,181,0:99	1/1:255,169,0:99	1/1:255,160,0:99	1/1:255,247,0:99	1/1:255,255,0:99	1/1:255,187,0:99	1/1:255,255,0:99	1/1:255,172,0:99	1/1:255,187,0:99	1/1:255,111,0:99	1/1:255,178,0:99	1/1:255,211,0:99	1/1:255,235,0:99	1/1:255,157,0:99	1/1:255,255,0:99	1/1:255,255,0:99	1/1:255,255,0:99	1/1:255,176,0:99	1/1:255,255,0:99	1/1:255,255,0:99	1/1:255,255,0:99	1/1:255,57,0:99	1/1:255,173,0:99	1/1:255,255,0:99	1/1:255,255,0:99	1/1:255,255,0:99	1/1:255,255,0:99	1/1:255,151,0:99	0/1:255,0,1:4	1/1:255,255,0:99	1/1:255,255,0:99	1/1:255,255,0:99	1/1:255,255,0:99	1/1:255,255,0:99	1/1:255,255,0:99	1/1:255,196,0:99	.	.	.	.	.	.	.	.	.	.	.	.	.	.	.	.	.	.	.	.	.	.	.	.	.	.	.	.	.	.	.	.	.	.	.	.	.	.	.	.	.	.	.	.	.	.	.	.	.	.	.	.	.	.	.	.	.	.	.	.	.	.	.	.	.	.	.	.	.	.	.	.	.	.	.	.	.	.	.	.	.	.	.	.	.	.	.	.	.	.	.	.	.	.	.	.	.	.	.	.	.	.	.	.	.	.	.	.	.	.	.	.	.	.	.	.	.	.	.	.
JF5203_chromosome	26177	.	A	T	220.33	.	AC1=2;AC=208;AF1=1;AN=210;DP4=89,89,14546,13195;DP=28734;FQ=-282;MQ=60;PV4=1,1,1,1;RPB=-1.732054e+00;SF=0,1,2,3,4,5,6,7,8,9,10,11,12,13,14,15,16,17,18,19,20,21,22,23,24,25,26,27,28,29,30,31,32,33,34,35,36,37,38,39,40,41,42,43,44,45,46,47,48,49,50,51,52,53,54,55,56,57,58,59,60,61,62,63,64,65,66,67,68,69,70,71,72,73,74,75,76,77,78,79,80,81,82,83,84,85,86,87,88,89,90,91,92,93,94,95,96,97,98,99,100,101,102,103,162;VDB=5.233220e-01;ANN=T|intergenic_region|MODIFIER|LMJF5203_00022-LMJF5203_00023|LMJF5203_00022-LMJF5203_00023|intergenic_region|LMJF5203_00022-LMJF5203_00023|||n.26177A>T||||||;Cases=103,1,207;Controls=0,1,1;CC_TREND=5.563e-13;CC_GENO=NaN;CC_ALL=1.900e-02;CC_DOM=1.905e-02;CC_REC=1.000e+00	GT:PL:GQ	1/1:255,255,0:99	1/1:255,255,0:99	1/1:255,255,0:99	1/1:255,160,0:99	1/1:255,255,0:99	1/1:255,255,0:99	1/1:255,255,0:99	1/1:255,129,0:99	1/1:255,72,0:99	1/1:255,255,0:99	1/1:255,255,0:99	1/1:255,200,0:99	1/1:255,255,0:99	1/1:255,255,0:99	1/1:255,255,0:99	1/1:255,255,0:99	1/1:255,255,0:99	1/1:255,255,0:99	1/1:255,255,0:99	1/1:255,255,0:99	1/1:255,255,0:99	1/1:255,255,0:99	1/1:255,255,0:99	1/1:255,135,0:99	1/1:255,255,0:99	1/1:255,255,0:99	1/1:255,255,0:99	1/1:255,255,0:99	1/1:255,175,0:99	1/1:255,255,0:99	1/1:255,255,0:99	0/1:255,0,16:19	1/1:255,255,0:99	1/1:255,255,0:99	1/1:255,255,0:99	1/1:255,255,0:99	1/1:255,255,0:99	1/1:255,255,0:99	1/1:255,120,0:99	1/1:255,255,0:99	1/1:255,255,0:99	1/1:255,255,0:99	1/1:255,255,0:99	1/1:255,255,0:99	1/1:255,255,0:99	1/1:255,255,0:99	1/1:255,255,0:99	1/1:255,255,0:99	1/1:255,255,0:99	1/1:255,255,0:99	1/1:255,255,0:99	1/1:255,199,0:99	1/1:255,255,0:99	1/1:255,129,0:99	1/1:255,138,0:99	1/1:255,151,0:99	1/1:255,184,0:99	1/1:255,81,0:99	1/1:255,151,0:99	1/1:255,232,0:99	1/1:255,175,0:99	1/1:255,72,0:99	1/1:255,93,0:99	1/1:255,75,0:99	1/1:255,247,0:99	1/1:255,199,0:99	1/1:255,166,0:99	1/1:255,208,0:99	1/1:255,190,0:99	1/1:255,190,0:99	1/1:255,172,0:99	1/1:255,255,0:99	1/1:255,255,0:99	1/1:255,199,0:99	1/1:255,255,0:99	1/1:255,196,0:99	1/1:255,190,0:99	1/1:255,126,0:99	1/1:255,196,0:99	1/1:255,208,0:99	1/1:255,238,0:99	1/1:255,169,0:99	1/1:255,255,0:99	1/1:255,255,0:99	1/1:255,255,0:99	1/1:255,230,0:99	1/1:255,255,0:99	1/1:255,255,0:99	1/1:255,255,0:99	1/1:255,79,0:99	1/1:255,234,0:99	1/1:255,255,0:99	1/1:255,255,0:99	1/1:255,255,0:99	1/1:255,255,0:99	1/1:255,181,0:99	1/1:255,76,0:99	1/1:255,255,0:99	1/1:255,255,0:99	1/1:255,255,0:99	1/1:255,255,0:99	1/1:255,255,0:99	1/1:255,255,0:99	1/1:255,223,0:99	.	.	.	.	.	.	.	.	.	.	.	.	.	.	.	.	.	.	.	.	.	.	.	.	.	.	.	.	.	.	.	.	.	.	.	.	.	.	.	.	.	.	.	.	.	.	.	.	.	.	.	.	.	.	.	.	.	.	0/1:74,0,255:77	.	.	.	.	.	.	.	.	.	.	.	.	.	.	.	.	.	.	.	.	.	.	.	.	.	.	.	.	.	.	.	.	.	.	.	.	.	.	.	.	.	.	.	.	.	.	.	.	.	.	.	.	.	.	.	.	.	.	.	.	.
JF5203_chromosome	26181	.	G	A	222.0	.	AC1=2;AC=222;AF1=1;AN=222;DP4=56,68,15840,14113;DP=31220;FQ=-282;MQ=60;PV4=1,0.35,1,1;RPB=-1.644484e+00;SF=0,1,2,3,4,5,6,7,8,9,10,11,12,13,14,15,16,17,18,19,20,21,22,23,24,25,26,27,28,29,30,31,32,33,34,35,36,37,38,39,40,41,42,43,44,45,46,47,48,49,50,51,52,53,54,55,56,57,58,59,60,61,62,63,64,65,66,67,68,69,70,71,72,73,74,75,76,77,78,79,80,81,82,83,84,85,86,87,88,89,90,91,92,93,94,95,96,97,98,99,100,101,102,103,141,142,146,160,174,177,211;VDB=4.541473e-01;ANN=A|intergenic_region|MODIFIER|LMJF5203_00022-LMJF5203_00023|LMJF5203_00022-LMJF5203_00023|intergenic_region|LMJF5203_00022-LMJF5203_00023|||n.26181G>A||||||;Cases=104,0,208;Controls=7,0,14;CC_TREND=NaN;CC_GENO=NaN;CC_ALL=1.000e+00;CC_DOM=1.000e+00;CC_REC=1.000e+00	GT:GQ:PL	1/1:99:255,255,0	1/1:99:255,255,0	1/1:99:255,255,0	1/1:99:255,160,0	1/1:99:255,255,0	1/1:99:255,255,0	1/1:99:255,255,0	1/1:99:255,132,0	1/1:99:255,66,0	1/1:99:255,255,0	1/1:99:255,255,0	1/1:99:255,197,0	1/1:99:255,255,0	1/1:99:255,255,0	1/1:99:255,255,0	1/1:99:255,255,0	1/1:99:255,255,0	1/1:99:255,255,0	1/1:99:255,255,0	1/1:99:255,255,0	1/1:99:255,255,0	1/1:99:255,255,0	1/1:99:255,255,0	1/1:99:255,132,0	1/1:99:255,255,0	1/1:99:255,255,0	1/1:99:255,255,0	1/1:99:255,255,0	1/1:99:255,178,0	1/1:99:255,255,0	1/1:99:255,255,0	1/1:83:255,43,0	1/1:99:255,255,0	1/1:99:255,255,0	1/1:99:255,255,0	1/1:99:255,255,0	1/1:99:255,255,0	1/1:99:255,255,0	1/1:99:255,129,0	1/1:99:255,255,0	1/1:99:255,255,0	1/1:99:255,255,0	1/1:99:255,255,0	1/1:99:255,255,0	1/1:99:255,255,0	1/1:99:255,255,0	1/1:99:255,255,0	1/1:99:255,255,0	1/1:99:255,255,0	1/1:99:255,255,0	1/1:99:255,255,0	1/1:99:255,227,0	1/1:99:255,255,0	1/1:99:255,129,0	1/1:99:255,148,0	1/1:99:255,148,0	1/1:99:255,178,0	1/1:99:255,125,0	1/1:99:255,148,0	1/1:99:255,241,0	1/1:99:255,146,0	1/1:99:255,75,0	1/1:99:255,93,0	1/1:99:255,78,0	1/1:99:255,247,0	1/1:99:255,193,0	1/1:99:255,166,0	1/1:99:255,211,0	1/1:99:255,190,0	1/1:99:255,193,0	1/1:99:255,175,0	1/1:99:255,255,0	1/1:99:255,255,0	1/1:99:255,196,0	1/1:99:255,255,0	1/1:99:255,190,0	1/1:99:255,155,0	1/1:99:255,123,0	1/1:99:255,199,0	1/1:99:255,217,0	1/1:99:255,244,0	1/1:99:255,172,0	1/1:99:255,255,0	1/1:99:255,255,0	1/1:99:255,255,0	1/1:99:255,248,0	1/1:99:255,255,0	1/1:99:255,255,0	1/1:99:255,255,0	1/1:99:255,72,0	1/1:99:255,229,0	1/1:99:255,255,0	1/1:99:255,255,0	1/1:99:255,255,0	1/1:99:255,255,0	1/1:99:255,187,0	1/1:99:255,53,0	1/1:99:255,255,0	1/1:99:255,255,0	1/1:99:255,255,0	1/1:99:255,255,0	1/1:99:255,255,0	1/1:99:255,255,0	1/1:99:255,217,0	.	.	.	.	.	.	.	.	.	.	.	.	.	.	.	.	.	.	.	.	.	.	.	.	.	.	.	.	.	.	.	.	.	.	.	.	.	1/1:99:255,255,0	1/1:99:255,255,0	.	.	.	1/1:99:255,255,0	.	.	.	.	.	.	.	.	.	.	.	.	.	1/1:99:255,255,0	.	.	.	.	.	.	.	.	.	.	.	.	.	1/1:99:255,255,0	.	.	1/1:99:255,199,0	.	.	.	.	.	.	.	.	.	.	.	.	.	.	.	.	.	.	.	.	.	.	.	.	.	.	.	.	.	.	.	.	.	1/1:99:255,255,0	.	.	.	.	.	.	.	.	.	.	.	.
JF5203_chromosome	26269	.	T	C	222.04	.	AC1=2;AC=207;AF1=1;AN=208;DP4=40,57,13025,14278;DP=28695;FQ=-282;MQ=60;PV4=1,0.31,1,0.3;RPB=4.635525e-01;SF=0,1,2,3,4,5,6,7,8,9,10,11,12,13,14,15,16,17,18,19,20,21,22,23,24,25,26,27,28,29,30,31,32,33,34,35,36,37,38,39,40,41,42,43,44,45,46,47,48,49,50,51,52,53,54,55,56,57,58,59,60,61,62,63,64,65,66,67,68,69,70,71,72,73,74,75,76,77,78,79,80,81,82,83,84,85,86,87,88,89,90,91,92,93,94,95,96,97,98,99,100,101,102,103;VDB=4.436494e-01;ANN=C|intergenic_region|MODIFIER|LMJF5203_00022-LMJF5203_00023|LMJF5203_00022-LMJF5203_00023|intergenic_region|LMJF5203_00022-LMJF5203_00023|||n.26269T>C||||||;Cases=103,1,207;Controls=0,0,0;CC_TREND=NaN;CC_GENO=NaN;CC_ALL=1.000e+00;CC_DOM=1.000e+00;CC_REC=1.000e+00;Private=Lineage_02	GT:PL:GQ	1/1:255,255,0:99	1/1:255,255,0:99	1/1:255,255,0:99	1/1:255,114,0:99	1/1:255,255,0:99	1/1:255,255,0:99	1/1:255,255,0:99	1/1:255,160,0:99	1/1:255,39,0:75	1/1:255,255,0:99	1/1:255,255,0:99	1/1:255,173,0:99	1/1:255,255,0:99	1/1:255,255,0:99	1/1:255,255,0:99	1/1:255,255,0:99	1/1:255,255,0:99	1/1:255,255,0:99	1/1:255,255,0:99	1/1:255,255,0:99	1/1:255,255,0:99	1/1:255,255,0:99	1/1:255,255,0:99	1/1:255,135,0:99	1/1:255,255,0:99	1/1:255,255,0:99	1/1:255,255,0:99	1/1:255,255,0:99	1/1:255,160,0:99	1/1:255,255,0:99	1/1:255,255,0:99	0/1:255,0,3:6	1/1:255,255,0:99	1/1:255,255,0:99	1/1:255,255,0:99	1/1:255,255,0:99	1/1:255,255,0:99	1/1:255,255,0:99	1/1:255,117,0:99	1/1:255,255,0:99	1/1:255,255,0:99	1/1:255,255,0:99	1/1:255,255,0:99	1/1:255,255,0:99	1/1:255,255,0:99	1/1:255,255,0:99	1/1:255,255,0:99	1/1:255,255,0:99	1/1:255,255,0:99	1/1:255,255,0:99	1/1:255,255,0:99	1/1:255,255,0:99	1/1:255,229,0:99	1/1:255,141,0:99	1/1:255,120,0:99	1/1:255,108,0:99	1/1:255,166,0:99	1/1:255,151,0:99	1/1:255,141,0:99	1/1:255,184,0:99	1/1:255,211,0:99	1/1:255,84,0:99	1/1:255,87,0:99	1/1:255,84,0:99	1/1:255,226,0:99	1/1:255,255,0:99	1/1:255,190,0:99	1/1:255,235,0:99	1/1:255,141,0:99	1/1:255,166,0:99	1/1:255,193,0:99	1/1:255,255,0:99	1/1:255,255,0:99	1/1:255,187,0:99	1/1:255,255,0:99	1/1:255,151,0:99	1/1:255,181,0:99	1/1:255,114,0:99	1/1:255,169,0:99	1/1:255,226,0:99	1/1:255,255,0:99	1/1:255,196,0:99	1/1:255,255,0:99	1/1:255,255,0:99	1/1:255,255,0:99	1/1:255,255,0:99	1/1:255,255,0:99	1/1:255,255,0:99	1/1:255,255,0:99	1/1:255,126,0:99	1/1:255,241,0:99	1/1:255,255,0:99	1/1:255,255,0:99	1/1:255,255,0:99	1/1:255,255,0:99	1/1:255,220,0:99	1/1:255,116,0:99	1/1:255,255,0:99	1/1:255,255,0:99	1/1:255,255,0:99	1/1:255,255,0:99	1/1:255,255,0:99	1/1:255,255,0:99	1/1:255,157,0:99	.	.	.	.	.	.	.	.	.	.	.	.	.	.	.	.	.	.	.	.	.	.	.	.	.	.	.	.	.	.	.	.	.	.	.	.	.	.	.	.	.	.	.	.	.	.	.	.	.	.	.	.	.	.	.	.	.	.	.	.	.	.	.	.	.	.	.	.	.	.	.	.	.	.	.	.	.	.	.	.	.	.	.	.	.	.	.	.	.	.	.	.	.	.	.	.	.	.	.	.	.	.	.	.	.	.	.	.	.	.	.	.	.	.	.	.	.	.	.	.
JF5203_chromosome	26686	.	G	T,C	220.24	.	AC1=2;AC=204,4;AF1=1;AN=210;DP4=85,84,14269,14534;DP=30049;FQ=-282;MQ=60;PV4=0.49,0.29,1,1;RPB=-1.372630e+00;SF=0,1,2,3,4,5,6,7,8,9,10,11,12,13,14,15,16,17,18,19,20,21,22,23,24,25,26,27,28,29,30,31,32,33,34,35,36,37,38,39,40,41,42,43,44,45,46,47,48,49,50,51,52,53,54,55,56,57,58,59,60,61,62,63,64,65,66,67,68,69,70,71,72,73,74,75,76,77,78,79,80,81,82,83,84,85,86,87,88,89,90,91,92,93,94,95,96,97,98,99,100,101,102,103,162;VDB=4.770766e-01;ANN=T|missense_variant|MODERATE|LMJF5203_00023|LMJF5203_00023|transcript|LMJF5203_00023|protein_coding|1/1|c.412G>T|p.Val138Leu|412/741|412/741|138/246||,C|missense_variant|MODERATE|LMJF5203_00023|LMJF5203_00023|transcript|LMJF5203_00023|protein_coding|1/1|c.412G>C|p.Val138Leu|412/741|412/741|138/246||;Cases=103,1,207;Controls=0,1,1;CC_TREND=5.563e-13;CC_GENO=NaN;CC_ALL=1.900e-02;CC_DOM=1.905e-02;CC_REC=1.000e+00	GT:GQ:PL	1/1:99:255,255,0,.,.,.	1/1:99:255,255,0,.,.,.	1/1:99:255,255,0,.,.,.	1/1:99:255,117,0,.,.,.	1/1:99:255,255,0,.,.,.	1/1:99:255,255,0,.,.,.	1/1:99:255,255,0,.,.,.	1/1:99:255,202,0,.,.,.	1/1:99:255,57,0,.,.,.	1/1:99:255,255,0,.,.,.	1/1:99:255,255,0,.,.,.	1/1:99:255,151,0,.,.,.	1/1:99:255,255,0,.,.,.	1/1:99:255,255,0,.,.,.	1/1:99:255,255,0,.,.,.	1/1:99:255,255,0,.,.,.	1/1:99:255,255,0,.,.,.	1/1:99:255,255,0,.,.,.	1/1:99:255,255,0,.,.,.	1/1:99:255,255,0,.,.,.	1/1:99:255,255,0,.,.,.	1/1:99:255,255,0,.,.,.	1/1:99:255,255,0,.,.,.	1/1:99:255,108,0,.,.,.	1/1:99:255,255,0,.,.,.	1/1:99:255,255,0,.,.,.	1/1:99:255,255,0,.,.,.	1/1:99:255,255,0,.,.,.	1/1:99:255,151,0,.,.,.	1/1:99:255,255,0,.,.,.	1/1:99:255,255,0,.,.,.	0/1:16:255,0,13,.,.,.	1/1:99:255,255,0,.,.,.	1/1:99:255,255,0,.,.,.	1/1:99:255,255,0,.,.,.	1/1:99:255,255,0,.,.,.	1/1:99:255,255,0,.,.,.	1/1:99:255,255,0,.,.,.	1/1:99:255,108,0,.,.,.	1/1:99:255,255,0,.,.,.	1/1:99:255,255,0,.,.,.	2/2:99:255,.,.,255,.,0	1/1:99:255,255,0,.,.,.	1/1:99:255,255,0,.,.,.	1/1:99:255,255,0,.,.,.	1/1:99:255,255,0,.,.,.	2/2:99:255,.,.,255,.,0	1/1:99:255,255,0,.,.,.	1/1:99:255,255,0,.,.,.	1/1:99:255,255,0,.,.,.	1/1:99:255,255,0,.,.,.	1/1:99:255,255,0,.,.,.	1/1:99:255,178,0,.,.,.	1/1:99:255,120,0,.,.,.	1/1:99:255,117,0,.,.,.	1/1:99:255,129,0,.,.,.	1/1:99:255,87,0,.,.,.	1/1:99:255,70,0,.,.,.	1/1:99:255,96,0,.,.,.	1/1:99:255,196,0,.,.,.	1/1:99:255,169,0,.,.,.	1/1:99:255,66,0,.,.,.	1/1:99:255,117,0,.,.,.	1/1:99:255,60,0,.,.,.	1/1:99:255,99,0,.,.,.	1/1:99:255,193,0,.,.,.	1/1:99:255,126,0,.,.,.	1/1:99:255,184,0,.,.,.	1/1:99:255,126,0,.,.,.	1/1:99:255,226,0,.,.,.	1/1:99:255,111,0,.,.,.	1/1:99:255,226,0,.,.,.	1/1:99:255,250,0,.,.,.	1/1:99:255,160,0,.,.,.	1/1:99:255,255,0,.,.,.	1/1:99:255,229,0,.,.,.	1/1:99:255,255,0,.,.,.	1/1:99:255,105,0,.,.,.	1/1:99:255,157,0,.,.,.	1/1:99:255,184,0,.,.,.	1/1:99:255,199,0,.,.,.	1/1:99:255,163,0,.,.,.	1/1:99:255,255,0,.,.,.	1/1:99:255,255,0,.,.,.	1/1:99:255,255,0,.,.,.	1/1:99:255,255,0,.,.,.	1/1:99:255,255,0,.,.,.	1/1:99:255,255,0,.,.,.	1/1:99:255,255,0,.,.,.	1/1:99:255,84,0,.,.,.	1/1:99:255,234,0,.,.,.	1/1:99:255,255,0,.,.,.	1/1:99:255,255,0,.,.,.	1/1:99:255,255,0,.,.,.	1/1:99:255,255,0,.,.,.	1/1:99:255,145,0,.,.,.	1/1:99:255,82,0,.,.,.	1/1:99:255,255,0,.,.,.	1/1:99:255,255,0,.,.,.	1/1:99:255,255,0,.,.,.	1/1:99:255,255,0,.,.,.	1/1:99:255,255,0,.,.,.	1/1:99:255,255,0,.,.,.	1/1:99:255,206,0,.,.,.	.	.	.	.	.	.	.	.	.	.	.	.	.	.	.	.	.	.	.	.	.	.	.	.	.	.	.	.	.	.	.	.	.	.	.	.	.	.	.	.	.	.	.	.	.	.	.	.	.	.	.	.	.	.	.	.	.	.	0/1:67:64,0,255,.,.,.	.	.	.	.	.	.	.	.	.	.	.	.	.	.	.	.	.	.	.	.	.	.	.	.	.	.	.	.	.	.	.	.	.	.	.	.	.	.	.	.	.	.	.	.	.	.	.	.	.	.	.	.	.	.	.	.	.	.	.	.	.
JF5203_chromosome	26759	.	G	A	220.19	.	AC1=2;AC=209;AF1=1;AN=210;DP4=303,267,13243,14052;DP=28564;FQ=-282;MQ=60;PV4=0.74,1,0.41,1;RPB=5.110322e+00;SF=0,1,2,3,4,5,6,7,8,9,10,11,12,13,14,15,16,17,18,19,20,21,22,23,24,25,26,27,28,29,30,31,32,33,34,35,36,37,38,39,40,41,42,43,44,45,46,47,48,49,50,51,52,53,54,55,56,57,58,59,60,61,62,63,64,65,66,67,68,69,70,71,72,73,74,75,76,77,78,79,80,81,82,83,84,85,86,87,88,89,90,91,92,93,94,95,96,97,98,99,100,101,102,103,162;VDB=1.251626e-02;ANN=A|missense_variant|MODERATE|LMJF5203_00023|LMJF5203_00023|transcript|LMJF5203_00023|protein_coding|1/1|c.485G>A|p.Arg162Lys|485/741|485/741|162/246||;Cases=104,0,208;Controls=0,1,1;CC_TREND=0.000e+00;CC_GENO=NaN;CC_ALL=9.524e-03;CC_DOM=9.524e-03;CC_REC=1.000e+00	GT:PL:GQ	1/1:255,255,0:99	1/1:255,255,0:99	1/1:255,255,0:99	1/1:255,93,0:99	1/1:255,255,0:99	1/1:255,255,0:99	1/1:255,255,0:99	1/1:255,179,0:99	1/1:255,57,0:99	1/1:255,255,0:99	1/1:255,255,0:99	1/1:255,88,0:99	1/1:255,255,0:99	1/1:255,255,0:99	1/1:255,255,0:99	1/1:255,255,0:99	1/1:255,255,0:99	1/1:255,255,0:99	1/1:255,255,0:99	1/1:255,255,0:99	1/1:255,255,0:99	1/1:255,255,0:99	1/1:255,255,0:99	1/1:255,84,0:99	1/1:255,255,0:99	1/1:255,255,0:99	1/1:255,255,0:99	1/1:255,255,0:99	1/1:255,120,0:99	1/1:255,255,0:99	1/1:255,255,0:99	1/1:255,20,0:37	1/1:255,255,0:99	1/1:255,255,0:99	1/1:255,255,0:99	1/1:255,255,0:99	1/1:255,255,0:99	1/1:255,255,0:99	1/1:255,33,0:63	1/1:255,255,0:99	1/1:255,255,0:99	1/1:255,255,0:99	1/1:255,255,0:99	1/1:255,255,0:99	1/1:255,255,0:99	1/1:255,255,0:99	1/1:255,255,0:99	1/1:255,255,0:99	1/1:255,255,0:99	1/1:255,255,0:99	1/1:255,255,0:99	1/1:255,179,0:99	1/1:255,140,0:99	1/1:255,120,0:99	1/1:255,103,0:99	1/1:255,111,0:99	1/1:255,90,0:99	1/1:255,51,0:99	1/1:255,111,0:99	1/1:255,166,0:99	1/1:255,120,0:99	1/1:255,57,0:99	1/1:255,72,0:99	1/1:255,84,0:99	1/1:255,148,0:99	1/1:255,160,0:99	1/1:255,123,0:99	1/1:255,141,0:99	1/1:255,96,0:99	1/1:255,105,0:99	1/1:255,99,0:99	1/1:255,255,0:99	1/1:255,211,0:99	1/1:255,132,0:99	1/1:255,184,0:99	1/1:255,203,0:99	1/1:255,214,0:99	1/1:255,114,0:99	1/1:255,93,0:99	1/1:255,160,0:99	1/1:255,172,0:99	1/1:255,141,0:99	1/1:255,255,0:99	1/1:255,255,0:99	1/1:255,255,0:99	1/1:255,255,0:99	1/1:255,255,0:99	1/1:255,255,0:99	1/1:255,255,0:99	1/1:255,145,0:99	1/1:255,170,0:99	1/1:255,255,0:99	1/1:255,255,0:99	1/1:255,255,0:99	1/1:255,255,0:99	1/1:255,152,0:99	1/1:255,107,0:99	1/1:255,255,0:99	1/1:255,255,0:99	1/1:255,255,0:99	1/1:255,255,0:99	1/1:255,255,0:99	1/1:255,255,0:99	1/1:255,106,0:99	.	.	.	.	.	.	.	.	.	.	.	.	.	.	.	.	.	.	.	.	.	.	.	.	.	.	.	.	.	.	.	.	.	.	.	.	.	.	.	.	.	.	.	.	.	.	.	.	.	.	.	.	.	.	.	.	.	.	0/1:62,0,255:65	.	.	.	.	.	.	.	.	.	.	.	.	.	.	.	.	.	.	.	.	.	.	.	.	.	.	.	.	.	.	.	.	.	.	.	.	.	.	.	.	.	.	.	.	.	.	.	.	.	.	.	.	.	.	.	.	.	.	.	.	.
JF5203_chromosome	26890	.	T	A	220.62	.	AC1=2;AC=209;AF1=1;AN=210;DP4=82,81,11484,11535;DP=23448;FQ=-282;MQ=59;PV4=0.5,1,1,0.38;RPB=-7.390102e-01;SF=0,1,2,3,4,5,6,7,8,9,10,11,12,13,14,15,16,17,18,19,20,21,22,23,24,25,26,27,28,29,30,31,32,33,34,35,36,37,38,39,40,41,42,43,44,45,46,47,48,49,50,51,52,53,54,55,56,57,58,59,60,61,62,63,64,65,66,67,68,69,70,71,72,73,74,75,76,77,78,79,80,81,82,83,84,85,86,87,88,89,90,91,92,93,94,95,96,97,98,99,100,101,102,103,162;VDB=2.292678e-09;ANN=A|missense_variant|MODERATE|LMJF5203_00023|LMJF5203_00023|transcript|LMJF5203_00023|protein_coding|1/1|c.616T>A|p.Ser206Thr|616/741|616/741|206/246||;Cases=104,0,208;Controls=0,1,1;CC_TREND=0.000e+00;CC_GENO=NaN;CC_ALL=9.524e-03;CC_DOM=9.524e-03;CC_REC=1.000e+00	GT:GQ:PL	1/1:99:255,255,0	1/1:99:255,255,0	1/1:99:255,255,0	1/1:99:255,114,0	1/1:99:255,255,0	1/1:99:255,255,0	1/1:99:255,255,0	1/1:99:255,129,0	1/1:87:255,45,0	1/1:99:255,255,0	1/1:99:255,196,0	1/1:99:255,132,0	1/1:99:255,255,0	1/1:99:255,255,0	1/1:99:255,255,0	1/1:99:255,240,0	1/1:99:255,255,0	1/1:99:255,255,0	1/1:99:255,255,0	1/1:99:255,255,0	1/1:99:255,255,0	1/1:99:255,255,0	1/1:99:255,255,0	1/1:99:255,60,0	1/1:99:255,255,0	1/1:99:255,255,0	1/1:99:255,255,0	1/1:99:255,255,0	1/1:99:255,60,0	1/1:99:255,255,0	1/1:99:255,255,0	1/1:99:255,52,0	1/1:99:255,255,0	1/1:99:255,255,0	1/1:99:255,255,0	1/1:99:255,255,0	1/1:99:255,255,0	1/1:99:255,255,0	1/1:99:255,83,0	1/1:99:255,255,0	1/1:99:255,255,0	1/1:99:255,255,0	1/1:99:255,255,0	1/1:99:255,255,0	1/1:99:255,255,0	1/1:99:255,255,0	1/1:99:255,255,0	1/1:99:255,255,0	1/1:99:255,255,0	1/1:99:255,255,0	1/1:99:255,255,0	1/1:99:255,255,0	1/1:99:255,157,0	1/1:99:255,102,0	1/1:99:255,114,0	1/1:99:255,78,0	1/1:99:255,78,0	1/1:99:255,58,0	1/1:99:255,75,0	1/1:99:255,163,0	1/1:99:255,126,0	1/1:99:255,72,0	1/1:99:255,96,0	1/1:99:255,93,0	1/1:99:255,114,0	1/1:99:255,148,0	1/1:99:255,175,0	1/1:99:255,129,0	1/1:99:255,66,0	1/1:99:255,60,0	1/1:99:255,78,0	1/1:99:255,180,0	1/1:99:255,157,0	1/1:99:255,151,0	1/1:99:255,184,0	1/1:99:255,199,0	1/1:99:255,157,0	1/1:99:255,114,0	1/1:99:255,60,0	1/1:99:255,114,0	1/1:99:255,120,0	1/1:99:255,138,0	1/1:99:255,255,0	1/1:99:255,255,0	1/1:99:255,255,0	1/1:99:255,151,0	1/1:99:255,255,0	1/1:99:255,255,0	1/1:99:255,255,0	1/1:99:255,98,0	1/1:99:255,218,0	1/1:99:255,255,0	1/1:99:255,255,0	1/1:99:255,255,0	1/1:99:255,255,0	1/1:99:255,154,0	1/1:99:255,180,0	1/1:99:255,255,0	1/1:99:255,255,0	1/1:99:255,255,0	1/1:99:255,255,0	1/1:99:255,255,0	1/1:99:255,255,0	1/1:99:255,111,0	.	.	.	.	.	.	.	.	.	.	.	.	.	.	.	.	.	.	.	.	.	.	.	.	.	.	.	.	.	.	.	.	.	.	.	.	.	.	.	.	.	.	.	.	.	.	.	.	.	.	.	.	.	.	.	.	.	.	0/1:99:107,0,255	.	.	.	.	.	.	.	.	.	.	.	.	.	.	.	.	.	.	.	.	.	.	.	.	.	.	.	.	.	.	.	.	.	.	.	.	.	.	.	.	.	.	.	.	.	.	.	.	.	.	.	.	.	.	.	.	.	.	.	.	.
JF5203_chromosome	27034	.	A	G	220.55	.	AC1=2;AC=209;AF1=1;AN=210;DP4=93,78,14769,14575;DP=30902;FQ=-282;MQ=60;PV4=0.47,0.3,0.48,0.28;RPB=3.768342e-01;SF=0,1,2,3,4,5,6,7,8,9,10,11,12,13,14,15,16,17,18,19,20,21,22,23,24,25,26,27,28,29,30,31,32,33,34,35,36,37,38,39,40,41,42,43,44,45,46,47,48,49,50,51,52,53,54,55,56,57,58,59,60,61,62,63,64,65,66,67,68,69,70,71,72,73,74,75,76,77,78,79,80,81,82,83,84,85,86,87,88,89,90,91,92,93,94,95,96,97,98,99,100,101,102,103,162;VDB=3.150045e-01;ANN=G|missense_variant|MODERATE|LMJF5203_00024|LMJF5203_00024|transcript|LMJF5203_00024|protein_coding|1/1|c.4A>G|p.Asn2Asp|4/402|4/402|2/133||;Cases=104,0,208;Controls=0,1,1;CC_TREND=0.000e+00;CC_GENO=NaN;CC_ALL=9.524e-03;CC_DOM=9.524e-03;CC_REC=1.000e+00	GT:PL:GQ	1/1:255,255,0:99	1/1:255,255,0:99	1/1:255,255,0:99	1/1:255,123,0:99	1/1:255,255,0:99	1/1:255,255,0:99	1/1:255,255,0:99	1/1:255,105,0:99	1/1:255,42,0:81	1/1:255,255,0:99	1/1:255,255,0:99	1/1:255,88,0:99	1/1:255,255,0:99	1/1:255,255,0:99	1/1:255,255,0:99	1/1:255,255,0:99	1/1:255,255,0:99	1/1:255,255,0:99	1/1:255,255,0:99	1/1:255,255,0:99	1/1:255,255,0:99	1/1:255,255,0:99	1/1:255,255,0:99	1/1:255,129,0:99	1/1:255,255,0:99	1/1:255,255,0:99	1/1:255,255,0:99	1/1:255,255,0:99	1/1:255,135,0:99	1/1:255,255,0:99	1/1:255,255,0:99	1/1:255,58,0:99	1/1:255,255,0:99	1/1:255,255,0:99	1/1:255,255,0:99	1/1:255,255,0:99	1/1:255,255,0:99	1/1:255,255,0:99	1/1:255,126,0:99	1/1:255,255,0:99	1/1:255,255,0:99	1/1:255,255,0:99	1/1:255,255,0:99	1/1:255,255,0:99	1/1:255,255,0:99	1/1:255,255,0:99	1/1:255,255,0:99	1/1:255,255,0:99	1/1:255,255,0:99	1/1:255,255,0:99	1/1:255,255,0:99	1/1:255,255,0:99	1/1:255,250,0:99	1/1:255,132,0:99	1/1:255,120,0:99	1/1:255,135,0:99	1/1:255,138,0:99	1/1:255,71,0:99	1/1:255,132,0:99	1/1:255,195,0:99	1/1:255,108,0:99	1/1:255,81,0:99	1/1:255,120,0:99	1/1:255,96,0:99	1/1:255,205,0:99	1/1:255,255,0:99	1/1:255,255,0:99	1/1:255,184,0:99	1/1:255,111,0:99	1/1:255,108,0:99	1/1:255,114,0:99	1/1:255,244,0:99	1/1:255,217,0:99	1/1:255,187,0:99	1/1:255,255,0:99	1/1:255,211,0:99	1/1:255,223,0:99	1/1:255,172,0:99	1/1:255,108,0:99	1/1:255,178,0:99	1/1:255,205,0:99	1/1:255,154,0:99	1/1:255,255,0:99	1/1:255,255,0:99	1/1:255,255,0:99	1/1:255,255,0:99	1/1:255,255,0:99	1/1:255,255,0:99	1/1:255,255,0:99	1/1:255,109,0:99	1/1:255,255,0:99	1/1:255,255,0:99	1/1:255,255,0:99	1/1:255,255,0:99	1/1:255,255,0:99	1/1:255,139,0:99	1/1:255,155,0:99	1/1:255,255,0:99	1/1:255,255,0:99	1/1:255,255,0:99	1/1:255,255,0:99	1/1:255,255,0:99	1/1:255,255,0:99	1/1:255,235,0:99	.	.	.	.	.	.	.	.	.	.	.	.	.	.	.	.	.	.	.	.	.	.	.	.	.	.	.	.	.	.	.	.	.	.	.	.	.	.	.	.	.	.	.	.	.	.	.	.	.	.	.	.	.	.	.	.	.	.	0/1:100,0,255:99	.	.	.	.	.	.	.	.	.	.	.	.	.	.	.	.	.	.	.	.	.	.	.	.	.	.	.	.	.	.	.	.	.	.	.	.	.	.	.	.	.	.	.	.	.	.	.	.	.	.	.	.	.	.	.	.	.	.	.	.	.
JF5203_chromosome	27038	.	T	A	220.33	.	AC1=2;AC=209;AF1=1;AN=210;DP4=93,77,14570,14651;DP=30947;FQ=-282;MQ=60;PV4=0.47,0.31,0.48,0.28;RPB=3.284335e-01;SF=0,1,2,3,4,5,6,7,8,9,10,11,12,13,14,15,16,17,18,19,20,21,22,23,24,25,26,27,28,29,30,31,32,33,34,35,36,37,38,39,40,41,42,43,44,45,46,47,48,49,50,51,52,53,54,55,56,57,58,59,60,61,62,63,64,65,66,67,68,69,70,71,72,73,74,75,76,77,78,79,80,81,82,83,84,85,86,87,88,89,90,91,92,93,94,95,96,97,98,99,100,101,102,103,162;VDB=4.873218e-01;ANN=A|missense_variant|MODERATE|LMJF5203_00024|LMJF5203_00024|transcript|LMJF5203_00024|protein_coding|1/1|c.8T>A|p.Phe3Tyr|8/402|8/402|3/133||;Cases=104,0,208;Controls=0,1,1;CC_TREND=0.000e+00;CC_GENO=NaN;CC_ALL=9.524e-03;CC_DOM=9.524e-03;CC_REC=1.000e+00	GT:PL:GQ	1/1:255,255,0:99	1/1:255,255,0:99	1/1:255,255,0:99	1/1:255,120,0:99	1/1:255,255,0:99	1/1:255,255,0:99	1/1:255,255,0:99	1/1:255,105,0:99	1/1:255,42,0:81	1/1:255,255,0:99	1/1:255,255,0:99	1/1:255,85,0:99	1/1:255,255,0:99	1/1:255,255,0:99	1/1:255,255,0:99	1/1:255,255,0:99	1/1:255,255,0:99	1/1:255,255,0:99	1/1:255,255,0:99	1/1:255,255,0:99	1/1:255,255,0:99	1/1:255,255,0:99	1/1:255,255,0:99	1/1:255,132,0:99	1/1:255,255,0:99	1/1:255,255,0:99	1/1:255,255,0:99	1/1:255,255,0:99	1/1:255,132,0:99	1/1:255,255,0:99	1/1:255,255,0:99	1/1:255,59,0:99	1/1:255,255,0:99	1/1:255,255,0:99	1/1:255,255,0:99	1/1:255,255,0:99	1/1:255,255,0:99	1/1:255,255,0:99	1/1:255,129,0:99	1/1:255,255,0:99	1/1:255,255,0:99	1/1:255,255,0:99	1/1:255,255,0:99	1/1:255,255,0:99	1/1:255,255,0:99	1/1:255,255,0:99	1/1:255,255,0:99	1/1:255,255,0:99	1/1:255,255,0:99	1/1:255,255,0:99	1/1:255,255,0:99	1/1:255,255,0:99	1/1:255,250,0:99	1/1:255,132,0:99	1/1:255,117,0:99	1/1:255,141,0:99	1/1:255,135,0:99	1/1:255,94,0:99	1/1:255,132,0:99	1/1:255,195,0:99	1/1:255,111,0:99	1/1:255,78,0:99	1/1:255,117,0:99	1/1:255,96,0:99	1/1:255,205,0:99	1/1:255,255,0:99	1/1:255,255,0:99	1/1:255,193,0:99	1/1:255,120,0:99	1/1:255,108,0:99	1/1:255,117,0:99	1/1:255,241,0:99	1/1:255,226,0:99	1/1:255,214,0:99	1/1:255,255,0:99	1/1:255,214,0:99	1/1:255,217,0:99	1/1:255,172,0:99	1/1:255,111,0:99	1/1:255,178,0:99	1/1:255,205,0:99	1/1:255,163,0:99	1/1:255,255,0:99	1/1:255,255,0:99	1/1:255,255,0:99	1/1:255,255,0:99	1/1:255,255,0:99	1/1:255,255,0:99	1/1:255,255,0:99	1/1:255,121,0:99	1/1:255,255,0:99	1/1:255,255,0:99	1/1:255,255,0:99	1/1:255,255,0:99	1/1:255,255,0:99	1/1:255,164,0:99	1/1:255,175,0:99	1/1:255,255,0:99	1/1:255,255,0:99	1/1:255,255,0:99	1/1:255,255,0:99	1/1:255,255,0:99	1/1:255,255,0:99	1/1:255,229,0:99	.	.	.	.	.	.	.	.	.	.	.	.	.	.	.	.	.	.	.	.	.	.	.	.	.	.	.	.	.	.	.	.	.	.	.	.	.	.	.	.	.	.	.	.	.	.	.	.	.	.	.	.	.	.	.	.	.	.	0/1:77,0,255:80	.	.	.	.	.	.	.	.	.	.	.	.	.	.	.	.	.	.	.	.	.	.	.	.	.	.	.	.	.	.	.	.	.	.	.	.	.	.	.	.	.	.	.	.	.	.	.	.	.	.	.	.	.	.	.	.	.	.	.	.	.
JF5203_chromosome	27079	.	A	G	220.64	.	AC1=2;AC=209;AF1=1;AN=210;DP4=238,199,14507,14377;DP=30896;FQ=-282;MQ=60;PV4=0.25,1,0.39,1;RPB=2.978046e+00;SF=0,1,2,3,4,5,6,7,8,9,10,11,12,13,14,15,16,17,18,19,20,21,22,23,24,25,26,27,28,29,30,31,32,33,34,35,36,37,38,39,40,41,42,43,44,45,46,47,48,49,50,51,52,53,54,55,56,57,58,59,60,61,62,63,64,65,66,67,68,69,70,71,72,73,74,75,76,77,78,79,80,81,82,83,84,85,86,87,88,89,90,91,92,93,94,95,96,97,98,99,100,101,102,103,162;VDB=4.861857e-01;ANN=G|missense_variant|MODERATE|LMJF5203_00024|LMJF5203_00024|transcript|LMJF5203_00024|protein_coding|1/1|c.49A>G|p.Asn17Asp|49/402|49/402|17/133||;Cases=104,0,208;Controls=0,1,1;CC_TREND=0.000e+00;CC_GENO=NaN;CC_ALL=9.524e-03;CC_DOM=9.524e-03;CC_REC=1.000e+00	GT:GQ:PL	1/1:99:255,255,0	1/1:99:255,255,0	1/1:99:255,255,0	1/1:99:255,123,0	1/1:99:255,255,0	1/1:99:255,255,0	1/1:99:255,255,0	1/1:99:255,111,0	1/1:87:255,45,0	1/1:99:255,255,0	1/1:99:255,208,0	1/1:99:255,60,0	1/1:99:255,255,0	1/1:99:255,255,0	1/1:99:255,255,0	1/1:99:255,255,0	1/1:99:255,255,0	1/1:99:255,255,0	1/1:99:255,255,0	1/1:99:255,255,0	1/1:99:255,255,0	1/1:99:255,255,0	1/1:99:255,255,0	1/1:99:255,123,0	1/1:99:255,255,0	1/1:99:255,255,0	1/1:99:255,255,0	1/1:99:255,255,0	1/1:99:255,114,0	1/1:99:255,255,0	1/1:99:255,255,0	1/1:3:255,0,0	1/1:99:255,255,0	1/1:99:255,255,0	1/1:99:255,255,0	1/1:99:255,255,0	1/1:99:255,255,0	1/1:99:255,255,0	1/1:99:255,118,0	1/1:99:255,255,0	1/1:99:255,255,0	1/1:99:255,255,0	1/1:99:255,255,0	1/1:99:255,255,0	1/1:99:255,255,0	1/1:99:255,255,0	1/1:99:255,255,0	1/1:99:255,255,0	1/1:99:255,255,0	1/1:99:255,255,0	1/1:99:255,255,0	1/1:99:255,255,0	1/1:99:255,255,0	1/1:99:255,172,0	1/1:99:255,135,0	1/1:99:255,184,0	1/1:99:255,169,0	1/1:87:255,45,0	1/1:99:255,160,0	1/1:99:255,221,0	1/1:99:255,151,0	1/1:99:255,93,0	1/1:99:255,148,0	1/1:99:255,117,0	1/1:99:255,255,0	1/1:99:255,255,0	1/1:99:255,255,0	1/1:99:255,208,0	1/1:99:255,199,0	1/1:99:255,190,0	1/1:99:255,175,0	1/1:99:255,255,0	1/1:99:255,247,0	1/1:99:255,205,0	1/1:99:255,255,0	1/1:99:255,210,0	1/1:99:255,255,0	1/1:99:255,190,0	1/1:99:255,169,0	1/1:99:255,241,0	1/1:99:255,250,0	1/1:99:255,241,0	1/1:99:255,255,0	1/1:99:255,255,0	1/1:99:255,255,0	1/1:99:255,255,0	1/1:99:255,255,0	1/1:99:255,255,0	1/1:99:255,255,0	1/1:99:255,108,0	1/1:99:255,255,0	1/1:99:255,255,0	1/1:99:255,255,0	1/1:99:255,255,0	1/1:99:255,255,0	1/1:99:255,199,0	1/1:99:255,143,0	1/1:99:255,255,0	1/1:99:255,255,0	1/1:99:255,255,0	1/1:99:255,255,0	1/1:99:255,255,0	1/1:99:255,255,0	1/1:99:255,202,0	.	.	.	.	.	.	.	.	.	.	.	.	.	.	.	.	.	.	.	.	.	.	.	.	.	.	.	.	.	.	.	.	.	.	.	.	.	.	.	.	.	.	.	.	.	.	.	.	.	.	.	.	.	.	.	.	.	.	0/1:99:104,0,255	.	.	.	.	.	.	.	.	.	.	.	.	.	.	.	.	.	.	.	.	.	.	.	.	.	.	.	.	.	.	.	.	.	.	.	.	.	.	.	.	.	.	.	.	.	.	.	.	.	.	.	.	.	.	.	.	.	.	.	.	.
JF5203_chromosome	27173	.	C	T	222.04	.	AC1=2;AC=207;AF1=1;AN=208;DP4=68,49,14985,14236;DP=30599;FQ=-282;MQ=60;PV4=0.22,0.32,1,0.26;RPB=2.668939e-01;SF=0,1,2,3,4,5,6,7,8,9,10,11,12,13,14,15,16,17,18,19,20,21,22,23,24,25,26,27,28,29,30,31,32,33,34,35,36,37,38,39,40,41,42,43,44,45,46,47,48,49,50,51,52,53,54,55,56,57,58,59,60,61,62,63,64,65,66,67,68,69,70,71,72,73,74,75,76,77,78,79,80,81,82,83,84,85,86,87,88,89,90,91,92,93,94,95,96,97,98,99,100,101,102,103;VDB=3.971110e-01;ANN=T|missense_variant|MODERATE|LMJF5203_00024|LMJF5203_00024|transcript|LMJF5203_00024|protein_coding|1/1|c.143C>T|p.Thr48Met|143/402|143/402|48/133||;Cases=103,1,207;Controls=0,0,0;CC_TREND=NaN;CC_GENO=NaN;CC_ALL=1.000e+00;CC_DOM=1.000e+00;CC_REC=1.000e+00;Private=Lineage_02	GT:PL:GQ	1/1:255,255,0:99	1/1:255,255,0:99	1/1:255,255,0:99	1/1:255,163,0:99	1/1:255,255,0:99	1/1:255,255,0:99	1/1:255,255,0:99	1/1:255,102,0:99	1/1:255,81,0:99	1/1:255,255,0:99	1/1:255,241,0:99	1/1:255,76,0:99	1/1:255,255,0:99	1/1:255,255,0:99	1/1:255,255,0:99	1/1:255,255,0:99	1/1:255,255,0:99	1/1:255,255,0:99	1/1:255,255,0:99	1/1:255,255,0:99	1/1:255,255,0:99	1/1:255,255,0:99	1/1:255,255,0:99	1/1:255,97,0:99	1/1:255,255,0:99	1/1:255,255,0:99	1/1:255,255,0:99	1/1:255,255,0:99	1/1:255,166,0:99	1/1:255,255,0:99	1/1:255,255,0:99	0/1:255,0,6:9	1/1:255,255,0:99	1/1:255,255,0:99	1/1:255,255,0:99	1/1:255,255,0:99	1/1:255,255,0:99	1/1:255,255,0:99	1/1:255,89,0:99	1/1:255,255,0:99	1/1:255,255,0:99	1/1:255,255,0:99	1/1:255,255,0:99	1/1:255,255,0:99	1/1:255,255,0:99	1/1:255,255,0:99	1/1:255,255,0:99	1/1:255,255,0:99	1/1:255,255,0:99	1/1:255,255,0:99	1/1:255,255,0:99	1/1:255,255,0:99	1/1:255,255,0:99	1/1:255,196,0:99	1/1:255,199,0:99	1/1:255,172,0:99	1/1:255,166,0:99	1/1:255,172,0:99	1/1:255,193,0:99	1/1:255,242,0:99	1/1:255,211,0:99	1/1:255,117,0:99	1/1:255,151,0:99	1/1:255,154,0:99	1/1:255,255,0:99	1/1:255,255,0:99	1/1:255,255,0:99	1/1:255,223,0:99	1/1:255,255,0:99	1/1:255,255,0:99	1/1:255,255,0:99	1/1:255,255,0:99	1/1:255,255,0:99	1/1:255,255,0:99	1/1:255,255,0:99	1/1:255,208,0:99	1/1:255,255,0:99	1/1:255,220,0:99	1/1:255,238,0:99	1/1:255,255,0:99	1/1:255,255,0:99	1/1:255,255,0:99	1/1:255,255,0:99	1/1:255,255,0:99	1/1:255,255,0:99	1/1:255,237,0:99	1/1:255,255,0:99	1/1:255,255,0:99	1/1:255,255,0:99	1/1:255,157,0:99	1/1:255,255,0:99	1/1:255,255,0:99	1/1:255,255,0:99	1/1:255,255,0:99	1/1:255,255,0:99	1/1:255,255,0:99	1/1:255,214,0:99	1/1:255,255,0:99	1/1:255,255,0:99	1/1:255,255,0:99	1/1:255,255,0:99	1/1:255,255,0:99	1/1:255,255,0:99	1/1:255,187,0:99	.	.	.	.	.	.	.	.	.	.	.	.	.	.	.	.	.	.	.	.	.	.	.	.	.	.	.	.	.	.	.	.	.	.	.	.	.	.	.	.	.	.	.	.	.	.	.	.	.	.	.	.	.	.	.	.	.	.	.	.	.	.	.	.	.	.	.	.	.	.	.	.	.	.	.	.	.	.	.	.	.	.	.	.	.	.	.	.	.	.	.	.	.	.	.	.	.	.	.	.	.	.	.	.	.	.	.	.	.	.	.	.	.	.	.	.	.	.	.	.
JF5203_chromosome	27191	.	G	C,T	222.05	.	AC1=2;AC=166,90;AF1=1;AN=258;DP4=64,55,18052,17743;DP=37169;FQ=-282;MQ=60;PV4=0.48,1,1,0.31;RPB=1.332593e-01;SF=0,1,2,3,4,5,6,7,8,9,10,11,12,13,14,15,16,17,18,19,20,21,22,23,24,25,26,27,28,29,30,31,32,33,34,35,36,37,38,39,40,41,42,43,44,45,46,47,48,49,50,51,52,53,54,55,56,57,58,59,60,61,62,63,64,65,66,67,68,69,70,71,72,73,74,75,76,77,78,79,80,81,82,83,84,85,86,87,88,89,90,91,92,93,94,95,96,97,98,99,100,101,102,103,118,119,120,121,122,138,139,141,142,143,146,154,156,157,158,159,160,162,163,164,174,175,177,192,211;VDB=2.726262e-01;ANN=C|missense_variant|MODERATE|LMJF5203_00024|LMJF5203_00024|transcript|LMJF5203_00024|protein_coding|1/1|c.161G>C|p.Gly54Ala|161/402|161/402|54/133||,T|missense_variant|MODERATE|LMJF5203_00024|LMJF5203_00024|transcript|LMJF5203_00024|protein_coding|1/1|c.161G>T|p.Gly54Val|161/402|161/402|54/133||;Cases=104,0,208;Controls=23,2,48;CC_TREND=3.648e-03;CC_GENO=NaN;CC_ALL=3.695e-02;CC_DOM=3.634e-02;CC_REC=1.000e+00	GT:PL:GQ	2/2:255,.,.,255,.,0:99	1/1:255,255,0,.,.,.:99	2/2:255,.,.,255,.,0:99	1/1:255,157,0,.,.,.:99	1/1:255,255,0,.,.,.:99	1/1:255,255,0,.,.,.:99	1/1:255,255,0,.,.,.:99	1/1:255,105,0,.,.,.:99	1/1:255,69,0,.,.,.:99	2/2:255,.,.,255,.,0:99	1/1:255,211,0,.,.,.:99	1/1:255,122,0,.,.,.:99	1/1:255,255,0,.,.,.:99	1/1:255,255,0,.,.,.:99	2/2:255,.,.,255,.,0:99	1/1:255,255,0,.,.,.:99	1/1:255,255,0,.,.,.:99	2/2:255,.,.,255,.,0:99	1/1:255,255,0,.,.,.:99	1/1:255,255,0,.,.,.:99	1/1:255,255,0,.,.,.:99	1/1:255,255,0,.,.,.:99	2/2:255,.,.,255,.,0:99	1/1:255,123,0,.,.,.:99	1/1:255,255,0,.,.,.:99	1/1:255,255,0,.,.,.:99	1/1:255,255,0,.,.,.:99	1/1:255,255,0,.,.,.:99	2/2:255,.,.,160,.,0:99	2/2:255,.,.,255,.,0:99	2/2:255,.,.,255,.,0:99	1/1:255,120,0,.,.,.:99	1/1:255,255,0,.,.,.:99	1/1:255,255,0,.,.,.:99	1/1:255,255,0,.,.,.:99	1/1:255,255,0,.,.,.:99	1/1:255,255,0,.,.,.:99	1/1:255,255,0,.,.,.:99	1/1:255,118,0,.,.,.:99	1/1:255,255,0,.,.,.:99	1/1:255,255,0,.,.,.:99	1/1:255,255,0,.,.,.:99	1/1:255,255,0,.,.,.:99	1/1:255,255,0,.,.,.:99	2/2:255,.,.,255,.,0:99	1/1:255,255,0,.,.,.:99	1/1:255,255,0,.,.,.:99	1/1:255,255,0,.,.,.:99	1/1:255,255,0,.,.,.:99	2/2:255,.,.,255,.,0:99	2/2:255,.,.,255,.,0:99	1/1:255,255,0,.,.,.:99	1/1:255,255,0,.,.,.:99	1/1:255,181,0,.,.,.:99	1/1:255,196,0,.,.,.:99	1/1:255,166,0,.,.,.:99	1/1:255,160,0,.,.,.:99	1/1:255,244,0,.,.,.:99	1/1:255,187,0,.,.,.:99	1/1:255,213,0,.,.,.:99	1/1:255,229,0,.,.,.:99	1/1:255,123,0,.,.,.:99	1/1:255,151,0,.,.,.:99	1/1:255,157,0,.,.,.:99	1/1:255,255,0,.,.,.:99	1/1:255,255,0,.,.,.:99	1/1:255,255,0,.,.,.:99	1/1:255,211,0,.,.,.:99	2/2:255,.,.,255,.,0:99	2/2:255,.,.,255,.,0:99	1/1:255,255,0,.,.,.:99	1/1:255,255,0,.,.,.:99	1/1:255,255,0,.,.,.:99	1/1:255,255,0,.,.,.:99	1/1:255,255,0,.,.,.:99	1/1:255,199,0,.,.,.:99	1/1:255,255,0,.,.,.:99	1/1:255,208,0,.,.,.:99	1/1:255,244,0,.,.,.:99	1/1:255,255,0,.,.,.:99	2/2:255,.,.,255,.,0:99	1/1:255,255,0,.,.,.:99	2/2:255,.,.,255,.,0:99	2/2:255,.,.,255,.,0:99	1/1:255,255,0,.,.,.:99	1/1:255,255,0,.,.,.:99	1/1:255,255,0,.,.,.:99	1/1:255,255,0,.,.,.:99	1/1:255,255,0,.,.,.:99	1/1:255,151,0,.,.,.:99	1/1:255,255,0,.,.,.:99	2/2:255,.,.,255,.,0:99	1/1:255,255,0,.,.,.:99	1/1:255,255,0,.,.,.:99	1/1:255,255,0,.,.,.:99	1/1:255,244,0,.,.,.:99	1/1:255,195,0,.,.,.:99	1/1:255,255,0,.,.,.:99	2/2:255,.,.,255,.,0:99	2/2:255,.,.,255,.,0:99	1/1:255,255,0,.,.,.:99	2/2:255,.,.,255,.,0:99	1/1:255,255,0,.,.,.:99	1/1:255,175,0,.,.,.:99	.	.	.	.	.	.	.	.	.	.	.	.	.	.	2/2:255,.,.,144,.,0:99	2/2:255,.,.,255,.,0:99	2/2:255,.,.,255,.,0:99	2/2:255,.,.,255,.,0:99	2/2:255,.,.,255,.,0:99	.	.	.	.	.	.	.	.	.	.	.	.	.	.	.	2/2:255,.,.,255,.,0:99	0/2:255,.,.,0,.,133:99	.	2/2:255,.,.,255,.,0:99	2/2:255,.,.,255,.,0:99	2/2:255,.,.,255,.,0:99	.	.	2/2:255,.,.,255,.,0:99	.	.	.	.	.	.	.	2/2:255,.,.,255,.,0:99	.	2/2:255,.,.,255,.,0:99	2/2:255,.,.,88,.,0:99	2/2:255,.,.,87,.,0:99	2/2:255,.,.,255,.,0:99	2/2:255,.,.,255,.,0:99	.	0/2:255,.,.,0,.,25:28	2/2:255,.,.,255,.,0:99	2/2:255,.,.,255,.,0:99	.	.	.	.	.	.	.	.	.	2/2:255,.,.,255,.,0:99	2/2:255,.,.,255,.,0:99	.	2/2:255,.,.,132,.,0:99	.	.	.	.	.	.	.	.	.	.	.	.	.	.	2/2:255,.,.,255,.,0:99	.	.	.	.	.	.	.	.	.	.	.	.	.	.	.	.	.	.	2/2:255,.,.,255,.,0:99	.	.	.	.	.	.	.	.	.	.	.	.
JF5203_chromosome	27307	.	C	A	222.0	.	AC1=2;AC=208;AF1=1;AN=208;DP4=53,69,13744,15266;DP=30369;FQ=-282;MQ=60;PV4=0.37,1,1,0.48;RPB=1.082664e+00;SF=0,1,2,3,4,5,6,7,8,9,10,11,12,13,14,15,16,17,18,19,20,21,22,23,24,25,26,27,28,29,30,31,32,33,34,35,36,37,38,39,40,41,42,43,44,45,46,47,48,49,50,51,52,53,54,55,56,57,58,59,60,61,62,63,64,65,66,67,68,69,70,71,72,73,74,75,76,77,78,79,80,81,82,83,84,85,86,87,88,89,90,91,92,93,94,95,96,97,98,99,100,101,102,103;VDB=5.217758e-01;ANN=A|missense_variant|MODERATE|LMJF5203_00024|LMJF5203_00024|transcript|LMJF5203_00024|protein_coding|1/1|c.277C>A|p.Leu93Ile|277/402|277/402|93/133||;Cases=104,0,208;Controls=0,0,0;CC_TREND=NaN;CC_GENO=NaN;CC_ALL=1.000e+00;CC_DOM=1.000e+00;CC_REC=1.000e+00;Private=Lineage_02	GT:PL:GQ	1/1:255,255,0:99	1/1:255,255,0:99	1/1:255,255,0:99	1/1:255,148,0:99	1/1:255,255,0:99	1/1:255,255,0:99	1/1:255,255,0:99	1/1:255,117,0:99	1/1:255,60,0:99	1/1:255,255,0:99	1/1:255,255,0:99	1/1:255,175,0:99	1/1:255,255,0:99	1/1:255,255,0:99	1/1:255,255,0:99	1/1:255,255,0:99	1/1:255,255,0:99	1/1:255,255,0:99	1/1:255,255,0:99	1/1:255,255,0:99	1/1:255,255,0:99	1/1:255,255,0:99	1/1:255,255,0:99	1/1:255,156,0:99	1/1:255,255,0:99	1/1:255,255,0:99	1/1:255,255,0:99	1/1:255,255,0:99	1/1:255,151,0:99	1/1:255,255,0:99	1/1:255,255,0:99	1/1:255,64,0:99	1/1:255,255,0:99	1/1:255,255,0:99	1/1:255,255,0:99	1/1:255,255,0:99	1/1:255,255,0:99	1/1:255,255,0:99	1/1:255,148,0:99	1/1:255,255,0:99	1/1:255,255,0:99	1/1:255,255,0:99	1/1:255,255,0:99	1/1:255,255,0:99	1/1:255,255,0:99	1/1:255,255,0:99	1/1:255,255,0:99	1/1:255,255,0:99	1/1:255,255,0:99	1/1:255,255,0:99	1/1:255,255,0:99	1/1:255,255,0:99	1/1:255,255,0:99	1/1:255,178,0:99	1/1:255,223,0:99	1/1:255,163,0:99	1/1:255,226,0:99	1/1:255,187,0:99	1/1:255,193,0:99	1/1:255,255,0:99	1/1:255,255,0:99	1/1:255,148,0:99	1/1:255,220,0:99	1/1:255,238,0:99	1/1:255,255,0:99	1/1:255,255,0:99	1/1:255,255,0:99	1/1:255,217,0:99	1/1:255,255,0:99	1/1:255,255,0:99	1/1:255,255,0:99	1/1:255,255,0:99	1/1:255,255,0:99	1/1:255,255,0:99	1/1:255,255,0:99	1/1:255,253,0:99	1/1:255,255,0:99	1/1:255,255,0:99	1/1:255,216,0:99	1/1:255,255,0:99	1/1:255,255,0:99	1/1:255,255,0:99	1/1:255,255,0:99	1/1:255,255,0:99	1/1:255,255,0:99	1/1:255,255,0:99	1/1:255,255,0:99	1/1:255,255,0:99	1/1:255,255,0:99	1/1:255,96,0:99	1/1:255,255,0:99	1/1:255,255,0:99	1/1:255,255,0:99	1/1:255,255,0:99	1/1:255,255,0:99	1/1:255,172,0:99	1/1:255,137,0:99	1/1:255,255,0:99	1/1:255,255,0:99	1/1:255,255,0:99	1/1:255,255,0:99	1/1:255,255,0:99	1/1:255,255,0:99	1/1:255,157,0:99	.	.	.	.	.	.	.	.	.	.	.	.	.	.	.	.	.	.	.	.	.	.	.	.	.	.	.	.	.	.	.	.	.	.	.	.	.	.	.	.	.	.	.	.	.	.	.	.	.	.	.	.	.	.	.	.	.	.	.	.	.	.	.	.	.	.	.	.	.	.	.	.	.	.	.	.	.	.	.	.	.	.	.	.	.	.	.	.	.	.	.	.	.	.	.	.	.	.	.	.	.	.	.	.	.	.	.	.	.	.	.	.	.	.	.	.	.	.	.	.
JF5203_chromosome	27363	.	A	T	222.03	.	AC1=2;AC=207;AF1=1;AN=208;DP4=62,61,13428,14366;DP=29548;FQ=-282;MQ=60;PV4=1,1,1,0.41;RPB=1.158477e+00;SF=0,1,2,3,4,5,6,7,8,9,10,11,12,13,14,15,16,17,18,19,20,21,22,23,24,25,26,27,28,29,30,31,32,33,34,35,36,37,38,39,40,41,42,43,44,45,46,47,48,49,50,51,52,53,54,55,56,57,58,59,60,61,62,63,64,65,66,67,68,69,70,71,72,73,74,75,76,77,78,79,80,81,82,83,84,85,86,87,88,89,90,91,92,93,94,95,96,97,98,99,100,101,102,103;VDB=5.214536e-01;ANN=T|missense_variant|MODERATE|LMJF5203_00024|LMJF5203_00024|transcript|LMJF5203_00024|protein_coding|1/1|c.333A>T|p.Glu111Asp|333/402|333/402|111/133||;Cases=103,1,207;Controls=0,0,0;CC_TREND=NaN;CC_GENO=NaN;CC_ALL=1.000e+00;CC_DOM=1.000e+00;CC_REC=1.000e+00;Private=Lineage_02	GT:PL:GQ	1/1:255,255,0:99	1/1:255,255,0:99	1/1:255,255,0:99	1/1:255,77,0:99	1/1:255,255,0:99	1/1:255,255,0:99	1/1:255,255,0:99	1/1:255,99,0:99	1/1:255,63,0:99	1/1:255,255,0:99	1/1:255,255,0:99	1/1:255,160,0:99	1/1:255,255,0:99	1/1:255,255,0:99	1/1:255,255,0:99	1/1:255,255,0:99	1/1:255,255,0:99	1/1:255,255,0:99	1/1:255,255,0:99	1/1:255,255,0:99	1/1:255,255,0:99	1/1:255,255,0:99	1/1:255,255,0:99	1/1:255,177,0:99	1/1:255,255,0:99	1/1:255,255,0:99	1/1:255,255,0:99	1/1:255,255,0:99	1/1:255,160,0:99	1/1:255,255,0:99	1/1:255,255,0:99	0/1:255,0,7:10	1/1:255,255,0:99	1/1:255,255,0:99	1/1:255,255,0:99	1/1:255,255,0:99	1/1:255,255,0:99	1/1:255,255,0:99	1/1:255,129,0:99	1/1:255,255,0:99	1/1:255,255,0:99	1/1:255,255,0:99	1/1:255,255,0:99	1/1:255,255,0:99	1/1:255,255,0:99	1/1:255,255,0:99	1/1:255,255,0:99	1/1:255,255,0:99	1/1:255,255,0:99	1/1:255,255,0:99	1/1:255,255,0:99	1/1:255,255,0:99	1/1:255,255,0:99	1/1:255,141,0:99	1/1:255,211,0:99	1/1:255,144,0:99	1/1:255,217,0:99	1/1:255,203,0:99	1/1:255,166,0:99	1/1:255,216,0:99	1/1:255,255,0:99	1/1:255,141,0:99	1/1:255,253,0:99	1/1:255,211,0:99	1/1:255,255,0:99	1/1:255,255,0:99	1/1:255,255,0:99	1/1:255,229,0:99	1/1:255,255,0:99	1/1:255,255,0:99	1/1:255,255,0:99	1/1:255,255,0:99	1/1:255,255,0:99	1/1:255,255,0:99	1/1:255,255,0:99	1/1:255,235,0:99	1/1:255,255,0:99	1/1:255,255,0:99	1/1:255,214,0:99	1/1:255,255,0:99	1/1:255,255,0:99	1/1:255,255,0:99	1/1:255,255,0:99	1/1:255,255,0:99	1/1:255,255,0:99	1/1:255,255,0:99	1/1:255,255,0:99	1/1:255,255,0:99	1/1:255,255,0:99	1/1:255,63,0:99	1/1:255,255,0:99	1/1:255,255,0:99	1/1:255,255,0:99	1/1:255,255,0:99	1/1:255,255,0:99	1/1:255,172,0:99	1/1:255,125,0:99	1/1:255,255,0:99	1/1:255,255,0:99	1/1:255,255,0:99	1/1:255,255,0:99	1/1:255,255,0:99	1/1:255,255,0:99	1/1:255,148,0:99	.	.	.	.	.	.	.	.	.	.	.	.	.	.	.	.	.	.	.	.	.	.	.	.	.	.	.	.	.	.	.	.	.	.	.	.	.	.	.	.	.	.	.	.	.	.	.	.	.	.	.	.	.	.	.	.	.	.	.	.	.	.	.	.	.	.	.	.	.	.	.	.	.	.	.	.	.	.	.	.	.	.	.	.	.	.	.	.	.	.	.	.	.	.	.	.	.	.	.	.	.	.	.	.	.	.	.	.	.	.	.	.	.	.	.	.	.	.	.	.
JF5203_chromosome	27394	.	T	C	222.03	.	AC1=2;AC=207;AF1=1;AN=208;DP4=62,62,13846,14120;DP=29737;FQ=-282;MQ=60;PV4=1,0.3,1,0.3;RPB=4.275783e-01;SF=0,1,2,3,4,5,6,7,8,9,10,11,12,13,14,15,16,17,18,19,20,21,22,23,24,25,26,27,28,29,30,31,32,33,34,35,36,37,38,39,40,41,42,43,44,45,46,47,48,49,50,51,52,53,54,55,56,57,58,59,60,61,62,63,64,65,66,67,68,69,70,71,72,73,74,75,76,77,78,79,80,81,82,83,84,85,86,87,88,89,90,91,92,93,94,95,96,97,98,99,100,101,102,103;VDB=3.152567e-01;ANN=C|missense_variant|MODERATE|LMJF5203_00024|LMJF5203_00024|transcript|LMJF5203_00024|protein_coding|1/1|c.364T>C|p.Tyr122His|364/402|364/402|122/133||;Cases=103,1,207;Controls=0,0,0;CC_TREND=NaN;CC_GENO=NaN;CC_ALL=1.000e+00;CC_DOM=1.000e+00;CC_REC=1.000e+00;Private=Lineage_02	GT:GQ:PL	1/1:99:255,255,0	1/1:99:255,255,0	1/1:99:255,255,0	1/1:81:255,42,0	1/1:99:255,255,0	1/1:99:255,255,0	1/1:99:255,255,0	1/1:99:255,111,0	1/1:99:255,72,0	1/1:99:255,255,0	1/1:99:255,244,0	1/1:99:255,187,0	1/1:99:255,255,0	1/1:99:255,255,0	1/1:99:255,255,0	1/1:99:255,255,0	1/1:99:255,255,0	1/1:99:255,255,0	1/1:99:255,255,0	1/1:99:255,255,0	1/1:99:255,255,0	1/1:99:255,255,0	1/1:99:255,255,0	1/1:99:255,173,0	1/1:99:255,255,0	1/1:99:255,255,0	1/1:99:255,255,0	1/1:99:255,255,0	1/1:99:255,169,0	1/1:99:255,255,0	1/1:99:255,255,0	0/1:53:255,0,50	1/1:99:255,255,0	1/1:99:255,255,0	1/1:99:255,255,0	1/1:99:255,255,0	1/1:99:255,255,0	1/1:99:255,255,0	1/1:99:255,144,0	1/1:99:255,255,0	1/1:99:255,255,0	1/1:99:255,255,0	1/1:99:255,255,0	1/1:99:255,255,0	1/1:99:255,255,0	1/1:99:255,255,0	1/1:99:255,255,0	1/1:99:255,255,0	1/1:99:255,255,0	1/1:99:255,255,0	1/1:99:255,255,0	1/1:99:255,255,0	1/1:99:255,255,0	1/1:99:255,144,0	1/1:99:255,196,0	1/1:99:255,175,0	1/1:99:255,211,0	1/1:99:255,210,0	1/1:99:255,160,0	1/1:99:255,255,0	1/1:99:255,255,0	1/1:99:255,144,0	1/1:99:255,232,0	1/1:99:255,205,0	1/1:99:255,255,0	1/1:99:255,255,0	1/1:99:255,255,0	1/1:99:255,217,0	1/1:99:255,255,0	1/1:99:255,255,0	1/1:99:255,255,0	1/1:99:255,255,0	1/1:99:255,255,0	1/1:99:255,255,0	1/1:99:255,255,0	1/1:99:255,229,0	1/1:99:255,255,0	1/1:99:255,255,0	1/1:99:255,205,0	1/1:99:255,255,0	1/1:99:255,255,0	1/1:99:255,255,0	1/1:99:255,255,0	1/1:99:255,255,0	1/1:99:255,255,0	1/1:99:255,255,0	1/1:99:255,255,0	1/1:99:255,255,0	1/1:99:255,255,0	1/1:99:255,87,0	1/1:99:255,255,0	1/1:99:255,255,0	1/1:99:255,255,0	1/1:99:255,255,0	1/1:99:255,255,0	1/1:99:255,166,0	1/1:99:255,131,0	1/1:99:255,255,0	1/1:99:255,255,0	1/1:99:255,255,0	1/1:99:255,255,0	1/1:99:255,255,0	1/1:99:255,255,0	1/1:99:255,163,0	.	.	.	.	.	.	.	.	.	.	.	.	.	.	.	.	.	.	.	.	.	.	.	.	.	.	.	.	.	.	.	.	.	.	.	.	.	.	.	.	.	.	.	.	.	.	.	.	.	.	.	.	.	.	.	.	.	.	.	.	.	.	.	.	.	.	.	.	.	.	.	.	.	.	.	.	.	.	.	.	.	.	.	.	.	.	.	.	.	.	.	.	.	.	.	.	.	.	.	.	.	.	.	.	.	.	.	.	.	.	.	.	.	.	.	.	.	.	.	.
JF5203_chromosome	27840	.	T	G	220.5	.	AC1=2;AC=209;AF1=1;AN=210;DP4=71,83,11582,13547;DP=26478;FQ=-282;MQ=60;PV4=1,0.34,1,1;RPB=1.525430e+00;SF=0,1,2,3,4,5,6,7,8,9,10,11,12,13,14,15,16,17,18,19,20,21,22,23,24,25,26,27,28,29,30,31,32,33,34,35,36,37,38,39,40,41,42,43,44,45,46,47,48,49,50,51,52,53,54,55,56,57,58,59,60,61,62,63,64,65,66,67,68,69,70,71,72,73,74,75,76,77,78,79,80,81,82,83,84,85,86,87,88,89,90,91,92,93,94,95,96,97,98,99,100,101,102,103,212;VDB=3.485831e-01;ANN=G|missense_variant|MODERATE|LMJF5203_00025|LMJF5203_00025|transcript|LMJF5203_00025|protein_coding|1/1|c.409T>G|p.Ser137Ala|409/489|409/489|137/162||;Cases=104,0,208;Controls=0,1,1;CC_TREND=0.000e+00;CC_GENO=NaN;CC_ALL=9.524e-03;CC_DOM=9.524e-03;CC_REC=1.000e+00	GT:GQ:PL	1/1:99:255,255,0	1/1:99:255,255,0	1/1:99:255,255,0	1/1:99:255,93,0	1/1:99:255,255,0	1/1:99:255,255,0	1/1:99:255,255,0	1/1:99:255,135,0	1/1:99:255,72,0	1/1:99:255,255,0	1/1:99:255,255,0	1/1:99:255,94,0	1/1:99:255,255,0	1/1:99:255,255,0	1/1:99:255,255,0	1/1:99:255,255,0	1/1:99:255,255,0	1/1:99:255,255,0	1/1:99:255,255,0	1/1:99:255,255,0	1/1:99:255,255,0	1/1:99:255,255,0	1/1:99:255,255,0	1/1:99:255,129,0	1/1:99:255,255,0	1/1:99:255,255,0	1/1:99:255,255,0	1/1:99:255,255,0	1/1:99:255,129,0	1/1:99:255,255,0	1/1:99:255,255,0	1/1:85:255,44,0	1/1:99:255,255,0	1/1:99:255,255,0	1/1:99:255,255,0	1/1:99:255,255,0	1/1:99:255,255,0	1/1:99:255,255,0	1/1:99:255,105,0	1/1:99:255,255,0	1/1:99:255,255,0	1/1:99:255,255,0	1/1:99:255,255,0	1/1:99:255,255,0	1/1:99:255,255,0	1/1:99:255,255,0	1/1:99:255,255,0	1/1:99:255,255,0	1/1:99:255,255,0	1/1:99:255,255,0	1/1:99:255,255,0	1/1:99:255,203,0	1/1:99:255,135,0	1/1:99:255,78,0	1/1:99:255,111,0	1/1:99:255,93,0	1/1:99:255,93,0	1/1:99:255,124,0	1/1:99:255,54,0	1/1:99:255,102,0	1/1:99:255,96,0	1/1:99:255,69,0	1/1:99:255,78,0	1/1:99:255,72,0	1/1:99:255,181,0	1/1:99:255,175,0	1/1:99:255,157,0	1/1:99:255,178,0	1/1:99:255,87,0	1/1:99:255,75,0	1/1:93:255,48,0	1/1:99:255,199,0	1/1:99:255,220,0	1/1:99:255,141,0	1/1:99:255,238,0	1/1:99:255,199,0	1/1:99:255,155,0	1/1:99:255,114,0	1/1:99:255,69,0	1/1:99:255,96,0	1/1:99:255,163,0	1/1:99:255,148,0	1/1:99:255,255,0	1/1:99:255,255,0	1/1:99:255,255,0	1/1:99:255,255,0	1/1:99:255,255,0	1/1:99:255,255,0	1/1:99:255,255,0	1/1:21:255,12,0	1/1:99:255,170,0	1/1:99:255,255,0	1/1:99:255,255,0	1/1:99:255,255,0	1/1:99:255,255,0	1/1:99:255,217,0	1/1:99:255,117,0	1/1:99:255,255,0	1/1:99:255,255,0	1/1:99:255,255,0	1/1:99:255,255,0	1/1:99:255,255,0	1/1:99:255,255,0	1/1:99:255,205,0	.	.	.	.	.	.	.	.	.	.	.	.	.	.	.	.	.	.	.	.	.	.	.	.	.	.	.	.	.	.	.	.	.	.	.	.	.	.	.	.	.	.	.	.	.	.	.	.	.	.	.	.	.	.	.	.	.	.	.	.	.	.	.	.	.	.	.	.	.	.	.	.	.	.	.	.	.	.	.	.	.	.	.	.	.	.	.	.	.	.	.	.	.	.	.	.	.	.	.	.	.	.	.	.	.	.	.	.	0/1:96:93,0,255	.	.	.	.	.	.	.	.	.	.	.
[truncated: 57,389,724 more chars]
